# Supplementary material for: Zero-field J-spectroscopy of quadrupolar nuclei
Source: Nat Commun. 2024 May 27;15:4487. doi: 10.1038/s41467-024-48390-2 (PMC11637023; doi:10.1038/s41467-024-48390-2)
Supplement: Supplementary file 6 — Supplementary Data 3 [file 41467_2024_48390_MOESM6_ESM.zip › Scan-0001.lvm]

LabVIEW Measurement	
Writer_Version	2
Reader_Version	2
Separator	Tab
Decimal_Separator	.
Multi_Headings	Yes
X_Columns	No
Time_Pref	Relative
Operator	zulfn
Date	2022/10/18
Time	11:03:24.8165030479431152344
***End_of_Header***	
	
Channels	5					
Samples	2098	2098	2098	2098	2098	
Date	2022/10/18	2022/10/18	2022/10/18	2022/10/18	2022/10/18	
Time	11:03:24.8165030479431152344	11:03:24.8165030479431152344	11:03:24.8165030479431152344	11:03:24.8165030479431152344	11:03:24.8165030479431152344	
X_Dimension	Time	Time	Time	Time	Time	
X0	0.0000000000000000E+0	0.0000000000000000E+0	0.0000000000000000E+0	0.0000000000000000E+0	0.0000000000000000E+0	
Delta_X	1.000000	1.000000	1.000000	1.000000	1.000000	
***End_of_Header***						
X_Value	Untitled	Untitled 1	Untitled 2	Untitled 3	Untitled 4	Comment
	0.000000	-0.692891	-0.817953	-0.715397	-0.638538
	0.001000	-0.685275	-0.809965	-0.694481	-0.617893
	0.002000	-0.750155	-0.805064	-0.791570	-0.613109
	0.003000	-1.492268	-0.070660	-1.542238	-0.005794
	0.004000	-2.207077	1.927407	-1.294430	0.479092
	0.005000	-1.279139	-0.047093	-0.472430	-0.905794
	0.006000	-0.349732	-1.172370	-0.836401	-0.513136
	0.007000	-0.838166	-0.607792	-0.578940	-0.710337
	0.008000	-0.235460	0.783366	-0.821361	1.046787
	0.009000	0.398944	4.704542	-1.748181	6.819629
	0.010000	0.782163	2.599056	-2.633989	8.379195
	0.011000	0.901030	1.106303	-2.329655	6.495753
	0.012000	1.225818	-0.387493	-2.486077	6.261446
	0.013000	1.235829	-1.478082	-2.314361	4.928175
	0.014000	1.455446	-2.355734	-2.389264	4.603743
	0.015000	1.483571	-2.753740	-2.324970	4.165900
	0.016000	1.603477	-3.385362	-2.405739	4.057917
	0.017000	1.604087	-3.673402	-2.350951	3.741842
	0.018000	1.671774	-4.092069	-2.415234	3.720643
	0.019000	1.654770	-4.327889	-2.381327	3.473347
	0.020000	1.693181	-4.616749	-2.426078	3.457672
	0.021000	1.675796	-4.794876	-2.404332	3.304249
	0.022000	1.698816	-5.014599	-2.432638	3.300486
	0.023000	1.687428	-5.155292	-2.415088	3.209501
	0.024000	1.704567	-5.321899	-2.432517	3.220660
	0.025000	1.697833	-5.433047	-2.418860	3.168326
	0.026000	1.710372	-5.555787	-2.428887	3.185037
	0.027000	1.704322	-5.635434	-2.417776	3.153157
	0.028000	1.711987	-5.714357	-2.423113	3.163780
	0.029000	1.705328	-5.764873	-2.413761	3.141645
	0.030000	1.708357	-5.820277	-2.416419	3.152632
	0.031000	1.701107	-5.865886	-2.406936	3.150496
	0.032000	1.700796	-5.916525	-2.406338	3.171251
	0.033000	1.694251	-5.958449	-2.398336	3.179369
	0.034000	1.692424	-5.995602	-2.396318	3.196409
	0.035000	1.687538	-6.023287	-2.390961	3.202162
	0.036000	1.685418	-6.050035	-2.388100	3.217094
	0.037000	1.681823	-6.071840	-2.384847	3.224230
	0.038000	1.679968	-6.090179	-2.382756	3.236224
	0.039000	1.676908	-6.099807	-2.380855	3.236607
	0.040000	1.674267	-6.106889	-2.379468	3.240120
	0.041000	1.669823	-6.115044	-2.375735	3.242395
	0.042000	1.665894	-6.130768	-2.372352	3.255019
	0.043000	1.661386	-6.151158	-2.367981	3.269593
	0.044000	1.658686	-6.169406	-2.366490	3.283593
	0.045000	1.656301	-6.179320	-2.365571	3.289030
	0.046000	1.654773	-6.181932	-2.365973	3.288665
	0.047000	1.652013	-6.182586	-2.365206	3.285922
	0.048000	1.649028	-6.185591	-2.363896	3.287140
	0.049000	1.645864	-6.191606	-2.362410	3.290742
	0.050000	1.643325	-6.198069	-2.361908	3.294466
	0.051000	1.641103	-6.202943	-2.361933	3.297540
	0.052000	1.638638	-6.207458	-2.360643	3.301389
	0.053000	1.635563	-6.213338	-2.359312	3.306163
	0.054000	1.632679	-6.219836	-2.357560	3.312396
	0.055000	1.630420	-6.223605	-2.357122	3.315940
	0.056000	1.628949	-6.222446	-2.358493	3.315518
	0.057000	1.627701	-6.218193	-2.360411	3.312296
	0.058000	1.625996	-6.214441	-2.361504	3.309988
	0.059000	1.623302	-6.213679	-2.361337	3.310622
	0.060000	1.620188	-6.215733	-2.360163	3.313981
	0.061000	1.617244	-6.219014	-2.359433	3.317533
	0.062000	1.614908	-6.222028	-2.359126	3.321852
	0.063000	1.613080	-6.224489	-2.359537	3.325766
	0.064000	1.611241	-6.225925	-2.360255	3.329340
	0.065000	1.609222	-6.224146	-2.360974	3.330295
	0.066000	1.607057	-6.218140	-2.361845	3.327923
	0.067000	1.604710	-6.209951	-2.362679	3.323652
	0.068000	1.601990	-6.203421	-2.363533	3.321173
	0.069000	1.599004	-6.201077	-2.363612	3.323704
	0.070000	1.595824	-6.201581	-2.363606	3.328350
	0.071000	1.592699	-6.200476	-2.363845	3.332000
	0.072000	1.589819	-6.194528	-2.363874	3.331873
	0.073000	1.586827	-6.185168	-2.364447	3.328855
	0.074000	1.583881	-6.176609	-2.365203	3.327376
	0.075000	1.580768	-6.170445	-2.366156	3.328506
	0.076000	1.577905	-6.163757	-2.367659	3.330797
	0.077000	1.575051	-6.153570	-2.369388	3.329861
	0.078000	1.571876	-6.140384	-2.370849	3.326271
	0.079000	1.567991	-6.128208	-2.371114	3.323440
	0.080000	1.563577	-6.120844	-2.370604	3.325775
	0.081000	1.559360	-6.118089	-2.370073	3.331380
	0.082000	1.555901	-6.114526	-2.371011	3.336269
	0.083000	1.553254	-6.105567	-2.372939	3.336486
	0.084000	1.550564	-6.092209	-2.375253	3.332383
	0.085000	1.547385	-6.079574	-2.376441	3.328393
	0.086000	1.543582	-6.071039	-2.376706	3.327779
	0.087000	1.539694	-6.065363	-2.376569	3.330248
	0.088000	1.536261	-6.058819	-2.377729	3.331532
	0.089000	1.533281	-6.048983	-2.379172	3.330634
	0.090000	1.530186	-6.037212	-2.380531	3.327633
	0.091000	1.526603	-6.026601	-2.380896	3.326316
	0.092000	1.522662	-6.018273	-2.381025	3.326655
	0.093000	1.519063	-6.010029	-2.381261	3.328144
	0.094000	1.516157	-5.999700	-2.383302	3.327608
	0.095000	1.513547	-5.987369	-2.385713	3.325799
	0.096000	1.510489	-5.974742	-2.387665	3.324238
	0.097000	1.506826	-5.963441	-2.388313	3.324038
	0.098000	1.502770	-5.953147	-2.388405	3.324276
	0.099000	1.498880	-5.942391	-2.388654	3.323854
	0.100000	1.495364	-5.930917	-2.389660	3.323096
	0.101000	1.492274	-5.920394	-2.391289	3.323231
	0.102000	1.489156	-5.911854	-2.392781	3.325308
	0.103000	1.485862	-5.903824	-2.393976	3.327540
	0.104000	1.482590	-5.894308	-2.395107	3.327191
	0.105000	1.479375	-5.882823	-2.396391	3.324804
	0.106000	1.476179	-5.871738	-2.397516	3.322107
	0.107000	1.473018	-5.862724	-2.398478	3.321705
	0.108000	1.469740	-5.854990	-2.399557	3.322440
	0.109000	1.466628	-5.846079	-2.400614	3.322093
	0.110000	1.463597	-5.834307	-2.401909	3.318315
	0.111000	1.460642	-5.821228	-2.402645	3.314493
	0.112000	1.457549	-5.810996	-2.403680	3.312780
	0.113000	1.454457	-5.804997	-2.404400	3.315976
	0.114000	1.451680	-5.799883	-2.405601	3.319643
	0.115000	1.449257	-5.790726	-2.407768	3.319773
	0.116000	1.446814	-5.776435	-2.409668	3.315512
	0.117000	1.443913	-5.760689	-2.411039	3.309560
	0.118000	1.440458	-5.748486	-2.411245	3.307263
	0.119000	1.436987	-5.741447	-2.411420	3.309321
	0.120000	1.433995	-5.736607	-2.412506	3.313131
	0.121000	1.431725	-5.729682	-2.414506	3.314787
	0.122000	1.429703	-5.719968	-2.416726	3.313662
	0.123000	1.427297	-5.710151	-2.417994	3.312548
	0.124000	1.424322	-5.702998	-2.418420	3.313063
	0.125000	1.421487	-5.697089	-2.418651	3.314936
	0.126000	1.419197	-5.689518	-2.420023	3.313849
	0.127000	1.417321	-5.678472	-2.422021	3.309695
	0.128000	1.415343	-5.665770	-2.424223	3.303963
	0.129000	1.412790	-5.655542	-2.425027	3.301271
	0.130000	1.409839	-5.650003	-2.425192	3.301740
	0.131000	1.407122	-5.646921	-2.425423	3.304792
	0.132000	1.405240	-5.642810	-2.426743	3.306595
	0.133000	1.403868	-5.635897	-2.429086	3.306161
	0.134000	1.402470	-5.626749	-2.430670	3.304113
	0.135000	1.400523	-5.616288	-2.432334	3.301001
	0.136000	1.398124	-5.605504	-2.432926	3.298131
	0.137000	1.395632	-5.595046	-2.433641	3.294865
	0.138000	1.393458	-5.585719	-2.434709	3.292698
	0.139000	1.391597	-5.579224	-2.436117	3.293327
	0.140000	1.389694	-5.576297	-2.437507	3.297030
	0.141000	1.387689	-5.574342	-2.438771	3.301868
	0.142000	1.385927	-5.569966	-2.439822	3.303884
	0.143000	1.384315	-5.562120	-2.441065	3.302086
	0.144000	1.382855	-5.552292	-2.442516	3.297607
	0.145000	1.381349	-5.543335	-2.443962	3.294065
	0.146000	1.379721	-5.536529	-2.445216	3.291999
	0.147000	1.378021	-5.530250	-2.446660	3.290413
	0.148000	1.376349	-5.522840	-2.447880	3.288125
	0.149000	1.374615	-5.515731	-2.448807	3.286075
	0.150000	1.372832	-5.511665	-2.449337	3.286581
	0.151000	1.371292	-5.510825	-2.449888	3.290131
	0.152000	1.370080	-5.509623	-2.450886	3.293823
	0.153000	1.369345	-5.503461	-2.453249	3.292348
	0.154000	1.368653	-5.490980	-2.455216	3.286204
	0.155000	1.367391	-5.476244	-2.456857	3.277373
	0.156000	1.365499	-5.465261	-2.457629	3.273082
	0.157000	1.363390	-5.461205	-2.457754	3.274532
	0.158000	1.361522	-5.461355	-2.458471	3.280138
	0.159000	1.360508	-5.460415	-2.460005	3.284889
	0.160000	1.359844	-5.456033	-2.461793	3.286433
	0.161000	1.358881	-5.449537	-2.463307	3.285530
	0.162000	1.357570	-5.443022	-2.464174	3.284419
	0.163000	1.356160	-5.436888	-2.465000	3.283289
	0.164000	1.355030	-5.429658	-2.466502	3.280611
	0.165000	1.354373	-5.420571	-2.468522	3.275567
	0.166000	1.353543	-5.411663	-2.470480	3.270612
	0.167000	1.352159	-5.406261	-2.471328	3.268916
	0.168000	1.350254	-5.405465	-2.471531	3.271469
	0.169000	1.348685	-5.406545	-2.471632	3.275726
	0.170000	1.347989	-5.405566	-2.472851	3.277827
	0.171000	1.347919	-5.400352	-2.474902	3.276055
	0.172000	1.347799	-5.391490	-2.476879	3.271497
	0.173000	1.347188	-5.381395	-2.478681	3.265513
	0.174000	1.345876	-5.371955	-2.479763	3.261230
	0.175000	1.344425	-5.363943	-2.480091	3.258105
	0.176000	1.342988	-5.358379	-2.481130	3.257283
	0.177000	1.341897	-5.356120	-2.482201	3.259992
	0.178000	1.341088	-5.356723	-2.483394	3.264944
	0.179000	1.340321	-5.357298	-2.484485	3.269923
	0.180000	1.339629	-5.353972	-2.485943	3.271050
	0.181000	1.339131	-5.345771	-2.487402	3.267610
	0.182000	1.338635	-5.335039	-2.489154	3.261181
	0.183000	1.337923	-5.325551	-2.490459	3.256534
	0.184000	1.337039	-5.319619	-2.491895	3.254789
	0.185000	1.336013	-5.316471	-2.492937	3.255350
	0.186000	1.335027	-5.313817	-2.494036	3.255490
	0.187000	1.334001	-5.310625	-2.494856	3.255364
	0.188000	1.333106	-5.307970	-2.495475	3.255840
	0.189000	1.332370	-5.306901	-2.496290	3.257504
	0.190000	1.331970	-5.305041	-2.497564	3.258264
	0.191000	1.332114	-5.298953	-2.499708	3.255035
	0.192000	1.332126	-5.288031	-2.501628	3.247492
	0.193000	1.331625	-5.275851	-2.503172	3.238722
	0.194000	1.330434	-5.267882	-2.503991	3.234695
	0.195000	1.328907	-5.266528	-2.503853	3.237944
	0.196000	1.327746	-5.269150	-2.504345	3.244311
	0.197000	1.327373	-5.270161	-2.506014	3.249589
	0.198000	1.327331	-5.266689	-2.507853	3.250221
	0.199000	1.327227	-5.259462	-2.509625	3.247388
	0.200000	1.326649	-5.251429	-2.510698	3.243896
	0.201000	1.325791	-5.244362	-2.511530	3.241353
	0.202000	1.325126	-5.238007	-2.513050	3.238837
	0.203000	1.324676	-5.231537	-2.514854	3.236094
	0.204000	1.324179	-5.225842	-2.516593	3.233624
	0.205000	1.323396	-5.222814	-2.517517	3.233793
	0.206000	1.322288	-5.223036	-2.517536	3.236394
	0.207000	1.321347	-5.223684	-2.517947	3.239151
	0.208000	1.321069	-5.221354	-2.519150	3.239515
	0.209000	1.321336	-5.214911	-2.521419	3.235381
	0.210000	1.321648	-5.205820	-2.523628	3.229388
	0.211000	1.321459	-5.196815	-2.525170	3.223618
	0.212000	1.320635	-5.189878	-2.525743	3.220174
	0.213000	1.319418	-5.185224	-2.526112	3.218946
	0.214000	1.318497	-5.182294	-2.526753	3.219503
	0.215000	1.317859	-5.180941	-2.528075	3.222067
	0.216000	1.317530	-5.180552	-2.529056	3.225985
	0.217000	1.317302	-5.179221	-2.530745	3.228733
	0.218000	1.317208	-5.174355	-2.531950	3.228041
	0.219000	1.317030	-5.165434	-2.533433	3.223242
	0.220000	1.316659	-5.154948	-2.534907	3.217346
	0.221000	1.316030	-5.146947	-2.536355	3.213741
	0.222000	1.315373	-5.143217	-2.537479	3.214159
	0.223000	1.314578	-5.142019	-2.538462	3.216738
	0.224000	1.313910	-5.140494	-2.539621	3.218284
	0.225000	1.313352	-5.137066	-2.540483	3.217611
	0.226000	1.312939	-5.132931	-2.541425	3.215724
	0.227000	1.312550	-5.129415	-2.542422	3.214336
	0.228000	1.312345	-5.125804	-2.543902	3.213286
	0.229000	1.312350	-5.120084	-2.545858	3.210287
	0.230000	1.312464	-5.111563	-2.547536	3.204456
	0.231000	1.312171	-5.102489	-2.548721	3.198307
	0.232000	1.311284	-5.096708	-2.548902	3.195753
	0.233000	1.310143	-5.096226	-2.549149	3.198225
	0.234000	1.309232	-5.098089	-2.549702	3.203349
	0.235000	1.309241	-5.097541	-2.551785	3.206113
	0.236000	1.309616	-5.092038	-2.553579	3.205275
	0.237000	1.309678	-5.083327	-2.555374	3.200608
	0.238000	1.309260	-5.075018	-2.556312	3.196798
	0.239000	1.308472	-5.069282	-2.556937	3.195056
	0.240000	1.307723	-5.065089	-2.558108	3.194983
	0.241000	1.307363	-5.060892	-2.559642	3.194800
	0.242000	1.307056	-5.056249	-2.561297	3.193829
	0.243000	1.306534	-5.052206	-2.562262	3.193627
	0.244000	1.305767	-5.049628	-2.562874	3.194462
	0.245000	1.305065	-5.047445	-2.563491	3.194831
	0.246000	1.304821	-5.043493	-2.564649	3.193317
	0.247000	1.305006	-5.036921	-2.566674	3.189245
	0.248000	1.305143	-5.029294	-2.568634	3.184650
	0.249000	1.304855	-5.022840	-2.570141	3.180629
	0.250000	1.304149	-5.018389	-2.570666	3.178968
	0.251000	1.303295	-5.015310	-2.571044	3.178157
	0.252000	1.302644	-5.012648	-2.571463	3.178106
	0.253000	1.302269	-5.009842	-2.572605	3.178103
	0.254000	1.302253	-5.007067	-2.573860	3.178871
	0.255000	1.302166	-5.003671	-2.575601	3.178786
	0.256000	1.302010	-4.998445	-2.577341	3.177836
	0.257000	1.301681	-4.990923	-2.578189	3.174644
	0.258000	1.301343	-4.982986	-2.579538	3.170649
	0.259000	1.300782	-4.977148	-2.580382	3.169105
	0.260000	1.300165	-4.974159	-2.581545	3.170411
	0.261000	1.299633	-4.972436	-2.582666	3.172671
	0.262000	1.299197	-4.969282	-2.583930	3.173106
	0.263000	1.298850	-4.963303	-2.585104	3.170578
	0.264000	1.298429	-4.956494	-2.586064	3.167209
	0.265000	1.297993	-4.951568	-2.586882	3.164907
	0.266000	1.297652	-4.948683	-2.588267	3.164383
	0.267000	1.297560	-4.945278	-2.589821	3.163555
	0.268000	1.297511	-4.939566	-2.591539	3.160410
	0.269000	1.297157	-4.932370	-2.592604	3.155993
	0.270000	1.296386	-4.926423	-2.593008	3.152809
	0.271000	1.295621	-4.923566	-2.593097	3.153050
	0.272000	1.295007	-4.922718	-2.593747	3.154937
	0.273000	1.294933	-4.920329	-2.595347	3.155772
	0.274000	1.295161	-4.914519	-2.597271	3.153746
	0.275000	1.295192	-4.906774	-2.598884	3.150147
	0.276000	1.294647	-4.899972	-2.600327	3.147402
	0.277000	1.293914	-4.895593	-2.600360	3.148113
	0.278000	1.293270	-4.892871	-2.601172	3.149213
	0.279000	1.292941	-4.889075	-2.602441	3.149524
	0.280000	1.292732	-4.883056	-2.604071	3.147785
	0.281000	1.292494	-4.876350	-2.605230	3.145484
	0.282000	1.291757	-4.870995	-2.606069	3.143814
	0.283000	1.290986	-4.866790	-2.606696	3.143582
	0.284000	1.290474	-4.862667	-2.607736	3.142986
	0.285000	1.290401	-4.858047	-2.609381	3.141043
	0.286000	1.290473	-4.852960	-2.611087	3.138522
	0.287000	1.290183	-4.848123	-2.612468	3.136309
	0.288000	1.289560	-4.843789	-2.613224	3.134701
	0.289000	1.288800	-4.839392	-2.613559	3.132935
	0.290000	1.288240	-4.834391	-2.614137	3.130331
	0.291000	1.287966	-4.829297	-2.614966	3.128064
	0.292000	1.287789	-4.825265	-2.616291	3.126703
	0.293000	1.287591	-4.822134	-2.617727	3.126982
	0.294000	1.287386	-4.818580	-2.619153	3.127132
	0.295000	1.287048	-4.813512	-2.620129	3.126091
	0.296000	1.286557	-4.807367	-2.621334	3.123543
	0.297000	1.286171	-4.801570	-2.622287	3.122461
	0.298000	1.285731	-4.797334	-2.622876	3.122399
	0.299000	1.285214	-4.793587	-2.624201	3.122573
	0.300000	1.284846	-4.788065	-2.625275	3.121528
	0.301000	1.284352	-4.780714	-2.626637	3.118230
	0.302000	1.283778	-4.773618	-2.627505	3.115151
	0.303000	1.283206	-4.768900	-2.628400	3.114440
	0.304000	1.282687	-4.766810	-2.629388	3.116163
	0.305000	1.282469	-4.765134	-2.630770	3.117452
	0.306000	1.282430	-4.760698	-2.632215	3.115370
	0.307000	1.282139	-4.753028	-2.633374	3.110447
	0.308000	1.281432	-4.745041	-2.633892	3.105240
	0.309000	1.280525	-4.739562	-2.634208	3.102574
	0.310000	1.279808	-4.736718	-2.634705	3.102648
	0.311000	1.279604	-4.734404	-2.635961	3.103218
	0.312000	1.279769	-4.730657	-2.637763	3.102186
	0.313000	1.279718	-4.725546	-2.639265	3.100330
	0.314000	1.279279	-4.720522	-2.640197	3.099212
	0.315000	1.278583	-4.716747	-2.640573	3.099520
	0.316000	1.277895	-4.712917	-2.641244	3.099778
	0.317000	1.277570	-4.707257	-2.642823	3.098297
	0.318000	1.277404	-4.699663	-2.643852	3.095646
	0.319000	1.277007	-4.691804	-2.644961	3.091621
	0.320000	1.276198	-4.685481	-2.645805	3.090172
	0.321000	1.275341	-4.681645	-2.646381	3.090590
	0.322000	1.274640	-4.679019	-2.647403	3.091889
	0.323000	1.274366	-4.675650	-2.648912	3.092298
	0.324000	1.274323	-4.670872	-2.650392	3.091274
	0.325000	1.274118	-4.665536	-2.651701	3.088757
	0.326000	1.273573	-4.659686	-2.652201	3.085748
	0.327000	1.272799	-4.653208	-2.652596	3.081944
	0.328000	1.272029	-4.646491	-2.653184	3.078106
	0.329000	1.271503	-4.640704	-2.654067	3.075313
	0.330000	1.271156	-4.636996	-2.655232	3.074621
	0.331000	1.270881	-4.635286	-2.656386	3.076168
	0.332000	1.270644	-4.633551	-2.657704	3.077746
	0.333000	1.270314	-4.629846	-2.658576	3.077562
	0.334000	1.269902	-4.623426	-2.659487	3.074891
	0.335000	1.269399	-4.616064	-2.660144	3.071965
	0.336000	1.268853	-4.609373	-2.660936	3.069826
	0.337000	1.268327	-4.603636	-2.662069	3.068432
	0.338000	1.267857	-4.597850	-2.662997	3.067338
	0.339000	1.267351	-4.591514	-2.663826	3.065497
	0.340000	1.266604	-4.585594	-2.664759	3.064299
	0.341000	1.265888	-4.581741	-2.665644	3.064940
	0.342000	1.265332	-4.579735	-2.666635	3.067330
	0.343000	1.265019	-4.577067	-2.668138	3.068560
	0.344000	1.264742	-4.571266	-2.669382	3.066576
	0.345000	1.264449	-4.562345	-2.670182	3.060619
	0.346000	1.263753	-4.553057	-2.670615	3.054094
	0.347000	1.262711	-4.546524	-2.670730	3.050490
	0.348000	1.261769	-4.543587	-2.671484	3.050607
	0.349000	1.261305	-4.542399	-2.672649	3.052514
	0.350000	1.261253	-4.540274	-2.674282	3.053241
	0.351000	1.261374	-4.536319	-2.675564	3.052313
	0.352000	1.261108	-4.531349	-2.676430	3.050639
	0.353000	1.260385	-4.526207	-2.676748	3.049104
	0.354000	1.259661	-4.520756	-2.677367	3.047472
	0.355000	1.259167	-4.513927	-2.678168	3.044864
	0.356000	1.258819	-4.505814	-2.679409	3.041414
	0.357000	1.258241	-4.498381	-2.680234	3.038624
	0.358000	1.257435	-4.493431	-2.681242	3.037983
	0.359000	1.256511	-4.490730	-2.681362	3.040425
	0.360000	1.255827	-4.488502	-2.682382	3.042264
	0.361000	1.255469	-4.484701	-2.683753	3.042959
	0.362000	1.255287	-4.478634	-2.685179	3.040937
	0.363000	1.254979	-4.471139	-2.686316	3.037767
	0.364000	1.254285	-4.463445	-2.686922	3.033812
	0.365000	1.253274	-4.456376	-2.686984	3.030041
	0.366000	1.252340	-4.450083	-2.687339	3.026862
	0.367000	1.251627	-4.445473	-2.688145	3.025370
	0.368000	1.251151	-4.442835	-2.689442	3.025742
	0.369000	1.250825	-4.441468	-2.690647	3.027928
	0.370000	1.250600	-4.439675	-2.691851	3.029006
	0.371000	1.250280	-4.435527	-2.692650	3.027541
	0.372000	1.249838	-4.428254	-2.693214	3.023470
	0.373000	1.249251	-4.419856	-2.693552	3.018874
	0.374000	1.248524	-4.412691	-2.694164	3.015608
	0.375000	1.247823	-4.407237	-2.694958	3.014604
	0.376000	1.247171	-4.402546	-2.696031	3.014709
	0.377000	1.246586	-4.397602	-2.696876	3.014699
	0.378000	1.245863	-4.392715	-2.697726	3.014026
	0.379000	1.245149	-4.388373	-2.698518	3.015071
	0.380000	1.244590	-4.384593	-2.698874	3.016466
	0.381000	1.244103	-4.380227	-2.700558	3.016172
	0.382000	1.243728	-4.373076	-2.701525	3.013487
	0.383000	1.243156	-4.363405	-2.702572	3.008091
	0.384000	1.242221	-4.354295	-2.702526	3.002981
	0.385000	1.241047	-4.348417	-2.702588	3.000361
	0.386000	1.240055	-4.346370	-2.702998	3.001663
	0.387000	1.239484	-4.345681	-2.704202	3.003863
	0.388000	1.239353	-4.343524	-2.705977	3.004787
	0.389000	1.239209	-4.338656	-2.707266	3.003159
	0.390000	1.238811	-4.332064	-2.707859	3.000148
	0.391000	1.238139	-4.325507	-2.707944	2.996888
	0.392000	1.237301	-4.319505	-2.708132	2.994284
	0.393000	1.236516	-4.313279	-2.708740	2.991959
	0.394000	1.236049	-4.306716	-2.709854	2.989759
	0.395000	1.235453	-4.300785	-2.710704	2.988419
	0.396000	1.234650	-4.296166	-2.711296	2.988756
	0.397000	1.233722	-4.292994	-2.711711	2.990663
	0.398000	1.233064	-4.289720	-2.712296	2.991878
	0.399000	1.232569	-4.284568	-2.713561	2.991112
	0.400000	1.232279	-4.277050	-2.714284	2.988866
	0.401000	1.231782	-4.268729	-2.715612	2.984857
	0.402000	1.230878	-4.261002	-2.715981	2.981932
	0.403000	1.229744	-4.254407	-2.716233	2.979652
	0.404000	1.228634	-4.249038	-2.716396	2.978531
	0.405000	1.227772	-4.245120	-2.716967	2.978036
	0.406000	1.227254	-4.242370	-2.717950	2.978623
	0.407000	1.226876	-4.239965	-2.719290	2.979346
	0.408000	1.226502	-4.236436	-2.720456	2.979090
	0.409000	1.226000	-4.230786	-2.721165	2.976714
	0.410000	1.225336	-4.223051	-2.721384	2.972273
	0.411000	1.224591	-4.215172	-2.721524	2.967741
	0.412000	1.223802	-4.209178	-2.721797	2.965217
	0.413000	1.223029	-4.205209	-2.722560	2.964962
	0.414000	1.222382	-4.201833	-2.723422	2.966022
	0.415000	1.221738	-4.197377	-2.724318	2.966096
	0.416000	1.221003	-4.191556	-2.724980	2.965096
	0.417000	1.220213	-4.185659	-2.725497	2.964058
	0.418000	1.219452	-4.180343	-2.725956	2.963738
	0.419000	1.218807	-4.175023	-2.727115	2.962891
	0.420000	1.218232	-4.168297	-2.727984	2.961185
	0.421000	1.217563	-4.159931	-2.728627	2.957533
	0.422000	1.216496	-4.151810	-2.728980	2.954186
	0.423000	1.215189	-4.146203	-2.729053	2.952787
	0.424000	1.214088	-4.143441	-2.729431	2.954365
	0.425000	1.213492	-4.141494	-2.730160	2.956222
	0.426000	1.213241	-4.138087	-2.731486	2.956166
	0.427000	1.212860	-4.132103	-2.732724	2.953207
	0.428000	1.212223	-4.124759	-2.733495	2.949381
	0.429000	1.211325	-4.118024	-2.733613	2.946189
	0.430000	1.210286	-4.112783	-2.733637	2.944510
	0.431000	1.209511	-4.108195	-2.733844	2.943443
	0.432000	1.208938	-4.103410	-2.734691	2.942228
	0.433000	1.208365	-4.098278	-2.735456	2.941171
	0.434000	1.207601	-4.093306	-2.736079	2.940526
	0.435000	1.206658	-4.088543	-2.736340	2.940577
	0.436000	1.205758	-4.083427	-2.736833	2.940338
	0.437000	1.205019	-4.077205	-2.737551	2.939268
	0.438000	1.204551	-4.070040	-2.738322	2.936840
	0.439000	1.203841	-4.062688	-2.738969	2.934496
	0.440000	1.202877	-4.056050	-2.739872	2.932813
	0.441000	1.201689	-4.050437	-2.739680	2.932538
	0.442000	1.200513	-4.045300	-2.740064	2.931565
	0.443000	1.199552	-4.040153	-2.740445	2.931298
	0.444000	1.198835	-4.035400	-2.741346	2.930693
	0.445000	1.198332	-4.031158	-2.742252	2.930356
	0.446000	1.197745	-4.026685	-2.743090	2.929355
	0.447000	1.197034	-4.021023	-2.743689	2.927114
	0.448000	1.196154	-4.014157	-2.744093	2.923646
	0.449000	1.195167	-4.007441	-2.744333	2.920682
	0.450000	1.194275	-4.002272	-2.744414	2.919187
	0.451000	1.193546	-3.998763	-2.744793	2.919319
	0.452000	1.192901	-3.995198	-2.745407	2.919579
	0.453000	1.192172	-3.990031	-2.746135	2.918360
	0.454000	1.191343	-3.983044	-2.746462	2.916094
	0.455000	1.190395	-3.975949	-2.746777	2.913914
	0.456000	1.189417	-3.970010	-2.747278	2.913204
	0.457000	1.188678	-3.964951	-2.747868	2.913408
	0.458000	1.187967	-3.959643	-2.748543	2.912913
	0.459000	1.187178	-3.953040	-2.748989	2.911281
	0.460000	1.186079	-3.945682	-2.749645	2.908911
	0.461000	1.184788	-3.939173	-2.749427	2.907906
	0.462000	1.183543	-3.934485	-2.749471	2.907821
	0.463000	1.182637	-3.930492	-2.750342	2.908489
	0.464000	1.182106	-3.925603	-2.751373	2.907924
	0.465000	1.181630	-3.919384	-2.752225	2.905551
	0.466000	1.180796	-3.912905	-2.752724	2.902335
	0.467000	1.179746	-3.907255	-2.753013	2.900327
	0.468000	1.178604	-3.902976	-2.753155	2.899642
	0.469000	1.177720	-3.898988	-2.753584	2.899074
	0.470000	1.177094	-3.894180	-2.754116	2.897968
	0.471000	1.176515	-3.888392	-2.754399	2.895864
	0.472000	1.175620	-3.882469	-2.754622	2.893740
	0.473000	1.174516	-3.876797	-2.754682	2.892262
	0.474000	1.173446	-3.871393	-2.755001	2.891347
	0.475000	1.172543	-3.865700	-2.755456	2.890750
	0.476000	1.171799	-3.859563	-2.756278	2.889780
	0.477000	1.171046	-3.853473	-2.756974	2.888954
	0.478000	1.170137	-3.847864	-2.757317	2.888261
	0.479000	1.168929	-3.842146	-2.757237	2.887830
	0.480000	1.167672	-3.835945	-2.757319	2.886496
	0.481000	1.166495	-3.829318	-2.757829	2.884833
	0.482000	1.165620	-3.822938	-2.758039	2.883846
	0.483000	1.164778	-3.817514	-2.759010	2.883067
	0.484000	1.164021	-3.812836	-2.759781	2.882963
	0.485000	1.163267	-3.808248	-2.760281	2.882188
	0.486000	1.162314	-3.802864	-2.760512	2.880400
	0.487000	1.161248	-3.797078	-2.760816	2.878281
	0.488000	1.160172	-3.791740	-2.760881	2.876565
	0.489000	1.159198	-3.787183	-2.761365	2.875571
	0.490000	1.158354	-3.782528	-2.761469	2.874644
	0.491000	1.157504	-3.776825	-2.761895	2.872486
	0.492000	1.156574	-3.770040	-2.761767	2.869742
	0.493000	1.155510	-3.763566	-2.762110	2.867292
	0.494000	1.154466	-3.758465	-2.762394	2.867260
	0.495000	1.153568	-3.754437	-2.763116	2.868027
	0.496000	1.152859	-3.749884	-2.763883	2.868863
	0.497000	1.152005	-3.743433	-2.764274	2.867665
	0.498000	1.150821	-3.735859	-2.764198	2.865301
	0.499000	1.149462	-3.728366	-2.763766	2.862915
	0.500000	1.148078	-3.721928	-2.763519	2.862320
	0.501000	1.146931	-3.716811	-2.764237	2.861856
	0.502000	1.146173	-3.711868	-2.765268	2.862334
	0.503000	1.145529	-3.706150	-2.765854	2.861290
	0.504000	1.144659	-3.700290	-2.766750	2.860104
	0.505000	1.143585	-3.695356	-2.766631	2.859226
	0.506000	1.142374	-3.691085	-2.766621	2.858610
	0.507000	1.141289	-3.686371	-2.766764	2.857597
	0.508000	1.140310	-3.680556	-2.767253	2.855469
	0.509000	1.139355	-3.673802	-2.767561	2.852399
	0.510000	1.138390	-3.667086	-2.767559	2.849953
	0.511000	1.137228	-3.661690	-2.767184	2.848383
	0.512000	1.136067	-3.657275	-2.767352	2.848031
	0.513000	1.135126	-3.652824	-2.767712	2.848249
	0.514000	1.134392	-3.647776	-2.768535	2.848005
	0.515000	1.133502	-3.642019	-2.769075	2.847312
	0.516000	1.132506	-3.635760	-2.769311	2.846246
	0.517000	1.131212	-3.628986	-2.768949	2.845082
	0.518000	1.129757	-3.621898	-2.768520	2.843133
	0.519000	1.128386	-3.614733	-2.768439	2.841106
	0.520000	1.127241	-3.608066	-2.768779	2.840329
	0.521000	1.126385	-3.602812	-2.769559	2.840417
	0.522000	1.125528	-3.598665	-2.770885	2.841378
	0.523000	1.124637	-3.594289	-2.770962	2.842559
	0.524000	1.123535	-3.588968	-2.771422	2.841336
	0.525000	1.122361	-3.582934	-2.771230	2.839577
	0.526000	1.121199	-3.576844	-2.771156	2.836823
	0.527000	1.120029	-3.571059	-2.771132	2.834998
	0.528000	1.118802	-3.565445	-2.771332	2.833223
	0.529000	1.117735	-3.559937	-2.771523	2.831379
	0.530000	1.116609	-3.554066	-2.771529	2.829282
	0.531000	1.115614	-3.548663	-2.771595	2.827904
	0.532000	1.114626	-3.544616	-2.771820	2.827810
	0.533000	1.113701	-3.541036	-2.772380	2.828654
	0.534000	1.112783	-3.536335	-2.772752	2.829040
	0.535000	1.111776	-3.529640	-2.773030	2.827107
	0.536000	1.110447	-3.521336	-2.772819	2.824047
	0.537000	1.108922	-3.513107	-2.772193	2.821272
	0.538000	1.107354	-3.506759	-2.771747	2.820254
	0.539000	1.106121	-3.502070	-2.771978	2.820958
	0.540000	1.105208	-3.497625	-2.772831	2.822306
	0.541000	1.104463	-3.492557	-2.773702	2.822724
	0.542000	1.103524	-3.486874	-2.774796	2.821744
	0.543000	1.102308	-3.480929	-2.774773	2.821410
	0.544000	1.100923	-3.475291	-2.774395	2.820206
	0.545000	1.099536	-3.469646	-2.774048	2.818906
	0.546000	1.098357	-3.463472	-2.773901	2.816352
	0.547000	1.097218	-3.456896	-2.774232	2.813675
	0.548000	1.095998	-3.450660	-2.774521	2.811475
	0.549000	1.094776	-3.445792	-2.774553	2.810884
	0.550000	1.093539	-3.442015	-2.774517	2.811200
	0.551000	1.092582	-3.438182	-2.774657	2.811676
	0.552000	1.091705	-3.433426	-2.775019	2.811121
	0.553000	1.090825	-3.427402	-2.775365	2.809378
	0.554000	1.089556	-3.420597	-2.775338	2.807300
	0.555000	1.088068	-3.413365	-2.774862	2.805258
	0.556000	1.086502	-3.406194	-2.774318	2.803616
	0.557000	1.085019	-3.399480	-2.773984	2.802411
	0.558000	1.083829	-3.393705	-2.774115	2.802271
	0.559000	1.082833	-3.389051	-2.774861	2.803221
	0.560000	1.081906	-3.384850	-2.775841	2.804779
	0.561000	1.080949	-3.380122	-2.776311	2.805731
	0.562000	1.079739	-3.373883	-2.776477	2.804432
	0.563000	1.078309	-3.366635	-2.776539	2.802235
	0.564000	1.076813	-3.359421	-2.775667	2.799914
	0.565000	1.075407	-3.353333	-2.775442	2.798058
	0.566000	1.074152	-3.348292	-2.775342	2.797140
	0.567000	1.072897	-3.343563	-2.775779	2.796089
	0.568000	1.071679	-3.338347	-2.776003	2.795128
	0.569000	1.070516	-3.333118	-2.776148	2.794186
	0.570000	1.069423	-3.328631	-2.776097	2.793855
	0.571000	1.068345	-3.324434	-2.776366	2.793650
	0.572000	1.067345	-3.319254	-2.776325	2.793045
	0.573000	1.066136	-3.312536	-2.776219	2.790728
	0.574000	1.064658	-3.304644	-2.775775	2.787769
	0.575000	1.063031	-3.296904	-2.775234	2.785311
	0.576000	1.061373	-3.290755	-2.774822	2.785101
	0.577000	1.059996	-3.286550	-2.774879	2.786381
	0.578000	1.059085	-3.282636	-2.775561	2.788076
	0.579000	1.058344	-3.277484	-2.776303	2.788805
	0.580000	1.057241	-3.271157	-2.776726	2.788112
	0.581000	1.055834	-3.264222	-2.776611	2.786743
	0.582000	1.054199	-3.257483	-2.776085	2.785396
	0.583000	1.052571	-3.251122	-2.776174	2.783930
	0.584000	1.051213	-3.245082	-2.775878	2.783020
	0.585000	1.049915	-3.239286	-2.775767	2.781302
	0.586000	1.048703	-3.234012	-2.776013	2.780451
	0.587000	1.047387	-3.229670	-2.776011	2.779897
	0.588000	1.046051	-3.225545	-2.776269	2.779964
	0.589000	1.044777	-3.220929	-2.776240	2.779597
	0.590000	1.043718	-3.215519	-2.776360	2.778236
	0.591000	1.042602	-3.209307	-2.776170	2.776115
	0.592000	1.041327	-3.202799	-2.775748	2.773846
	0.593000	1.039753	-3.196458	-2.775288	2.772058
	0.594000	1.038075	-3.190263	-2.774694	2.770953
	0.595000	1.036519	-3.184350	-2.774566	2.770405
	0.596000	1.035263	-3.178804	-2.774605	2.770710
	0.597000	1.034250	-3.173903	-2.775131	2.771553
	0.598000	1.033249	-3.169093	-2.775656	2.772588
	0.599000	1.032089	-3.163571	-2.775914	2.772903
	0.600000	1.030589	-3.156714	-2.775827	2.771684
	0.601000	1.028996	-3.149053	-2.775492	2.769826
	0.602000	1.027284	-3.141829	-2.774981	2.768114
	0.603000	1.025751	-3.135855	-2.774879	2.767225
	0.604000	1.024315	-3.131099	-2.775215	2.767397
	0.605000	1.023077	-3.126731	-2.774814	2.767843
	0.606000	1.021817	-3.121853	-2.774983	2.766744
	0.607000	1.020451	-3.116358	-2.774891	2.765421
	0.608000	1.018975	-3.110747	-2.775028	2.764058
	0.609000	1.017727	-3.105527	-2.775069	2.763211
	0.610000	1.016372	-3.100359	-2.774799	2.762244
	0.611000	1.015145	-3.094336	-2.774470	2.760462
	0.612000	1.013665	-3.087715	-2.773956	2.758282
	0.613000	1.012019	-3.081238	-2.773436	2.756570
	0.614000	1.010343	-3.075810	-2.773000	2.756576
	0.615000	1.008973	-3.071157	-2.773040	2.757576
	0.616000	1.007848	-3.066372	-2.773513	2.758640
	0.617000	1.006783	-3.060720	-2.773873	2.758811
	0.618000	1.005554	-3.053994	-2.774066	2.757757
	0.619000	1.003988	-3.046623	-2.773674	2.756577
	0.620000	1.002236	-3.040035	-2.773150	2.755557
	0.621000	1.000516	-3.034039	-2.772856	2.755297
	0.622000	0.999002	-3.028259	-2.772765	2.755137
	0.623000	0.997683	-3.022635	-2.772879	2.754934
	0.624000	0.996327	-3.017246	-2.773232	2.754088
	0.625000	0.994851	-3.012061	-2.772860	2.754064
	0.626000	0.993325	-3.007190	-2.772362	2.753467
	0.627000	0.991811	-3.001962	-2.772332	2.752347
	0.628000	0.990445	-2.996066	-2.772430	2.750813
	0.629000	0.989122	-2.989887	-2.772420	2.749102
	0.630000	0.987636	-2.984027	-2.772107	2.747611
	0.631000	0.986175	-2.978693	-2.771410	2.746727
	0.632000	0.984512	-2.973410	-2.770728	2.746052
	0.633000	0.982932	-2.967925	-2.770279	2.745578
	0.634000	0.981475	-2.962274	-2.770201	2.744993
	0.635000	0.980223	-2.956584	-2.770596	2.745008
	0.636000	0.978945	-2.950903	-2.770936	2.745271
	0.637000	0.977606	-2.944987	-2.770962	2.745473
	0.638000	0.976057	-2.938646	-2.770595	2.744663
	0.639000	0.974344	-2.931739	-2.770191	2.743645
	0.640000	0.972630	-2.925064	-2.769869	2.743011
	0.641000	0.971001	-2.919380	-2.769732	2.743249
	0.642000	0.969496	-2.914305	-2.769653	2.743899
	0.643000	0.968017	-2.909118	-2.769655	2.744225
	0.644000	0.966514	-2.903386	-2.769695	2.743119
	0.645000	0.964928	-2.897281	-2.769453	2.741645
	0.646000	0.963413	-2.891295	-2.768550	2.740317
	0.647000	0.961902	-2.886078	-2.768723	2.739095
	0.648000	0.960360	-2.881297	-2.768682	2.738790
	0.649000	0.958948	-2.876131	-2.768813	2.737946
	0.650000	0.957490	-2.870511	-2.768123	2.736614
	0.651000	0.955836	-2.864702	-2.767504	2.735049
	0.652000	0.954113	-2.859302	-2.766669	2.734351
	0.653000	0.952474	-2.854314	-2.766546	2.734272
	0.654000	0.951078	-2.849151	-2.766544	2.734547
	0.655000	0.949793	-2.843122	-2.766956	2.734076
	0.656000	0.948409	-2.836429	-2.766976	2.733462
	0.657000	0.946766	-2.829761	-2.766644	2.732789
	0.658000	0.945088	-2.823861	-2.766076	2.732756
	0.659000	0.943257	-2.818405	-2.765628	2.733312
	0.660000	0.941651	-2.812860	-2.765642	2.733694
	0.661000	0.940121	-2.806820	-2.765640	2.733580
	0.662000	0.938588	-2.800487	-2.765603	2.733034
	0.663000	0.936883	-2.794354	-2.765327	2.732339
	0.664000	0.935066	-2.788615	-2.764716	2.731911
	0.665000	0.933379	-2.783293	-2.764644	2.730881
	0.666000	0.931903	-2.778023	-2.764202	2.730567
	0.667000	0.930486	-2.772711	-2.764368	2.729147
	0.668000	0.928949	-2.767403	-2.764343	2.728616
	0.669000	0.927180	-2.762318	-2.763834	2.727774
	0.670000	0.925444	-2.757231	-2.763036	2.727096
	0.671000	0.923691	-2.751700	-2.762233	2.725967
	0.672000	0.922065	-2.745875	-2.761647	2.724958
	0.673000	0.920582	-2.740079	-2.761608	2.724041
	0.674000	0.919260	-2.734465	-2.761814	2.723864
	0.675000	0.917762	-2.728961	-2.762002	2.724131
	0.676000	0.916197	-2.723146	-2.761872	2.724336
	0.677000	0.914499	-2.717074	-2.761282	2.724158
	0.678000	0.912698	-2.710955	-2.760886	2.724085
	0.679000	0.910936	-2.705252	-2.760517	2.724253
	0.680000	0.909175	-2.699698	-2.760469	2.724685
	0.681000	0.907541	-2.693816	-2.760155	2.724823
	0.682000	0.905836	-2.687430	-2.759837	2.724073
	0.683000	0.903997	-2.680933	-2.759473	2.722888
	0.684000	0.902219	-2.675050	-2.759053	2.722350
	0.685000	0.900559	-2.670253	-2.758936	2.721944
	0.686000	0.899060	-2.666254	-2.759113	2.722150
	0.687000	0.897508	-2.661693	-2.758777	2.722166
	0.688000	0.895822	-2.656051	-2.758799	2.720803
	0.689000	0.893946	-2.650014	-2.757959	2.719270
	0.690000	0.892066	-2.644389	-2.756930	2.717688
	0.691000	0.890228	-2.639237	-2.756258	2.717153
	0.692000	0.888742	-2.634374	-2.755937	2.716926
	0.693000	0.887309	-2.629403	-2.756179	2.716730
	0.694000	0.885940	-2.623827	-2.756390	2.716369
	0.695000	0.884380	-2.617945	-2.756313	2.716379
	0.696000	0.882666	-2.612533	-2.755692	2.716669
	0.697000	0.880808	-2.607407	-2.755153	2.717085
	0.698000	0.879085	-2.601842	-2.754775	2.717449
	0.699000	0.877427	-2.595727	-2.754398	2.717042
	0.700000	0.875726	-2.589351	-2.754179	2.716431
	0.701000	0.873947	-2.583135	-2.753770	2.715859
	0.702000	0.872066	-2.577564	-2.753449	2.715957
	0.703000	0.870344	-2.572723	-2.753281	2.716163
	0.704000	0.868756	-2.568110	-2.753017	2.716395
	0.705000	0.867376	-2.563421	-2.752962	2.716241
	0.706000	0.865874	-2.558922	-2.753061	2.715572
	0.707000	0.864100	-2.554189	-2.752339	2.715076
	0.708000	0.862096	-2.548850	-2.751425	2.713521
	0.709000	0.860268	-2.543509	-2.750688	2.712166
	0.710000	0.858515	-2.538392	-2.749800	2.710817
	0.711000	0.857139	-2.533500	-2.749678	2.710120
	0.712000	0.855864	-2.529148	-2.749615	2.710200
	0.713000	0.854523	-2.525205	-2.749813	2.710529
	0.714000	0.852988	-2.520784	-2.749775	2.710991
	0.715000	0.851333	-2.515392	-2.749295	2.710834
	0.716000	0.849593	-2.509663	-2.748965	2.710618
	0.717000	0.847832	-2.504152	-2.748151	2.710407
	0.718000	0.846099	-2.498898	-2.747682	2.710543
	0.719000	0.844451	-2.493611	-2.747141	2.710630
	0.720000	0.842689	-2.488147	-2.746982	2.710444
	0.721000	0.841009	-2.482518	-2.746519	2.710352
	0.722000	0.839387	-2.477391	-2.746414	2.710460
	0.723000	0.837821	-2.473247	-2.746247	2.711009
	0.724000	0.836321	-2.469555	-2.746266	2.711633
	0.725000	0.834909	-2.465437	-2.745848	2.711949
	0.726000	0.833277	-2.460646	-2.745268	2.710242
	0.727000	0.831433	-2.455211	-2.744673	2.708555
	0.728000	0.829470	-2.449962	-2.743527	2.706951
	0.729000	0.827682	-2.445598	-2.743163	2.706456
	0.730000	0.826321	-2.442046	-2.742657	2.706598
	0.731000	0.825123	-2.438584	-2.742709	2.706858
	0.732000	0.824031	-2.434695	-2.742710	2.706850
	0.733000	0.822656	-2.430425	-2.742690	2.706697
	0.734000	0.821030	-2.425886	-2.742048	2.706612
	0.735000	0.819253	-2.420960	-2.741499	2.706527
	0.736000	0.817684	-2.415901	-2.740651	2.706683
	0.737000	0.816049	-2.410739	-2.740182	2.706084
	0.738000	0.814516	-2.405465	-2.739770	2.705889
	0.739000	0.812937	-2.400572	-2.739387	2.705881
	0.740000	0.811380	-2.396362	-2.739084	2.706639
	0.741000	0.809769	-2.392456	-2.738789	2.707586
	0.742000	0.808438	-2.388406	-2.738679	2.708343
	0.743000	0.807128	-2.384216	-2.738810	2.708378
	0.744000	0.805723	-2.379903	-2.738524	2.707990
	0.745000	0.804107	-2.375665	-2.737716	2.707476
	0.746000	0.802291	-2.371510	-2.736376	2.706298
	0.747000	0.800460	-2.367281	-2.735991	2.704718
	0.748000	0.798879	-2.363042	-2.735025	2.704479
	0.749000	0.797586	-2.359700	-2.735036	2.703826
	0.750000	0.796613	-2.356883	-2.735117	2.704275
	0.751000	0.795649	-2.354140	-2.735105	2.704659
	0.752000	0.794470	-2.350955	-2.734802	2.704974
	0.753000	0.793018	-2.346918	-2.734122	2.704088
	0.754000	0.791437	-2.342114	-2.733426	2.703403
	0.755000	0.789852	-2.337310	-2.732839	2.702711
	0.756000	0.788368	-2.333050	-2.732353	2.703162
	0.757000	0.786911	-2.329207	-2.731642	2.703652
	0.758000	0.785449	-2.325362	-2.731288	2.704360
	0.759000	0.784174	-2.321438	-2.730991	2.704577
	0.760000	0.782780	-2.317418	-2.730999	2.705299
	0.761000	0.781471	-2.313639	-2.730640	2.705965
	0.762000	0.780074	-2.310261	-2.730374	2.706449
	0.763000	0.778699	-2.306542	-2.730003	2.706536
	0.764000	0.777240	-2.302285	-2.729478	2.705837
	0.765000	0.775604	-2.298117	-2.728437	2.704595
	0.766000	0.773962	-2.294463	-2.727417	2.703421
	0.767000	0.772430	-2.291535	-2.726894	2.703076
	0.768000	0.771283	-2.289157	-2.727162	2.703404
	0.769000	0.770308	-2.286923	-2.726838	2.704028
	0.770000	0.769448	-2.284169	-2.727131	2.703581
	0.771000	0.768338	-2.280774	-2.726531	2.703435
	0.772000	0.766976	-2.277259	-2.725738	2.702712
	0.773000	0.765414	-2.273804	-2.724829	2.702178
	0.774000	0.763953	-2.269984	-2.724085	2.702063
	0.775000	0.762652	-2.266079	-2.723563	2.701997
	0.776000	0.761410	-2.262352	-2.723440	2.702230
	0.777000	0.760159	-2.258833	-2.723028	2.702778
	0.778000	0.758903	-2.255642	-2.722506	2.703764
	0.779000	0.757568	-2.252715	-2.722059	2.704684
	0.780000	0.756295	-2.249290	-2.721916	2.705277
	0.781000	0.755102	-2.245387	-2.721767	2.705475
	0.782000	0.753801	-2.241460	-2.721346	2.705192
	0.783000	0.752363	-2.237755	-2.720701	2.705002
	0.784000	0.750798	-2.234285	-2.719703	2.704752
	0.785000	0.749246	-2.231351	-2.718641	2.704614
	0.786000	0.747907	-2.228730	-2.718114	2.704259
	0.787000	0.746797	-2.226105	-2.717962	2.704261
	0.788000	0.745768	-2.223685	-2.718441	2.704123
	0.789000	0.744817	-2.221413	-2.718035	2.704755
	0.790000	0.743718	-2.218885	-2.717604	2.704095
	0.791000	0.742550	-2.215594	-2.716795	2.703498
	0.792000	0.741189	-2.212133	-2.715866	2.702644
	0.793000	0.739772	-2.208876	-2.715066	2.701973
	0.794000	0.738484	-2.205830	-2.714771	2.702500
	0.795000	0.737289	-2.202983	-2.714318	2.703447
	0.796000	0.736137	-2.200140	-2.714055	2.704310
	0.797000	0.734911	-2.196853	-2.713455	2.704905
	0.798000	0.733663	-2.193449	-2.713124	2.705250
	0.799000	0.732411	-2.190149	-2.712801	2.705611
	0.800000	0.731129	-2.186937	-2.712450	2.706100
	0.801000	0.729840	-2.183518	-2.712017	2.706671
	0.802000	0.728494	-2.180065	-2.711504	2.706533
	0.803000	0.726995	-2.176645	-2.710735	2.706365
	0.804000	0.725601	-2.173661	-2.710006	2.706147
	0.805000	0.724260	-2.171438	-2.709208	2.706539
	0.806000	0.723131	-2.169806	-2.708907	2.706809
	0.807000	0.722244	-2.167829	-2.708705	2.707213
	0.808000	0.721327	-2.165223	-2.709062	2.706345
	0.809000	0.720209	-2.162259	-2.708696	2.705972
	0.810000	0.718964	-2.159495	-2.707543	2.705390
	0.811000	0.717601	-2.157044	-2.706765	2.704917
	0.812000	0.716351	-2.154802	-2.705726	2.704957
	0.813000	0.715201	-2.152408	-2.705460	2.704942
	0.814000	0.714170	-2.149747	-2.705014	2.705447
	0.815000	0.713112	-2.146891	-2.704950	2.705714
	0.816000	0.711891	-2.144136	-2.704328	2.706465
	0.817000	0.710713	-2.141454	-2.703815	2.706899
	0.818000	0.709478	-2.138540	-2.703233	2.707377
	0.819000	0.708348	-2.135357	-2.702901	2.707888
	0.820000	0.707120	-2.132130	-2.702551	2.708168
	0.821000	0.705847	-2.129208	-2.702164	2.708813
	0.822000	0.704438	-2.126555	-2.701391	2.709080
	0.823000	0.703002	-2.124049	-2.700524	2.709683
	0.824000	0.701731	-2.121607	-2.699883	2.709787
	0.825000	0.700697	-2.119599	-2.699546	2.709798
	0.826000	0.699787	-2.117714	-2.699366	2.709716
	0.827000	0.698819	-2.115714	-2.699222	2.709454
	0.828000	0.697714	-2.113619	-2.698855	2.709206
	0.829000	0.696537	-2.111389	-2.698642	2.708410
	0.830000	0.695400	-2.109051	-2.697375	2.708516
	0.831000	0.694323	-2.106921	-2.696581	2.707720
	0.832000	0.693295	-2.105296	-2.696111	2.708310
	0.833000	0.692174	-2.103610	-2.695727	2.708787
	0.834000	0.691200	-2.101383	-2.695253	2.709413
	0.835000	0.690071	-2.098669	-2.694753	2.709483
	0.836000	0.688839	-2.095568	-2.694261	2.709649
	0.837000	0.687659	-2.092755	-2.693786	2.710089
	0.838000	0.686589	-2.090348	-2.693125	2.710983
	0.839000	0.685481	-2.088156	-2.692826	2.711681
	0.840000	0.684360	-2.085632	-2.692444	2.712440
	0.841000	0.683084	-2.082814	-2.691843	2.713024
	0.842000	0.681785	-2.080243	-2.691084	2.713199
	0.843000	0.680455	-2.078012	-2.690402	2.713700
	0.844000	0.679386	-2.076016	-2.689975	2.714385
	0.845000	0.678488	-2.074368	-2.689576	2.714584
	0.846000	0.677568	-2.072585	-2.689488	2.714298
	0.847000	0.676687	-2.070448	-2.689124	2.713763
	0.848000	0.675585	-2.068533	-2.688639	2.713688
	0.849000	0.674312	-2.066918	-2.688068	2.713122
	0.850000	0.673251	-2.065541	-2.687289	2.713852
	0.851000	0.672331	-2.064211	-2.686326	2.713849
	0.852000	0.671414	-2.062538	-2.686096	2.713801
	0.853000	0.670469	-2.060580	-2.685620	2.713724
	0.854000	0.669342	-2.058207	-2.684985	2.713902
	0.855000	0.668193	-2.055905	-2.684345	2.714242
	0.856000	0.667112	-2.053528	-2.683804	2.714802
	0.857000	0.666154	-2.051328	-2.683526	2.715467
	0.858000	0.665237	-2.049155	-2.683183	2.716198
	0.859000	0.664165	-2.047091	-2.682742	2.717305
	0.860000	0.662854	-2.045050	-2.682236	2.718079
	0.861000	0.661572	-2.042763	-2.681316	2.718954
	0.862000	0.660372	-2.040456	-2.680625	2.719008
	0.863000	0.659281	-2.038183	-2.680287	2.719306
	0.864000	0.658312	-2.036240	-2.680018	2.719603
	0.865000	0.657529	-2.034824	-2.679559	2.719872
	0.866000	0.656567	-2.033748	-2.679084	2.719997
	0.867000	0.655534	-2.032265	-2.678760	2.719704
	0.868000	0.654446	-2.030593	-2.678251	2.719837
	0.869000	0.653457	-2.029160	-2.677667	2.719498
	0.870000	0.652495	-2.028000	-2.677356	2.719514
	0.871000	0.651637	-2.026830	-2.676286	2.720078
	0.872000	0.650667	-2.025466	-2.675733	2.719839
	0.873000	0.649582	-2.023674	-2.675134	2.719890
	0.874000	0.648560	-2.021478	-2.674512	2.719717
	0.875000	0.647564	-2.019424	-2.674286	2.720462
	0.876000	0.646579	-2.017614	-2.673785	2.721355
	0.877000	0.645714	-2.016160	-2.673441	2.722645
	0.878000	0.644743	-2.014559	-2.672889	2.723468
	0.879000	0.643706	-2.012401	-2.672290	2.724123
	0.880000	0.642449	-2.009916	-2.671557	2.724469
	0.881000	0.641165	-2.007683	-2.670814	2.724942
	0.882000	0.640073	-2.005893	-2.670249	2.725475
	0.883000	0.639129	-2.004318	-2.669954	2.726183
	0.884000	0.638364	-2.002793	-2.669944	2.726697
	0.885000	0.637572	-2.001546	-2.669686	2.726711
	0.886000	0.636699	-2.000467	-2.669216	2.726972
	0.887000	0.635633	-1.999331	-2.668682	2.726937
	0.888000	0.634511	-1.998270	-2.667895	2.727207
	0.889000	0.633461	-1.997175	-2.667274	2.726991
	0.890000	0.632539	-1.995835	-2.666819	2.726668
	0.891000	0.631722	-1.994527	-2.666322	2.726607
	0.892000	0.630742	-1.993189	-2.665137	2.726622
	0.893000	0.629722	-1.991868	-2.664764	2.726757
	0.894000	0.628831	-1.990360	-2.664152	2.727495
	0.895000	0.628002	-1.988661	-2.664119	2.728285
	0.896000	0.627257	-1.986963	-2.663887	2.729171
	0.897000	0.626357	-1.985315	-2.663463	2.730142
	0.898000	0.625249	-1.983701	-2.662629	2.730933
	0.899000	0.623934	-1.981843	-2.661585	2.731816
	0.900000	0.622723	-1.979709	-2.660791	2.732166
	0.901000	0.621699	-1.977583	-2.660384	2.732601
	0.902000	0.620885	-1.975841	-2.660180	2.733436
	0.903000	0.620047	-1.974565	-2.660126	2.734103
	0.904000	0.619234	-1.973591	-2.659788	2.735049
	0.905000	0.618403	-1.972764	-2.659372	2.735267
	0.906000	0.617348	-1.971706	-2.658825	2.735396
	0.907000	0.616337	-1.970459	-2.658265	2.735037
	0.908000	0.615329	-1.969354	-2.657653	2.734961
	0.909000	0.614401	-1.968490	-2.657105	2.734991
	0.910000	0.613512	-1.967566	-2.656184	2.734983
	0.911000	0.612653	-1.966560	-2.655948	2.734758
	0.912000	0.611762	-1.965430	-2.654879	2.735124
	0.913000	0.611022	-1.964390	-2.654670	2.735347
	0.914000	0.610188	-1.963293	-2.654237	2.736355
	0.915000	0.609390	-1.962058	-2.653998	2.737495
	0.916000	0.608485	-1.960598	-2.653490	2.738222
	0.917000	0.607409	-1.958856	-2.652886	2.738778
	0.918000	0.606244	-1.956858	-2.651906	2.739188
	0.919000	0.605088	-1.955091	-2.651039	2.739548
	0.920000	0.604066	-1.953569	-2.650529	2.740542
	0.921000	0.603196	-1.952126	-2.650329	2.741519
	0.922000	0.602523	-1.950918	-2.650365	2.742688
	0.923000	0.601821	-1.949689	-2.650302	2.743298
	0.924000	0.601000	-1.948556	-2.649929	2.744034
	0.925000	0.599990	-1.947727	-2.649298	2.744135
	0.926000	0.598849	-1.947103	-2.648372	2.744278
	0.927000	0.597846	-1.946088	-2.647886	2.743985
	0.928000	0.596989	-1.944953	-2.647278	2.743731
	0.929000	0.596122	-1.944075	-2.646876	2.743704
	0.930000	0.595291	-1.943378	-2.645970	2.743854
	0.931000	0.594436	-1.942942	-2.645640	2.743866
	0.932000	0.593687	-1.942364	-2.645031	2.744600
	0.933000	0.592951	-1.941624	-2.644593	2.745064
	0.934000	0.592197	-1.940314	-2.644523	2.745596
	0.935000	0.591379	-1.938800	-2.644015	2.746306
	0.936000	0.590336	-1.937338	-2.643341	2.746943
	0.937000	0.589131	-1.935788	-2.642230	2.747629
	0.938000	0.587988	-1.934326	-2.641401	2.748409
	0.939000	0.587024	-1.932905	-2.640762	2.749273
	0.940000	0.586294	-1.931583	-2.640843	2.750397
	0.941000	0.585620	-1.930449	-2.640789	2.751579
	0.942000	0.584904	-1.929447	-2.640652	2.752625
	0.943000	0.583986	-1.928397	-2.640398	2.753115
	0.944000	0.582992	-1.927198	-2.639636	2.753631
	0.945000	0.582051	-1.926162	-2.639002	2.753494
	0.946000	0.581008	-1.925413	-2.638081	2.753470
	0.947000	0.580028	-1.924729	-2.637751	2.753447
	0.948000	0.579192	-1.924160	-2.637297	2.753830
	0.949000	0.578372	-1.923608	-2.636984	2.754003
	0.950000	0.577679	-1.923133	-2.636165	2.754198
	0.951000	0.576939	-1.922558	-2.635694	2.754415
	0.952000	0.576226	-1.922003	-2.635685	2.754635
	0.953000	0.575409	-1.921383	-2.634914	2.755731
	0.954000	0.574562	-1.920314	-2.634387	2.755942
	0.955000	0.573589	-1.918732	-2.633654	2.756555
	0.956000	0.572595	-1.917172	-2.632999	2.756853
	0.957000	0.571495	-1.915829	-2.632131	2.757691
	0.958000	0.570566	-1.914832	-2.631549	2.758775
	0.959000	0.569758	-1.913893	-2.631158	2.760107
	0.960000	0.569078	-1.912811	-2.631297	2.761432
	0.961000	0.568454	-1.911520	-2.631364	2.762227
	0.962000	0.567673	-1.910187	-2.631045	2.763006
	0.963000	0.566684	-1.909062	-2.630409	2.763438
	0.964000	0.565528	-1.908147	-2.629547	2.764068
	0.965000	0.564567	-1.907478	-2.628808	2.764379
	0.966000	0.563709	-1.907010	-2.628211	2.764360
	0.967000	0.562961	-1.906454	-2.628143	2.764395
	0.968000	0.562148	-1.905980	-2.627716	2.764696
	0.969000	0.561292	-1.905710	-2.627095	2.765026
	0.970000	0.560557	-1.905519	-2.626489	2.765118
	0.971000	0.559922	-1.905049	-2.625976	2.765606
	0.972000	0.559230	-1.904367	-2.625910	2.765298
	0.973000	0.558466	-1.903511	-2.625251	2.766124
	0.974000	0.557571	-1.902417	-2.624367	2.766448
	0.975000	0.556474	-1.901349	-2.623774	2.767229
	0.976000	0.555364	-1.900260	-2.622925	2.768297
	0.977000	0.554488	-1.899181	-2.622448	2.769094
	0.978000	0.553825	-1.898259	-2.622333	2.770328
	0.979000	0.553255	-1.897527	-2.622252	2.771537
	0.980000	0.552517	-1.896503	-2.622095	2.772714
	0.981000	0.551700	-1.895306	-2.621639	2.773332
	0.982000	0.550669	-1.894072	-2.621003	2.773884
	0.983000	0.549668	-1.892950	-2.620467	2.774343
	0.984000	0.548672	-1.892182	-2.619835	2.774710
	0.985000	0.547954	-1.891954	-2.619388	2.775333
	0.986000	0.547171	-1.891933	-2.618728	2.775516
	0.987000	0.546365	-1.891667	-2.618646	2.776054
	0.988000	0.545611	-1.891232	-2.618285	2.776063
	0.989000	0.544846	-1.890786	-2.618095	2.776154
	0.990000	0.544192	-1.890408	-2.617197	2.776345
	0.991000	0.543470	-1.890247	-2.616662	2.776824
	0.992000	0.542663	-1.889911	-2.615887	2.776900
	0.993000	0.541852	-1.889221	-2.615689	2.776960
	0.994000	0.540883	-1.888288	-2.614698	2.777994
	0.995000	0.539868	-1.887340	-2.614256	2.778353
	0.996000	0.539016	-1.886443	-2.613637	2.779785
	0.997000	0.538335	-1.885728	-2.613303	2.780752
	0.998000	0.537749	-1.884991	-2.613126	2.782010
	0.999000	0.537123	-1.883926	-2.613062	2.782634
	1.000000	0.536294	-1.882541	-2.612713	2.783693
	1.001000	0.535380	-1.881425	-2.612373	2.784249
	1.002000	0.534269	-1.880587	-2.611652	2.785344
	1.003000	0.533363	-1.879817	-2.611151	2.786321
	1.004000	0.532520	-1.879360	-2.610675	2.786889
	1.005000	0.531876	-1.879224	-2.610440	2.787287
	1.006000	0.531154	-1.879021	-2.609966	2.787591
	1.007000	0.530288	-1.878727	-2.609515	2.787821
	1.008000	0.529386	-1.878423	-2.609054	2.787805
	1.009000	0.528629	-1.878036	-2.608650	2.787909
	1.010000	0.528021	-1.877665	-2.608267	2.788122
	1.011000	0.527415	-1.877516	-2.607649	2.788239
	1.012000	0.526670	-1.877371	-2.607043	2.788581
	1.013000	0.525765	-1.876913	-2.606405	2.789011
	1.014000	0.524869	-1.876297	-2.605670	2.790238
	1.015000	0.524038	-1.875517	-2.605003	2.790720
	1.016000	0.523357	-1.874583	-2.605078	2.791857
	1.017000	0.522745	-1.873722	-2.604794	2.792858
	1.018000	0.522027	-1.873093	-2.604502	2.794200
	1.019000	0.521186	-1.872241	-2.604028	2.794891
	1.020000	0.520306	-1.870979	-2.603589	2.795907
	1.021000	0.519447	-1.869925	-2.603160	2.796649
	1.022000	0.518621	-1.869235	-2.602757	2.797483
	1.023000	0.517732	-1.868648	-2.602406	2.798558
	1.024000	0.516983	-1.868303	-2.601954	2.799270
	1.025000	0.516267	-1.868322	-2.601452	2.799956
	1.026000	0.515473	-1.867997	-2.601014	2.799846
	1.027000	0.514666	-1.867468	-2.600647	2.800068
	1.028000	0.513910	-1.867207	-2.600380	2.799939
	1.029000	0.513159	-1.867224	-2.600058	2.800410
	1.030000	0.512565	-1.867239	-2.599342	2.800846
	1.031000	0.511850	-1.867199	-2.598704	2.800984
	1.032000	0.511132	-1.867032	-2.598018	2.801570
	1.033000	0.510316	-1.866612	-2.597440	2.801748
	1.034000	0.509427	-1.866128	-2.597128	2.802614
	1.035000	0.508756	-1.865407	-2.596367	2.803538
	1.036000	0.508128	-1.864711	-2.596325	2.804396
	1.037000	0.507547	-1.863966	-2.596157	2.805181
	1.038000	0.506896	-1.863111	-2.595799	2.806082
	1.039000	0.506068	-1.862389	-2.595402	2.806959
	1.040000	0.505133	-1.861593	-2.594930	2.808161
	1.041000	0.504275	-1.860997	-2.594535	2.809435
	1.042000	0.503448	-1.860333	-2.594202	2.810201
	1.043000	0.502752	-1.859817	-2.593906	2.811134
	1.044000	0.502020	-1.859385	-2.593550	2.811595
	1.045000	0.501214	-1.859220	-2.592887	2.812159
	1.046000	0.500421	-1.859170	-2.592188	2.812098
	1.047000	0.499625	-1.859034	-2.591988	2.812222
	1.048000	0.498959	-1.858852	-2.591894	2.812380
	1.049000	0.498319	-1.858806	-2.591576	2.812848
	1.050000	0.497674	-1.859009	-2.591067	2.813169
	1.051000	0.496939	-1.859183	-2.590261	2.813411
	1.052000	0.496079	-1.859085	-2.589624	2.814002
	1.053000	0.495275	-1.858742	-2.588827	2.814413
	1.054000	0.494647	-1.858253	-2.588912	2.814617
	1.055000	0.494073	-1.857483	-2.588632	2.815817
	1.056000	0.493523	-1.856735	-2.588270	2.816975
	1.057000	0.492798	-1.856195	-2.588042	2.818013
	1.058000	0.491990	-1.855635	-2.587440	2.818913
	1.059000	0.491220	-1.854848	-2.587090	2.820129
	1.060000	0.490449	-1.854067	-2.586695	2.821003
	1.061000	0.489607	-1.853510	-2.586496	2.822111
	1.062000	0.488866	-1.852920	-2.585978	2.822849
	1.063000	0.488088	-1.852337	-2.585716	2.823873
	1.064000	0.487300	-1.852033	-2.585230	2.824240
	1.065000	0.486648	-1.851822	-2.584818	2.824619
	1.066000	0.485981	-1.851759	-2.584401	2.824858
	1.067000	0.485270	-1.851934	-2.584241	2.825207
	1.068000	0.484616	-1.852137	-2.584002	2.825561
	1.069000	0.483875	-1.852177	-2.583572	2.825844
	1.070000	0.483159	-1.852128	-2.582854	2.826264
	1.071000	0.482429	-1.852306	-2.582188	2.826109
	1.072000	0.481581	-1.852335	-2.581473	2.826654
	1.073000	0.480918	-1.851984	-2.580957	2.827165
	1.074000	0.480306	-1.851686	-2.580688	2.827713
	1.075000	0.479812	-1.851115	-2.581141	2.828400
	1.076000	0.479293	-1.850322	-2.580489	2.829940
	1.077000	0.478613	-1.849816	-2.580337	2.830519
	1.078000	0.477803	-1.849458	-2.579612	2.831651
	1.079000	0.476937	-1.848871	-2.579298	2.832883
	1.080000	0.476139	-1.848086	-2.578815	2.833927
	1.081000	0.475455	-1.847445	-2.578708	2.834857
	1.082000	0.474752	-1.846806	-2.578310	2.835598
	1.083000	0.473918	-1.846256	-2.577936	2.836625
	1.084000	0.473158	-1.846086	-2.577370	2.837229
	1.085000	0.472465	-1.846307	-2.577014	2.837549
	1.086000	0.471896	-1.846385	-2.576880	2.837846
	1.087000	0.471297	-1.846328	-2.576896	2.838046
	1.088000	0.470591	-1.846551	-2.576572	2.838548
	1.089000	0.469789	-1.846726	-2.575960	2.838459
	1.090000	0.468988	-1.846777	-2.575036	2.839088
	1.091000	0.468347	-1.846882	-2.574348	2.838969
	1.092000	0.467793	-1.846993	-2.574021	2.839340
	1.093000	0.467241	-1.846815	-2.573859	2.839781
	1.094000	0.466700	-1.846610	-2.573691	2.840725
	1.095000	0.466039	-1.846411	-2.573883	2.841317
	1.096000	0.465419	-1.845709	-2.573273	2.842805
	1.097000	0.464674	-1.845234	-2.572608	2.843627
	1.098000	0.463971	-1.844834	-2.572308	2.844384
	1.099000	0.463182	-1.844266	-2.571844	2.845655
	1.100000	0.462393	-1.843578	-2.571488	2.846558
	1.101000	0.461669	-1.843035	-2.571294	2.847528
	1.102000	0.460972	-1.842515	-2.570874	2.848340
	1.103000	0.460275	-1.842036	-2.570690	2.849067
	1.104000	0.459653	-1.841908	-2.570534	2.849775
	1.105000	0.459073	-1.842244	-2.570084	2.850307
	1.106000	0.458421	-1.842555	-2.569915	2.850844
	1.107000	0.457731	-1.842625	-2.569572	2.850950
	1.108000	0.456985	-1.842658	-2.569230	2.851147
	1.109000	0.456158	-1.842680	-2.568650	2.850981
	1.110000	0.455483	-1.842900	-2.567821	2.851553
	1.111000	0.454910	-1.843278	-2.567186	2.851636
	1.112000	0.454438	-1.843529	-2.566886	2.852004
	1.113000	0.454042	-1.843540	-2.567010	2.852513
	1.114000	0.453552	-1.843258	-2.566907	2.853356
	1.115000	0.452959	-1.842839	-2.566706	2.854055
	1.116000	0.452229	-1.842300	-2.566393	2.854924
	1.117000	0.451546	-1.841890	-2.565317	2.856303
	1.118000	0.450741	-1.841532	-2.565130	2.856785
	1.119000	0.450095	-1.840952	-2.564745	2.858285
	1.120000	0.449392	-1.840219	-2.564728	2.858943
	1.121000	0.448686	-1.839730	-2.564431	2.860374
	1.122000	0.447907	-1.839336	-2.564137	2.861180
	1.123000	0.447195	-1.839074	-2.563757	2.862168
	1.124000	0.446628	-1.838985	-2.563704	2.862677
	1.125000	0.446119	-1.839174	-2.563483	2.863093
	1.126000	0.445497	-1.839336	-2.563148	2.863465
	1.127000	0.444715	-1.839517	-2.562675	2.863327
	1.128000	0.443787	-1.839734	-2.562046	2.863819
	1.129000	0.443085	-1.839877	-2.561628	2.863627
	1.130000	0.442551	-1.840231	-2.561187	2.864091
	1.131000	0.442220	-1.840599	-2.560946	2.864276
	1.132000	0.441843	-1.840836	-2.560779	2.864796
	1.133000	0.441383	-1.840976	-2.560650	2.865463
	1.134000	0.440780	-1.840805	-2.560225	2.866103
	1.135000	0.440100	-1.840222	-2.559808	2.866898
	1.136000	0.439337	-1.839639	-2.559709	2.867351
	1.137000	0.438674	-1.839346	-2.559045	2.869069
	1.138000	0.438001	-1.839073	-2.558454	2.869742
	1.139000	0.437326	-1.838529	-2.558194	2.870968
	1.140000	0.436769	-1.838013	-2.558014	2.871824
	1.141000	0.436104	-1.837582	-2.558001	2.872786
	1.142000	0.435552	-1.837040	-2.557821	2.873884
	1.143000	0.434921	-1.836812	-2.557601	2.874605
	1.144000	0.434268	-1.836958	-2.557441	2.875282
	1.145000	0.433661	-1.837174	-2.556969	2.875607
	1.146000	0.432907	-1.837340	-2.556566	2.875930
	1.147000	0.432101	-1.837588	-2.556155	2.875888
	1.148000	0.431367	-1.837818	-2.555760	2.876212
	1.149000	0.430764	-1.838125	-2.555351	2.876474
	1.150000	0.430322	-1.838477	-2.554864	2.876798
	1.151000	0.430029	-1.839022	-2.554862	2.876949
	1.152000	0.429684	-1.839177	-2.554727	2.877347
	1.153000	0.429161	-1.839081	-2.554495	2.877874
	1.154000	0.428425	-1.839024	-2.554022	2.878158
	1.155000	0.427710	-1.838769	-2.553528	2.879095
	1.156000	0.427024	-1.838202	-2.553225	2.879812
	1.157000	0.426486	-1.837947	-2.553138	2.881038
	1.158000	0.425952	-1.837774	-2.552461	2.882036
	1.159000	0.425292	-1.837420	-2.552477	2.883149
	1.160000	0.424587	-1.836994	-2.552275	2.884255
	1.161000	0.423896	-1.836684	-2.552143	2.884919
	1.162000	0.423342	-1.836370	-2.551952	2.885812
	1.163000	0.422840	-1.836046	-2.551907	2.886430
	1.164000	0.422254	-1.836119	-2.551479	2.887229
	1.165000	0.421522	-1.836516	-2.551094	2.887337
	1.166000	0.420725	-1.836820	-2.550317	2.887775
	1.167000	0.420001	-1.837083	-2.550159	2.887661
	1.168000	0.419469	-1.837412	-2.549909	2.888215
	1.169000	0.419085	-1.837660	-2.550020	2.888265
	1.170000	0.418792	-1.838010	-2.549714	2.888725
	1.171000	0.418388	-1.838449	-2.549376	2.888973
	1.172000	0.417864	-1.838605	-2.548967	2.889254
	1.173000	0.417246	-1.838609	-2.548507	2.889834
	1.174000	0.416651	-1.838407	-2.548149	2.890213
	1.175000	0.416026	-1.838093	-2.547987	2.891185
	1.176000	0.415486	-1.837769	-2.547494	2.892208
	1.177000	0.414845	-1.837665	-2.547560	2.893009
	1.178000	0.414360	-1.837376	-2.546931	2.894507
	1.179000	0.413801	-1.836947	-2.546809	2.895047
	1.180000	0.413178	-1.836499	-2.546872	2.896230
	1.181000	0.412626	-1.836066	-2.546598	2.896876
	1.182000	0.412010	-1.835785	-2.546396	2.897981
	1.183000	0.411351	-1.835679	-2.546184	2.898467
	1.184000	0.410728	-1.835805	-2.545943	2.899334
	1.185000	0.410058	-1.836150	-2.545404	2.899516
	1.186000	0.409425	-1.836537	-2.545008	2.899825
	1.187000	0.408827	-1.836842	-2.544812	2.900027
	1.188000	0.408299	-1.837212	-2.544650	2.900156
	1.189000	0.407948	-1.837464	-2.544531	2.900370
	1.190000	0.407626	-1.837914	-2.544275	2.900378
	1.191000	0.407285	-1.838362	-2.543988	2.900695
	1.192000	0.406691	-1.838605	-2.543495	2.900748
	1.193000	0.406098	-1.838796	-2.543051	2.901248
	1.194000	0.405546	-1.838740	-2.542778	2.901670
	1.195000	0.405000	-1.838503	-2.542693	2.902775
	1.196000	0.404519	-1.838131	-2.542410	2.903829
	1.197000	0.404037	-1.837966	-2.542218	2.904348
	1.198000	0.403408	-1.837867	-2.542170	2.905534
	1.199000	0.402839	-1.837399	-2.541383	2.906778
	1.200000	0.402259	-1.836956	-2.541559	2.907464
	1.201000	0.401762	-1.836602	-2.541494	2.908265
	1.202000	0.401167	-1.836241	-2.541375	2.909404
	1.203000	0.400552	-1.836191	-2.541078	2.909993
	1.204000	0.399743	-1.836387	-2.540503	2.910740
	1.205000	0.399183	-1.836703	-2.540161	2.910926
	1.206000	0.398593	-1.837137	-2.539871	2.911295
	1.207000	0.398162	-1.837408	-2.540003	2.911302
	1.208000	0.397752	-1.837775	-2.540027	2.911406
	1.209000	0.397377	-1.838234	-2.539826	2.911671
	1.210000	0.396903	-1.838648	-2.539494	2.911746
	1.211000	0.396419	-1.839145	-2.538985	2.912082
	1.212000	0.395920	-1.839316	-2.538651	2.912127
	1.213000	0.395423	-1.839484	-2.538346	2.912879
	1.214000	0.394890	-1.839664	-2.538087	2.913260
	1.215000	0.394302	-1.839561	-2.537926	2.914043
	1.216000	0.393821	-1.839290	-2.537647	2.914942
	1.217000	0.393344	-1.839120	-2.537245	2.915718
	1.218000	0.392818	-1.838944	-2.537492	2.916347
	1.219000	0.392378	-1.838641	-2.537089	2.917441
	1.220000	0.391872	-1.838320	-2.536946	2.918222
	1.221000	0.391315	-1.838177	-2.536856	2.919106
	1.222000	0.390762	-1.837857	-2.536632	2.920203
	1.223000	0.390153	-1.837783	-2.536347	2.920851
	1.224000	0.389482	-1.837976	-2.536150	2.921268
	1.225000	0.388920	-1.838355	-2.535713	2.921791
	1.226000	0.388502	-1.838823	-2.535467	2.921727
	1.227000	0.388050	-1.839187	-2.535400	2.921978
	1.228000	0.387685	-1.839455	-2.535371	2.921729
	1.229000	0.387276	-1.839827	-2.535300	2.922029
	1.230000	0.386831	-1.840330	-2.534800	2.921963
	1.231000	0.386359	-1.840876	-2.534329	2.922361
	1.232000	0.385888	-1.841311	-2.534036	2.922505
	1.233000	0.385410	-1.841476	-2.533872	2.922988
	1.234000	0.385072	-1.841460	-2.533865	2.923554
	1.235000	0.384583	-1.841224	-2.533619	2.924293
	1.236000	0.384018	-1.841028	-2.533332	2.925337
	1.237000	0.383501	-1.840872	-2.532771	2.926305
	1.238000	0.383046	-1.840764	-2.532704	2.926791
	1.239000	0.382660	-1.840431	-2.532951	2.927714
	1.240000	0.382176	-1.840116	-2.532541	2.928975
	1.241000	0.381647	-1.839915	-2.532713	2.929605
	1.242000	0.381027	-1.839787	-2.531937	2.930725
	1.243000	0.380337	-1.839758	-2.531774	2.931066
	1.244000	0.379853	-1.839818	-2.531437	2.931614
	1.245000	0.379494	-1.840219	-2.531572	2.931904
	1.246000	0.379088	-1.840651	-2.531319	2.932018
	1.247000	0.378705	-1.841044	-2.531484	2.932100
	1.248000	0.378246	-1.841457	-2.531285	2.932200
	1.249000	0.377791	-1.841885	-2.531079	2.932424
	1.250000	0.377453	-1.842272	-2.530728	2.932406
	1.251000	0.377024	-1.842769	-2.530256	2.932754
	1.252000	0.376614	-1.843288	-2.529964	2.932871
	1.253000	0.376163	-1.843585	-2.529646	2.933317
	1.254000	0.375738	-1.843651	-2.529440	2.933826
	1.255000	0.375304	-1.843439	-2.529428	2.934192
	1.256000	0.374890	-1.843127	-2.529305	2.935336
	1.257000	0.374453	-1.842981	-2.528943	2.936116
	1.258000	0.374012	-1.842878	-2.528671	2.936970
	1.259000	0.373610	-1.842797	-2.528967	2.937377
	1.260000	0.373062	-1.842446	-2.528613	2.938883
	1.261000	0.372575	-1.842236	-2.528593	2.939302
	1.262000	0.371957	-1.842171	-2.528185	2.940349
	1.263000	0.371337	-1.842199	-2.527922	2.940831
	1.264000	0.370897	-1.842339	-2.527802	2.941346
	1.265000	0.370530	-1.842793	-2.527650	2.941675
	1.266000	0.370200	-1.843275	-2.527702	2.941419
	1.267000	0.369841	-1.843517	-2.527714	2.941721
	1.268000	0.369410	-1.843986	-2.527522	2.941554
	1.269000	0.368905	-1.844532	-2.527167	2.941732
	1.270000	0.368516	-1.845166	-2.526764	2.941597
	1.271000	0.368238	-1.845750	-2.526534	2.941773
	1.272000	0.367912	-1.846198	-2.526491	2.941949
	1.273000	0.367449	-1.846390	-2.526141	2.942352
	1.274000	0.367048	-1.846523	-2.525908	2.943014
	1.275000	0.366606	-1.846317	-2.525785	2.943527
	1.276000	0.366228	-1.846094	-2.525635	2.944571
	1.277000	0.365844	-1.846022	-2.525424	2.945181
	1.278000	0.365502	-1.845899	-2.525317	2.946311
	1.279000	0.364967	-1.845802	-2.525375	2.946697
	1.280000	0.364313	-1.845607	-2.525354	2.947832
	1.281000	0.363753	-1.845360	-2.524705	2.948617
	1.282000	0.363281	-1.845220	-2.524509	2.949168
	1.283000	0.362917	-1.845249	-2.524378	2.949923
	1.284000	0.362606	-1.845436	-2.524505	2.950257
	1.285000	0.362287	-1.845908	-2.524391	2.950628
	1.286000	0.361942	-1.846412	-2.524275	2.950518
	1.287000	0.361520	-1.846864	-2.524226	2.950667
	1.288000	0.361124	-1.847167	-2.524111	2.950603
	1.289000	0.360736	-1.847636	-2.523768	2.950564
	1.290000	0.360348	-1.848226	-2.523517	2.950678
	1.291000	0.360022	-1.848873	-2.523083	2.950861
	1.292000	0.359649	-1.849359	-2.522702	2.951278
	1.293000	0.359302	-1.849618	-2.522526	2.951192
	1.294000	0.358946	-1.849778	-2.522541	2.951645
	1.295000	0.358655	-1.849586	-2.522575	2.951994
	1.296000	0.358321	-1.849359	-2.522406	2.953118
	1.297000	0.357969	-1.849409	-2.522090	2.953524
	1.298000	0.357495	-1.849386	-2.521950	2.954530
	1.299000	0.357115	-1.849198	-2.521667	2.955344
	1.300000	0.356514	-1.848989	-2.522030	2.955760
	1.301000	0.356050	-1.848863	-2.521409	2.957142
	1.302000	0.355557	-1.848696	-2.521298	2.957420
	1.303000	0.355224	-1.848697	-2.521278	2.958529
	1.304000	0.354958	-1.848960	-2.521363	2.958478
	1.305000	0.354665	-1.849344	-2.521469	2.958889
	1.306000	0.354286	-1.849898	-2.521202	2.958755
	1.307000	0.353786	-1.850370	-2.520921	2.958774
	1.308000	0.353345	-1.850849	-2.520700	2.958699
	1.309000	0.353046	-1.851378	-2.520640	2.958498
	1.310000	0.352761	-1.852029	-2.520489	2.958685
	1.311000	0.352559	-1.852645	-2.520100	2.958691
	1.312000	0.352278	-1.853158	-2.519966	2.958924
	1.313000	0.351869	-1.853427	-2.519743	2.959080
	1.314000	0.351532	-1.853624	-2.519790	2.959540
	1.315000	0.351219	-1.853378	-2.519699	2.960017
	1.316000	0.350923	-1.853084	-2.519639	2.960943
	1.317000	0.350534	-1.853284	-2.519443	2.961591
	1.318000	0.350006	-1.853385	-2.518999	2.962529
	1.319000	0.349536	-1.853155	-2.518564	2.963414
	1.320000	0.349133	-1.852985	-2.518695	2.963661
	1.321000	0.348737	-1.852788	-2.518967	2.964654
	1.322000	0.348483	-1.852501	-2.518680	2.965281
	1.323000	0.348221	-1.852599	-2.518903	2.965862
	1.324000	0.347884	-1.852858	-2.518621	2.966128
	1.325000	0.347486	-1.853394	-2.518589	2.966330
	1.326000	0.347145	-1.853935	-2.518368	2.966299
	1.327000	0.346785	-1.854465	-2.518341	2.966336
	1.328000	0.346465	-1.854904	-2.518148	2.966397
	1.329000	0.346094	-1.855412	-2.518009	2.966288
	1.330000	0.345796	-1.856113	-2.517590	2.966504
	1.331000	0.345577	-1.856775	-2.517324	2.966136
	1.332000	0.345407	-1.857240	-2.517115	2.966353
	1.333000	0.345123	-1.857498	-2.517236	2.966235
	1.334000	0.344878	-1.857657	-2.517041	2.966833
	1.335000	0.344522	-1.857544	-2.517036	2.967042
	1.336000	0.344212	-1.857427	-2.516821	2.968033
	1.337000	0.343920	-1.857613	-2.516603	2.968494
	1.338000	0.343447	-1.857722	-2.516229	2.969203
	1.339000	0.343033	-1.857548	-2.516052	2.970122
	1.340000	0.342668	-1.857401	-2.516053	2.970685
	1.341000	0.342352	-1.857312	-2.516475	2.971382
	1.342000	0.342158	-1.857144	-2.516167	2.972228
	1.343000	0.341849	-1.857277	-2.516240	2.972500
	1.344000	0.341517	-1.857609	-2.516233	2.972675
	1.345000	0.341122	-1.858138	-2.515905	2.972901
	1.346000	0.340785	-1.858713	-2.515573	2.972847
	1.347000	0.340388	-1.859170	-2.515583	2.972668
	1.348000	0.340104	-1.859644	-2.515453	2.972839
	1.349000	0.339863	-1.860175	-2.515631	2.972447
	1.350000	0.339672	-1.860836	-2.515251	2.972807
	1.351000	0.339480	-1.861487	-2.515038	2.972333
	1.352000	0.339300	-1.861928	-2.514817	2.972689
	1.353000	0.339028	-1.862210	-2.514717	2.972770
	1.354000	0.338815	-1.862368	-2.514741	2.973160
	1.355000	0.338508	-1.862352	-2.514730	2.973581
	1.356000	0.338107	-1.862374	-2.514406	2.974494
	1.357000	0.337740	-1.862496	-2.513884	2.975249
	1.358000	0.337372	-1.862579	-2.513722	2.975540
	1.359000	0.337039	-1.862423	-2.513749	2.976431
	1.360000	0.336922	-1.862097	-2.513910	2.976890
	1.361000	0.336590	-1.861990	-2.514237	2.977290
	1.362000	0.336387	-1.861937	-2.514145	2.978035
	1.363000	0.336017	-1.862057	-2.513642	2.978588
	1.364000	0.335609	-1.862386	-2.513957	2.978748
	1.365000	0.335391	-1.862829	-2.513567	2.978961
	1.366000	0.335134	-1.863495	-2.513515	2.978858
	1.367000	0.334787	-1.863950	-2.513365	2.978803
	1.368000	0.334478	-1.864464	-2.513397	2.978886
	1.369000	0.334242	-1.864966	-2.513235	2.978494
	1.370000	0.334062	-1.865633	-2.513033	2.978539
	1.371000	0.333919	-1.866402	-2.512877	2.978233
	1.372000	0.333728	-1.866924	-2.512575	2.978428
	1.373000	0.333559	-1.867324	-2.512425	2.978376
	1.374000	0.333296	-1.867564	-2.512389	2.978563
	1.375000	0.332987	-1.867478	-2.512477	2.979052
	1.376000	0.332672	-1.867446	-2.512303	2.979673
	1.377000	0.332391	-1.867555	-2.511935	2.980438
	1.378000	0.332074	-1.867562	-2.511749	2.980868
	1.379000	0.331817	-1.867472	-2.511759	2.981816
	1.380000	0.331562	-1.867399	-2.512058	2.982322
	1.381000	0.331406	-1.867169	-2.512103	2.982972
	1.382000	0.331134	-1.867211	-2.512495	2.983139
	1.383000	0.330825	-1.867301	-2.511702	2.984225
	1.384000	0.330394	-1.867539	-2.511704	2.984037
	1.385000	0.330158	-1.868117	-2.511430	2.984243
	1.386000	0.329958	-1.868798	-2.511475	2.983897
	1.387000	0.329696	-1.869297	-2.511495	2.983782
	1.388000	0.329389	-1.869812	-2.511481	2.983680
	1.389000	0.329108	-1.870497	-2.511381	2.983348
	1.390000	0.328986	-1.871304	-2.511227	2.983216
	1.391000	0.328920	-1.871953	-2.511047	2.983161
	1.392000	0.328860	-1.872519	-2.510836	2.983083
	1.393000	0.328668	-1.873028	-2.510874	2.983222
	1.394000	0.328391	-1.873163	-2.510541	2.983515
	1.395000	0.328082	-1.873166	-2.510396	2.984064
	1.396000	0.327749	-1.873115	-2.510219	2.984546
	1.397000	0.327556	-1.873205	-2.510001	2.985186
	1.398000	0.327466	-1.873276	-2.510117	2.985495
	1.399000	0.327293	-1.873314	-2.510075	2.986387
	1.400000	0.327029	-1.873264	-2.510222	2.986664
	1.401000	0.326775	-1.873053	-2.510027	2.987432
	1.402000	0.326537	-1.873000	-2.510240	2.987621
	1.403000	0.326288	-1.873171	-2.510069	2.988324
	1.404000	0.326029	-1.873443	-2.509800	2.988506
	1.405000	0.325766	-1.873982	-2.509927	2.988336
	1.406000	0.325515	-1.874662	-2.509772	2.988290
	1.407000	0.325233	-1.875185	-2.509801	2.988091
	1.408000	0.325060	-1.875714	-2.509699	2.987967
	1.409000	0.324918	-1.876358	-2.509670	2.987603
	1.410000	0.324769	-1.877204	-2.509348	2.987404
	1.411000	0.324720	-1.877928	-2.509144	2.987394
	1.412000	0.324637	-1.878481	-2.508880	2.987132
	1.413000	0.324468	-1.878864	-2.508898	2.987267
	1.414000	0.324195	-1.879041	-2.508743	2.987335
	1.415000	0.323927	-1.879046	-2.508790	2.987719
	1.416000	0.323731	-1.879034	-2.508646	2.988144
	1.417000	0.323507	-1.879120	-2.508376	2.988910
	1.418000	0.323438	-1.879212	-2.508356	2.989353
	1.419000	0.323323	-1.879171	-2.508343	2.990215
	1.420000	0.323058	-1.879158	-2.508634	2.990515
	1.421000	0.322799	-1.879039	-2.508506	2.991160
	1.422000	0.322556	-1.878949	-2.508328	2.991547
	1.423000	0.322311	-1.879127	-2.508450	2.991540
	1.424000	0.322157	-1.879341	-2.508154	2.992140
	1.425000	0.321970	-1.879965	-2.508126	2.991794
	1.426000	0.321695	-1.880759	-2.508060	2.991826
	1.427000	0.321486	-1.881358	-2.507913	2.991541
	1.428000	0.321308	-1.882006	-2.507959	2.991384
	1.429000	0.321209	-1.882598	-2.508066	2.991083
	1.430000	0.321162	-1.883233	-2.507980	2.990852
	1.431000	0.321140	-1.883904	-2.507759	2.990771
	1.432000	0.321033	-1.884583	-2.507478	2.990509
	1.433000	0.320838	-1.885076	-2.507383	2.990744
	1.434000	0.320520	-1.885313	-2.507011	2.990794
	1.435000	0.320359	-1.885347	-2.507141	2.991189
	1.436000	0.320298	-1.885459	-2.507000	2.991446
	1.437000	0.320190	-1.885626	-2.507110	2.991945
	1.438000	0.320083	-1.885764	-2.507068	2.992446
	1.439000	0.319938	-1.885669	-2.506917	2.992954
	1.440000	0.319690	-1.885445	-2.507103	2.993361
	1.441000	0.319433	-1.885433	-2.507106	2.993864
	1.442000	0.319177	-1.885450	-2.506927	2.994410
	1.443000	0.318970	-1.885588	-2.507060	2.994303
	1.444000	0.318795	-1.885968	-2.506978	2.995026
	1.445000	0.318664	-1.886615	-2.506598	2.994850
	1.446000	0.318498	-1.887396	-2.506726	2.994577
	1.447000	0.318382	-1.887839	-2.506777	2.994258
	1.448000	0.318220	-1.888437	-2.506760	2.994003
	1.449000	0.318041	-1.889135	-2.506725	2.993716
	1.450000	0.317946	-1.889859	-2.506443	2.993402
	1.451000	0.317961	-1.890680	-2.506287	2.993107
	1.452000	0.317826	-1.891318	-2.506176	2.992719
	1.453000	0.317652	-1.891758	-2.505920	2.993009
	1.454000	0.317497	-1.892089	-2.505772	2.992899
	1.455000	0.317390	-1.892175	-2.505778	2.993240
	1.456000	0.317364	-1.892116	-2.505894	2.993756
	1.457000	0.317376	-1.892229	-2.505775	2.994329
	1.458000	0.317223	-1.892399	-2.505788	2.994634
	1.459000	0.317063	-1.892296	-2.505615	2.995276
	1.460000	0.316775	-1.892144	-2.505693	2.995787
	1.461000	0.316604	-1.892130	-2.505643	2.996018
	1.462000	0.316451	-1.892259	-2.505722	2.996509
	1.463000	0.316312	-1.892400	-2.505499	2.996704
	1.464000	0.316111	-1.892863	-2.505905	2.996769
	1.465000	0.316058	-1.893612	-2.505217	2.997060
	1.466000	0.315820	-1.894296	-2.505317	2.996243
	1.467000	0.315780	-1.894798	-2.505408	2.996238
	1.468000	0.315683	-1.895299	-2.505679	2.995660
	1.469000	0.315641	-1.896065	-2.505623	2.995487
	1.470000	0.315658	-1.896797	-2.505413	2.994960
	1.471000	0.315476	-1.897648	-2.504935	2.995099
	1.472000	0.315329	-1.898377	-2.504803	2.994588
	1.473000	0.315250	-1.898780	-2.504592	2.994920
	1.474000	0.315216	-1.898975	-2.504625	2.994798
	1.475000	0.315215	-1.899047	-2.504730	2.995094
	1.476000	0.315135	-1.898991	-2.504813	2.995533
	1.477000	0.315020	-1.899053	-2.504416	2.995904
	1.478000	0.314902	-1.899201	-2.504557	2.995991
	1.479000	0.314812	-1.899242	-2.504350	2.996657
	1.480000	0.314605	-1.899116	-2.504561	2.997030
	1.481000	0.314424	-1.899140	-2.504552	2.997443
	1.482000	0.314231	-1.899393	-2.504442	2.997944
	1.483000	0.314098	-1.899615	-2.504335	2.998301
	1.484000	0.313919	-1.899962	-2.504556	2.997931
	1.485000	0.313964	-1.900593	-2.504485	2.998078
	1.486000	0.313866	-1.901227	-2.504172	2.997526
	1.487000	0.313772	-1.901756	-2.504471	2.997305
	1.488000	0.313704	-1.902393	-2.504208	2.996822
	1.489000	0.313560	-1.903204	-2.504340	2.996414
	1.490000	0.313538	-1.904032	-2.503947	2.996135
	1.491000	0.313544	-1.904900	-2.503772	2.996004
	1.492000	0.313469	-1.905693	-2.503584	2.995463
	1.493000	0.313433	-1.906154	-2.503468	2.995524
	1.494000	0.313487	-1.906341	-2.503496	2.995506
	1.495000	0.313478	-1.906305	-2.503703	2.995726
	1.496000	0.313457	-1.906276	-2.503749	2.996274
	1.497000	0.313375	-1.906473	-2.503516	2.996511
	1.498000	0.313148	-1.906708	-2.503321	2.997057
	1.499000	0.313021	-1.906833	-2.503196	2.997353
	1.500000	0.312884	-1.906798	-2.503293	2.997858
	1.501000	0.312837	-1.906829	-2.503413	2.997918
	1.502000	0.312712	-1.906975	-2.503471	2.998373
	1.503000	0.312628	-1.907235	-2.503222	2.998721
	1.504000	0.312444	-1.907583	-2.503176	2.998451
	1.505000	0.312442	-1.908228	-2.503455	2.998161
	1.506000	0.312449	-1.908910	-2.503099	2.998082
	1.507000	0.312353	-1.909541	-2.503452	2.997649
	1.508000	0.312261	-1.910251	-2.503349	2.997149
	1.509000	0.312133	-1.911067	-2.503266	2.996820
	1.510000	0.312073	-1.911947	-2.502843	2.996560
	1.511000	0.312163	-1.912775	-2.502591	2.996325
	1.512000	0.312151	-1.913358	-2.502506	2.995866
	1.513000	0.312187	-1.913768	-2.502609	2.995645
	1.514000	0.312240	-1.914085	-2.502582	2.995716
	1.515000	0.312190	-1.914063	-2.502632	2.995700
	1.516000	0.312105	-1.914107	-2.502577	2.996201
	1.517000	0.312038	-1.914411	-2.502368	2.996316
	1.518000	0.311993	-1.914564	-2.502522	2.996790
	1.519000	0.311910	-1.914561	-2.502240	2.997480
	1.520000	0.311771	-1.914601	-2.502327	2.997669
	1.521000	0.311633	-1.914612	-2.502476	2.997930
	1.522000	0.311648	-1.914688	-2.502380	2.998219
	1.523000	0.311585	-1.914971	-2.502495	2.998386
	1.524000	0.311499	-1.915401	-2.502204	2.998380
	1.525000	0.311470	-1.916002	-2.502635	2.997836
	1.526000	0.311492	-1.916791	-2.502343	2.997748
	1.527000	0.311347	-1.917510	-2.502160	2.997185
	1.528000	0.311286	-1.918142	-2.502221	2.996726
	1.529000	0.311161	-1.918876	-2.502012	2.996430
	1.530000	0.311179	-1.919800	-2.501942	2.995968
	1.531000	0.311279	-1.920571	-2.501602	2.995562
	1.532000	0.311448	-1.921138	-2.501720	2.995148
	1.533000	0.311551	-1.921653	-2.501654	2.994974
	1.534000	0.311530	-1.921932	-2.501739	2.995041
	1.535000	0.311528	-1.922027	-2.501733	2.995145
	1.536000	0.311424	-1.922153	-2.501598	2.995756
	1.537000	0.311332	-1.922615	-2.501399	2.995750
	1.538000	0.311308	-1.922885	-2.501324	2.996301
	1.539000	0.311258	-1.922876	-2.501256	2.996466
	1.540000	0.311237	-1.922928	-2.501496	2.996829
	1.541000	0.311140	-1.922793	-2.501530	2.997089
	1.542000	0.311068	-1.922853	-2.501496	2.997199
	1.543000	0.311026	-1.923114	-2.501407	2.997251
	1.544000	0.311077	-1.923612	-2.501322	2.997289
	1.545000	0.311101	-1.924300	-2.501214	2.997190
	1.546000	0.311098	-1.925154	-2.501559	2.996529
	1.547000	0.311006	-1.925853	-2.501070	2.996650
	1.548000	0.310926	-1.926556	-2.501300	2.995716
	1.549000	0.310879	-1.927200	-2.501043	2.995624
	1.550000	0.310960	-1.928034	-2.500959	2.994794
	1.551000	0.311148	-1.928830	-2.500737	2.994498
	1.552000	0.311228	-1.929516	-2.500711	2.994154
	1.553000	0.311300	-1.930020	-2.500632	2.993879
	1.554000	0.311306	-1.930396	-2.500565	2.993954
	1.555000	0.311304	-1.930498	-2.500617	2.993893
	1.556000	0.311330	-1.930623	-2.500657	2.994234
	1.557000	0.311291	-1.930943	-2.500467	2.994350
	1.558000	0.311250	-1.931183	-2.500470	2.994575
	1.559000	0.311277	-1.931266	-2.500343	2.994890
	1.560000	0.311188	-1.931267	-2.500351	2.995199
	1.561000	0.311161	-1.931309	-2.500523	2.995363
	1.562000	0.311188	-1.931440	-2.500506	2.995506
	1.563000	0.311193	-1.931775	-2.500573	2.995764
	1.564000	0.311195	-1.932289	-2.500503	2.995665
	1.565000	0.311118	-1.933032	-2.500212	2.995541
	1.566000	0.311054	-1.933795	-2.500417	2.994454
	1.567000	0.310985	-1.934321	-2.500320	2.994568
	1.568000	0.310986	-1.935044	-2.500074	2.993910
	1.569000	0.310963	-1.935804	-2.500123	2.993294
	1.570000	0.311203	-1.936659	-2.499864	2.992874
	1.571000	0.311430	-1.937584	-2.499829	2.992349
	1.572000	0.311565	-1.938397	-2.500039	2.991906
	1.573000	0.311632	-1.938958	-2.499917	2.991652
	1.574000	0.311632	-1.939307	-2.499725	2.991783
	1.575000	0.311542	-1.939556	-2.499651	2.991769
	1.576000	0.311581	-1.939571	-2.499597	2.992249
	1.577000	0.311608	-1.939749	-2.499607	2.992229
	1.578000	0.311644	-1.940104	-2.499573	2.992437
	1.579000	0.311598	-1.940237	-2.499493	2.992815
	1.580000	0.311529	-1.940221	-2.499456	2.993024
	1.581000	0.311479	-1.940255	-2.499563	2.993113
	1.582000	0.311658	-1.940360	-2.499713	2.993142
	1.583000	0.311653	-1.940712	-2.499761	2.993420
	1.584000	0.311626	-1.941213	-2.499643	2.993380
	1.585000	0.311600	-1.941942	-2.499310	2.993235
	1.586000	0.311551	-1.942716	-2.499270	2.992457
	1.587000	0.311458	-1.943361	-2.499655	2.992045
	1.588000	0.311528	-1.944011	-2.499300	2.991744
	1.589000	0.311601	-1.944869	-2.499506	2.990710
	1.590000	0.311794	-1.945659	-2.499252	2.990576
	1.591000	0.311946	-1.946722	-2.499025	2.989975
	1.592000	0.312011	-1.947549	-2.498923	2.989531
	1.593000	0.312082	-1.947991	-2.498828	2.989107
	1.594000	0.312237	-1.948257	-2.498795	2.989168
	1.595000	0.312234	-1.948489	-2.498866	2.989104
	1.596000	0.312276	-1.948537	-2.498707	2.989284
	1.597000	0.312336	-1.948792	-2.498680	2.989436
	1.598000	0.312358	-1.949143	-2.498590	2.989531
	1.599000	0.312422	-1.949273	-2.498712	2.990002
	1.600000	0.312407	-1.949268	-2.498498	2.990395
	1.601000	0.312386	-1.949404	-2.498709	2.990528
	1.602000	0.312448	-1.949569	-2.498741	2.990700
	1.603000	0.312434	-1.949781	-2.498656	2.990833
	1.604000	0.312456	-1.950183	-2.498668	2.990531
	1.605000	0.312407	-1.951072	-2.498472	2.990159
	1.606000	0.312454	-1.951864	-2.498327	2.989609
	1.607000	0.312394	-1.952459	-2.498599	2.988779
	1.608000	0.312499	-1.953219	-2.498440	2.988840
	1.609000	0.312592	-1.954173	-2.498295	2.987856
	1.610000	0.312849	-1.955085	-2.498453	2.987632
	1.611000	0.313083	-1.956045	-2.498129	2.986924
	1.612000	0.313175	-1.956891	-2.498152	2.986389
	1.613000	0.313196	-1.957384	-2.498094	2.985976
	1.614000	0.313253	-1.957721	-2.497887	2.986047
	1.615000	0.313314	-1.958016	-2.498054	2.985758
	1.616000	0.313401	-1.958187	-2.497874	2.986128
	1.617000	0.313462	-1.958498	-2.497779	2.986221
	1.618000	0.313568	-1.958927	-2.497734	2.986411
	1.619000	0.313585	-1.959186	-2.497545	2.986844
	1.620000	0.313588	-1.959088	-2.497754	2.986811
	1.621000	0.313647	-1.959011	-2.497892	2.987054
	1.622000	0.313679	-1.959243	-2.497983	2.986915
	1.623000	0.313779	-1.959554	-2.497904	2.987115
	1.624000	0.313705	-1.959931	-2.497627	2.986973
	1.625000	0.313778	-1.960806	-2.497489	2.986623
	1.626000	0.313872	-1.961698	-2.497460	2.986339
	1.627000	0.313926	-1.962322	-2.497610	2.985507
	1.628000	0.314020	-1.963077	-2.497920	2.985095
	1.629000	0.314154	-1.964029	-2.497409	2.984444
	1.630000	0.314241	-1.964895	-2.497392	2.983838
	1.631000	0.314563	-1.965648	-2.497066	2.983213
	1.632000	0.314672	-1.966472	-2.497138	2.982569
	1.633000	0.314774	-1.967020	-2.496931	2.982280
	1.634000	0.314801	-1.967297	-2.497043	2.982203
	1.635000	0.314860	-1.967616	-2.496844	2.982286
	1.636000	0.314968	-1.967940	-2.497034	2.982211
	1.637000	0.315045	-1.968212	-2.496929	2.982672
	1.638000	0.315154	-1.968477	-2.496867	2.982589
	1.639000	0.315215	-1.968644	-2.496787	2.983016
	1.640000	0.315202	-1.968619	-2.496839	2.983131
	1.641000	0.315293	-1.968665	-2.496958	2.983402
	1.642000	0.315294	-1.968819	-2.496902	2.983259
	1.643000	0.315344	-1.969315	-2.496940	2.983087
	1.644000	0.315329	-1.969743	-2.496739	2.983261
	1.645000	0.315393	-1.970636	-2.496528	2.982834
	1.646000	0.315477	-1.971653	-2.496510	2.982184
	1.647000	0.315668	-1.972260	-2.496503	2.981523
	1.648000	0.315773	-1.972891	-2.497134	2.980872
	1.649000	0.315976	-1.973707	-2.496719	2.980566
	1.650000	0.316099	-1.974634	-2.496440	2.979850
	1.651000	0.316281	-1.975513	-2.496278	2.979291
	1.652000	0.316439	-1.976274	-2.496127	2.978698
	1.653000	0.316593	-1.976989	-2.496205	2.978489
	1.654000	0.316736	-1.977477	-2.495974	2.978353
	1.655000	0.316787	-1.977723	-2.495987	2.978438
	1.656000	0.316899	-1.977985	-2.495922	2.978430
	1.657000	0.317044	-1.978362	-2.495761	2.978595
	1.658000	0.317275	-1.978573	-2.495787	2.978446
	1.659000	0.317332	-1.978654	-2.495702	2.978875
	1.660000	0.317363	-1.978738	-2.495940	2.978646
	1.661000	0.317309	-1.978839	-2.495958	2.979038
	1.662000	0.317320	-1.979117	-2.495854	2.978852
	1.663000	0.317338	-1.979646	-2.495839	2.979050
	1.664000	0.317427	-1.980270	-2.495730	2.978944
	1.665000	0.317576	-1.981001	-2.495706	2.978553
	1.666000	0.317762	-1.981869	-2.495530	2.977901
	1.667000	0.317926	-1.982544	-2.495794	2.977205
	1.668000	0.318027	-1.983163	-2.495668	2.976526
	1.669000	0.318090	-1.984050	-2.495969	2.975631
	1.670000	0.318327	-1.984914	-2.495154	2.975444
	1.671000	0.318554	-1.985969	-2.495274	2.974523
	1.672000	0.318696	-1.986923	-2.494972	2.974215
	1.673000	0.318866	-1.987607	-2.494929	2.973718
	1.674000	0.319023	-1.988015	-2.494880	2.973542
	1.675000	0.319093	-1.988291	-2.495002	2.973423
	1.676000	0.319294	-1.988458	-2.494924	2.973443
	1.677000	0.319423	-1.988834	-2.494754	2.973574
	1.678000	0.319514	-1.989086	-2.494781	2.973514
	1.679000	0.319606	-1.989286	-2.494697	2.973898
	1.680000	0.319628	-1.989388	-2.494751	2.974046
	1.681000	0.319686	-1.989500	-2.494776	2.974199
	1.682000	0.319748	-1.989847	-2.494759	2.974121
	1.683000	0.319774	-1.990347	-2.494785	2.974004
	1.684000	0.319883	-1.990922	-2.494716	2.974003
	1.685000	0.320090	-1.991638	-2.494628	2.973340
	1.686000	0.320225	-1.992487	-2.494739	2.972723
	1.687000	0.320313	-1.993211	-2.494764	2.972059
	1.688000	0.320448	-1.993924	-2.494662	2.971589
	1.689000	0.320590	-1.994954	-2.494963	2.970476
	1.690000	0.320797	-1.995986	-2.494459	2.970386
	1.691000	0.321111	-1.997010	-2.494090	2.969710
	1.692000	0.321326	-1.997814	-2.494182	2.969101
	1.693000	0.321508	-1.998437	-2.494074	2.968861
	1.694000	0.321579	-1.998841	-2.493944	2.968599
	1.695000	0.321681	-1.999009	-2.493927	2.968549
	1.696000	0.321912	-1.999206	-2.493863	2.968445
	1.697000	0.322073	-1.999643	-2.493825	2.968478
	1.698000	0.322271	-1.999983	-2.493870	2.968451
	1.699000	0.322349	-2.000232	-2.493614	2.969003
	1.700000	0.322371	-2.000404	-2.493655	2.968840
	1.701000	0.322351	-2.000561	-2.493671	2.969082
	1.702000	0.322522	-2.000767	-2.493697	2.969091
	1.703000	0.322600	-2.001244	-2.493821	2.968897
	1.704000	0.322771	-2.001707	-2.493622	2.968814
	1.705000	0.322967	-2.002506	-2.493484	2.968266
	1.706000	0.323068	-2.003408	-2.493411	2.967614
	1.707000	0.323256	-2.004226	-2.493647	2.966792
	1.708000	0.323326	-2.004998	-2.493315	2.966380
	1.709000	0.323527	-2.005929	-2.493497	2.965284
	1.710000	0.323707	-2.007023	-2.493269	2.964963
	1.711000	0.324019	-2.008015	-2.492723	2.964456
	1.712000	0.324211	-2.008879	-2.492812	2.963671
	1.713000	0.324431	-2.009439	-2.492725	2.963239
	1.714000	0.324621	-2.009912	-2.492801	2.962767
	1.715000	0.324720	-2.010213	-2.492783	2.962789
	1.716000	0.324876	-2.010430	-2.492709	2.962832
	1.717000	0.325011	-2.010897	-2.492639	2.962859
	1.718000	0.325138	-2.011459	-2.492620	2.962942
	1.719000	0.325297	-2.011650	-2.492418	2.963284
	1.720000	0.325367	-2.011783	-2.492433	2.963443
	1.721000	0.325447	-2.011891	-2.492442	2.963437
	1.722000	0.325609	-2.012192	-2.492533	2.963359
	1.723000	0.325672	-2.012579	-2.492583	2.963034
	1.724000	0.325820	-2.013183	-2.492628	2.962757
	1.725000	0.326006	-2.014089	-2.492514	2.962337
	1.726000	0.326144	-2.015089	-2.492442	2.961745
	1.727000	0.326232	-2.015933	-2.492504	2.961063
	1.728000	0.326306	-2.016788	-2.492363	2.960600
	1.729000	0.326566	-2.017604	-2.492221	2.959896
	1.730000	0.326843	-2.018611	-2.492480	2.958883
	1.731000	0.327074	-2.019567	-2.491974	2.958822
	1.732000	0.327283	-2.020424	-2.491887	2.957655
	1.733000	0.327481	-2.021044	-2.491790	2.957667
	1.734000	0.327681	-2.021606	-2.491666	2.957070
	1.735000	0.327854	-2.021869	-2.491763	2.957060
	1.736000	0.328090	-2.022211	-2.491683	2.957075
	1.737000	0.328275	-2.022633	-2.491684	2.957136
	1.738000	0.328352	-2.023041	-2.491519	2.957270
	1.739000	0.328502	-2.023142	-2.491359	2.957436
	1.740000	0.328576	-2.023265	-2.491426	2.957419
	1.741000	0.328653	-2.023398	-2.491532	2.957356
	1.742000	0.328892	-2.023703	-2.491472	2.957483
	1.743000	0.329025	-2.024135	-2.491493	2.957336
	1.744000	0.329126	-2.024750	-2.491303	2.957225
	1.745000	0.329279	-2.025740	-2.491176	2.956791
	1.746000	0.329461	-2.026635	-2.491079	2.956081
	1.747000	0.329604	-2.027436	-2.491219	2.955223
	1.748000	0.329743	-2.028324	-2.491175	2.954458
	1.749000	0.329872	-2.029169	-2.491008	2.953977
	1.750000	0.330173	-2.030106	-2.490707	2.952837
	1.751000	0.330480	-2.031162	-2.490890	2.952398
	1.752000	0.330781	-2.032016	-2.490365	2.951944
	1.753000	0.330998	-2.032654	-2.490693	2.951513
	1.754000	0.331221	-2.033220	-2.490439	2.951394
	1.755000	0.331347	-2.033655	-2.490594	2.951111
	1.756000	0.331532	-2.033972	-2.490496	2.951318
	1.757000	0.331667	-2.034371	-2.490307	2.951255
	1.758000	0.331784	-2.034768	-2.490146	2.951203
	1.759000	0.331847	-2.034945	-2.490119	2.951313
	1.760000	0.332048	-2.035083	-2.490097	2.951656
	1.761000	0.332204	-2.035271	-2.490294	2.951361
	1.762000	0.332372	-2.035549	-2.490193	2.951454
	1.763000	0.332521	-2.036153	-2.490386	2.951057
	1.764000	0.332642	-2.036861	-2.490355	2.951073
	1.765000	0.332793	-2.037753	-2.490085	2.950558
	1.766000	0.332993	-2.038667	-2.489968	2.949858
	1.767000	0.333185	-2.039372	-2.490103	2.949198
	1.768000	0.333346	-2.040281	-2.490211	2.948499
	1.769000	0.333538	-2.041274	-2.490005	2.948013
	1.770000	0.333835	-2.042196	-2.489639	2.947083
	1.771000	0.334116	-2.043228	-2.489669	2.946245
	1.772000	0.334334	-2.044228	-2.489395	2.945948
	1.773000	0.334520	-2.044923	-2.489324	2.945424
	1.774000	0.334794	-2.045485	-2.489333	2.945065
	1.775000	0.334943	-2.045853	-2.489263	2.944906
	1.776000	0.335155	-2.046247	-2.489100	2.944876
	1.777000	0.335312	-2.046639	-2.488998	2.944588
	1.778000	0.335508	-2.047089	-2.488815	2.944629
	1.779000	0.335713	-2.047417	-2.488902	2.944483
	1.780000	0.335851	-2.047585	-2.488883	2.944871
	1.781000	0.336014	-2.047779	-2.489034	2.944664
	1.782000	0.336183	-2.048189	-2.488983	2.944896
	1.783000	0.336346	-2.048773	-2.489070	2.944731
	1.784000	0.336457	-2.049269	-2.488841	2.944705
	1.785000	0.336625	-2.050150	-2.488629	2.944128
	1.786000	0.336820	-2.051156	-2.488446	2.943260
	1.787000	0.336994	-2.051878	-2.488661	2.942440
	1.788000	0.337146	-2.052682	-2.488587	2.941666
	1.789000	0.337350	-2.053761	-2.488514	2.941012
	1.790000	0.337710	-2.054917	-2.488195	2.940437
	1.791000	0.337962	-2.055878	-2.488287	2.939672
	1.792000	0.338255	-2.056880	-2.488290	2.939213
	1.793000	0.338565	-2.057623	-2.487886	2.938781
	1.794000	0.338783	-2.058119	-2.488037	2.938421
	1.795000	0.338990	-2.058383	-2.488026	2.938300
	1.796000	0.339150	-2.058675	-2.487839	2.938496
	1.797000	0.339287	-2.059170	-2.487624	2.938229
	1.798000	0.339412	-2.059723	-2.487698	2.938342
	1.799000	0.339533	-2.060018	-2.487554	2.938421
	1.800000	0.339717	-2.060258	-2.487697	2.938561
	1.801000	0.339934	-2.060447	-2.487700	2.938436
	1.802000	0.340165	-2.060692	-2.487673	2.938499
	1.803000	0.340284	-2.061212	-2.487746	2.938235
	1.804000	0.340471	-2.061864	-2.487650	2.937974
	1.805000	0.340647	-2.062658	-2.487504	2.937319
	1.806000	0.340800	-2.063722	-2.487443	2.936626
	1.807000	0.340991	-2.064539	-2.487530	2.936079
	1.808000	0.341225	-2.065535	-2.487549	2.935397
	1.809000	0.341354	-2.066603	-2.487311	2.934669
	1.810000	0.341742	-2.067684	-2.487159	2.934039
	1.811000	0.342067	-2.068796	-2.486597	2.933351
	1.812000	0.342309	-2.069661	-2.487143	2.932165
	1.813000	0.342563	-2.070355	-2.486600	2.932170
	1.814000	0.342779	-2.070988	-2.486687	2.931345
	1.815000	0.342984	-2.071350	-2.486640	2.931270
	1.816000	0.343184	-2.071772	-2.486371	2.931294
	1.817000	0.343391	-2.072327	-2.486255	2.931258
	1.818000	0.343645	-2.072833	-2.486201	2.931405
	1.819000	0.343896	-2.073076	-2.486185	2.931464
	1.820000	0.343986	-2.073286	-2.486246	2.931489
	1.821000	0.344142	-2.073506	-2.486314	2.931550
	1.822000	0.344283	-2.073814	-2.486292	2.931458
	1.823000	0.344426	-2.074279	-2.486269	2.931401
	1.824000	0.344545	-2.074977	-2.486076	2.930971
	1.825000	0.344763	-2.075904	-2.485990	2.930673
	1.826000	0.344943	-2.076893	-2.485819	2.929766
	1.827000	0.345121	-2.077781	-2.486029	2.929156
	1.828000	0.345312	-2.078713	-2.485924	2.928371
	1.829000	0.345591	-2.079723	-2.485891	2.927569
	1.830000	0.345956	-2.080812	-2.485627	2.927040
	1.831000	0.346259	-2.081892	-2.485399	2.926208
	1.832000	0.346529	-2.082724	-2.485520	2.925291
	1.833000	0.346810	-2.083383	-2.485518	2.925133
	1.834000	0.347038	-2.084133	-2.485047	2.924975
	1.835000	0.347168	-2.084565	-2.485312	2.924574
	1.836000	0.347342	-2.084945	-2.484933	2.924922
	1.837000	0.347586	-2.085551	-2.484999	2.924639
	1.838000	0.347789	-2.086128	-2.484913	2.924756
	1.839000	0.347990	-2.086263	-2.485018	2.924662
	1.840000	0.348192	-2.086415	-2.484951	2.924844
	1.841000	0.348353	-2.086681	-2.485017	2.924632
	1.842000	0.348539	-2.087023	-2.484866	2.924591
	1.843000	0.348708	-2.087555	-2.484954	2.924327
	1.844000	0.348906	-2.088311	-2.484918	2.924128
	1.845000	0.349084	-2.089239	-2.484712	2.923745
	1.846000	0.349335	-2.090210	-2.484639	2.923122
	1.847000	0.349442	-2.091163	-2.484666	2.922415
	1.848000	0.349685	-2.092010	-2.484750	2.921673
	1.849000	0.349961	-2.093048	-2.484604	2.920899
	1.850000	0.350257	-2.094060	-2.484321	2.920173
	1.851000	0.350582	-2.095203	-2.483992	2.919407
	1.852000	0.350892	-2.096160	-2.483910	2.918744
	1.853000	0.351031	-2.096943	-2.484083	2.918051
	1.854000	0.351277	-2.097558	-2.483674	2.918107
	1.855000	0.351511	-2.098055	-2.483733	2.917492
	1.856000	0.351762	-2.098494	-2.483751	2.917758
	1.857000	0.352035	-2.098996	-2.483580	2.917598
	1.858000	0.352276	-2.099427	-2.483447	2.917612
	1.859000	0.352475	-2.099647	-2.483301	2.917635
	1.860000	0.352570	-2.099876	-2.483509	2.917639
	1.861000	0.352696	-2.100174	-2.483549	2.917798
	1.862000	0.352867	-2.100654	-2.483493	2.917605
	1.863000	0.353073	-2.101214	-2.483439	2.917670
	1.864000	0.353217	-2.101973	-2.483256	2.917271
	1.865000	0.353421	-2.103089	-2.483184	2.916776
	1.866000	0.353608	-2.103956	-2.483086	2.915849
	1.867000	0.353759	-2.104739	-2.483361	2.915084
	1.868000	0.354007	-2.105655	-2.483247	2.914481
	1.869000	0.354211	-2.106669	-2.483131	2.913658
	1.870000	0.354594	-2.107732	-2.482899	2.913054
	1.871000	0.354958	-2.109039	-2.482851	2.912173
	1.872000	0.355223	-2.110049	-2.482599	2.911908
	1.873000	0.355494	-2.110761	-2.482659	2.911104
	1.874000	0.355682	-2.111413	-2.482576	2.911129
	1.875000	0.355940	-2.111859	-2.482326	2.910893
	1.876000	0.356194	-2.112209	-2.482336	2.910915
	1.877000	0.356455	-2.112657	-2.482071	2.910691
	1.878000	0.356676	-2.113232	-2.482079	2.910524
	1.879000	0.356899	-2.113587	-2.482106	2.910666
	1.880000	0.357042	-2.113738	-2.482114	2.910861
	1.881000	0.357187	-2.113983	-2.482037	2.910874
	1.882000	0.357379	-2.114399	-2.482018	2.910780
	1.883000	0.357589	-2.115020	-2.482106	2.910586
	1.884000	0.357786	-2.115728	-2.482088	2.910444
	1.885000	0.358014	-2.116588	-2.481754	2.909976
	1.886000	0.358186	-2.117572	-2.481784	2.909197
	1.887000	0.358460	-2.118402	-2.481760	2.908475
	1.888000	0.358677	-2.119324	-2.481946	2.907800
	1.889000	0.358943	-2.120403	-2.481671	2.907022
	1.890000	0.359204	-2.121503	-2.481424	2.906384
	1.891000	0.359534	-2.122687	-2.481052	2.905674
	1.892000	0.359761	-2.123706	-2.480962	2.905318
	1.893000	0.360035	-2.124525	-2.480746	2.904549
	1.894000	0.360233	-2.125163	-2.481202	2.903866
	1.895000	0.360509	-2.125525	-2.480854	2.904078
	1.896000	0.360802	-2.125931	-2.480933	2.903610
	1.897000	0.361059	-2.126623	-2.480628	2.903731
	1.898000	0.361212	-2.127165	-2.480667	2.903529
	1.899000	0.361512	-2.127463	-2.480471	2.904102
	1.900000	0.361614	-2.127779	-2.480534	2.903847
	1.901000	0.361779	-2.128166	-2.480446	2.904202
	1.902000	0.362037	-2.128463	-2.480423	2.903936
	1.903000	0.362234	-2.129003	-2.480438	2.903881
	1.904000	0.362327	-2.129773	-2.480246	2.903375
	1.905000	0.362600	-2.130674	-2.480195	2.902897
	1.906000	0.362817	-2.131642	-2.480129	2.902004
	1.907000	0.362982	-2.132576	-2.480339	2.901286
	1.908000	0.363195	-2.133626	-2.480185	2.900743
	1.909000	0.363474	-2.134765	-2.480229	2.899904
	1.910000	0.363817	-2.135982	-2.479927	2.899520
	1.911000	0.364033	-2.137203	-2.479723	2.898571
	1.912000	0.364389	-2.138149	-2.479635	2.897968
	1.913000	0.364646	-2.138915	-2.479445	2.897551
	1.914000	0.364867	-2.139552	-2.479631	2.896821
	1.915000	0.365118	-2.140026	-2.479649	2.896967
	1.916000	0.365439	-2.140407	-2.479170	2.896900
	1.917000	0.365615	-2.141032	-2.479288	2.896842
	1.918000	0.365849	-2.141676	-2.479058	2.896832
	1.919000	0.366033	-2.142092	-2.479128	2.896924
	1.920000	0.366216	-2.142192	-2.479054	2.896938
	1.921000	0.366415	-2.142493	-2.479217	2.896825
	1.922000	0.366611	-2.142835	-2.479091	2.896865
	1.923000	0.366823	-2.143364	-2.479040	2.896655
	1.924000	0.366991	-2.144114	-2.479059	2.896284
	1.925000	0.367213	-2.145055	-2.478812	2.895899
	1.926000	0.367440	-2.146119	-2.478790	2.895323
	1.927000	0.367648	-2.147081	-2.478763	2.894666
	1.928000	0.367801	-2.148052	-2.478814	2.893862
	1.929000	0.368018	-2.149110	-2.478740	2.893094
	1.930000	0.368322	-2.150224	-2.478383	2.892576
	1.931000	0.368688	-2.151502	-2.478056	2.891592
	1.932000	0.369009	-2.152447	-2.477935	2.890764
	1.933000	0.369338	-2.153317	-2.477915	2.890416
	1.934000	0.369552	-2.154065	-2.477819	2.889892
	1.935000	0.369711	-2.154593	-2.478338	2.889535
	1.936000	0.370063	-2.154983	-2.477691	2.890158
	1.937000	0.370254	-2.155584	-2.477593	2.889774
	1.938000	0.370441	-2.156155	-2.477528	2.889854
	1.939000	0.370630	-2.156555	-2.477417	2.889829
	1.940000	0.370794	-2.156715	-2.477610	2.889740
	1.941000	0.370989	-2.157040	-2.477639	2.889971
	1.942000	0.371269	-2.157411	-2.477440	2.889959
	1.943000	0.371442	-2.157994	-2.477420	2.889686
	1.944000	0.371620	-2.158722	-2.477289	2.889441
	1.945000	0.371880	-2.159812	-2.477388	2.888951
	1.946000	0.372116	-2.160878	-2.477245	2.888367
	1.947000	0.372263	-2.161717	-2.477350	2.887527
	1.948000	0.372446	-2.162672	-2.477245	2.887150
	1.949000	0.372657	-2.163751	-2.477266	2.886161
	1.950000	0.372972	-2.164901	-2.476947	2.885654
	1.951000	0.373369	-2.166096	-2.476823	2.884726
	1.952000	0.373644	-2.167176	-2.476697	2.884156
	1.953000	0.373952	-2.168003	-2.476621	2.883866
	1.954000	0.374203	-2.168787	-2.476310	2.883431
	1.955000	0.374395	-2.169327	-2.476686	2.882801
	1.956000	0.374670	-2.169762	-2.476479	2.883348
	1.957000	0.374915	-2.170451	-2.476028	2.883167
	1.958000	0.375119	-2.171048	-2.476230	2.882819
	1.959000	0.375288	-2.171349	-2.476085	2.882964
	1.960000	0.375543	-2.171481	-2.476266	2.882897
	1.961000	0.375743	-2.171806	-2.476112	2.883009
	1.962000	0.375889	-2.172334	-2.476083	2.882919
	1.963000	0.376025	-2.172981	-2.475946	2.882952
	1.964000	0.376201	-2.173804	-2.476105	2.882751
	1.965000	0.376441	-2.174791	-2.475871	2.882232
	1.966000	0.376725	-2.175817	-2.475932	2.881544
	1.967000	0.376925	-2.176677	-2.475858	2.880797
	1.968000	0.377031	-2.177575	-2.475902	2.880034
	1.969000	0.377280	-2.178667	-2.475661	2.879242
	1.970000	0.377583	-2.179851	-2.475341	2.878497
	1.971000	0.378006	-2.181025	-2.475124	2.877965
	1.972000	0.378291	-2.182171	-2.475089	2.877267
	1.973000	0.378636	-2.183027	-2.475044	2.876998
	1.974000	0.378840	-2.183677	-2.474933	2.876522
	1.975000	0.379136	-2.184189	-2.475018	2.876301
	1.976000	0.379359	-2.184688	-2.475193	2.876058
	1.977000	0.379584	-2.185156	-2.474544	2.876568
	1.978000	0.379734	-2.185799	-2.474530	2.876169
	1.979000	0.379957	-2.186181	-2.474489	2.876494
	1.980000	0.380081	-2.186580	-2.474693	2.876350
	1.981000	0.380266	-2.186842	-2.474834	2.876466
	1.982000	0.380481	-2.187341	-2.474697	2.876357
	1.983000	0.380730	-2.187904	-2.474619	2.876392
	1.984000	0.380899	-2.188658	-2.474556	2.876112
	1.985000	0.381170	-2.189554	-2.474475	2.875418
	1.986000	0.381408	-2.190633	-2.474340	2.874736
	1.987000	0.381617	-2.191591	-2.474444	2.874126
	1.988000	0.381778	-2.192586	-2.474400	2.873493
	1.989000	0.381983	-2.193700	-2.474325	2.872788
	1.990000	0.382389	-2.194980	-2.473986	2.872178
	1.991000	0.382732	-2.196245	-2.473956	2.871436
	1.992000	0.382978	-2.197317	-2.473848	2.870740
	1.993000	0.383305	-2.198157	-2.473708	2.870291
	1.994000	0.383513	-2.198912	-2.473586	2.869908
	1.995000	0.383687	-2.199338	-2.473424	2.869819
	1.996000	0.383952	-2.199830	-2.473589	2.869251
	1.997000	0.384220	-2.200509	-2.473400	2.869555
	1.998000	0.384439	-2.201103	-2.473225	2.869374
	1.999000	0.384604	-2.201488	-2.473285	2.869752
	2.000000	0.384795	-2.201778	-2.473202	2.869747
	2.001000	0.384979	-2.202174	-2.473306	2.869764
	2.002000	0.385181	-2.202638	-2.473200	2.869890
	2.003000	0.385374	-2.203202	-2.473160	2.869729
	2.004000	0.385595	-2.203950	-2.473065	2.869330
	2.005000	0.385782	-2.204976	-2.472980	2.868852
	2.006000	0.385939	-2.205941	-2.472901	2.868246
	2.007000	0.386158	-2.206895	-2.472983	2.867538
	2.008000	0.386326	-2.207911	-2.472865	2.866834
	2.009000	0.386561	-2.209081	-2.472822	2.866108
	2.010000	0.386935	-2.210388	-2.472512	2.865529
	2.011000	0.387257	-2.211698	-2.472290	2.864853
	2.012000	0.387602	-2.212609	-2.472262	2.864072
	2.013000	0.387899	-2.213321	-2.472191	2.863531
	2.014000	0.388168	-2.214179	-2.472306	2.863129
	2.015000	0.388379	-2.214679	-2.472084	2.863339
	2.016000	0.388557	-2.215129	-2.472010	2.863041
	2.017000	0.388782	-2.215866	-2.472186	2.862996
	2.018000	0.388993	-2.216525	-2.471588	2.863477
	2.019000	0.389165	-2.216912	-2.471772	2.863380
	2.020000	0.389407	-2.217225	-2.471812	2.863572
	2.021000	0.389529	-2.217548	-2.472093	2.863218
	2.022000	0.389764	-2.217961	-2.471970	2.863360
	2.023000	0.389949	-2.218518	-2.471974	2.863060
	2.024000	0.390159	-2.219324	-2.471824	2.862881
	2.025000	0.390454	-2.220342	-2.471703	2.862310
	2.026000	0.390652	-2.221442	-2.471486	2.861990
	2.027000	0.390779	-2.222479	-2.471659	2.861155
	2.028000	0.391002	-2.223521	-2.471671	2.860677
	2.029000	0.391322	-2.224546	-2.471723	2.859859
	2.030000	0.391661	-2.225718	-2.471422	2.859374
	2.031000	0.391933	-2.226909	-2.471114	2.858568
	2.032000	0.392258	-2.227838	-2.470943	2.857932
	2.033000	0.392535	-2.228708	-2.470912	2.857442
	2.034000	0.392714	-2.229581	-2.470883	2.857037
	2.035000	0.392910	-2.230104	-2.470804	2.856899
	2.036000	0.393132	-2.230523	-2.470645	2.857078
	2.037000	0.393382	-2.231412	-2.470759	2.856603
	2.038000	0.393630	-2.232027	-2.470711	2.856866
	2.039000	0.393870	-2.232286	-2.470313	2.857074
	2.040000	0.394013	-2.232661	-2.470646	2.856956
	2.041000	0.394201	-2.233034	-2.470580	2.857024
	2.042000	0.394431	-2.233438	-2.470527	2.857079
	2.043000	0.394612	-2.234056	-2.470369	2.856999
	2.044000	0.394766	-2.234992	-2.470222	2.856751
	2.045000	0.394927	-2.236130	-2.470240	2.856310
	2.046000	0.395177	-2.237139	-2.470116	2.855751
	2.047000	0.395430	-2.238152	-2.470235	2.854899
	2.048000	0.395634	-2.239125	-2.470212	2.854241
	2.049000	0.395897	-2.240185	-2.470223	2.853395
	2.050000	0.396190	-2.241352	-2.469915	2.852879
	2.051000	0.396502	-2.242622	-2.469688	2.852151
	2.052000	0.396814	-2.243821	-2.469622	2.851480
	2.053000	0.397075	-2.244686	-2.469554	2.851100
	2.054000	0.397341	-2.245558	-2.469548	2.850800
	2.055000	0.397493	-2.246193	-2.469624	2.850577
	2.056000	0.397786	-2.246612	-2.469468	2.850863
	2.057000	0.398011	-2.247255	-2.469231	2.850634
	2.058000	0.398221	-2.247946	-2.469387	2.850565
	2.059000	0.398396	-2.248288	-2.468917	2.850884
	2.060000	0.398617	-2.248526	-2.469328	2.850709
	2.061000	0.398835	-2.249001	-2.469301	2.850862
	2.062000	0.399022	-2.249473	-2.469205	2.850682
	2.063000	0.399209	-2.250101	-2.469225	2.850492
	2.064000	0.399337	-2.251037	-2.469268	2.850495
	2.065000	0.399586	-2.252079	-2.469069	2.849976
	2.066000	0.399829	-2.253113	-2.469062	2.849429
	2.067000	0.400035	-2.254092	-2.468973	2.848867
	2.068000	0.400300	-2.255005	-2.469161	2.848161
	2.069000	0.400499	-2.256091	-2.468965	2.847471
	2.070000	0.400712	-2.257290	-2.468815	2.846750
	2.071000	0.401058	-2.258630	-2.468526	2.846233
	2.072000	0.401289	-2.259678	-2.468455	2.845626
	2.073000	0.401551	-2.260622	-2.468323	2.845326
	2.074000	0.401795	-2.261322	-2.468268	2.844934
	2.075000	0.402018	-2.261822	-2.468268	2.844696
	2.076000	0.402273	-2.262418	-2.468217	2.844816
	2.077000	0.402507	-2.263107	-2.467865	2.844697
	2.078000	0.402671	-2.263583	-2.468266	2.844265
	2.079000	0.402896	-2.264000	-2.468058	2.844964
	2.080000	0.403005	-2.264512	-2.468102	2.844827
	2.081000	0.403131	-2.264956	-2.468255	2.845058
	2.082000	0.403308	-2.265477	-2.468061	2.845099
	2.083000	0.403598	-2.266192	-2.467976	2.845125
	2.084000	0.403769	-2.266988	-2.467875	2.844688
	2.085000	0.403989	-2.267953	-2.467774	2.844325
	2.086000	0.404210	-2.269007	-2.467735	2.843502
	2.087000	0.404424	-2.269953	-2.467977	2.842770
	2.088000	0.404546	-2.270949	-2.467872	2.842190
	2.089000	0.404879	-2.271955	-2.467814	2.841629
	2.090000	0.405243	-2.273417	-2.467529	2.840994
	2.091000	0.405559	-2.274708	-2.467351	2.840476
	2.092000	0.405914	-2.275760	-2.467135	2.839991
	2.093000	0.406133	-2.276653	-2.467130	2.839502
	2.094000	0.406359	-2.277466	-2.467113	2.839216
	2.095000	0.406541	-2.277901	-2.467289	2.838877
	2.096000	0.406818	-2.278332	-2.467055	2.839078
	2.097000	0.406993	-2.279179	-2.466935	2.838926
