# Supplementary material for: Zero-field J-spectroscopy of quadrupolar nuclei
Source: Nat Commun. 2024 May 27;15:4487. doi: 10.1038/s41467-024-48390-2 (PMC11637023; doi:10.1038/s41467-024-48390-2)
Supplement: Supplementary file 7 — Supplementary Software 1 [file 41467_2024_48390_MOESM7_ESM.zip]

Archive with 1 entries (1 files):
- J-couplings ratio analysis of quadrupolar nuclei.nb
