# Supplementary material for: Zero-field J-spectroscopy of quadrupolar nuclei
Source: Nat Commun. 2024 May 27;15:4487. doi: 10.1038/s41467-024-48390-2 (PMC11637023; doi:10.1038/s41467-024-48390-2)
Supplement: Supplementary file 7 — Supplementary Software 1 [file 41467_2024_48390_MOESM7_ESM.zip › J-couplings ratio analysis of quadrupolar nuclei.nb]

(* Content-type: application/vnd.wolfram.mathematica *)

(*** Wolfram Notebook File ***)
(* http://www.wolfram.com/nb *)

(* CreatedBy='Mathematica 11.1' *)

(*CacheID: 234*)
(* Internal cache information:
NotebookFileLineBreakTest
NotebookFileLineBreakTest
NotebookDataPosition[       158,          7]
NotebookDataLength[   4672482,      87849]
NotebookOptionsPosition[   4613565,      87084]
NotebookOutlinePosition[   4614117,      87103]
CellTagsIndexPosition[   4614074,      87100]
WindowFrame->Normal*)

(* Beginning of Notebook Content *)
Notebook[{

Cell[CellGroupData[{
Cell["PreInitializations ", "Chapter",
 CellFrame->{{0, 0}, {0, 3}},
 CellFrameColor->GrayLevel[0.75],
 CellChangeTimes->{{3.7203517949758005`*^9, 3.7203518265761337`*^9}, {
   3.7361646698929415`*^9, 3.73616467418133*^9}, 3.794830373506112*^9},
 FontSize->24,ExpressionUUID->"5339db46-5cb8-45dc-98e7-f5616de79d88"],

Cell[BoxData[{
 RowBox[{
  RowBox[{
   RowBox[{"ClearGlobal", "[", "]"}], ":=", 
   RowBox[{"(", 
    RowBox[{
     RowBox[{"ClearAll", "[", "\"\<Global`*\>\"", "]"}], ";", 
     RowBox[{"Clear", "[", "Derivative", "]"}], ";"}], ")"}]}], ";"}], "\n", 
 RowBox[{
  RowBox[{
   RowBox[{"RemoveGlobal", "[", "]"}], ":=", 
   RowBox[{"(", 
    RowBox[{
     RowBox[{"ClearGlobal", "[", "]"}], ";", 
     RowBox[{"Remove", "[", "\"\<Global`*\>\"", "]"}], ";"}], ")"}]}], 
  ";"}], "\[IndentingNewLine]", 
 RowBox[{"RemoveGlobal", "[", "]"}]}], "Input",
 CellChangeTimes->{{3.710780305378028*^9, 3.7107803160711775`*^9}, 
   3.7199253241514063`*^9},
 FontSize->12,
 CellLabel->
  "2/22/24 13:46:29 \
In[305]:=",ExpressionUUID->"7e1d3a15-bef3-40b0-9623-5020ce734bb1"],

Cell[BoxData[
 RowBox[{"<<", "ErrorBarLogPlots`"}]], "Input",
 CellChangeTimes->{{3.809624391864462*^9, 3.809624391890421*^9}},
 FontSize->12,
 CellLabel->
  "2/22/24 13:46:30 \
In[320]:=",ExpressionUUID->"7dbb737f-6e29-49f1-ac1b-647b853f58dc"],

Cell[BoxData[{
 RowBox[{
  RowBox[{"SetOptions", "[", 
   RowBox[{"Rasterize", ",", 
    RowBox[{"Background", "->", "None"}]}], "]"}], 
  ";"}], "\[IndentingNewLine]", 
 RowBox[{
  RowBox[{"SetOptions", "[", 
   RowBox[{"ListPlot", ",", 
    RowBox[{"PlotStyle", "->", 
     RowBox[{"ColorData", "[", 
      RowBox[{"1", ",", "\"\<ColorList\>\""}], "]"}]}], ",", 
    RowBox[{"Joined", "->", "True"}], ",", 
    RowBox[{"PlotRange", "->", "All"}], ",", 
    RowBox[{"Axes", "->", "False"}], ",", 
    RowBox[{"Frame", "->", "True"}], ",", 
    RowBox[{"ImagePadding", "->", "All"}], ",", 
    RowBox[{"LabelStyle", "->", 
     RowBox[{"{", 
      RowBox[{
       RowBox[{"FontFamily", "->", "\"\<Arial\>\""}], ",", 
       RowBox[{"FontSize", "->", "8"}], ",", 
       RowBox[{"FontColor", "->", "Black"}], ",", 
       RowBox[{"FontSlant", "->", "Plain"}], ",", 
       RowBox[{"FontWeight", "->", "Plain"}]}], "}"}]}], ",", 
    RowBox[{"ImageSize", "->", "Medium"}]}], "]"}], 
  ";"}], "\[IndentingNewLine]", 
 RowBox[{
  RowBox[{"SetOptions", "[", 
   RowBox[{"ListLogPlot", ",", 
    RowBox[{"PlotStyle", "->", 
     RowBox[{"ColorData", "[", 
      RowBox[{"1", ",", "\"\<ColorList\>\""}], "]"}]}], ",", 
    RowBox[{"Joined", "->", "True"}], ",", 
    RowBox[{"PlotRange", "->", "All"}], ",", 
    RowBox[{"Axes", "->", "False"}], ",", 
    RowBox[{"Frame", "->", "True"}], ",", 
    RowBox[{"ImagePadding", "->", "All"}], ",", 
    RowBox[{"LabelStyle", "->", 
     RowBox[{"{", 
      RowBox[{
       RowBox[{"FontFamily", "->", "\"\<Arial\>\""}], ",", 
       RowBox[{"FontSize", "->", "8"}], ",", 
       RowBox[{"FontColor", "->", "Black"}], ",", 
       RowBox[{"FontSlant", "->", "Plain"}], ",", 
       RowBox[{"FontWeight", "->", "Plain"}]}], "}"}]}], ",", 
    RowBox[{"ImageSize", "->", "Medium"}]}], "]"}], 
  ";"}], "\[IndentingNewLine]", 
 RowBox[{
  RowBox[{"SetOptions", "[", 
   RowBox[{"ListLogLogPlot", ",", 
    RowBox[{"PlotStyle", "->", 
     RowBox[{"ColorData", "[", 
      RowBox[{"1", ",", "\"\<ColorList\>\""}], "]"}]}], ",", 
    RowBox[{"Joined", "->", "True"}], ",", 
    RowBox[{"PlotRange", "->", "All"}], ",", 
    RowBox[{"Axes", "->", "False"}], ",", 
    RowBox[{"Frame", "->", "True"}], ",", 
    RowBox[{"ImagePadding", "->", "All"}], ",", 
    RowBox[{"LabelStyle", "->", 
     RowBox[{"{", 
      RowBox[{
       RowBox[{"FontFamily", "->", "\"\<Arial\>\""}], ",", 
       RowBox[{"FontSize", "->", "8"}], ",", 
       RowBox[{"FontColor", "->", "Black"}], ",", 
       RowBox[{"FontSlant", "->", "Plain"}], ",", 
       RowBox[{"FontWeight", "->", "Plain"}]}], "}"}]}], ",", 
    RowBox[{"ImageSize", "->", "Medium"}]}], "]"}], 
  ";"}], "\[IndentingNewLine]", 
 RowBox[{
  RowBox[{"SetOptions", "[", 
   RowBox[{"ErrorListPlot", ",", 
    RowBox[{"PlotStyle", "->", 
     RowBox[{"ColorData", "[", 
      RowBox[{"1", ",", "\"\<ColorList\>\""}], "]"}]}], ",", 
    RowBox[{"Joined", "->", "True"}], ",", 
    RowBox[{"PlotRange", "->", "All"}], ",", 
    RowBox[{"Axes", "->", "False"}], ",", 
    RowBox[{"Frame", "->", "True"}], ",", 
    RowBox[{"ImagePadding", "->", "All"}], ",", 
    RowBox[{"LabelStyle", "->", 
     RowBox[{"{", 
      RowBox[{
       RowBox[{"FontFamily", "->", "\"\<Arial\>\""}], ",", 
       RowBox[{"FontSize", "->", "8"}], ",", 
       RowBox[{"FontColor", "->", "Black"}], ",", 
       RowBox[{"FontSlant", "->", "Plain"}], ",", 
       RowBox[{"FontWeight", "->", "Plain"}]}], "}"}]}], ",", 
    RowBox[{"ImageSize", "->", "Medium"}]}], "]"}], 
  ";"}], "\[IndentingNewLine]", 
 RowBox[{
  RowBox[{"SetOptions", "[", 
   RowBox[{"ListLinePlot3D", ",", 
    RowBox[{"PlotStyle", "->", 
     RowBox[{"ColorData", "[", 
      RowBox[{"1", ",", "\"\<ColorList\>\""}], "]"}]}], ",", 
    RowBox[{"Joined", "->", "True"}], ",", 
    RowBox[{"PlotRange", "->", "All"}], ",", 
    RowBox[{"Axes", "->", "False"}], ",", 
    RowBox[{"ImagePadding", "->", "All"}], ",", 
    RowBox[{"LabelStyle", "->", 
     RowBox[{"{", 
      RowBox[{
       RowBox[{"FontFamily", "->", "\"\<Arial\>\""}], ",", 
       RowBox[{"FontSize", "->", "8"}], ",", 
       RowBox[{"FontColor", "->", "Black"}], ",", 
       RowBox[{"FontSlant", "->", "Plain"}], ",", 
       RowBox[{"FontWeight", "->", "Plain"}]}], "}"}]}], ",", 
    RowBox[{"ImageSize", "->", "Medium"}]}], "]"}], 
  ";"}], "\[IndentingNewLine]", 
 RowBox[{
  RowBox[{"SetOptions", "[", 
   RowBox[{"Plot3D", ",", 
    RowBox[{"PlotStyle", "->", 
     RowBox[{"ColorData", "[", 
      RowBox[{"1", ",", "\"\<ColorList\>\""}], "]"}]}], 
    RowBox[{"(*", 
     RowBox[{",", 
      RowBox[{"Joined", "->", "True"}]}], "*)"}], ",", 
    RowBox[{"PlotRange", "->", "All"}], ",", 
    RowBox[{"Axes", "->", "True"}], ",", 
    RowBox[{"ImagePadding", "->", "All"}], ",", 
    RowBox[{"LabelStyle", "->", 
     RowBox[{"{", 
      RowBox[{
       RowBox[{"FontFamily", "->", "\"\<Arial\>\""}], ",", 
       RowBox[{"FontSize", "->", "8"}], ",", 
       RowBox[{"FontColor", "->", "Black"}], ",", 
       RowBox[{"FontSlant", "->", "Plain"}], ",", 
       RowBox[{"FontWeight", "->", "Plain"}]}], "}"}]}], ",", 
    RowBox[{"ImageSize", "->", "Medium"}]}], "]"}], 
  ";"}], "\[IndentingNewLine]", 
 RowBox[{
  RowBox[{"SetOptions", "[", 
   RowBox[{"ListPlot3D", ",", 
    RowBox[{"PlotStyle", "->", 
     RowBox[{"ColorData", "[", 
      RowBox[{"1", ",", "\"\<ColorList\>\""}], "]"}]}], 
    RowBox[{"(*", 
     RowBox[{",", 
      RowBox[{"Joined", "->", "True"}]}], "*)"}], ",", 
    RowBox[{"PlotRange", "->", "All"}], ",", 
    RowBox[{"Axes", "->", "True"}], ",", 
    RowBox[{"ImagePadding", "->", "All"}], ",", 
    RowBox[{"LabelStyle", "->", 
     RowBox[{"{", 
      RowBox[{
       RowBox[{"FontFamily", "->", "\"\<Arial\>\""}], ",", 
       RowBox[{"FontSize", "->", "8"}], ",", 
       RowBox[{"FontColor", "->", "Black"}], ",", 
       RowBox[{"FontSlant", "->", "Plain"}], ",", 
       RowBox[{"FontWeight", "->", "Plain"}]}], "}"}]}], ",", 
    RowBox[{"ImageSize", "->", "Medium"}]}], "]"}], 
  ";"}], "\[IndentingNewLine]", 
 RowBox[{
  RowBox[{"SetOptions", "[", 
   RowBox[{"Plot", ",", 
    RowBox[{"PlotStyle", "->", 
     RowBox[{"ColorData", "[", 
      RowBox[{"1", ",", "\"\<ColorList\>\""}], "]"}]}], ",", 
    RowBox[{"PlotRange", "->", "All"}], ",", 
    RowBox[{"Axes", "->", "False"}], ",", 
    RowBox[{"Frame", "->", "True"}], ",", 
    RowBox[{"ImagePadding", "->", "All"}], ",", 
    RowBox[{"LabelStyle", "->", 
     RowBox[{"{", 
      RowBox[{
       RowBox[{"FontFamily", "->", "\"\<Arial\>\""}], ",", 
       RowBox[{"FontSize", "->", "8"}], ",", 
       RowBox[{"FontColor", "->", "Black"}], ",", 
       RowBox[{"FontSlant", "->", "Plain"}], ",", 
       RowBox[{"FontWeight", "->", "Plain"}]}], "}"}]}], ",", 
    RowBox[{"ImageSize", "->", "Medium"}]}], "]"}], 
  ";"}], "\[IndentingNewLine]", 
 RowBox[{
  RowBox[{"SetOptions", "[", 
   RowBox[{"Manipulator", ",", 
    RowBox[{"Appearance", "->", "\"\<Open\>\""}]}], "]"}], ";"}]}], "Input",
 CellChangeTimes->CompressedData["
1:eJxTTMoPSmViYGAQBWIQvfhS8AXuXW8c11y7exFET9cO+wyi57IkfAPRdr8n
/wbRHIevgOkb5g80eIB0zmYzHRDNYhm/hBdI/y1pANOP3v39CqLPzl33DUSb
cB1U4APSGosWK4LoAw5WGiBarLsJTD9QS00D0aKe6zJA9Mf/Z/+C6J/sB/6B
6CVud8PLgLTe4+2RIFqMfZvt1t1vHBes+2APouPK53y+duaN4yGpgC8g2j5P
7ReIdn68EEz73lgptf7sG0crlyXSIPpOA5cyiD51S1MVRJdKp+0E0TyHZ+8C
0YLV7s81HrxxlJgf9QJER3Q7ZH7Ufet44oYLmF787xqPuN5bx8w9ubwgOvF3
3Za9QPrIYa2tIBoA8nm2fw==
  "],
 FontSize->12,
 CellLabel->
  "2/22/24 13:46:30 \
In[321]:=",ExpressionUUID->"b81085f8-e3b6-4477-b668-c43803593cb9"],

Cell[CellGroupData[{

Cell[BoxData[
 RowBox[{"ContextToFileName", "[", "\"\<ErrorBarLogPlots`Private`\>\"", 
  "]"}]], "Input",
 NumberMarks->False,
 FontSize->12,
 CellLabel->
  "2/22/24 13:46:30 \
In[331]:=",ExpressionUUID->"2709079b-0f6e-41e8-afb5-59661ce3f899"],

Cell[BoxData["\<\"ErrorBarLogPlots\\\\Private.m\"\>"], "Output",
 CellChangeTimes->{
  3.8266912070983806`*^9, 3.827296926340663*^9, {3.827300228394759*^9, 
   3.827300254590691*^9}, {3.8273005028022647`*^9, 3.8273005279221363`*^9}, 
   3.828440503839753*^9, 3.828441686050203*^9, 3.8284419359244995`*^9, 
   3.8284443704650946`*^9, 3.828445501448612*^9, 3.8284490694585395`*^9, 
   3.828449680763588*^9, 3.8284575749719696`*^9, 3.832136780342599*^9, {
   3.832659847298254*^9, 3.832659874319434*^9}, 3.832662460108237*^9, 
   3.8326625495499*^9, 3.8327428409230547`*^9, 3.8477975733317137`*^9, 
   3.847804731230628*^9, 3.8478088324856777`*^9, 3.847871132683003*^9, 
   3.8478826285771155`*^9, 3.8478922554626713`*^9, 3.84795523306384*^9, 
   3.848419567402192*^9, 3.8484763195833716`*^9, 3.848490610687442*^9, 
   3.84849064274149*^9, 3.8484920470846863`*^9, 3.848492603799621*^9, {
   3.855290178097349*^9, 3.855290206728016*^9}, 3.855295361575717*^9, 
   3.855304469992354*^9, 3.8553160610088835`*^9, 3.855374954228588*^9, 
   3.855378986132341*^9, 3.8553857969548254`*^9, 3.8553871571337166`*^9, 
   3.8553896837219086`*^9, 3.855390256900382*^9, 3.8553910150388737`*^9, 
   3.855392664215142*^9, 3.8554109315230846`*^9, 3.855637451626132*^9, 
   3.855638249103918*^9, 3.8556384989562097`*^9, 3.855642664295038*^9, 
   3.8556428099991765`*^9, 3.855643018882284*^9, 3.8556435502602262`*^9, 
   3.855643628335323*^9, 3.855643919086712*^9, 3.855659717320066*^9, 
   3.8556624305751514`*^9, 3.855677154258975*^9, 3.855721756986537*^9, 
   3.8557236424067216`*^9, 3.8557260646647387`*^9, 3.855732340983382*^9, {
   3.855754906157768*^9, 3.8557549286648655`*^9}, 3.855827309262458*^9, 
   3.8558501470516405`*^9, 3.855850560007357*^9, 3.855985311622371*^9, 
   3.855985394694809*^9, 3.8559910047993927`*^9, 3.855991215865178*^9, 
   3.856328231286517*^9, 3.8563285569349174`*^9, 3.8563453033634195`*^9, 
   3.85634670346336*^9, 3.856432766438529*^9, 3.8564334207276907`*^9, 
   3.8564339640977545`*^9, 3.8564341304574604`*^9, 3.856434443844591*^9, 
   3.856434490358629*^9, 3.8564346488683844`*^9, 3.8564392296623917`*^9, 
   3.8565085889026384`*^9, 3.856513523866667*^9, 3.8565205813660245`*^9, 
   3.8565247436932116`*^9, 3.8566038312882676`*^9, 3.856605840809698*^9, 
   3.856851497508835*^9, 3.8568551662889585`*^9, 3.856885824962721*^9, 
   3.85816418612479*^9, 3.8581679160275884`*^9, 3.864898175671455*^9, 
   3.865326062961937*^9, 3.8654856284242315`*^9, 3.8654861960236225`*^9, 
   3.865919745169586*^9, 3.865924610582651*^9, 3.865932770246142*^9, 
   3.8659403789759555`*^9, 3.875006243142112*^9, 3.8750723735857143`*^9, 
   3.8750869317360573`*^9, 3.8750881360410943`*^9, {3.8750898501681857`*^9, 
   3.875089860546521*^9}, 3.8750915263859897`*^9, 3.875094586854539*^9, 
   3.87509589300909*^9, 3.8751638585774965`*^9, 3.875166075132594*^9, 
   3.8751877564638243`*^9, 3.8751878513996105`*^9, 3.8752476092942114`*^9, 
   3.875248111915602*^9, 3.8752481579080353`*^9, 3.875248438946622*^9, 
   3.8752484707673473`*^9, 3.875248517948127*^9, {3.875248626259082*^9, 
   3.8752486504606056`*^9}, 3.8752488204746923`*^9, 3.8752494481100793`*^9, 
   3.8752496108306065`*^9, 3.8752498623160963`*^9, 3.8752502351159687`*^9, 
   3.875250560845971*^9, 3.875253016255024*^9, 3.8752534534413733`*^9, 
   3.875271705217311*^9, 3.875324019284731*^9, 3.8753281972015867`*^9, 
   3.875347549465315*^9, {3.8753561029091945`*^9, 3.87535611539005*^9}, 
   3.8753564250424504`*^9, 3.875356672604525*^9, 3.875454651820075*^9, 
   3.875513392658656*^9, {3.8755832441644564`*^9, 3.875583274040252*^9}, 
   3.8755941592956533`*^9, 3.875594194286083*^9, 3.8755946113869867`*^9, 
   3.875594653049271*^9, 3.8756235193530593`*^9, 3.875676887067103*^9, 
   3.875765736303212*^9, 3.8758495597676706`*^9, 3.8758518696213694`*^9, 
   3.8758573816952057`*^9, 3.8758761671015663`*^9, 3.8758884722051673`*^9, 
   3.8758888375071197`*^9, 3.8758889251671405`*^9, 3.8758891232819567`*^9, 
   3.87588919986903*^9, 3.87588970274096*^9, 3.8758901854977055`*^9, 
   3.875890278984044*^9, 3.875938892614209*^9, 3.875939221743552*^9, 
   3.875940113183146*^9, 3.8759563075256767`*^9, {3.8759564456950617`*^9, 
   3.875956474645893*^9}, 3.87595993762454*^9, 3.875960000835498*^9, 
   3.875960362644736*^9, 3.8759609415755844`*^9, 3.876141591071889*^9, {
   3.876142322102172*^9, 3.876142337709651*^9}, 3.876144938391862*^9, 
   3.8761453274951553`*^9, 3.8761961432531853`*^9, 3.8762341351216755`*^9, 
   3.8763234131901226`*^9, 3.876367715581594*^9, 3.8763878863266726`*^9, 
   3.8763987690008574`*^9, 3.8764003267977924`*^9, 3.876402123084982*^9, 
   3.8764029160724597`*^9, 3.8764030150123315`*^9, 3.8764032289695044`*^9, 
   3.876410168013136*^9, 3.8764114479389734`*^9, 3.8764118185066357`*^9, 
   3.8764138633381624`*^9, 3.8764140858854537`*^9, {3.8764147732205453`*^9, 
   3.876414784924838*^9}, 3.87641524683426*^9, 3.8764155786862373`*^9, 
   3.8764227200530815`*^9, 3.8764230101499662`*^9, 3.8764620317469378`*^9, 
   3.876462265197012*^9, 3.876547074465471*^9, 3.8765515503047504`*^9, 
   3.876551849398198*^9, 3.8766313586681676`*^9, 3.87673274226573*^9, 
   3.87673287620027*^9, 3.876733281953226*^9, 3.8767355382662525`*^9, 
   3.876736772549651*^9, 3.876736939367462*^9, 3.876737006743331*^9, 
   3.876832605657101*^9, 3.876900716966568*^9, 3.8769036612830334`*^9, 
   3.876908214281083*^9, 3.877006196525012*^9, 3.8770069610526123`*^9, 
   3.877007074832966*^9, 3.8770074217811923`*^9, 3.87700890750457*^9, {
   3.8770089904385147`*^9, 3.8770089937566967`*^9}, 3.877009616155879*^9, 
   3.877009657561217*^9, 3.8770100801157475`*^9, 3.8770102497548904`*^9, 
   3.877011424671864*^9, {3.8770130126777573`*^9, 3.87701301454786*^9}, 
   3.8770130465814514`*^9, 3.87701504163188*^9, 3.8770541006046705`*^9, 
   3.8770552096539135`*^9, 3.877055355595442*^9, 3.8770554370569744`*^9, 
   3.877055594213524*^9, 3.8770557527351522`*^9, 3.8770558047674775`*^9, 
   3.877056016048674*^9, 3.8770561275589867`*^9, 3.8770563315041823`*^9, 
   3.877056812555601*^9, 3.877057006803944*^9, 3.877057285452938*^9, 
   3.877057376810558*^9, 3.877057552039641*^9, 3.8770576332685924`*^9, 
   3.877057704665572*^9, 3.8770577589359837`*^9, 3.877057993809626*^9, 
   3.87705808909861*^9, 3.8770584532159204`*^9, 3.8770586448472967`*^9, 
   3.877153971123786*^9, 3.877158578964044*^9, 3.877159198644208*^9, 
   3.8775986371809835`*^9, {3.877598743972451*^9, 3.877598771269556*^9}, 
   3.901594367876545*^9, 3.914573522970508*^9, 3.9145878598078213`*^9, 
   3.914588010591883*^9, 3.9145909967196546`*^9, {3.914597247119672*^9, 
   3.9145972507415543`*^9}, 3.914597382411933*^9, 3.914598144011969*^9, 
   3.9145985829824743`*^9, 3.9146016996936197`*^9, 3.9146503344068575`*^9, 
   3.9146510571428585`*^9, 3.914651789744407*^9, 3.9148596274375725`*^9, 
   3.9149140473993635`*^9, 3.914923771275611*^9, 3.9149244926856365`*^9, 
   3.915007572498108*^9, 3.915007617079527*^9, 3.9150194212357745`*^9, 
   3.9151765898688517`*^9, 3.9151772936339474`*^9, 3.9151779339610367`*^9, 
   3.915454636600548*^9, 3.915455861488824*^9, 3.9154655904263024`*^9, 
   3.9154721289020066`*^9, 3.9155124876449184`*^9, 3.9163016865501966`*^9, 
   3.9163861830921974`*^9, 3.916401438528034*^9, 3.916401486481636*^9, 
   3.9164781333249664`*^9, 3.9164785881807923`*^9, 3.91648441450189*^9, 
   3.9164889217478647`*^9, 3.916490259352537*^9, 3.916493279094531*^9, 
   3.9164944037882423`*^9, 3.9164945950236073`*^9, {3.9164951550147204`*^9, 
   3.9164951579308243`*^9}, 3.916499699657799*^9, 3.9165012968151007`*^9, 
   3.916552470944417*^9, {3.916555301549135*^9, 3.916555316357836*^9}, 
   3.9165569143420734`*^9, {3.9165605580318956`*^9, 3.9165605731307545`*^9}, 
   3.916561738120669*^9, 3.91656320965068*^9, 3.916563640010655*^9, 
   3.9168198900746207`*^9, {3.9168974919449496`*^9, 3.9168975139325414`*^9}, 
   3.9169154678342705`*^9, 3.9169257445556417`*^9, 3.916927221657078*^9, 
   3.9169356272718754`*^9, {3.9169372048120813`*^9, 3.9169372287519445`*^9}, 
   3.9170026821391697`*^9, 3.917002748483265*^9, 3.917003804817355*^9, 
   3.917072019682206*^9, 3.9170726852459373`*^9, 3.9170747436708503`*^9, 
   3.9170759804314375`*^9, 3.917424116389453*^9, 3.9174241779178743`*^9, 
   3.917500680239483*^9, 3.917594304831705*^9, 3.9175946874885674`*^9, 
   3.91759479015899*^9},
 FontSize->12,
 CellLabel->
  "2/22/24 13:46:30 \
Out[331]=",ExpressionUUID->"fc76b0ba-e9e8-4c62-86ad-d1fcee6e6a42"]
}, Closed]],

Cell[BoxData[
 RowBox[{"Needs", "[", "\"\<ErrorBarPlots`\>\"", "]"}]], "Input",
 CellChangeTimes->{{3.812998116518903*^9, 3.8129981552779737`*^9}},
 FontSize->12,
 CellLabel->
  "2/22/24 13:46:30 \
In[332]:=",ExpressionUUID->"75bcaf0c-92a6-4903-93de-b1a94316070b"],

Cell[CellGroupData[{

Cell["Useful functions", "Subchapter",
 CellChangeTimes->{{3.7203517949758005`*^9, 3.7203518265761337`*^9}, 
   3.9203554305233088`*^9},
 FontSize->12,ExpressionUUID->"7178043f-0b37-4900-8482-0ab989481d65"],

Cell[CellGroupData[{

Cell["From Giorgios", "Section",
 CellChangeTimes->{{3.7203525514080954`*^9, 3.720352554766899*^9}, 
   3.729341533307685*^9},
 FontSize->12,ExpressionUUID->"ac4c6230-2ff9-41ae-811f-7628863c2283"],

Cell[BoxData[
 RowBox[{
  RowBox[{
   RowBox[{"fftnorm", "[", "data_", "]"}], ":=", 
   RowBox[{"Block", "[", 
    RowBox[{
     RowBox[{"{", 
      RowBox[{
      "a", ",", "b", ",", "\[Phi]diff", ",", "c", ",", "d", ",", 
       "timelength"}], "}"}], ",", "\[IndentingNewLine]", 
     RowBox[{
      RowBox[{"a", " ", "=", "data"}], ";", "\[IndentingNewLine]", 
      RowBox[{"timelength", "=", 
       RowBox[{
        RowBox[{"a", "[", 
         RowBox[{"[", 
          RowBox[{
           RowBox[{"-", "1"}], ",", "1"}], "]"}], "]"}], "-", 
        RowBox[{"a", "[", 
         RowBox[{"[", 
          RowBox[{"1", ",", "1"}], "]"}], "]"}]}]}], ";", 
      "\[IndentingNewLine]", 
      RowBox[{"(*", 
       RowBox[{
        RowBox[{
        "Block", " ", "is", " ", "a", " ", "modular", " ", "environment", " ",
          "allowing", " ", "definition", " ", "of", " ", "local", " ", 
         "variables"}], ",", " ", 
        RowBox[{
        "here", " ", "I", " ", "assign", " ", "data", " ", "to", " ", "a", 
         " ", "local", " ", "variable", " ", "to", " ", "avoid", " ", 
         RowBox[{"writing", " ", "'"}], 
         RowBox[{"data", "'"}], " ", "all", " ", "over", " ", "the", " ", 
         "place"}]}], "*)"}], "\[IndentingNewLine]", 
      RowBox[{"b", "=", 
       RowBox[{
        RowBox[{
         RowBox[{"{", 
          RowBox[{
           RowBox[{
            RowBox[{"#", "[", 
             RowBox[{"[", 
              RowBox[{"2", ",", "1"}], "]"}], "]"}], "-", 
            RowBox[{"#", "[", 
             RowBox[{"[", 
              RowBox[{"1", ",", "1"}], "]"}], "]"}]}], ",", 
           RowBox[{"Fourier", "[", "\[IndentingNewLine]", 
            RowBox[{
             RowBox[{"(", 
              RowBox[{"#", "[", 
               RowBox[{"[", 
                RowBox[{"All", ",", "2"}], "]"}], "]"}], ")"}], ",", 
             RowBox[{"FourierParameters", "\[Rule]", 
              RowBox[{"{", 
               RowBox[{
                RowBox[{"-", "1"}], ",", "1"}], "}"}]}]}], 
            "\[IndentingNewLine]", "]"}]}], "}"}], "&"}], "/@", 
        RowBox[{"{", "a", "}"}]}]}], ";", 
      RowBox[{"(*", 
       RowBox[{
        RowBox[{
        "This", " ", "returns", " ", "the", " ", "Fourier", " ", "transform", 
         " ", "of", " ", "data"}], ",", " ", 
        RowBox[{
        "plus", " ", "the", " ", "sampling", " ", "period", " ", "to", " ", 
         "calculate", " ", "frequency", " ", "bins"}]}], "*)"}], 
      "\[IndentingNewLine]", 
      RowBox[{"c", "=", 
       RowBox[{
        RowBox[{"(", 
         RowBox[{
          RowBox[{
           RowBox[{"Thread", "[", 
            RowBox[{"{", 
             RowBox[{
              RowBox[{
               RowBox[{"N", "[", 
                RowBox[{"Range", "[", 
                 RowBox[{"0", ",", 
                  RowBox[{
                   RowBox[{"Length", "[", 
                    RowBox[{"#", "[", 
                    RowBox[{"[", "2", "]"}], "]"}], "]"}], "-", "1"}]}], 
                 "]"}], "]"}], 
               FractionBox["1", 
                RowBox[{
                 RowBox[{"#", "[", 
                  RowBox[{"[", "1", "]"}], "]"}], 
                 RowBox[{"Length", "[", 
                  RowBox[{"#", "[", 
                   RowBox[{"[", "2", "]"}], "]"}], "]"}]}]]}], ",", " ", 
              RowBox[{"#", "[", 
               RowBox[{"[", "2", "]"}], "]"}]}], "}"}], "]"}], "&"}], "/@", 
          "b"}], ")"}], "[", 
        RowBox[{"[", "1", "]"}], "]"}]}], ";", 
      RowBox[{"(*", 
       RowBox[{
       "constructs", " ", "frequency", " ", "axis", " ", "of", " ", "DFT"}], 
       "*)"}], "\[IndentingNewLine]", 
      RowBox[{"d", " ", "=", " ", 
       RowBox[{"Thread", "[", "\[IndentingNewLine]", 
        RowBox[{"{", 
         RowBox[{
          RowBox[{
           RowBox[{"Take", "[", 
            RowBox[{"c", ",", 
             RowBox[{"Floor", "[", 
              RowBox[{
               RowBox[{"Length", "[", "c", "]"}], "/", "2"}], "]"}]}], "]"}], 
           "[", 
           RowBox[{"[", 
            RowBox[{"All", ",", "1"}], "]"}], "]"}], ",", 
          "\[IndentingNewLine]", 
          RowBox[{
           RowBox[{"Take", "[", 
            RowBox[{"c", ",", 
             RowBox[{"Floor", "[", 
              RowBox[{
               RowBox[{"Length", "[", "c", "]"}], "/", "2"}], "]"}]}], "]"}], 
           "[", 
           RowBox[{"[", 
            RowBox[{"All", ",", "2"}], "]"}], "]"}]}], "}"}], "]"}]}], ";", 
      RowBox[{"(*", 
       RowBox[{
        RowBox[{"Take", " ", "first", " ", "half", " ", "of", " ", "data"}], 
        ",", " ", 
        RowBox[{"since", " ", "we", " ", 
         RowBox[{"don", "'"}], "t", " ", "want", " ", "negative", " ", 
         "frequency", " ", "components"}]}], "*)"}], "\[IndentingNewLine]", 
      RowBox[{
       RowBox[{
        RowBox[{"{", 
         RowBox[{
          RowBox[{"#", "[", 
           RowBox[{"[", "1", "]"}], "]"}], ",", " ", 
          RowBox[{
           RowBox[{"#", "[", 
            RowBox[{"[", "2", "]"}], "]"}], 
           SqrtBox["2"], 
           SqrtBox["timelength"]}], ",", " ", 
          RowBox[{
           RowBox[{"Norm", "[", 
            RowBox[{"#", "[", 
             RowBox[{"[", "2", "]"}], "]"}], "]"}], 
           SqrtBox["2"], 
           SqrtBox["timelength"]}]}], "}"}], "&"}], "/@", "d"}]}]}], 
    RowBox[{"(*", 
     RowBox[{
      RowBox[{"construct", " ", "output"}], ",", " ", 
      RowBox[{
      "with", " ", "normalization", " ", "of", " ", "noise", " ", "floor"}]}],
      "*)"}], "\[IndentingNewLine]", "]"}]}], ";"}]], "Input",
 CellChangeTimes->{{3.729341230294814*^9, 3.729341230510648*^9}, {
   3.7293425604832926`*^9, 3.729342563929613*^9}, {3.729342631982774*^9, 
   3.729342633133728*^9}, 3.7293427567778096`*^9, {3.729342841547765*^9, 
   3.729342845241037*^9}, {3.7293440751612167`*^9, 3.72934407594606*^9}, {
   3.7294274723110104`*^9, 3.72942747288654*^9}, {3.7294276323464484`*^9, 
   3.7294276332317924`*^9}, {3.729427747412325*^9, 3.729427748106167*^9}, {
   3.729428107717968*^9, 3.729428107958609*^9}, {3.7408984237618313`*^9, 
   3.740898432711751*^9}, {3.7422046566660585`*^9, 3.742204660021672*^9}, {
   3.7422047686204467`*^9, 3.742204773216335*^9}, {3.742204975759235*^9, 
   3.7422049774690523`*^9}, {3.742205052366297*^9, 3.742205053920968*^9}, {
   3.7422051114096527`*^9, 3.742205114496106*^9}, {3.7422087937154408`*^9, 
   3.7422087983079834`*^9}, 3.7422150323446026`*^9, {3.742215748969695*^9, 
   3.7422157963471823`*^9}},
 FontSize->12,
 CellLabel->
  "2/22/24 13:46:30 \
In[333]:=",ExpressionUUID->"1f7c4f4a-1a07-41c8-946a-624e541c5585"],

Cell[TextData[{
 "Factor",
 Cell[BoxData[
  RowBox[{" ", 
   SqrtBox["2"]}]],ExpressionUUID->"e94b3fb6-759c-4902-b331-420d78abfd14"],
 " is there because the convention is that the time of acquisition should be \
0.5 seconds. Therefore we make ",
 Cell[BoxData[
  FormBox[
   FractionBox["1", 
    SqrtBox[
     FractionBox["1", "2"]]], TraditionalForm]],ExpressionUUID->
  "e964d904-2b71-40f2-9ad4-8e9d333a0f0b"],
 "=",
 Cell[BoxData[
  SqrtBox["2"]],ExpressionUUID->"b3fa885b-4852-41c1-ae66-b7844c8426c0"],
 " and this is for 1 second time acquisition. We can normalize it for a \
random time if we divide by the total length, ergo ",
 Cell[BoxData[
  SqrtBox[
   RowBox[{
    RowBox[{"a", "[", 
     RowBox[{"[", 
      RowBox[{
       RowBox[{"-", "1"}], ",", "1"}], "]"}], "]"}], "-", 
    RowBox[{"a", "[", 
     RowBox[{"[", 
      RowBox[{"1", ",", "1"}], "]"}], "]"}]}]]],ExpressionUUID->
  "83aff35d-dc63-480d-bf89-3444895d90aa"],
 ". CAREFUL THERE IS SOMETHING WRONG HERE!!!\n\n\nIf we output c are positive \
and negative frequencies. If we output d are just positive frequencies.\n\n\n\
CORRECT EXPLANATION: Factor",
 Cell[BoxData[
  RowBox[{" ", 
   SqrtBox["2"]}]],ExpressionUUID->"edcbbf79-5c4e-4b1c-9137-39d1f7499666"],
 " is there because the formula in mathematica is defined differently.\n\nThe \
ouput will be [[1]]=frequency, [[2]]=complex, [[3]] and the amplitude"
}], "Text",
 CellChangeTimes->{{3.72035326060485*^9, 3.7203532932134075`*^9}, {
  3.7293415504423695`*^9, 3.7293417050670013`*^9}, {3.729341886011345*^9, 
  3.7293419135923386`*^9}, {3.7293428232565794`*^9, 3.7293428360912805`*^9}, {
  3.7422041589081964`*^9, 3.7422042003475127`*^9}, {3.7422149168374405`*^9, 
  3.7422149255891247`*^9}},
 FontSize->12,ExpressionUUID->"b62683e5-fbaf-44bd-aa00-9a6a6873b355"],

Cell["Now I want to create an inverse ", "Text",
 CellChangeTimes->{{3.7293325367326517`*^9, 3.7293325435975685`*^9}},
 FontSize->12,ExpressionUUID->"dd1d003f-3908-4db3-989b-f76fa8b6ccfa"],

Cell[BoxData[
 RowBox[{
  RowBox[{
   RowBox[{"fftnormAllfreq", "[", "data_", "]"}], ":=", 
   RowBox[{"Block", "[", 
    RowBox[{
     RowBox[{"{", 
      RowBox[{
      "a", ",", "b", ",", "c", ",", "d", ",", "e", ",", "f", ",", "faux", ",",
        "n", ",", "timelength"}], "}"}], ",", "\[IndentingNewLine]", 
     RowBox[{"(*", 
      RowBox[{
       RowBox[{
       "Block", " ", "is", " ", "a", " ", "modular", " ", "environment", " ", 
        "allowing", " ", "definition", " ", "of", " ", "local", " ", 
        "variables"}], ",", " ", 
       RowBox[{
       "here", " ", "I", " ", "assign", " ", "data", " ", "to", " ", "a", " ",
         "local", " ", "variable", " ", "to", " ", "avoid", " ", 
        RowBox[{"writing", " ", "'"}], 
        RowBox[{"data", "'"}], " ", "all", " ", "over", " ", "the", " ", 
        "place"}]}], "*)"}], "\[IndentingNewLine]", 
     RowBox[{
      RowBox[{"a", "=", "data"}], ";", "\[IndentingNewLine]", 
      RowBox[{"timelength", "=", 
       RowBox[{
        RowBox[{"a", "[", 
         RowBox[{"[", 
          RowBox[{
           RowBox[{"-", "1"}], ",", "1"}], "]"}], "]"}], "-", 
        RowBox[{"a", "[", 
         RowBox[{"[", 
          RowBox[{"1", ",", "1"}], "]"}], "]"}]}]}], ";", 
      "\[IndentingNewLine]", 
      RowBox[{"b", "=", 
       RowBox[{
        RowBox[{
         RowBox[{"{", 
          RowBox[{
           RowBox[{
            RowBox[{"#", "[", 
             RowBox[{"[", 
              RowBox[{"2", ",", "1"}], "]"}], "]"}], "-", 
            RowBox[{"#", "[", 
             RowBox[{"[", 
              RowBox[{"1", ",", "1"}], "]"}], "]"}]}], ",", 
           RowBox[{"Fourier", "[", "\[IndentingNewLine]", 
            RowBox[{
             RowBox[{"(", 
              RowBox[{"#", "[", 
               RowBox[{"[", 
                RowBox[{"All", ",", "2"}], "]"}], "]"}], ")"}], ",", 
             RowBox[{"FourierParameters", "\[Rule]", 
              RowBox[{"{", 
               RowBox[{
                RowBox[{"-", "1"}], ",", "1"}], "}"}]}]}], 
            "\[IndentingNewLine]", "]"}]}], "}"}], "&"}], "/@", 
        RowBox[{"{", "a", "}"}]}]}], ";", 
      RowBox[{"(*", 
       RowBox[{
        RowBox[{
        "This", " ", "returns", " ", "the", " ", "Fourier", " ", "transform", 
         " ", "of", " ", "data"}], ",", " ", 
        RowBox[{
        "plus", " ", "the", " ", "sampling", " ", "period", " ", "to", " ", 
         "calculate", " ", "frequency", " ", "bins"}]}], "*)"}], 
      "\[IndentingNewLine]", 
      RowBox[{"faux", "=", 
       RowBox[{"Flatten", "[", 
        RowBox[{
         RowBox[{
          RowBox[{
           RowBox[{"{", 
            RowBox[{
             RowBox[{"N", "[", 
              RowBox[{"Range", "[", 
               RowBox[{
                RowBox[{"-", 
                 RowBox[{"Ceiling", "[", 
                  FractionBox[
                   RowBox[{
                    RowBox[{"Length", "[", 
                    RowBox[{"#", "[", 
                    RowBox[{"[", "2", "]"}], "]"}], "]"}], "-", "1"}], "2"], 
                  "]"}]}], ",", 
                RowBox[{"Ceiling", "[", 
                 FractionBox[
                  RowBox[{
                   RowBox[{"Length", "[", 
                    RowBox[{"#", "[", 
                    RowBox[{"[", "2", "]"}], "]"}], "]"}], "-", "1"}], "2"], 
                 "]"}]}], "]"}], "]"}], 
             FractionBox["1", 
              RowBox[{
               RowBox[{"#", "[", 
                RowBox[{"[", "1", "]"}], "]"}], 
               RowBox[{"Length", "[", 
                RowBox[{"#", "[", 
                 RowBox[{"[", "2", "]"}], "]"}], "]"}]}]]}], "}"}], "&"}], "/@",
           "b"}], ",", "2"}], "]"}]}], ";", 
      RowBox[{"(*", 
       RowBox[{
       "constructs", " ", "frequency", " ", "axis", " ", "of", " ", "DFT"}], 
       "*)"}], "\[IndentingNewLine]", 
      RowBox[{"n", "=", 
       RowBox[{"Length", "@", "faux"}]}], ";", "\[IndentingNewLine]", 
      RowBox[{"f", "=", 
       RowBox[{"Join", "[", 
        RowBox[{
         RowBox[{"faux", "[", 
          RowBox[{"[", 
           RowBox[{
            RowBox[{
             RowBox[{
              RowBox[{"(", 
               RowBox[{"n", "-", "1"}], ")"}], "/", "2"}], "+", "1"}], ";;", 
            RowBox[{"-", "1"}]}], "]"}], "]"}], ",", 
         RowBox[{"faux", "[", 
          RowBox[{"[", 
           RowBox[{"1", ";;", 
            RowBox[{
             RowBox[{"(", 
              RowBox[{"n", "-", "1"}], ")"}], "/", "2"}]}], "]"}], "]"}]}], 
        "]"}]}], ";", 
      RowBox[{"(*", 
       RowBox[{
       "Mathematica", " ", "Fourier", " ", "is", " ", "dumb", " ", "and", " ",
         "he", " ", 
        RowBox[{"doesn", "'"}], "t", " ", "know", " ", "how", " ", "to", " ", 
        "assign", " ", "the", " ", "fft", " ", "to", " ", "which", " ", 
        "negative", " ", "or", " ", "positive", " ", 
        RowBox[{"points", "."}]}], "*)"}], "\[IndentingNewLine]", 
      "\[IndentingNewLine]", 
      RowBox[{"c", "=", 
       RowBox[{
        RowBox[{"(", 
         RowBox[{
          RowBox[{
           RowBox[{"Thread", "@", 
            RowBox[{"{", 
             RowBox[{"f", ",", 
              RowBox[{"#", "[", 
               RowBox[{"[", "2", "]"}], "]"}]}], "}"}]}], "&"}], "/@", "b"}], 
         ")"}], "[", 
        RowBox[{"[", "1", "]"}], "]"}]}], ";", 
      RowBox[{"(*", 
       RowBox[{"frequency", "+", "fft"}], "*)"}], "\[IndentingNewLine]", 
      RowBox[{"d", "=", 
       RowBox[{
        RowBox[{
         RowBox[{"{", 
          RowBox[{
           RowBox[{"#", "[", 
            RowBox[{"[", "1", "]"}], "]"}], ",", " ", 
           RowBox[{
            RowBox[{"#", "[", 
             RowBox[{"[", "2", "]"}], "]"}], 
            SqrtBox["2"], 
            SqrtBox["timelength"]}]}], 
          RowBox[{"(*", 
           RowBox[{",", " ", 
            RowBox[{
             RowBox[{"Norm", "[", 
              RowBox[{"#", "[", 
               RowBox[{"[", "2", "]"}], "]"}], "]"}], 
             SqrtBox["2"], 
             SqrtBox["timelength"]}]}], "*)"}], "}"}], "&"}], "/@", 
        "c"}]}]}]}], 
    RowBox[{"(*", 
     RowBox[{
      RowBox[{"construct", " ", "output"}], ",", " ", 
      RowBox[{
      "with", " ", "normalization", " ", "of", " ", "noise", " ", "floor"}]}],
      "*)"}], 
    RowBox[{"(*", 
     RowBox[{";", "\[IndentingNewLine]", 
      RowBox[{"e", "=", 
       RowBox[{"Sort", "[", 
        RowBox[{"d", ",", 
         RowBox[{
          RowBox[{
           RowBox[{"#1", "[", 
            RowBox[{"[", "1", "]"}], "]"}], "<", 
           RowBox[{"#2", "[", 
            RowBox[{"[", "1", "]"}], "]"}]}], "&"}]}], "]"}]}]}], " ", 
     RowBox[{"(*", 
      RowBox[{
      "we", " ", "reaarange", " ", "the", " ", "points", " ", "so", " ", 
       "that", " ", "they", " ", "are", " ", "in", " ", "order", " ", "and", 
       " ", "you", " ", "get", " ", "no", " ", "annoying", " ", "line", " ", 
       "at", " ", "0", " ", "amplitude", 
       RowBox[{"(", 
        RowBox[{
        "because", " ", "plot", " ", "triest", " ", "to", " ", "join", " ", 
         "the", " ", "first", " ", "and", " ", "last", " ", "point"}], 
        ")"}]}], "*)"}], "*)"}], "\[IndentingNewLine]", "]"}]}], 
  ";"}]], "Input",
 CellChangeTimes->{{3.729341941100071*^9, 3.7293419422978764`*^9}, {
   3.729428115749321*^9, 3.7294281365506163`*^9}, {3.741446590057276*^9, 
   3.7414465926983633`*^9}, {3.7414466533687363`*^9, 
   3.7414466544888277`*^9}, {3.7414971274309893`*^9, 3.74149715725554*^9}, {
   3.74149746759406*^9, 3.741497467896308*^9}, {3.7414974980943985`*^9, 
   3.741497529351754*^9}, {3.7415053654206867`*^9, 3.7415054402908278`*^9}, {
   3.7415054743553267`*^9, 3.7415054866972246`*^9}, {3.741506464282843*^9, 
   3.7415064920244093`*^9}, {3.741506555815007*^9, 3.74150655653166*^9}, {
   3.7415068566968837`*^9, 3.7415068617953973`*^9}, {3.7415100327566657`*^9, 
   3.7415100456667566`*^9}, {3.741510856658606*^9, 3.741510857290454*^9}, 
   3.74151671700749*^9, {3.7422158170797276`*^9, 3.7422158457658877`*^9}},
 FontSize->12,
 CellLabel->
  "2/22/24 13:46:30 \
In[334]:=",ExpressionUUID->"2fcb03c1-870b-498b-a041-f09929811f37"],

Cell[BoxData[
 RowBox[{
  RowBox[{
   RowBox[{"fftnormAllfreq1column", "[", 
    RowBox[{"dt_", ",", "data_"}], "]"}], ":=", 
   RowBox[{"Block", "[", 
    RowBox[{
     RowBox[{"{", 
      RowBox[{
      "a", ",", "b", ",", "c", ",", "d", ",", "e", ",", "f", ",", "faux", ",",
        "n", ",", "timelength"}], "}"}], ",", "\[IndentingNewLine]", 
     RowBox[{"(*", 
      RowBox[{
       RowBox[{
       "Block", " ", "is", " ", "a", " ", "modular", " ", "environment", " ", 
        "allowing", " ", "definition", " ", "of", " ", "local", " ", 
        "variables"}], ",", " ", 
       RowBox[{
       "here", " ", "I", " ", "assign", " ", "data", " ", "to", " ", "a", " ",
         "local", " ", "variable", " ", "to", " ", "avoid", " ", 
        RowBox[{"writing", " ", "'"}], 
        RowBox[{"data", "'"}], " ", "all", " ", "over", " ", "the", " ", 
        "place"}]}], "*)"}], "\[IndentingNewLine]", 
     RowBox[{
      RowBox[{"a", "=", "data"}], ";", "\[IndentingNewLine]", 
      RowBox[{"timelength", "=", 
       RowBox[{
        RowBox[{"a", "[", 
         RowBox[{"[", 
          RowBox[{
           RowBox[{"-", "1"}], ",", "1"}], "]"}], "]"}], "-", 
        RowBox[{"a", "[", 
         RowBox[{"[", 
          RowBox[{"1", ",", "1"}], "]"}], "]"}]}]}], ";", 
      "\[IndentingNewLine]", 
      RowBox[{"b", "=", 
       RowBox[{
        RowBox[{
         RowBox[{"{", 
          RowBox[{"Fourier", "[", "\[IndentingNewLine]", 
           RowBox[{
            RowBox[{"(", 
             RowBox[{"#", "[", 
              RowBox[{"[", 
               RowBox[{"All", ",", "2"}], "]"}], "]"}], ")"}], ",", 
            RowBox[{"FourierParameters", "\[Rule]", 
             RowBox[{"{", 
              RowBox[{
               RowBox[{"-", "1"}], ",", "1"}], "}"}]}]}], 
           "\[IndentingNewLine]", "]"}], "}"}], "&"}], "/@", 
        RowBox[{"{", "a", "}"}]}]}], ";", 
      RowBox[{"(*", 
       RowBox[{
        RowBox[{
        "This", " ", "returns", " ", "the", " ", "Fourier", " ", "transform", 
         " ", "of", " ", "data"}], ",", " ", 
        RowBox[{
        "plus", " ", "the", " ", "sampling", " ", "period", " ", "to", " ", 
         "calculate", " ", "frequency", " ", "bins"}]}], "*)"}], 
      "\[IndentingNewLine]", 
      RowBox[{"faux", "=", 
       RowBox[{
        RowBox[{
         RowBox[{"{", 
          RowBox[{
           RowBox[{"N", "[", 
            RowBox[{"Range", "[", 
             RowBox[{
              RowBox[{"-", 
               RowBox[{"Ceiling", "[", 
                FractionBox[
                 RowBox[{
                  RowBox[{"Length", "[", 
                   RowBox[{"#", "[", 
                    RowBox[{"[", "2", "]"}], "]"}], "]"}], "-", "1"}], "2"], 
                "]"}]}], ",", 
              RowBox[{"Ceiling", "[", 
               FractionBox[
                RowBox[{
                 RowBox[{"Length", "[", 
                  RowBox[{"#", "[", 
                   RowBox[{"[", "2", "]"}], "]"}], "]"}], "-", "1"}], "2"], 
               "]"}]}], "]"}], "]"}], 
           FractionBox["1", 
            RowBox[{"dt", " ", 
             RowBox[{"Length", "[", 
              RowBox[{"#", "[", 
               RowBox[{"[", "2", "]"}], "]"}], "]"}]}]]}], "}"}], "&"}], "/@",
         "b"}]}], ";", 
      RowBox[{"(*", 
       RowBox[{
       "constructs", " ", "frequency", " ", "axis", " ", "of", " ", "DFT"}], 
       "*)"}], "\[IndentingNewLine]", 
      RowBox[{"n", "=", 
       RowBox[{"Length", "@", "faux"}]}], ";", "\[IndentingNewLine]", 
      RowBox[{"f", "=", 
       RowBox[{"Join", "[", 
        RowBox[{
         RowBox[{"faux", "[", 
          RowBox[{"[", 
           RowBox[{
            RowBox[{
             RowBox[{
              RowBox[{"(", 
               RowBox[{"n", "-", "1"}], ")"}], "/", "2"}], "+", "1"}], ";;", 
            RowBox[{"-", "1"}]}], "]"}], "]"}], ",", 
         RowBox[{"faux", "[", 
          RowBox[{"[", 
           RowBox[{"1", ";;", 
            RowBox[{
             RowBox[{"(", 
              RowBox[{"n", "-", "1"}], ")"}], "/", "2"}]}], "]"}], "]"}]}], 
        "]"}]}], ";", 
      RowBox[{"(*", 
       RowBox[{
       "Mathematica", " ", "Fourier", " ", "is", " ", "dumb", " ", "and", " ",
         "he", " ", 
        RowBox[{"doesn", "'"}], "t", " ", "know", " ", "how", " ", "to", " ", 
        "assign", " ", "the", " ", "fft", " ", "to", " ", "which", " ", 
        "negative", " ", "or", " ", "positive", " ", 
        RowBox[{"points", "."}]}], "*)"}], "\[IndentingNewLine]", 
      "\[IndentingNewLine]", 
      RowBox[{"c", "=", 
       RowBox[{
        RowBox[{"(", 
         RowBox[{
          RowBox[{
           RowBox[{"Thread", "@", 
            RowBox[{"{", 
             RowBox[{"f", ",", 
              RowBox[{"#", "[", 
               RowBox[{"[", "2", "]"}], "]"}]}], "}"}]}], "&"}], "/@", "b"}], 
         ")"}], "[", 
        RowBox[{"[", "1", "]"}], "]"}]}], ";", 
      RowBox[{"(*", 
       RowBox[{"frequency", "+", "fft"}], "*)"}], "\[IndentingNewLine]", 
      RowBox[{"d", "=", 
       RowBox[{
        RowBox[{
         RowBox[{"{", 
          RowBox[{
           RowBox[{"#", "[", 
            RowBox[{"[", "1", "]"}], "]"}], ",", " ", 
           RowBox[{
            RowBox[{"#", "[", 
             RowBox[{"[", "2", "]"}], "]"}], 
            SqrtBox["2"], 
            SqrtBox["timelength"]}]}], 
          RowBox[{"(*", 
           RowBox[{",", " ", 
            RowBox[{
             RowBox[{"Norm", "[", 
              RowBox[{"#", "[", 
               RowBox[{"[", "2", "]"}], "]"}], "]"}], 
             SqrtBox["2"], 
             SqrtBox["timelength"]}]}], "*)"}], "}"}], "&"}], "/@", "c"}]}], 
      RowBox[{"(*", 
       RowBox[{
        RowBox[{"construct", " ", "output"}], ",", " ", 
        RowBox[{
        "with", " ", "normalization", " ", "of", " ", "noise", " ", 
         "floor"}]}], "*)"}], ";", "\[IndentingNewLine]", 
      RowBox[{"e", "=", 
       RowBox[{"Sort", "[", 
        RowBox[{"d", ",", 
         RowBox[{
          RowBox[{
           RowBox[{"#1", "[", 
            RowBox[{"[", "1", "]"}], "]"}], "<", 
           RowBox[{"#2", "[", 
            RowBox[{"[", "1", "]"}], "]"}]}], "&"}]}], "]"}]}]}]}], " ", 
    RowBox[{"(*", 
     RowBox[{
     "we", " ", "reaarange", " ", "the", " ", "points", " ", "so", " ", 
      "that", " ", "they", " ", "are", " ", "in", " ", "order", " ", "and", 
      " ", "you", " ", "get", " ", "no", " ", "annoying", " ", "line", " ", 
      "at", " ", "0", " ", "amplitude", 
      RowBox[{"(", 
       RowBox[{
       "because", " ", "plot", " ", "triest", " ", "to", " ", "join", " ", 
        "the", " ", "first", " ", "and", " ", "last", " ", "point"}], ")"}]}],
      "*)"}], "\[IndentingNewLine]", "]"}]}], ";"}]], "Input",
 CellChangeTimes->{{3.7415059458818803`*^9, 3.7415059484180374`*^9}, {
   3.741505979202779*^9, 3.741505984979809*^9}, {3.741506030611929*^9, 
   3.7415060704892116`*^9}, {3.741506108612694*^9, 3.741506127479746*^9}, {
   3.741506568247199*^9, 3.741506573875535*^9}, {3.7415068710127172`*^9, 
   3.741506874303605*^9}, 3.7415100615764494`*^9, {3.741510859050558*^9, 
   3.7415108596665297`*^9}, 3.741516575521205*^9, {3.7415166769980016`*^9, 
   3.741516701117689*^9}, {3.7422158778942184`*^9, 3.7422159122498407`*^9}},
 FontSize->12,
 CellLabel->
  "2/22/24 13:46:30 \
In[335]:=",ExpressionUUID->"506f3b72-955d-49ca-a10a-508979252f5f"],

Cell[BoxData[
 RowBox[{
  RowBox[{
   RowBox[{"fftnorm2D", "[", "data_", "]"}], ":=", 
   RowBox[{"Block", "[", 
    RowBox[{
     RowBox[{"{", 
      RowBox[{
      "a", ",", "b", ",", "\[Phi]diff", ",", "c", ",", "d", ",", 
       "timelength"}], "}"}], ",", "\[IndentingNewLine]", 
     RowBox[{
      RowBox[{"a", " ", "=", "data"}], ";", 
      RowBox[{"(*", 
       RowBox[{
        RowBox[{
        "Block", " ", "is", " ", "a", " ", "modular", " ", "environment", " ",
          "allowing", " ", "definition", " ", "of", " ", "local", " ", 
         "variables"}], ",", " ", 
        RowBox[{
        "here", " ", "I", " ", "assign", " ", "data", " ", "to", " ", "a", 
         " ", "local", " ", "variable", " ", "to", " ", "avoid", " ", 
         RowBox[{"writing", " ", "'"}], 
         RowBox[{"data", "'"}], " ", "all", " ", "over", " ", "the", " ", 
         "place"}]}], "*)"}], "\[IndentingNewLine]", 
      RowBox[{"timelength", "=", 
       RowBox[{
        RowBox[{"a", "[", 
         RowBox[{"[", 
          RowBox[{
           RowBox[{"-", "1"}], ",", "1"}], "]"}], "]"}], "-", 
        RowBox[{"a", "[", 
         RowBox[{"[", 
          RowBox[{"1", ",", "1"}], "]"}], "]"}]}]}], ";", 
      "\[IndentingNewLine]", 
      RowBox[{"b", "=", 
       RowBox[{
        RowBox[{
         RowBox[{"{", 
          RowBox[{
           RowBox[{
            RowBox[{"#", "[", 
             RowBox[{"[", 
              RowBox[{"2", ",", "1"}], "]"}], "]"}], "-", 
            RowBox[{"#", "[", 
             RowBox[{"[", 
              RowBox[{"1", ",", "1"}], "]"}], "]"}]}], ",", 
           RowBox[{"Fourier", "[", "\[IndentingNewLine]", 
            RowBox[{
             RowBox[{"(", 
              RowBox[{"#", "[", 
               RowBox[{"[", 
                RowBox[{"All", ",", "2"}], "]"}], "]"}], ")"}], ",", 
             RowBox[{"FourierParameters", "\[Rule]", 
              RowBox[{"{", 
               RowBox[{
                RowBox[{"-", "1"}], ",", "1"}], "}"}]}]}], 
            "\[IndentingNewLine]", "]"}]}], "}"}], "&"}], "/@", 
        RowBox[{"{", "a", "}"}]}]}], ";", 
      RowBox[{"(*", 
       RowBox[{
        RowBox[{
        "This", " ", "returns", " ", "the", " ", "Fourier", " ", "transform", 
         " ", "of", " ", "data"}], ",", " ", 
        RowBox[{
        "plus", " ", "the", " ", "sampling", " ", "period", " ", "to", " ", 
         "calculate", " ", "frequency", " ", "bins"}]}], "*)"}], 
      "\[IndentingNewLine]", 
      RowBox[{"c", "=", 
       RowBox[{
        RowBox[{"(", 
         RowBox[{
          RowBox[{
           RowBox[{"Thread", "[", 
            RowBox[{"{", 
             RowBox[{
              RowBox[{
               FractionBox[
                RowBox[{"N", "[", 
                 RowBox[{"Range", "[", 
                  RowBox[{"0", ",", 
                   RowBox[{
                    RowBox[{"Length", "[", 
                    RowBox[{"#", "[", 
                    RowBox[{"[", "2", "]"}], "]"}], "]"}], "-", "1"}]}], 
                  "]"}], "]"}], 
                RowBox[{"Length", "[", 
                 RowBox[{"#", "[", 
                  RowBox[{"[", "2", "]"}], "]"}], "]"}]], 
               FractionBox["1", 
                RowBox[{"#", "[", 
                 RowBox[{"[", "1", "]"}], "]"}]]}], ",", " ", 
              RowBox[{"#", "[", 
               RowBox[{"[", "2", "]"}], "]"}]}], "}"}], "]"}], "&"}], "/@", 
          "b"}], ")"}], "[", 
        RowBox[{"[", "1", "]"}], "]"}]}], ";", 
      RowBox[{"(*", 
       RowBox[{
       "constructs", " ", "frequency", " ", "axis", " ", "of", " ", "DFT"}], 
       "*)"}], "\[IndentingNewLine]", 
      RowBox[{"d", " ", "=", " ", 
       RowBox[{"Thread", "[", "\[IndentingNewLine]", 
        RowBox[{"{", 
         RowBox[{
          RowBox[{
           RowBox[{"Take", "[", 
            RowBox[{"c", ",", 
             RowBox[{"Floor", "[", 
              RowBox[{
               RowBox[{"Length", "[", "c", "]"}], "/", "2"}], "]"}]}], "]"}], 
           "[", 
           RowBox[{"[", 
            RowBox[{"All", ",", "1"}], "]"}], "]"}], ",", 
          "\[IndentingNewLine]", 
          RowBox[{
           RowBox[{"Take", "[", 
            RowBox[{"c", ",", 
             RowBox[{"Floor", "[", 
              RowBox[{
               RowBox[{"Length", "[", "c", "]"}], "/", "2"}], "]"}]}], "]"}], 
           "[", 
           RowBox[{"[", 
            RowBox[{"All", ",", "2"}], "]"}], "]"}]}], "}"}], "]"}]}], ";", 
      RowBox[{"(*", 
       RowBox[{
        RowBox[{"Take", " ", "first", " ", "half", " ", "of", " ", "data"}], 
        ",", " ", 
        RowBox[{"since", " ", "we", " ", 
         RowBox[{"don", "'"}], "t", " ", "want", " ", "negative", " ", 
         "frequency", " ", "components"}]}], "*)"}], "\[IndentingNewLine]", 
      RowBox[{
       RowBox[{
        RowBox[{"{", 
         RowBox[{
          RowBox[{"#", "[", 
           RowBox[{"[", "1", "]"}], "]"}], ",", " ", 
          RowBox[{
           RowBox[{"#", "[", 
            RowBox[{"[", "2", "]"}], "]"}], 
           SqrtBox["2"], 
           SqrtBox["timelength"]}], ",", " ", 
          RowBox[{
           RowBox[{"Norm", "[", 
            RowBox[{"#", "[", 
             RowBox[{"[", "2", "]"}], "]"}], "]"}], 
           SqrtBox["2"], 
           SqrtBox["timelength"]}]}], "}"}], "&"}], "/@", "d"}]}]}], 
    RowBox[{"(*", 
     RowBox[{
      RowBox[{"construct", " ", "output"}], ",", " ", 
      RowBox[{
      "with", " ", "normalization", " ", "of", " ", "noise", " ", "floor"}]}],
      "*)"}], "\[IndentingNewLine]", "]"}]}], ";"}]], "Input",
 CellChangeTimes->{{3.740856301206142*^9, 3.740856304096444*^9}, {
  3.7414970984083614`*^9, 3.7414971091112814`*^9}, {3.742215872522271*^9, 
  3.742215927560625*^9}},
 FontSize->12,
 CellLabel->
  "2/22/24 13:46:30 \
In[336]:=",ExpressionUUID->"470811a7-1c7d-419d-93de-1dc85fc5a753"],

Cell[BoxData[
 RowBox[{
  RowBox[{
   RowBox[{"invfftnorm", "[", "data_", "]"}], ":=", 
   RowBox[{"Block", "[", 
    RowBox[{
     RowBox[{"{", 
      RowBox[{
      "a", ",", "b", ",", "\[Phi]diff", ",", "c", ",", "d", ",", 
       "timelength"}], "}"}], ",", "\[IndentingNewLine]", 
     RowBox[{
      RowBox[{"a", " ", "=", "data"}], ";", 
      RowBox[{"(*", 
       RowBox[{
        RowBox[{
        "Block", " ", "is", " ", "a", " ", "modular", " ", "environment", " ",
          "allowing", " ", "definition", " ", "of", " ", "local", " ", 
         "variables"}], ",", " ", 
        RowBox[{
        "here", " ", "I", " ", "assign", " ", "data", " ", "to", " ", "a", 
         " ", "local", " ", "variable", " ", "to", " ", "avoid", " ", 
         RowBox[{"writing", " ", "'"}], 
         RowBox[{"data", "'"}], " ", "all", " ", "over", " ", "the", " ", 
         "place"}]}], "*)"}], "\[IndentingNewLine]", 
      RowBox[{"timelength", "=", 
       RowBox[{
        RowBox[{"a", "[", 
         RowBox[{"[", 
          RowBox[{
           RowBox[{"-", "1"}], ",", "1"}], "]"}], "]"}], "-", 
        RowBox[{"a", "[", 
         RowBox[{"[", 
          RowBox[{"1", ",", "1"}], "]"}], "]"}]}]}], ";", 
      "\[IndentingNewLine]", 
      RowBox[{"b", "=", 
       RowBox[{
        RowBox[{
         RowBox[{"{", 
          RowBox[{
           RowBox[{
            RowBox[{"#", "[", 
             RowBox[{"[", 
              RowBox[{"2", ",", "1"}], "]"}], "]"}], "-", 
            RowBox[{"#", "[", 
             RowBox[{"[", 
              RowBox[{"1", ",", "1"}], "]"}], "]"}]}], ",", 
           RowBox[{"Fourier", "[", "\[IndentingNewLine]", 
            RowBox[{
             RowBox[{"(", 
              RowBox[{"#", "[", 
               RowBox[{"[", 
                RowBox[{"All", ",", "2"}], "]"}], "]"}], ")"}], ",", 
             RowBox[{"FourierParameters", "\[Rule]", 
              RowBox[{"{", 
               RowBox[{
                RowBox[{"-", "1"}], ",", "1"}], "}"}]}]}], 
            "\[IndentingNewLine]", "]"}]}], "}"}], "&"}], "/@", 
        RowBox[{"{", "a", "}"}]}]}], ";", 
      RowBox[{"(*", 
       RowBox[{
        RowBox[{
        "This", " ", "returns", " ", "the", " ", "Fourier", " ", "transform", 
         " ", "of", " ", "data"}], ",", " ", 
        RowBox[{
        "plus", " ", "the", " ", "sampling", " ", "period", " ", "to", " ", 
         "calculate", " ", "frequency", " ", "bins"}]}], "*)"}], 
      "\[IndentingNewLine]", 
      RowBox[{"c", "=", 
       RowBox[{
        RowBox[{"(", 
         RowBox[{
          RowBox[{
           RowBox[{"Thread", "[", 
            RowBox[{"{", 
             RowBox[{
              RowBox[{
               FractionBox[
                RowBox[{"N", "[", 
                 RowBox[{"Range", "[", 
                  RowBox[{"0", ",", 
                   RowBox[{
                    RowBox[{"Length", "[", 
                    RowBox[{"#", "[", 
                    RowBox[{"[", "2", "]"}], "]"}], "]"}], "-", "1"}]}], 
                  "]"}], "]"}], 
                RowBox[{"Length", "[", 
                 RowBox[{"#", "[", 
                  RowBox[{"[", "2", "]"}], "]"}], "]"}]], 
               FractionBox["1", 
                RowBox[{"#", "[", 
                 RowBox[{"[", "1", "]"}], "]"}]]}], ",", " ", 
              RowBox[{"#", "[", 
               RowBox[{"[", "2", "]"}], "]"}]}], "}"}], "]"}], "&"}], "/@", 
          "b"}], ")"}], "[", 
        RowBox[{"[", "1", "]"}], "]"}]}], ";", 
      RowBox[{"(*", 
       RowBox[{
       "constructs", " ", "frequency", " ", "axis", " ", "of", " ", "DFT"}], 
       "*)"}], "\[IndentingNewLine]", 
      RowBox[{"d", " ", "=", " ", 
       RowBox[{"Thread", "[", "\[IndentingNewLine]", 
        RowBox[{"{", 
         RowBox[{
          RowBox[{
           RowBox[{"Take", "[", 
            RowBox[{"c", ",", 
             RowBox[{"Floor", "[", 
              RowBox[{
               RowBox[{"Length", "[", "c", "]"}], "/", "2"}], "]"}]}], "]"}], 
           "[", 
           RowBox[{"[", 
            RowBox[{"All", ",", "1"}], "]"}], "]"}], ",", 
          "\[IndentingNewLine]", 
          RowBox[{
           RowBox[{"Take", "[", 
            RowBox[{"c", ",", 
             RowBox[{"Floor", "[", 
              RowBox[{
               RowBox[{"Length", "[", "c", "]"}], "/", "2"}], "]"}]}], "]"}], 
           "[", 
           RowBox[{"[", 
            RowBox[{"All", ",", "2"}], "]"}], "]"}]}], "}"}], "]"}]}], ";", 
      RowBox[{"(*", 
       RowBox[{
        RowBox[{"Take", " ", "first", " ", "half", " ", "of", " ", "data"}], 
        ",", " ", 
        RowBox[{"since", " ", "we", " ", 
         RowBox[{"don", "'"}], "t", " ", "want", " ", "negative", " ", 
         "frequency", " ", "components"}]}], "*)"}], "\[IndentingNewLine]", 
      RowBox[{
       RowBox[{
        RowBox[{"{", 
         RowBox[{
          RowBox[{"#", "[", 
           RowBox[{"[", "1", "]"}], "]"}], ",", " ", 
          RowBox[{
           RowBox[{"#", "[", 
            RowBox[{"[", "2", "]"}], "]"}], 
           SqrtBox["2"], 
           SqrtBox["timelength"]}]}], "}"}], "&"}], "/@", "d"}]}]}], 
    RowBox[{"(*", 
     RowBox[{
      RowBox[{"construct", " ", "output"}], ",", " ", 
      RowBox[{
      "with", " ", "normalization", " ", "of", " ", "noise", " ", "floor"}]}],
      "*)"}], "\[IndentingNewLine]", "]"}]}], ";"}]], "Input",
 CellChangeTimes->{{3.7294281557215796`*^9, 3.729428165062423*^9}, {
  3.7422158840467978`*^9, 3.742215931464815*^9}, {3.758273130622821*^9, 
  3.7582731312914286`*^9}, {3.7582731822420063`*^9, 3.758273183504717*^9}},
 FontSize->12,
 CellLabel->
  "2/22/24 13:46:30 \
In[337]:=",ExpressionUUID->"8dc90d3d-eb9e-4834-9802-27511ca7f86d"]
}, Closed]],

Cell[CellGroupData[{

Cell["From John", "Section",
 CellChangeTimes->{{3.720352566478617*^9, 3.7203525695678663`*^9}},
 FontSize->12,ExpressionUUID->"701f2f81-7e69-4eb7-a78a-7229aa9016e8"],

Cell[BoxData[
 RowBox[{"\[IndentingNewLine]", 
  RowBox[{
   RowBox[{"fourpos", "[", 
    RowBox[{"data_", ",", "dt_"}], "]"}], ":=", 
   RowBox[{"Module", "[", 
    RowBox[{
     RowBox[{"{", "nerp", "}"}], ",", "\[IndentingNewLine]", 
     RowBox[{
      RowBox[{"ft", " ", "=", " ", 
       RowBox[{
        RowBox[{"2", "/", 
         RowBox[{"Sqrt", "[", 
          RowBox[{"Length", "[", "data", "]"}], "]"}]}], 
        RowBox[{"Fourier", "[", "data", "]"}]}]}], ";", "\[IndentingNewLine]", 
      RowBox[{"ft", " ", "=", " ", 
       RowBox[{"Drop", "[", 
        RowBox[{"ft", ",", " ", 
         RowBox[{
          RowBox[{"-", 
           RowBox[{"Length", "[", "data", "]"}]}], "/", "2"}]}], "]"}]}], ";",
       "\[IndentingNewLine]", 
      RowBox[{"nuvals", " ", "=", " ", 
       RowBox[{"Table", "[", " ", 
        RowBox[{
         RowBox[{
          RowBox[{"1", "/", 
           RowBox[{"(", 
            RowBox[{
             RowBox[{"Length", "[", "data", "]"}], "*", "dt"}], ")"}]}], "*", 
          RowBox[{"(", 
           RowBox[{"j", "-", "1"}], ")"}]}], ",", 
         RowBox[{"{", 
          RowBox[{"j", ",", "1", ",", 
           RowBox[{
            RowBox[{"Length", "[", "data", "]"}], "/", "2"}]}], "}"}]}], 
        "]"}]}], ";", "\[IndentingNewLine]", 
      RowBox[{"ft", " ", "=", " ", 
       RowBox[{"Transpose", "[", 
        RowBox[{"{", 
         RowBox[{"nuvals", ",", "ft"}], "}"}], "]"}]}]}]}], 
    "\[IndentingNewLine]", "]"}]}]}]], "Input",
 CellChangeTimes->{
  3.4256811546586246`*^9, 3.4256844439086246`*^9, {3.42591401638975*^9, 
   3.425914040671*^9}, {3.42591480351475*^9, 3.42591481657725*^9}, {
   3.425921860671*^9, 3.425921920280375*^9}, {3.42592195563975*^9, 
   3.42592197195225*^9}, {3.4268594508858747`*^9, 3.4268595258546247`*^9}, {
   3.4268603906046247`*^9, 3.4268603969171247`*^9}, {3.4268606753077497`*^9, 
   3.4268607366514997`*^9}, {3.4269743780071087`*^9, 3.426974381202239*^9}, {
   3.4456935320035*^9, 3.4456935585035*^9}, 3.44707959815625*^9},
 FontSize->12,
 CellLabel->
  "2/22/24 13:46:30 \
In[338]:=",ExpressionUUID->"4d19640e-79fe-4485-8783-73232f2de2bc"],

Cell[BoxData[
 RowBox[{
  RowBox[{"cullkeepx", "[", 
   RowBox[{"data_", ",", "xr_"}], "]"}], " ", ":=", 
  RowBox[{"Module", "[", 
   RowBox[{
    RowBox[{"{", 
     RowBox[{"jmin", ",", "jmax", ",", "dx", ",", "dum", ",", "xrange"}], 
     "}"}], ",", "\[IndentingNewLine]", 
    RowBox[{
     RowBox[{"xrange", "=", 
      RowBox[{"{", 
       RowBox[{
        RowBox[{"Max", "[", 
         RowBox[{"{", 
          RowBox[{
           RowBox[{"xr", "[", 
            RowBox[{"[", "1", "]"}], "]"}], ",", 
           RowBox[{"data", "[", 
            RowBox[{"[", 
             RowBox[{"1", ",", "1"}], "]"}], "]"}]}], "}"}], "]"}], ",", 
        RowBox[{"Min", "[", 
         RowBox[{"{", 
          RowBox[{
           RowBox[{"xr", "[", 
            RowBox[{"[", "2", "]"}], "]"}], ",", 
           RowBox[{"data", "[", 
            RowBox[{"[", 
             RowBox[{
              RowBox[{"Length", "[", "data", "]"}], ",", "1"}], "]"}], 
            "]"}]}], "}"}], "]"}]}], "}"}]}], ";", "\[IndentingNewLine]", 
     RowBox[{"dx", " ", "=", " ", 
      RowBox[{
       RowBox[{"data", "[", 
        RowBox[{"[", 
         RowBox[{"2", ",", "1"}], "]"}], "]"}], "-", 
       RowBox[{"data", "[", 
        RowBox[{"[", 
         RowBox[{"1", ",", "1"}], "]"}], "]"}]}]}], ";", 
     "\[IndentingNewLine]", 
     RowBox[{"dum", " ", "=", 
      RowBox[{"Drop", "[", 
       RowBox[{"data", ",", 
        RowBox[{"-", 
         RowBox[{"Floor", "[", 
          RowBox[{
           RowBox[{"(", 
            RowBox[{
             RowBox[{"data", "[", 
              RowBox[{"[", 
               RowBox[{
                RowBox[{"Length", "[", "data", "]"}], ",", "1"}], "]"}], 
              "]"}], "-", 
             RowBox[{"xrange", "[", 
              RowBox[{"[", "2", "]"}], "]"}]}], ")"}], "/", "dx"}], "]"}]}]}],
        "]"}]}], ";", 
     RowBox[{"Drop", "[", 
      RowBox[{"dum", ",", 
       RowBox[{"Floor", "[", 
        RowBox[{
         RowBox[{"(", 
          RowBox[{
           RowBox[{"xrange", "[", 
            RowBox[{"[", "1", "]"}], "]"}], "-", 
           RowBox[{"data", "[", 
            RowBox[{"[", 
             RowBox[{"1", ",", "1"}], "]"}], "]"}]}], ")"}], "/", "dx"}], 
        "]"}]}], "]"}]}]}], "]"}]}]], "Input",
 CellChangeTimes->{{3.425909478499125*^9, 3.425909488592875*^9}, 
   3.4259102163585*^9, {3.447017781*^9, 3.447017795046875*^9}, {
   3.447017879359375*^9, 3.447018048640625*^9}, {3.44701847553125*^9, 
   3.44701849196875*^9}, {3.44701859296875*^9, 3.447018607015625*^9}, {
   3.447018639578125*^9, 3.447018729546875*^9}, {3.447018804625*^9, 
   3.447018814046875*^9}},
 FontSize->12,
 CellLabel->
  "2/22/24 13:46:30 \
In[339]:=",ExpressionUUID->"7bff2fad-c3e7-4518-b4ab-c2bbed0785ef"],

Cell[BoxData[
 RowBox[{
  RowBox[{"culldelx", "[", 
   RowBox[{"data_", ",", "xrange_"}], "]"}], " ", ":=", 
  RowBox[{"Module", "[", 
   RowBox[{
    RowBox[{"{", 
     RowBox[{"jmin", ",", "jmax", ",", "dx", ",", "dum"}], "}"}], ",", 
    "\[IndentingNewLine]", 
    RowBox[{
     RowBox[{"dx", " ", "=", " ", 
      RowBox[{
       RowBox[{"data", "[", 
        RowBox[{"[", 
         RowBox[{"2", ",", "1"}], "]"}], "]"}], "-", 
       RowBox[{"data", "[", 
        RowBox[{"[", 
         RowBox[{"1", ",", "1"}], "]"}], "]"}]}]}], ";", 
     "\[IndentingNewLine]", 
     RowBox[{"jmin", "=", " ", 
      RowBox[{"Floor", "[", 
       RowBox[{
        RowBox[{"(", 
         RowBox[{
          RowBox[{"xrange", "[", 
           RowBox[{"[", "1", "]"}], "]"}], "-", 
          RowBox[{"data", "[", 
           RowBox[{"[", 
            RowBox[{"1", ",", "1"}], "]"}], "]"}]}], ")"}], "/", "dx"}], 
       "]"}]}], ";", "\[IndentingNewLine]", 
     RowBox[{"jmax", " ", "=", " ", 
      RowBox[{"Floor", "[", 
       RowBox[{
        RowBox[{"(", 
         RowBox[{
          RowBox[{"xrange", "[", 
           RowBox[{"[", "2", "]"}], "]"}], "-", 
          RowBox[{"data", "[", 
           RowBox[{"[", 
            RowBox[{"1", ",", "1"}], "]"}], "]"}]}], ")"}], "/", "dx"}], 
       "]"}]}], ";", "\[IndentingNewLine]", 
     RowBox[{"dum", " ", "=", 
      RowBox[{"Drop", "[", 
       RowBox[{"data", ",", 
        RowBox[{"{", 
         RowBox[{"jmin", ",", "jmax"}], "}"}]}], "]"}]}]}]}], 
   "\[IndentingNewLine]", "]"}]}]], "Input",
 CellChangeTimes->{{3.42590949445225*^9, 3.4259094959835*^9}, {
   3.425909645436625*^9, 3.425909764046*^9}, 3.425910142999125*^9},
 FontSize->12,
 CellLabel->
  "2/22/24 13:46:30 \
In[340]:=",ExpressionUUID->"92ca1417-280e-4111-9236-fd91f2f30f6a"],

Cell[BoxData[
 RowBox[{
  RowBox[{
   RowBox[{"readave", "[", 
    RowBox[{
    "basedir_", ",", "basefname_", ",", "start_", ",", "ntrans_", ",", 
     "dt_"}], "]"}], ":=", 
   RowBox[{"Module", "[", 
    RowBox[{
     RowBox[{"{", "ner", "}"}], ",", "\[IndentingNewLine]", 
     RowBox[{
      RowBox[{"SetDirectory", "[", 
       RowBox[{"basedir", "<>", "basefname"}], "]"}], ";", 
      "\[IndentingNewLine]", 
      RowBox[{"fname", " ", "=", " ", 
       RowBox[{"basefname", "<>", "\"\<-FIDTransient\>\""}]}], ";", 
      "\[IndentingNewLine]", "\[IndentingNewLine]", 
      RowBox[{"zeroes", " ", "=", " ", "\"\<\>\""}], ";", 
      "\[IndentingNewLine]", 
      RowBox[{"Do", "[", 
       RowBox[{
        RowBox[{"zeroes", " ", "=", " ", 
         RowBox[{"zeroes", "<>", "\"\<0\>\""}]}], ",", 
        RowBox[{"{", 
         RowBox[{"j", ",", 
          RowBox[{"4", "-", 
           RowBox[{"StringLength", "[", 
            RowBox[{"ToString", "[", "start", "]"}], "]"}]}]}], "}"}]}], 
       "]"}], ";", "\[IndentingNewLine]", 
      RowBox[{"name", " ", "=", " ", 
       RowBox[{"fname", "<>", "zeroes", "<>", 
        RowBox[{"ToString", "[", "start", "]"}], "<>", "\"\<.txt\>\""}]}], 
      ";", "\[IndentingNewLine]", 
      RowBox[{"filenamesread", " ", "=", " ", 
       RowBox[{"{", "name", "}"}]}], ";", "\[IndentingNewLine]", 
      RowBox[{"dat", " ", "=", " ", 
       RowBox[{"Import", "[", 
        RowBox[{"name", ",", "\"\<Table\>\""}], "]"}]}], ";", 
      "\[IndentingNewLine]", 
      RowBox[{"nhead", " ", "=", " ", "1"}], ";", "\[IndentingNewLine]", 
      RowBox[{"While", "[", 
       RowBox[{
        RowBox[{"nhead", "+=", "1"}], ";", 
        RowBox[{
         RowBox[{"dat", "[", 
          RowBox[{"[", "nhead", "]"}], "]"}], "\[NotEqual]", 
         RowBox[{"{", "\"\<[TransientData]\>\"", "}"}]}]}], "]"}], ";", 
      "\[IndentingNewLine]", 
      RowBox[{"dat", " ", "=", " ", 
       RowBox[{"Drop", "[", 
        RowBox[{"dat", ",", "nhead"}], "]"}]}], ";", "\[IndentingNewLine]", 
      RowBox[{"dat", " ", "=", 
       RowBox[{"Flatten", "[", " ", 
        RowBox[{"Drop", "[", 
         RowBox[{"dat", ",", 
          RowBox[{"-", "2"}]}], "]"}], "]"}]}], ";", "\[IndentingNewLine]", 
      RowBox[{"avedat", " ", "=", " ", "dat"}], ";", "\[IndentingNewLine]", 
      RowBox[{"If", "[", 
       RowBox[{
        RowBox[{"ntrans", ">", "1"}], ",", "\[IndentingNewLine]", 
        RowBox[{"Do", "[", "\[IndentingNewLine]", 
         RowBox[{
          RowBox[{
           RowBox[{"zeroes", " ", "=", " ", "\"\<\>\""}], ";", 
           "\[IndentingNewLine]", 
           RowBox[{"Do", "[", 
            RowBox[{
             RowBox[{"zeroes", " ", "=", " ", 
              RowBox[{"zeroes", "<>", "\"\<0\>\""}]}], ",", 
             RowBox[{"{", 
              RowBox[{"j", ",", 
               RowBox[{"4", "-", 
                RowBox[{"StringLength", "[", 
                 RowBox[{"ToString", "[", "ind", "]"}], "]"}]}]}], "}"}]}], 
            "]"}], ";", "\[IndentingNewLine]", 
           RowBox[{"name", " ", "=", " ", 
            RowBox[{"fname", "<>", "zeroes", "<>", 
             RowBox[{"ToString", "[", "ind", "]"}], "<>", "\"\<.txt\>\""}]}], 
           ";", "\[IndentingNewLine]", 
           RowBox[{"filenamesread", " ", "=", " ", 
            RowBox[{"Join", "[", 
             RowBox[{"filenamesread", ",", 
              RowBox[{"{", "name", "}"}]}], "]"}]}], ";", 
           "\[IndentingNewLine]", 
           RowBox[{"dat", " ", "=", " ", 
            RowBox[{"Import", "[", 
             RowBox[{"name", ",", "\"\<Table\>\""}], "]"}]}], ";", 
           "\[IndentingNewLine]", 
           RowBox[{"nhead", " ", "=", " ", "1"}], ";", "\[IndentingNewLine]", 
           RowBox[{"While", "[", 
            RowBox[{
             RowBox[{"nhead", "+=", "1"}], ";", 
             RowBox[{
              RowBox[{"dat", "[", 
               RowBox[{"[", "nhead", "]"}], "]"}], "\[NotEqual]", 
              RowBox[{"{", "\"\<[TransientData]\>\"", "}"}]}]}], "]"}], ";", 
           "\[IndentingNewLine]", 
           RowBox[{"dat", " ", "=", " ", 
            RowBox[{"Drop", "[", 
             RowBox[{"dat", ",", "nhead"}], "]"}]}], ";", 
           "\[IndentingNewLine]", 
           RowBox[{"dat", " ", "=", 
            RowBox[{"Flatten", "[", " ", 
             RowBox[{"Drop", "[", 
              RowBox[{"dat", ",", 
               RowBox[{"-", "2"}]}], "]"}], "]"}]}], ";", 
           "\[IndentingNewLine]", 
           RowBox[{"avedat", " ", "=", " ", 
            RowBox[{"avedat", "+", "dat"}]}], ";"}], "\[IndentingNewLine]", 
          ",", 
          RowBox[{"{", 
           RowBox[{"ind", ",", 
            RowBox[{"start", "+", "1"}], ",", 
            RowBox[{"start", "+", "ntrans", "-", "1"}]}], "}"}]}], "]"}], ",",
         "0"}], "]"}], ";", "\[IndentingNewLine]", "\[IndentingNewLine]", 
      "\[IndentingNewLine]", 
      RowBox[{"avedat", " ", "=", " ", 
       RowBox[{"avedat", "/", "ntrans"}]}], ";", "\[IndentingNewLine]", 
      RowBox[{"tvals", " ", "=", " ", 
       RowBox[{"Table", "[", 
        RowBox[{
         RowBox[{"dt", "*", "i"}], ",", 
         RowBox[{"{", 
          RowBox[{"i", ",", "1", ",", 
           RowBox[{"Length", "[", "dat", "]"}]}], "}"}]}], "]"}]}], ";", 
      "\[IndentingNewLine]", " ", 
      RowBox[{"Transpose", "[", 
       RowBox[{"{", 
        RowBox[{"tvals", ",", "avedat"}], "}"}], "]"}]}]}], 
    "\[IndentingNewLine]", "]"}]}], "\[IndentingNewLine]", 
  "\[IndentingNewLine]"}]], "Input",
 CellChangeTimes->{{3.482601605296875*^9, 3.48260161784375*^9}, {
   3.48260169478125*^9, 3.482601703734375*^9}, {3.48260175221875*^9, 
   3.48260181*^9}, {3.482602898859375*^9, 3.482602936140625*^9}, {
   3.48260300425*^9, 3.482603024*^9}, {3.48260305509375*^9, 
   3.482603119453125*^9}, {3.482604241359375*^9, 3.482604326453125*^9}, {
   3.4826044839375*^9, 3.48260455796875*^9}, {3.483732980796875*^9, 
   3.48373299378125*^9}, {3.483734412078125*^9, 3.483734422640625*^9}, {
   3.483806537109375*^9, 3.483806643640625*^9}, {3.483806689796875*^9, 
   3.483806717796875*^9}, 3.483806749546875*^9, {3.48380678846875*^9, 
   3.48380687175*^9}, {3.4838069029375*^9, 3.483807096703125*^9}, {
   3.483807248734375*^9, 3.483807249765625*^9}, {3.48380740246875*^9, 
   3.483807405046875*^9}, {3.483807436890625*^9, 3.483807440984375*^9}, {
   3.483807976015625*^9, 3.483807976109375*^9}, 3.48380844171875*^9, {
   3.483903993796875*^9, 3.483904010421875*^9}, {3.48398666840625*^9, 
   3.48398668734375*^9}, {3.48398681746875*^9, 3.4839868410625*^9}, {
   3.4839868783125*^9, 3.48398688128125*^9}, 3.483987442953125*^9, {
   3.483987475953125*^9, 3.48398748240625*^9}, {3.4839891080625*^9, 
   3.48398917203125*^9}, {3.4845019171875*^9, 3.484501931625*^9}, {
   3.48467272921875*^9, 3.484672732453125*^9}, {3.484674614125*^9, 
   3.484674647578125*^9}, {3.484674772578125*^9, 3.48467477528125*^9}, {
   3.484675036609375*^9, 3.48467503753125*^9}, {3.48510933753125*^9, 
   3.4851093381875*^9}, {3.48510941678125*^9, 3.485109432390625*^9}, {
   3.488055308666973*^9, 3.488055447727168*^9}, {3.488055567497336*^9, 
   3.488055570027339*^9}, {3.4880556503074512`*^9, 3.4880556508974524`*^9}, 
   3.4972037823208313`*^9, 3.497203845152425*^9},
 FontSize->12,
 CellLabel->
  "2/22/24 13:46:30 \
In[341]:=",ExpressionUUID->"25a9e5d0-cb2f-48aa-b759-6407f2b01d62"],

Cell[BoxData[
 RowBox[{
  RowBox[{
   RowBox[{
    RowBox[{"readaveND", "[", 
     RowBox[{"basedir_", ",", " ", "basefname_"}], "]"}], " ", ":=", " ", 
    RowBox[{"Module", "[", 
     RowBox[{
      RowBox[{"{", "ner", "}"}], ",", "\[IndentingNewLine]", 
      "\[IndentingNewLine]", 
      RowBox[{
       RowBox[{"fname", " ", "=", " ", 
        RowBox[{
        "basedir", "<>", "basefname", "<>", "\"\<\\\\\>\"", "<>", "basefname",
          "<>", "\"\<.txt\>\""}]}], ";", "\[IndentingNewLine]", 
       RowBox[{"header", " ", "=", " ", 
        RowBox[{"Import", "[", 
         RowBox[{"fname", ",", "\"\<Table\>\""}], "]"}]}], ";", 
       "\[IndentingNewLine]", 
       RowBox[{"nD", " ", "=", " ", "0"}], ";", "\[IndentingNewLine]", 
       RowBox[{"np", " ", "=", " ", "0"}], ";", "\[IndentingNewLine]", 
       RowBox[{"sr", "  ", "=", " ", "0.0"}], ";", "\[IndentingNewLine]", 
       RowBox[{"dimpoints", " ", "=", " ", 
        RowBox[{"{", "}"}]}], ";", "\[IndentingNewLine]", 
       RowBox[{"For", "[", 
        RowBox[{
         RowBox[{"i", " ", "=", " ", "1"}], ",", " ", 
         RowBox[{"i", "<=", 
          RowBox[{"Length", "[", "header", "]"}]}], ",", " ", 
         RowBox[{"i", "++"}], ",", "\[IndentingNewLine]", 
         RowBox[{
          RowBox[{"If", "[", 
           RowBox[{
            RowBox[{
             RowBox[{"Length", "[", 
              RowBox[{"header", "[", 
               RowBox[{"[", "i", "]"}], "]"}], "]"}], " ", "<", " ", "1"}], 
            ",", " ", 
            RowBox[{"Continue", "[", "]"}]}], "]"}], ";", 
          "\[IndentingNewLine]", " ", 
          RowBox[{"If", "[", 
           RowBox[{
            RowBox[{
             RowBox[{"header", "[", 
              RowBox[{"[", 
               RowBox[{"i", ",", " ", "1"}], "]"}], "]"}], " ", "\[Equal]", 
             " ", "\"\<nDimensions=\>\""}], ",", " ", 
            RowBox[{
             RowBox[{"nD", " ", "=", " ", 
              RowBox[{"header", "[", 
               RowBox[{"[", 
                RowBox[{"i", ",", " ", "2"}], "]"}], "]"}]}], ";", "  ", 
             RowBox[{"dimpoints", " ", "=", " ", 
              RowBox[{"Table", "[", 
               RowBox[{"0", ",", " ", 
                RowBox[{"{", 
                 RowBox[{"j", ",", " ", "1", ",", " ", 
                  RowBox[{"nD", "-", "1"}]}], "}"}]}], "]"}]}]}]}], "]"}], 
          ";", "\[IndentingNewLine]", 
          RowBox[{"If", "[", 
           RowBox[{
            RowBox[{
             RowBox[{"header", "[", 
              RowBox[{"[", 
               RowBox[{"i", ",", " ", "1"}], "]"}], "]"}], " ", "\[Equal]", 
             " ", "\"\<SamplingRate=\>\""}], ",", " ", 
            RowBox[{"sr", " ", "=", " ", 
             RowBox[{"header", "[", 
              RowBox[{"[", 
               RowBox[{"i", ",", " ", "2"}], "]"}], "]"}]}]}], "]"}], ";", 
          "\[IndentingNewLine]", 
          RowBox[{"If", "[", 
           RowBox[{
            RowBox[{
             RowBox[{"header", "[", 
              RowBox[{"[", 
               RowBox[{"i", ",", " ", "1"}], "]"}], "]"}], " ", "\[Equal]", 
             " ", "\"\<NPoints=\>\""}], ",", " ", 
            RowBox[{"np", " ", "=", " ", 
             RowBox[{"header", "[", 
              RowBox[{"[", 
               RowBox[{"i", ",", " ", "2"}], "]"}], "]"}]}]}], "]"}], ";", 
          "\[IndentingNewLine]", 
          RowBox[{"If", "[", 
           RowBox[{
            RowBox[{
             RowBox[{
              RowBox[{"header", "[", 
               RowBox[{"[", 
                RowBox[{"i", ",", " ", "1"}], "]"}], "]"}], " ", "\[Equal]", 
              " ", "\"\<IndirectDim\>\""}], " ", "&&", " ", 
             RowBox[{"nD", " ", ">", " ", "0"}]}], ",", 
            RowBox[{
             RowBox[{"dimpoints", " ", "[", 
              RowBox[{"[", 
               RowBox[{"header", "[", 
                RowBox[{"[", 
                 RowBox[{"i", ",", " ", "2"}], "]"}], "]"}], "]"}], "]"}], 
             " ", "=", " ", 
             RowBox[{"header", "[", 
              RowBox[{"[", 
               RowBox[{"i", ",", " ", "4"}], "]"}], "]"}]}], ",", " ", 
            "Return"}], "]"}], ";"}]}], "]"}], ";", "\[IndentingNewLine]", 
       "\[IndentingNewLine]", 
       RowBox[{"ndData", " ", "=", " ", 
        RowBox[{"{", "}"}]}], ";", "\[IndentingNewLine]", 
       RowBox[{"done", " ", "=", " ", "True"}], ";", "\[IndentingNewLine]", 
       RowBox[{"step", " ", "=", " ", 
        RowBox[{"Table", "[", 
         RowBox[{"1", ",", " ", 
          RowBox[{"{", 
           RowBox[{"j", ",", " ", "1", ",", " ", 
            RowBox[{"nD", "-", "1"}]}], "}"}]}], "]"}]}], ";", 
       "\[IndentingNewLine]", 
       RowBox[{"k", " ", "=", " ", "0"}], ";", "\[IndentingNewLine]", 
       RowBox[{"While", "[", 
        RowBox[{"done", ",", "\[IndentingNewLine]", 
         RowBox[{
          RowBox[{"k", " ", "+=", "1"}], ";", "\[IndentingNewLine]", 
          RowBox[{"fname", "  ", "=", " ", 
           RowBox[{
           "basedir", "<>", " ", "basefname", "<>", "\"\<\\\\\>\""}]}], ";", 
          "\[IndentingNewLine]", 
          RowBox[{"fnamestring", " ", "=", " ", "\"\<\>\""}], ";", " ", 
          "\[IndentingNewLine]", 
          RowBox[{"For", "[", 
           RowBox[{
            RowBox[{"j", " ", "=", " ", "1"}], ",", " ", 
            RowBox[{"j", "<", "nD"}], ",", " ", 
            RowBox[{"j", "++"}], ",", "\[IndentingNewLine]", 
            RowBox[{
             RowBox[{"fnamestring", " ", "=", " ", 
              RowBox[{"fnamestring", " ", "<>", " ", "\"\<D\>\"", "<>", 
               RowBox[{"IntegerString", "[", 
                RowBox[{"j", ",", " ", "10", ",", " ", "2"}], "]"}], "<>", 
               "\"\<-\>\"", "<>", 
               RowBox[{"IntegerString", "[", 
                RowBox[{
                 RowBox[{"step", "[", 
                  RowBox[{"[", "j", "]"}], "]"}], ",", " ", "10", ",", " ", 
                 "4"}], "]"}], "<>", "\"\<\\\\\>\""}]}], ";"}]}], "]"}], ";", 
          "\[IndentingNewLine]", "\[IndentingNewLine]", 
          RowBox[{"newfname", " ", "=", " ", 
           RowBox[{
           "fname", "<>", "fnamestring", "<>", "\"\<AverageFID.txt\>\""}]}], 
          ";", "\[IndentingNewLine]", 
          RowBox[{"dat", " ", "=", " ", 
           RowBox[{"Import", "[", 
            RowBox[{"newfname", ",", " ", "\"\<Table\>\""}], "]"}]}], ";", 
          "\[IndentingNewLine]", "\[IndentingNewLine]", 
          RowBox[{"nhead", " ", "=", " ", "1"}], ";", "\[IndentingNewLine]", 
          RowBox[{"While", "[", 
           RowBox[{
            RowBox[{
             RowBox[{"dat", "[", 
              RowBox[{"[", "nhead", "]"}], "]"}], "\[NotEqual]", 
             RowBox[{"{", "\"\<[FID]\>\"", "}"}]}], ",", 
            RowBox[{"nhead", "+=", "1"}]}], "]"}], ";", "\[IndentingNewLine]", 
          RowBox[{"dat", " ", "=", " ", 
           RowBox[{"Drop", "[", 
            RowBox[{"dat", ",", "nhead"}], "]"}]}], ";", 
          "\[IndentingNewLine]", 
          RowBox[{"dat", " ", "=", 
           RowBox[{"Flatten", "[", " ", 
            RowBox[{"Drop", "[", 
             RowBox[{"dat", ",", 
              RowBox[{"-", "2"}]}], "]"}], "]"}]}], ";", 
          "\[IndentingNewLine]", 
          RowBox[{"ndData", " ", "=", " ", 
           RowBox[{"Append", "[", 
            RowBox[{"ndData", ",", " ", "dat"}], "]"}]}], ";", 
          "\[IndentingNewLine]", 
          RowBox[{"For", "[", 
           RowBox[{
            RowBox[{"i", " ", "=", " ", "1"}], ",", " ", 
            RowBox[{"i", "<", "nD"}], ",", " ", 
            RowBox[{"i", "++"}], ",", " ", "\[IndentingNewLine]", 
            RowBox[{
             RowBox[{"If", "[", 
              RowBox[{
               RowBox[{
                RowBox[{"step", "[", 
                 RowBox[{"[", "i", "]"}], "]"}], " ", "<", " ", 
                RowBox[{"dimpoints", "[", 
                 RowBox[{"[", "i", "]"}], "]"}]}], ",", "\[IndentingNewLine]",
                "\t", 
               RowBox[{
                RowBox[{
                 RowBox[{"step", "[", 
                  RowBox[{"[", "i", "]"}], "]"}], "++"}], ";", 
                "\[IndentingNewLine]", "\t ", 
                RowBox[{"For", "[", 
                 RowBox[{
                  RowBox[{"j", " ", "=", " ", "1"}], ",", " ", 
                  RowBox[{"j", "<", "i"}], ",", " ", 
                  RowBox[{"j", "++"}], ",", " ", 
                  RowBox[{
                   RowBox[{"step", "[", 
                    RowBox[{"[", "j", "]"}], "]"}], " ", "=", " ", "1"}]}], 
                 "]"}], ";", "\[IndentingNewLine]", 
                RowBox[{"Goto", "[", "\"\<notdone\>\"", "]"}]}]}], "]"}], 
             ";"}]}], " ", "\[IndentingNewLine]", "\t", "]"}], ";", 
          "\[IndentingNewLine]", 
          RowBox[{"done", " ", "=", " ", "False"}], ";", 
          "\[IndentingNewLine]", 
          RowBox[{"Label", "[", "\"\<notdone\>\"", "]"}], ";"}]}], 
        "\[IndentingNewLine]", "]"}], ";", "\[IndentingNewLine]", 
       "\[IndentingNewLine]", 
       RowBox[{"(*", 
        RowBox[{
         RowBox[{
         "This", " ", "will", " ", "return", " ", "an", " ", "array", " ", 
          "containing", " ", "arrays", " ", "of", " ", 
          RowBox[{"data", ".", " ", "The"}], " ", "first", " ", "dimension", 
          " ", "is", " ", "incremented", " ", "first"}], ",", " ", 
         RowBox[{"then", " ", "the", " ", "next"}], ",", " ", 
         RowBox[{
          RowBox[{
           RowBox[{"etc", ".", " ", "So"}], " ", "for", " ", "a", " ", "2"}], 
          "-", 
          RowBox[{"dimensional", "\[IndentingNewLine]", "array"}]}], ",", " ", 
         RowBox[{"it", " ", "goes", " ", 
          RowBox[{"{", 
           RowBox[{"1", ",", " ", "1"}], "}"}]}], ",", " ", 
         RowBox[{"{", 
          RowBox[{"2", ",", " ", "1"}], "}"}], ",", " ", 
         RowBox[{"{", 
          RowBox[{"3", ",", " ", "1"}], "}"}], ",", " ", 
         RowBox[{"{", 
          RowBox[{"4", ",", " ", "1"}], "}"}], ",", " ", 
         RowBox[{"{", 
          RowBox[{"1", ",", " ", "2"}], "}"}], ",", " ", 
         RowBox[{"{", 
          RowBox[{"2", ",", " ", "2"}], "}"}], ",", " ", 
         RowBox[{
          RowBox[{"{", 
           RowBox[{"3", ",", " ", "2"}], "}"}], "..."}]}], "*)"}], 
       "\[IndentingNewLine]", 
       RowBox[{"Return", "[", "ndData", "]"}], ";"}]}], "]"}]}], ";"}], 
  "\[IndentingNewLine]"}]], "Input",
 CellChangeTimes->CompressedData["
1:eJwd0mtIUwEABeA7kxVLJcsfagvrR6azhzPnKm3NalK6mZpXNlg4p6mJ5ay1
JJfUfOBjxpZaWiCRSjnCjGLgC8dEMytdSjEqAsvMVuMyqQw3qnvuj8PHOb/P
NnVZ1mk/giAEdKA8du+7/CBXslZV4oG8LxkrMOr9/VUYNB+cXEBrbRtiTNeK
qEJaf/LHriLaKzVOPtQZyTgYv5KYBN3ZG3MheclbAmVsbzlUZlTUQ3setxmq
MikT7A8MbYGz0Vm34NdxbRfs1i09hFt960Zh5+DkMyiurXJAzWO9C/7d71hb
TLt8QBMA7SdyudDJVe2AoYXWnbA0QVHP9CpNAzw14pmC7TH7ZmAi9eoj7AnN
8UKeJ4w4A8M566H/3HAwjLCH74EpihEhDNRJSMi5x8qDIYWcfCjIiy+CYo+a
UdsZfRZWGkzXoEFypw5ejHjLWNP7qRFONkWZ4QUpuw0q3F0W6Dgy3g+tdZlP
YHKkaxAmlBJD8LilcRQKv1fYoKu3aQL2DXCfw4MCch7GCW8uQL66eAlyJUI3
bOXE/obGy/w/8Lxc4IMNjjf/4AfRMYMJu5lVDfuoXx3QK/MxKsvTVmH3a70P
Sv1TN5lpz1VnM9oo6XZITC5GwZbmNYfg7PUFRl2HXwoUf2YzJpGyNMjjmdKh
5vDySajYLJHDq1silDAngJ8L+8uoAvjNM6yDlpnpSviy54EehixuqIXtTuUj
po8Zn8Kw4hwbvDs2MAGXpuem4FFWsAP+NIgYRYG7nTAm9cUivK2vjryBX7DN
jP8BPOZ+fQ==
  "],
 FontSize->12,
 CellLabel->
  "2/22/24 13:46:30 \
In[342]:=",ExpressionUUID->"4e4e48cc-3a02-4057-920b-5d62753760d2"],

Cell[BoxData[
 RowBox[{"\[IndentingNewLine]", 
  RowBox[{
   RowBox[{
    RowBox[{
     RowBox[{"average2D", "[", 
      RowBox[{"arraydata_", ",", " ", "points_"}], "]"}], " ", ":=", " ", 
     RowBox[{"Module", "[", 
      RowBox[{
       RowBox[{"{", "ner", "}"}], ",", " ", "\[IndentingNewLine]", 
       RowBox[{"(*", 
        RowBox[{
        "Give", " ", "this", " ", "an", " ", "array", " ", "points", " ", 
         "and", " ", "it", " ", "will", " ", "average", " ", "the", " ", 
         "second", " ", "dimension"}], "*)"}], "\[IndentingNewLine]", 
       RowBox[{
        RowBox[{"np", " ", "=", " ", 
         RowBox[{"Length", "[", 
          RowBox[{"arraydata", "[", 
           RowBox[{"[", "1", "]"}], "]"}], "]"}]}], ";", 
        "\[IndentingNewLine]", 
        RowBox[{"output", " ", "=", " ", 
         RowBox[{"Table", "[", 
          RowBox[{
           RowBox[{"Table", "[", 
            RowBox[{"0", ",", " ", 
             RowBox[{"{", 
              RowBox[{"i", ",", " ", "1", ",", " ", "np"}], "}"}]}], "]"}], 
           ",", " ", 
           RowBox[{"{", 
            RowBox[{"j", ",", " ", "1", ",", " ", 
             RowBox[{"points", "[", 
              RowBox[{"[", "1", "]"}], "]"}]}], "}"}]}], "]"}]}], ";", 
        "\[IndentingNewLine]", 
        RowBox[{"For", "[", 
         RowBox[{
          RowBox[{"i", " ", "=", " ", "1"}], ",", " ", 
          RowBox[{"i", "<=", 
           RowBox[{"points", "[", 
            RowBox[{"[", "2", "]"}], "]"}]}], ",", " ", 
          RowBox[{"i", "++"}], ",", "\[IndentingNewLine]", "\t\t", 
          RowBox[{
           RowBox[{"For", "[", 
            RowBox[{
             RowBox[{"k", " ", "=", " ", "1"}], ",", " ", 
             RowBox[{"k", " ", "<=", " ", 
              RowBox[{"points", "[", 
               RowBox[{"[", "2", "]"}], "]"}]}], ",", " ", 
             RowBox[{"k", "++"}], ",", "\[IndentingNewLine]", "\t\t\t", 
             RowBox[{
              RowBox[{
               RowBox[{"output", "[", 
                RowBox[{"[", "i", "]"}], "]"}], " ", "+=", " ", 
               RowBox[{"arraydata", "[", 
                RowBox[{"i", "+", 
                 RowBox[{
                  RowBox[{"(", 
                   RowBox[{"k", "-", "1"}], ")"}], "*", 
                  RowBox[{"points", "[", 
                   RowBox[{"[", "2", "]"}], "]"}]}]}], "]"}]}], ";"}]}], 
            "]"}], ";", " ", 
           RowBox[{
            RowBox[{"output", "[", 
             RowBox[{"[", "i", "]"}], "]"}], " ", "/=", " ", 
            RowBox[{"points", "[", 
             RowBox[{"[", "2", "]"}], "]"}]}], ";"}]}], " ", "]"}], ";", 
        "\[IndentingNewLine]", 
        RowBox[{"Return", "[", "output", "]"}], ";"}]}], "]"}]}], ";"}], 
   "\[IndentingNewLine]", "\[IndentingNewLine]", "\t"}]}]], "Input",
 CellChangeTimes->{{3.49720578660647*^9, 3.4972058069476333`*^9}, {
   3.497206233221015*^9, 3.4972062501239815`*^9}, 3.4972981751297913`*^9, {
   3.497299587706586*^9, 3.4972996295719805`*^9}, {3.4972997708260593`*^9, 
   3.497300107791333*^9}, {3.497300142239303*^9, 3.4973002665744147`*^9}, {
   3.497300347472042*^9, 3.4973003580636473`*^9}, {3.4973004246084538`*^9, 
   3.4973005213529873`*^9}, {3.4973005613762765`*^9, 3.497300688281535*^9}, {
   3.5033456781825967`*^9, 3.5033457479526944`*^9}, 3.503345806742777*^9},
 FontSize->12,
 CellLabel->
  "2/22/24 13:46:30 \
In[343]:=",ExpressionUUID->"5461bf6c-ca60-4a01-8559-843a1a0937a6"],

Cell[BoxData[
 RowBox[{
  RowBox[{
   RowBox[{"readave2D", "[", 
    RowBox[{
    "basedir_", ",", "basefname_", ",", "start_", ",", "ntrans_", ",", 
     "dt_"}], "]"}], ":=", 
   RowBox[{"Module", "[", 
    RowBox[{
     RowBox[{"{", "ner", "}"}], ",", "\[IndentingNewLine]", 
     RowBox[{
      RowBox[{"fname", " ", "=", " ", 
       RowBox[{"basedir", "<>", "basefname", "<>", "\"\<FIDTransient\>\""}]}],
       ";", "\[IndentingNewLine]", "\[IndentingNewLine]", 
      RowBox[{"zeroes", " ", "=", " ", "\"\<\>\""}], ";", 
      "\[IndentingNewLine]", 
      RowBox[{"Do", "[", 
       RowBox[{
        RowBox[{"zeroes", " ", "=", " ", 
         RowBox[{"zeroes", "<>", "\"\<0\>\""}]}], ",", 
        RowBox[{"{", 
         RowBox[{"j", ",", 
          RowBox[{"4", "-", 
           RowBox[{"StringLength", "[", 
            RowBox[{"ToString", "[", "start", "]"}], "]"}]}]}], "}"}]}], 
       "]"}], ";", "\[IndentingNewLine]", 
      RowBox[{"name", " ", "=", " ", 
       RowBox[{"fname", "<>", "zeroes", "<>", 
        RowBox[{"ToString", "[", "start", "]"}], "<>", "\"\<.txt\>\""}]}], 
      ";", "\[IndentingNewLine]", 
      RowBox[{"filenamesread", " ", "=", " ", 
       RowBox[{"{", "name", "}"}]}], ";", "\[IndentingNewLine]", 
      RowBox[{"dat", " ", "=", " ", 
       RowBox[{"Import", "[", 
        RowBox[{"name", ",", "\"\<Table\>\""}], "]"}]}], ";", 
      "\[IndentingNewLine]", 
      RowBox[{"nhead", " ", "=", " ", "1"}], ";", "\[IndentingNewLine]", 
      RowBox[{"While", "[", 
       RowBox[{
        RowBox[{"nhead", "+=", "1"}], ";", 
        RowBox[{
         RowBox[{"dat", "[", 
          RowBox[{"[", "nhead", "]"}], "]"}], "\[NotEqual]", 
         RowBox[{"{", "\"\<[TransientData]\>\"", "}"}]}]}], "]"}], ";", 
      "\[IndentingNewLine]", 
      RowBox[{"dat", " ", "=", " ", 
       RowBox[{"Drop", "[", 
        RowBox[{"dat", ",", "nhead"}], "]"}]}], ";", "\[IndentingNewLine]", 
      RowBox[{"dat", " ", "=", 
       RowBox[{"Flatten", "[", " ", 
        RowBox[{"Drop", "[", 
         RowBox[{"dat", ",", 
          RowBox[{"-", "2"}]}], "]"}], "]"}]}], ";", "\[IndentingNewLine]", 
      RowBox[{"avedat", " ", "=", " ", "dat"}], ";", "\[IndentingNewLine]", 
      RowBox[{"If", "[", 
       RowBox[{
        RowBox[{"ntrans", ">", "1"}], ",", "\[IndentingNewLine]", 
        RowBox[{"Do", "[", "\[IndentingNewLine]", 
         RowBox[{
          RowBox[{
           RowBox[{"zeroes", " ", "=", " ", "\"\<\>\""}], ";", 
           "\[IndentingNewLine]", 
           RowBox[{"Do", "[", 
            RowBox[{
             RowBox[{"zeroes", " ", "=", " ", 
              RowBox[{"zeroes", "<>", "\"\<0\>\""}]}], ",", 
             RowBox[{"{", 
              RowBox[{"j", ",", 
               RowBox[{"4", "-", 
                RowBox[{"StringLength", "[", 
                 RowBox[{"ToString", "[", "ind", "]"}], "]"}]}]}], "}"}]}], 
            "]"}], ";", "\[IndentingNewLine]", 
           RowBox[{"name", " ", "=", " ", 
            RowBox[{"fname", "<>", "zeroes", "<>", 
             RowBox[{"ToString", "[", "ind", "]"}], "<>", "\"\<.txt\>\""}]}], 
           ";", "\[IndentingNewLine]", 
           RowBox[{"filenamesread", " ", "=", " ", 
            RowBox[{"Join", "[", 
             RowBox[{"filenamesread", ",", 
              RowBox[{"{", "name", "}"}]}], "]"}]}], ";", 
           "\[IndentingNewLine]", 
           RowBox[{"dat", " ", "=", " ", 
            RowBox[{"Import", "[", 
             RowBox[{"name", ",", "\"\<Table\>\""}], "]"}]}], ";", 
           "\[IndentingNewLine]", 
           RowBox[{"nhead", " ", "=", " ", "1"}], ";", "\[IndentingNewLine]", 
           RowBox[{"While", "[", 
            RowBox[{
             RowBox[{"nhead", "+=", "1"}], ";", 
             RowBox[{
              RowBox[{"dat", "[", 
               RowBox[{"[", "nhead", "]"}], "]"}], "\[NotEqual]", 
              RowBox[{"{", "\"\<[TransientData]\>\"", "}"}]}]}], "]"}], ";", 
           "\[IndentingNewLine]", 
           RowBox[{"dat", " ", "=", " ", 
            RowBox[{"Drop", "[", 
             RowBox[{"dat", ",", "nhead"}], "]"}]}], ";", 
           "\[IndentingNewLine]", 
           RowBox[{"dat", " ", "=", 
            RowBox[{"Flatten", "[", " ", 
             RowBox[{"Drop", "[", 
              RowBox[{"dat", ",", 
               RowBox[{"-", "2"}]}], "]"}], "]"}]}], ";", 
           "\[IndentingNewLine]", 
           RowBox[{"avedat", " ", "=", " ", 
            RowBox[{"avedat", "+", "dat"}]}], ";"}], "\[IndentingNewLine]", 
          ",", 
          RowBox[{"{", 
           RowBox[{"ind", ",", 
            RowBox[{"start", "+", "1"}], ",", 
            RowBox[{"start", "+", "ntrans", "-", "1"}]}], "}"}]}], "]"}], ",",
         "0"}], "]"}], ";", "\[IndentingNewLine]", "\[IndentingNewLine]", 
      "\[IndentingNewLine]", 
      RowBox[{"avedat", " ", "=", " ", 
       RowBox[{"avedat", "/", "ntrans"}]}], ";", "\[IndentingNewLine]", 
      RowBox[{"tvals", " ", "=", " ", 
       RowBox[{"Table", "[", 
        RowBox[{
         RowBox[{"dt", "*", "i"}], ",", 
         RowBox[{"{", 
          RowBox[{"i", ",", "1", ",", 
           RowBox[{"Length", "[", "dat", "]"}]}], "}"}]}], "]"}]}], ";", 
      "\[IndentingNewLine]", " ", 
      RowBox[{"Transpose", "[", 
       RowBox[{"{", 
        RowBox[{"tvals", ",", "avedat"}], "}"}], "]"}]}]}], 
    "\[IndentingNewLine]", "]"}]}], "\[IndentingNewLine]", 
  "\[IndentingNewLine]"}]], "Input",
 CellChangeTimes->{{3.482601605296875*^9, 3.48260161784375*^9}, {
   3.48260169478125*^9, 3.482601703734375*^9}, {3.48260175221875*^9, 
   3.48260181*^9}, {3.482602898859375*^9, 3.482602936140625*^9}, {
   3.48260300425*^9, 3.482603024*^9}, {3.48260305509375*^9, 
   3.482603119453125*^9}, {3.482604241359375*^9, 3.482604326453125*^9}, {
   3.4826044839375*^9, 3.48260455796875*^9}, {3.483732980796875*^9, 
   3.48373299378125*^9}, {3.483734412078125*^9, 3.483734422640625*^9}, {
   3.483806537109375*^9, 3.483806643640625*^9}, {3.483806689796875*^9, 
   3.483806717796875*^9}, 3.483806749546875*^9, {3.48380678846875*^9, 
   3.48380687175*^9}, {3.4838069029375*^9, 3.483807096703125*^9}, {
   3.483807248734375*^9, 3.483807249765625*^9}, {3.48380740246875*^9, 
   3.483807405046875*^9}, {3.483807436890625*^9, 3.483807440984375*^9}, {
   3.483807976015625*^9, 3.483807976109375*^9}, 3.48380844171875*^9, {
   3.483903993796875*^9, 3.483904010421875*^9}, {3.48398666840625*^9, 
   3.48398668734375*^9}, {3.48398681746875*^9, 3.4839868410625*^9}, {
   3.4839868783125*^9, 3.48398688128125*^9}, 3.483987442953125*^9, {
   3.483987475953125*^9, 3.48398748240625*^9}, {3.4839891080625*^9, 
   3.48398917203125*^9}, {3.4845019171875*^9, 3.484501931625*^9}, {
   3.48467272921875*^9, 3.484672732453125*^9}, {3.484674614125*^9, 
   3.484674647578125*^9}, {3.484674772578125*^9, 3.48467477528125*^9}, {
   3.484675036609375*^9, 3.48467503753125*^9}, {3.48510933753125*^9, 
   3.4851093381875*^9}, {3.48510941678125*^9, 3.485109432390625*^9}, {
   3.488055308666973*^9, 3.488055447727168*^9}, {3.488055567497336*^9, 
   3.488055570027339*^9}, {3.4880556503074512`*^9, 3.4880556508974524`*^9}, 
   3.4972037823208313`*^9, {3.497203845152425*^9, 3.497203912608283*^9}, {
   3.4972040454418807`*^9, 3.4972040462719283`*^9}, {3.497204238201906*^9, 
   3.497204244441263*^9}},
 FontSize->12,
 CellLabel->
  "2/22/24 13:46:30 \
In[344]:=",ExpressionUUID->"84e1fa5d-a5c7-4981-92b1-bb2e0fe1fbdd"],

Cell[BoxData[
 RowBox[{
  RowBox[{"read", "[", 
   RowBox[{"basedir_", ",", "basefname_", ",", "ind_", ",", "dt_"}], "]"}], ":=", 
  RowBox[{"Module", "[", 
   RowBox[{
    RowBox[{"{", "ner", "}"}], ",", "\[IndentingNewLine]", 
    RowBox[{
     RowBox[{"SetDirectory", "[", 
      RowBox[{"basedir", "<>", "basefname"}], "]"}], ";", 
     "\[IndentingNewLine]", 
     RowBox[{"fname", " ", "=", " ", 
      RowBox[{"basefname", "<>", "\"\<-FIDTransient\>\""}]}], ";", 
     "\[IndentingNewLine]", "\[IndentingNewLine]", 
     RowBox[{"zeroes", " ", "=", " ", "\"\<\>\""}], ";", 
     "\[IndentingNewLine]", 
     RowBox[{"Do", "[", 
      RowBox[{
       RowBox[{"zeroes", " ", "=", " ", 
        RowBox[{"zeroes", "<>", "\"\<0\>\""}]}], ",", 
       RowBox[{"{", 
        RowBox[{"j", ",", 
         RowBox[{"4", "-", 
          RowBox[{"StringLength", "[", 
           RowBox[{"ToString", "[", "ind", "]"}], "]"}]}]}], "}"}]}], "]"}], 
     ";", 
     RowBox[{"dat", " ", "=", " ", 
      RowBox[{"Import", "[", 
       RowBox[{
        RowBox[{"fname", "<>", "zeroes", "<>", 
         RowBox[{"ToString", "[", "ind", "]"}], "<>", "\"\<.txt\>\""}], ",", 
        "\"\<Table\>\""}], "]"}]}], ";", "\[IndentingNewLine]", 
     RowBox[{"nhead", " ", "=", " ", "1"}], ";", "\[IndentingNewLine]", 
     RowBox[{"While", "[", 
      RowBox[{
       RowBox[{"nhead", "+=", "1"}], ";", 
       RowBox[{
        RowBox[{"dat", "[", 
         RowBox[{"[", "nhead", "]"}], "]"}], "\[NotEqual]", 
        RowBox[{"{", "\"\<[TransientData]\>\"", "}"}]}]}], "]"}], ";", 
     "\[IndentingNewLine]", 
     RowBox[{"dat", " ", "=", " ", 
      RowBox[{"Drop", "[", 
       RowBox[{"dat", ",", "nhead"}], "]"}]}], ";", "\[IndentingNewLine]", 
     RowBox[{"dat", " ", "=", 
      RowBox[{"Flatten", "[", " ", 
       RowBox[{"Drop", "[", 
        RowBox[{"dat", ",", 
         RowBox[{"-", "2"}]}], "]"}], "]"}]}], ";", "\[IndentingNewLine]", 
     "\[IndentingNewLine]", 
     RowBox[{"tvals", " ", "=", " ", 
      RowBox[{"Table", "[", 
       RowBox[{
        RowBox[{"dt", "*", "i"}], ",", 
        RowBox[{"{", 
         RowBox[{"i", ",", "1", ",", 
          RowBox[{"Length", "[", "dat", "]"}]}], "}"}]}], "]"}]}], ";", 
     "\[IndentingNewLine]", " ", 
     RowBox[{"Transpose", "[", 
      RowBox[{"{", 
       RowBox[{"tvals", ",", "dat"}], "}"}], "]"}]}]}], "\[IndentingNewLine]",
    "]"}]}]], "Input",
 CellChangeTimes->{{3.484502604765625*^9, 3.4845026321875*^9}},
 FontSize->12,
 CellLabel->
  "2/22/24 13:46:30 \
In[345]:=",ExpressionUUID->"90609072-878c-4b1e-9ddf-dc514970ce07"],

Cell[BoxData[
 RowBox[{
  RowBox[{"func", "[", 
   RowBox[{"a_", ",", "nu_", ",", "phi_", ",", "t_"}], "]"}], " ", ":=", " ", 
  RowBox[{"a", "*", 
   RowBox[{"Sin", "[", 
    RowBox[{
     RowBox[{"2", "*", "Pi", "*", "nu", "*", "t"}], "+", "phi"}], 
    "]"}]}]}]], "Input",
 CellChangeTimes->{{3.488048683127698*^9, 3.4880487419077797`*^9}},
 FontSize->12,
 CellLabel->
  "2/22/24 13:46:30 \
In[346]:=",ExpressionUUID->"3e5e9ef2-792c-4cc2-9a71-dbcbca6fe7aa"],

Cell[BoxData[
 RowBox[{
  RowBox[{
   RowBox[{"submodule", "[", 
    RowBox[{"data_", ",", "freq_"}], "]"}], ":=", 
   RowBox[{"Module", "[", 
    RowBox[{
     RowBox[{"{", "dat", "}"}], ",", "\[IndentingNewLine]", 
     RowBox[{
      RowBox[{"dat", " ", "=", " ", "data"}], ";", "\[IndentingNewLine]", 
      RowBox[{"pars", " ", "=", " ", 
       RowBox[{"FindFit", "[", 
        RowBox[{"dat", ",", 
         RowBox[{"func", "[", 
          RowBox[{"a", ",", "freq", ",", "phi", ",", "t"}], "]"}], ",", 
         RowBox[{"{", 
          RowBox[{
           RowBox[{"{", 
            RowBox[{"a", ",", "0.01"}], "}"}], ",", 
           RowBox[{"{", 
            RowBox[{"phi", ",", "0"}], "}"}]}], "}"}], ",", "t"}], "]"}]}], 
      ";", "\[IndentingNewLine]", 
      RowBox[{
       RowBox[{"dat", "[", 
        RowBox[{"[", 
         RowBox[{"All", ",", "2"}], "]"}], "]"}], " ", "=", " ", 
       RowBox[{
        RowBox[{
         RowBox[{"dat", "[", 
          RowBox[{"[", 
           RowBox[{"All", ",", "2"}], "]"}], "]"}], "-", 
         RowBox[{"func", "[", 
          RowBox[{"a", ",", "freq", ",", "phi", ",", 
           RowBox[{"dat", "[", 
            RowBox[{"[", 
             RowBox[{"All", ",", "1"}], "]"}], "]"}]}], "]"}]}], "/.", 
        "pars"}]}], ";", "\[IndentingNewLine]", "dat"}]}], "]"}]}], 
  "\[IndentingNewLine]"}]], "Input",
 CellChangeTimes->{{3.4880486190576077`*^9, 3.488048679037692*^9}, {
  3.4880487481677885`*^9, 3.488048841457919*^9}},
 FontSize->12,
 CellLabel->
  "2/22/24 13:46:30 \
In[347]:=",ExpressionUUID->"4cc383d4-2c0d-4d57-a3d1-f16c94bb5821"],

Cell[CellGroupData[{

Cell[BoxData[{
 RowBox[{
  RowBox[{"hannwindow", "[", 
   RowBox[{"j_", ",", "jmax_"}], "]"}], " ", "=", " ", 
  SuperscriptBox[
   RowBox[{"Sin", "[", 
    RowBox[{"\[Pi]", " ", 
     RowBox[{"j", "/", 
      RowBox[{"(", "jmax", ")"}]}]}], "]"}], "2"]}], "\[IndentingNewLine]", 
 RowBox[{
  RowBox[{
   RowBox[{"poly", "[", 
    RowBox[{"a0_", ",", 
     RowBox[{
      RowBox[{"a", "[", "1", "]"}], "_"}], ",", 
     RowBox[{
      RowBox[{"a", "[", "2", "]"}], "_"}], ",", 
     RowBox[{
      RowBox[{"a", "[", "3", "]"}], "_"}], ",", "t_"}], "]"}], " ", "=", " ", 
   RowBox[{"a0", "+", 
    RowBox[{
     RowBox[{"a", "[", "1", "]"}], "*", "t"}], "+", 
    RowBox[{
     RowBox[{"a", "[", "2", "]"}], "*", 
     SuperscriptBox["t", "2"]}], "+", 
    RowBox[{
     RowBox[{"a", "[", "3", "]"}], "*", 
     SuperscriptBox["t", "3"]}]}]}], ";"}], "\[IndentingNewLine]"}], "Input",
 CellChangeTimes->{{3.4909235188283157`*^9, 3.490923519267316*^9}, {
  3.4909284238273163`*^9, 3.490928430087316*^9}, {3.8558481293741474`*^9, 
  3.8558481511239595`*^9}},
 FontSize->12,
 CellLabel->
  "2/22/24 13:46:30 \
In[348]:=",ExpressionUUID->"6b1a3147-108d-4dd7-bc81-5b8ff2d0f8d8"],

Cell[BoxData[
 SuperscriptBox[
  RowBox[{"Sin", "[", 
   FractionBox[
    RowBox[{"j", " ", "\[Pi]"}], "jmax"], "]"}], "2"]], "Output",
 CellChangeTimes->{
  3.504371859059909*^9, 3.5048850448725853`*^9, 3.5048851802427745`*^9, 
   3.5049287335199084`*^9, 3.505001362841589*^9, 3.5054974701421494`*^9, 
   3.5055041967415667`*^9, 3.5055245436200523`*^9, 3.505589356940791*^9, 
   3.5067835935758734`*^9, 3.5068896687143784`*^9, 3.506975669404779*^9, 
   3.507416635001114*^9, {3.5074260069342346`*^9, 3.5074260070442348`*^9}, 
   3.5079323520154667`*^9, 3.5080041800960255`*^9, 3.508005993218564*^9, 
   3.5080089203542275`*^9, 3.5080848518605313`*^9, 3.5081015459942102`*^9, 
   3.508214756247346*^9, 3.5085974520531187`*^9, 3.5086010976274805`*^9, 
   3.508603163560373*^9, 3.5091156507721596`*^9, 3.509131499934348*^9, 
   3.5092068803198805`*^9, 3.5092841224617243`*^9, 3.509284229990707*^9, 
   3.514810463841504*^9, 3.5148112089078093`*^9, 3.514811549202705*^9, 
   3.515876852465805*^9, 3.517838588501258*^9, 3.5179192606927*^9, 
   3.517920989654681*^9, 3.526651176724577*^9, 3.526774850715974*^9, 
   3.5267857138349857`*^9, 3.535471143538879*^9, 3.537046758915105*^9, 
   3.537046955164591*^9, 3.5372814675015907`*^9, 3.604832497956778*^9, 
   3.693232426096594*^9, 3.69632161433461*^9, 3.697802493009284*^9, {
   3.6978037989955006`*^9, 3.697803810613431*^9}, 3.705836495109299*^9, 
   3.70583727528747*^9, 3.7058422946301813`*^9, 3.713104362019759*^9, 
   3.7161250899741344`*^9, 3.7161256858447857`*^9, 3.716181577090155*^9, 
   3.7161877378196173`*^9, 3.718698575332874*^9, 3.718726905807434*^9, 
   3.718727058220621*^9, 3.719073768831947*^9, 3.719151614362094*^9, 
   3.719830374750085*^9, 3.7198331236356897`*^9, 3.7198468419374456`*^9, 
   3.719846974597885*^9, {3.719906005356718*^9, 3.719906027763583*^9}, 
   3.7219180117659135`*^9, 3.7219202686316037`*^9, 3.721920585626092*^9, 
   3.721921722270108*^9, 3.721922269750252*^9, 3.7219241255945597`*^9, 
   3.7219870504271016`*^9, 3.7219871794198403`*^9, 3.7219906221008267`*^9, 
   3.7219907817574005`*^9, 3.7219996880210257`*^9, 3.7222636895585423`*^9, 
   3.7298597453561635`*^9, 3.729866986987431*^9, 3.7298675031327024`*^9, 
   3.7298698533145995`*^9, 3.730007626602253*^9, 3.730034310193821*^9, 
   3.730047081026413*^9, 3.730116573173253*^9, 3.730118112651673*^9, 
   3.7301183322037134`*^9, 3.7301187954185295`*^9, 3.7301190694734945`*^9, 
   3.7301192876289067`*^9, 3.7301194297666645`*^9, 3.7301195887584906`*^9, 
   3.7301199486527395`*^9, 3.7509998475571527`*^9, 3.7510156785907993`*^9, 
   3.75111702479548*^9, 3.755590342451256*^9, 3.7555923375957527`*^9, 
   3.755592450973467*^9, 3.7555925907343197`*^9, 3.755598909512475*^9, 
   3.755600774014235*^9, 3.755601220558885*^9, 3.755603109128004*^9, 
   3.755614748886139*^9, 3.767172250703185*^9, 3.7671724797489157`*^9, 
   3.767174982594489*^9, 3.767178791664521*^9, 3.7672476340378237`*^9, 
   3.7672476954523497`*^9, 3.7672523246497602`*^9, 3.7672625136674547`*^9, 
   3.7694138885097513`*^9, 3.770698891948345*^9, 3.7706994963287783`*^9, 
   3.770700966512041*^9, 3.770712092217497*^9, 3.771050164018368*^9, 
   3.771653055744009*^9, 3.7716531195968723`*^9, 3.772177841742288*^9, 
   3.772252901802376*^9, 3.772252965672883*^9, 3.772253676557299*^9, 
   3.7722539745147905`*^9, 3.7722838754289303`*^9, 3.7723414758382025`*^9, 
   3.772342419770625*^9, 3.7723548038689985`*^9, 3.772418502850268*^9, 
   3.7724199016630154`*^9, 3.7724204351587486`*^9, 3.7724212237029047`*^9, 
   3.7733945834441566`*^9, 3.7798015420212154`*^9, 3.7798735960912*^9, 
   3.7798952202846146`*^9, 3.7803232743988237`*^9, 3.780327560777074*^9, 
   3.7803277064511056`*^9, 3.780328180084922*^9, 3.780328856570717*^9, 
   3.7803290749198*^9, 3.780384398595394*^9, 3.7803851183017445`*^9, 
   3.78038554942457*^9, 3.780390321364025*^9, 3.7803910164208374`*^9, 
   3.7803915853578806`*^9, 3.780391633300851*^9, 3.7803922597260385`*^9, 
   3.7803924642694597`*^9, 3.780393684865013*^9, 3.7803952504572783`*^9, 
   3.780395603429861*^9, 3.780396020032349*^9, 3.7803961504542203`*^9, 
   3.780396182321966*^9, 3.780396292969077*^9, 3.7803964939069357`*^9, 
   3.7803987580876474`*^9, 3.7803989018970823`*^9, 3.7803989588021603`*^9, 
   3.7803989913522034`*^9, 3.7803990235523405`*^9, 3.780399110556863*^9, 
   3.7803991595317087`*^9, 3.7803992023720665`*^9, 3.7803992332102737`*^9, 
   3.7803993917011137`*^9, 3.7803994349488945`*^9, 3.780399474112073*^9, 
   3.7803995978810015`*^9, 3.7803997736431684`*^9, 3.7803999983800917`*^9, 
   3.780400197570034*^9, 3.780400560542133*^9, 3.782226822025979*^9, 
   3.782653711114518*^9, 3.782654173059956*^9, 3.7827347509829283`*^9, {
   3.7827360632252607`*^9, 3.7827360752879105`*^9}, 3.782740695265956*^9, 
   3.7827420344490113`*^9, 3.7827424742065625`*^9, {3.782743578864291*^9, 
   3.782743599408677*^9}, 3.7827934419223557`*^9, {3.782794146979603*^9, 
   3.7827941823080053`*^9}, {3.7827962218841343`*^9, 3.7827962451649675`*^9}, 
   3.782805703069476*^9, 3.7828220975423293`*^9, 3.7831725695820513`*^9, 
   3.7831792107696843`*^9, {3.7832377716463785`*^9, 3.7832377981558824`*^9}, 
   3.791106140501857*^9, 3.791106337090911*^9, 3.791108392895565*^9, 
   3.7911831618432865`*^9, 3.7911855096861014`*^9, 3.791190071835026*^9, 
   3.7911916937631984`*^9, 3.7911930761648493`*^9, 3.7931892568804235`*^9, 
   3.7931928453836884`*^9, 3.7931966774774227`*^9, 3.793284331370755*^9, 
   3.7932844550100985`*^9, 3.7943185351767745`*^9, 3.794318937215911*^9, 
   3.7943206030988646`*^9, 3.7945536351676683`*^9, 3.794553712034011*^9, 
   3.7945716832724347`*^9, {3.794582980175719*^9, 3.7945829954373937`*^9}, 
   3.7945846795089564`*^9, 3.794584750506999*^9, 3.7945992041527057`*^9, 
   3.7945992450592585`*^9, {3.794605635756481*^9, 3.7946056454534006`*^9}, 
   3.794606842294467*^9, 3.794644787614964*^9, 3.7946570873545585`*^9, 
   3.794657212873151*^9, 3.7946606151799617`*^9, 3.794821972700296*^9, 
   3.794822171380377*^9, 3.7948257291964846`*^9, 3.794830376352751*^9, 
   3.794897848406804*^9, 3.794915563026272*^9, 3.79491798652269*^9, 
   3.7949248610992823`*^9, 3.794935572262237*^9, 3.7951568341899815`*^9, {
   3.7951568815323763`*^9, 3.795156894120747*^9}, 3.795158002182762*^9, 
   3.795171317208115*^9, 3.795185560410474*^9, 3.795254867718074*^9, 
   3.795255274481604*^9, 3.795255836785872*^9, 3.7952596826226234`*^9, 
   3.7952656416799965`*^9, 3.795267402704221*^9, 3.7953270724368114`*^9, 
   3.7954180531751175`*^9, 3.795936603426803*^9, 3.7985268134671307`*^9, 
   3.798795370518782*^9, 3.79879551203997*^9, 3.8024988631566486`*^9, 
   3.8025194839899693`*^9, 3.8026291445942764`*^9, 3.802629483625911*^9, 
   3.8027812672857676`*^9, 3.802802399903936*^9, 3.802837872277996*^9, 
   3.802837984495031*^9, 3.8028380210897236`*^9, 3.8031237368181286`*^9, 
   3.8032085771394444`*^9, 3.8032228478153267`*^9, 3.8035399337162867`*^9, 
   3.8035407155410423`*^9, 3.803548881807918*^9, 3.8035682897366133`*^9, 
   3.803622354442156*^9, 3.8036264655812874`*^9, 3.803638220181093*^9, 
   3.803649004734885*^9, 3.807617613167982*^9, 3.8096214047319975`*^9, 
   3.8096257364700108`*^9, 3.809627545956399*^9, 3.8096277311481977`*^9, 
   3.809629970523341*^9, 3.809630667243272*^9, 3.8096325380061803`*^9, 
   3.8096367083723297`*^9, 3.809637191599829*^9, 3.809637238155402*^9, 
   3.8104655441380615`*^9, 3.81047034958842*^9, 3.8105285903407393`*^9, 
   3.8105323962902164`*^9, 3.810532779722934*^9, 3.8105362324387126`*^9, 
   3.8108816323732433`*^9, 3.8108842571222324`*^9, 3.8110947507896233`*^9, 
   3.812997535230892*^9, 3.813324049637142*^9, 3.813492963867309*^9, 
   3.8221231705413327`*^9, 3.8221252882364645`*^9, 3.8221253313141537`*^9, 
   3.8221255170875463`*^9, {3.825669715079713*^9, 3.825669731973572*^9}, 
   3.825671156591385*^9, 3.826028339204506*^9, 3.826691202308177*^9, 
   3.8272969248177557`*^9, 3.82729980216255*^9, {3.8273002272617893`*^9, 
   3.827300249168194*^9}, {3.827300480137886*^9, 3.827300528309039*^9}, 
   3.8284405043135567`*^9, 3.8284416863740034`*^9, 3.8284419362643423`*^9, 
   3.828444370808196*^9, 3.8284455018064847`*^9, 3.8284490699640703`*^9, 
   3.828449681122766*^9, 3.8284575754516845`*^9, 3.832136780698821*^9, {
   3.832659847747182*^9, 3.8326598746329412`*^9}, 3.832662460575985*^9, 
   3.832662549902522*^9, 3.832742841640215*^9, 3.84779757434167*^9, 
   3.847804731611085*^9, 3.847808832983347*^9, 3.847871133426883*^9, 
   3.8478826289647894`*^9, 3.847892255862692*^9, 3.8479552334049253`*^9, 
   3.848419567791664*^9, 3.848476320454636*^9, 3.8484906111323385`*^9, 
   3.8484906431464887`*^9, 3.848492047496601*^9, 3.848492604469851*^9, {
   3.855290178755537*^9, 3.855290207149932*^9}, 3.8552953618887453`*^9, 
   3.855304470321472*^9, 3.8553160624824476`*^9, 3.855374954610805*^9, 
   3.855378986406492*^9, 3.855385797362712*^9, 3.8553871575021496`*^9, 
   3.8553896840879593`*^9, 3.8553902572082386`*^9, 3.8553910153522425`*^9, 
   3.8553926644978514`*^9, 3.8554109318816576`*^9, 3.855637452297061*^9, 
   3.855638249539976*^9, 3.855638499475644*^9, 3.85564266467708*^9, 
   3.855642810379018*^9, 3.8556430192693696`*^9, 3.855643550717627*^9, 
   3.855643628775882*^9, 3.855643919525522*^9, 3.8556597177798176`*^9, 
   3.855662430884966*^9, 3.85567715571926*^9, 3.855721757296362*^9, 
   3.8557236426266336`*^9, 3.8557260649445934`*^9, 3.8557323413032265`*^9, {
   3.855754906439709*^9, 3.855754928914302*^9}, 3.8558273095536356`*^9, 
   3.8558501473179855`*^9, 3.855850560670581*^9, 3.8559853123865547`*^9, 
   3.855985395231331*^9, 3.855991005559163*^9, 3.855991216386978*^9, 
   3.856328231855991*^9, 3.856328557171006*^9, 3.8563453044119577`*^9, 
   3.8563467043514104`*^9, 3.856432766762967*^9, 3.856433421110298*^9, 
   3.856433964634163*^9, 3.856434130912753*^9, 3.856434444329549*^9, 
   3.8564344908251204`*^9, 3.856434649350816*^9, 3.856439230306531*^9, 
   3.856508589589444*^9, 3.856513524885494*^9, 3.856520581692911*^9, 
   3.8565247440378604`*^9, 3.8566038316615486`*^9, 3.8566058410433445`*^9, 
   3.856851497819372*^9, 3.85685516671122*^9, 3.856885825673759*^9, 
   3.8581641864892673`*^9, 3.858167916448874*^9, 3.864898176072316*^9, 
   3.8653260633439426`*^9, 3.8654856289157953`*^9, 3.8654861963774495`*^9, 
   3.865919745516935*^9, 3.865924611082696*^9, 3.8659327705014668`*^9, 
   3.8659403793611445`*^9, 3.8750062434679866`*^9, 3.8750723738782682`*^9, 
   3.875086931950568*^9, 3.8750881363228703`*^9, {3.8750898503756886`*^9, 
   3.8750898607574844`*^9}, 3.8750915266371155`*^9, 3.8750945870512733`*^9, 
   3.8750958932657423`*^9, 3.8751638589070425`*^9, 3.875166075361639*^9, 
   3.8751877566586027`*^9, 3.875187851579712*^9, 3.875247609642708*^9, 
   3.875248112126153*^9, 3.875248158126975*^9, 3.875248439179125*^9, 
   3.8752484709762373`*^9, 3.8752485181372967`*^9, {3.8752486264938183`*^9, 
   3.875248650680832*^9}, 3.8752488206822624`*^9, 3.875249448337967*^9, 
   3.8752496110207243`*^9, 3.8752498625190153`*^9, 3.8752502353605556`*^9, 
   3.875250561161916*^9, 3.87525301646293*^9, 3.8752534536616297`*^9, 
   3.8752717054635816`*^9, 3.875324019604382*^9, 3.8753281974210978`*^9, 
   3.8753475497581773`*^9, {3.875356103191039*^9, 3.8753561155768857`*^9}, 
   3.875356425397448*^9, 3.8753566728485465`*^9, 3.8754546520124874`*^9, 
   3.8755133928515654`*^9, {3.8755832443798804`*^9, 3.875583274227357*^9}, 
   3.8755941595312138`*^9, 3.875594194739442*^9, 3.875594611612352*^9, 
   3.8755946533128347`*^9, 3.875623519571066*^9, 3.8756768873196945`*^9, 
   3.8757657369067955`*^9, 3.8758495604826612`*^9, 3.875851870249014*^9, 
   3.8758573825306015`*^9, 3.8758761675405936`*^9, 3.875888472855798*^9, 
   3.875888837913411*^9, 3.8758889255470133`*^9, 3.875889123689077*^9, 
   3.8758892002544928`*^9, 3.8758897038794284`*^9, 3.875890185938983*^9, 
   3.8758902793545847`*^9, 3.875938893272834*^9, 3.875939222134224*^9, 
   3.8759401135747857`*^9, 3.8759563079227333`*^9, {3.875956446080021*^9, 
   3.8759564750637503`*^9}, 3.875959938012107*^9, 3.8759600015291023`*^9, 
   3.875960363149534*^9, 3.875960941932606*^9, 3.876141591883107*^9, {
   3.8761423224978156`*^9, 3.876142338106552*^9}, 3.8761449388050785`*^9, 
   3.8761453279033394`*^9, 3.8761961441136456`*^9, 3.87623413622253*^9, 
   3.876323414013795*^9, 3.8763677161082735`*^9, 3.8763878868580904`*^9, 
   3.8763987696641397`*^9, 3.8764003275073795`*^9, 3.8764021237466073`*^9, 
   3.8764029166191473`*^9, 3.876403015741101*^9, 3.876403229501334*^9, 
   3.876410168637763*^9, 3.876411448756508*^9, 3.8764118192322216`*^9, 
   3.8764138640727444`*^9, 3.876414086485081*^9, 3.8764147854305534`*^9, 
   3.8764152474159594`*^9, 3.876415582734906*^9, 3.8764227206557426`*^9, 
   3.8764230107656183`*^9, 3.8764620322986546`*^9, 3.8764622659425597`*^9, 
   3.8765470750901165`*^9, 3.8765515544423943`*^9, 3.87655185330497*^9, 
   3.8766313594607153`*^9, 3.87673274262352*^9, 3.87673287677693*^9, 
   3.876733282503908*^9, 3.876735538955886*^9, 3.8767367732954855`*^9, 
   3.8767369432002544`*^9, 3.87673701060713*^9, 3.8768326063337164`*^9, 
   3.8769007176502666`*^9, 3.8769036618058357`*^9, 3.876908214947838*^9, 
   3.8770061971936207`*^9, 3.8770069613749495`*^9, 3.877007075163368*^9, 
   3.8770074219617724`*^9, 3.877008907679682*^9, {3.8770089906257243`*^9, 
   3.877008993943701*^9}, 3.8770096163590717`*^9, 3.877009657776882*^9, 
   3.8770100803433495`*^9, 3.8770102499371977`*^9, 3.877011424984758*^9, {
   3.8770130129314065`*^9, 3.8770130147861714`*^9}, 3.87701304679668*^9, 
   3.8770150423705254`*^9, 3.877054101369413*^9, 3.8770552104774156`*^9, 
   3.877055356381992*^9, 3.877055437829545*^9, 3.8770555950070715`*^9, 
   3.8770557535286713`*^9, 3.8770558055540304`*^9, 3.877056016646333*^9, 
   3.87705612819158*^9, 3.8770563322778025`*^9, 3.877056813256208*^9, 
   3.8770570075884657`*^9, 3.8770572861535387`*^9, 3.877057377391227*^9, 
   3.877057552496499*^9, 3.877057633677328*^9, 3.8770577051253753`*^9, 
   3.8770577593936934`*^9, 3.877057994542282*^9, 3.8770580929374547`*^9, 
   3.877058453780616*^9, 3.8770586452781086`*^9, 3.877153972094607*^9, 
   3.877158580085842*^9, 3.877159199716956*^9, 3.877598637536595*^9, {
   3.877598744188985*^9, 3.87759877150634*^9}, 3.9015943681594543`*^9, 
   3.914573523293523*^9, 3.914587859987689*^9, 3.914588010768242*^9, 
   3.914590996887207*^9, {3.914597247369524*^9, 3.914597250941166*^9}, 
   3.9145973826066313`*^9, 3.9145981442020473`*^9, 3.9145985831887484`*^9, 
   3.914601699942957*^9, 3.9146503346898727`*^9, 3.914651057346795*^9, 
   3.914651789925805*^9, 3.914859627758157*^9, 3.914914047601179*^9, 
   3.914923771540075*^9, 3.9149245183939705`*^9, 3.915007590784995*^9, 
   3.915007635274338*^9, 3.9150194389037857`*^9, 3.915176591275711*^9, 
   3.9151772940991716`*^9, 3.9151779343450394`*^9, 3.915454636830428*^9, 
   3.9154558616687293`*^9, 3.9154655906459846`*^9, 3.915472129082167*^9, 
   3.915512487937231*^9, 3.91630168688037*^9, 3.9163861834954605`*^9, 
   3.9164014387619996`*^9, 3.9164014866732607`*^9, 3.9164781335391283`*^9, 
   3.9164785883843126`*^9, 3.9164844146919994`*^9, 3.916488921966336*^9, 
   3.916490259607729*^9, 3.9164932794099483`*^9, 3.916494403971436*^9, 
   3.916494595211632*^9, {3.916495155202795*^9, 3.916495158127872*^9}, 
   3.916499699870196*^9, 3.9165012969868755`*^9, 3.9165524711963267`*^9, {
   3.916555301727231*^9, 3.916555316581442*^9}, 3.916556914517683*^9, {
   3.9165605582206492`*^9, 3.9165605733331304`*^9}, 3.916561738300474*^9, 
   3.9165632098505225`*^9, 3.916563640190942*^9, 3.916819890415225*^9, 
   3.916897514182809*^9, 3.9169154680774913`*^9, 3.916925744776634*^9, 
   3.916927221834767*^9, 3.9169356308579445`*^9, {3.9169372050752525`*^9, 
   3.916937228947298*^9}, 3.91700268238525*^9, 3.9170027486619453`*^9, 
   3.9170038051133204`*^9, 3.9170084154105005`*^9, 3.917072019967983*^9, 
   3.91707268542402*^9, 3.917074743992901*^9, 3.917075980786671*^9, 
   3.917424116711104*^9, 3.917424178118647*^9, 3.91750068048785*^9, 
   3.917594305106825*^9, 3.9175946876785245`*^9, 3.917594790443221*^9},
 FontSize->12,
 CellLabel->
  "2/22/24 13:46:30 \
Out[348]=",ExpressionUUID->"0987558d-b852-4760-ac67-b4ceb482b29b"]
}, Closed]],

Cell[BoxData[{
 RowBox[{
  RowBox[{
   RowBox[{"Options", "[", "PlotAndFit", "]"}], "=", 
   RowBox[{"{", 
    RowBox[{
     RowBox[{"DoFit", "\[Rule]", "True"}], ",", 
     RowBox[{"ShowPlot", "\[Rule]", "True"}], ",", 
     RowBox[{"FitParameters", "\[Rule]", "All"}]}], "}"}]}], ";"}], "\n", 
 RowBox[{
  RowBox[{"PlotAndFit", "[", 
   RowBox[{
   "FitData_", ",", "FitFunction_", ",", "InitialParameters_", ",", 
    "opts___"}], "]"}], ":=", 
  RowBox[{"Module", "[", 
   RowBox[{
    RowBox[{"{", "nerp", "}"}], ",", "\[IndentingNewLine]", 
    RowBox[{
     RowBox[{"If", "[", 
      RowBox[{
       RowBox[{
        RowBox[{"DoFit", "/.", 
         RowBox[{"{", "opts", "}"}]}], "/.", 
        RowBox[{"Options", "[", "PlotAndFit", "]"}]}], ",", 
       "\[IndentingNewLine]", 
       RowBox[{
        RowBox[{"FP", "=", 
         RowBox[{
          RowBox[{"FitParameters", "/.", 
           RowBox[{"{", "opts", "}"}]}], "/.", 
          RowBox[{"Options", "[", "PlotAndFit", "]"}]}]}], ";", 
        "\[IndentingNewLine]", 
        RowBox[{"If", "[", 
         RowBox[{
          RowBox[{"FP", "===", "All"}], ",", 
          RowBox[{"FP", "=", 
           RowBox[{"Table", "[", 
            RowBox[{"True", ",", 
             RowBox[{"{", 
              RowBox[{"Length", "[", "InitialParameters", "]"}], "}"}]}], 
            "]"}]}]}], "]"}], ";", "\[IndentingNewLine]", 
        RowBox[{"DummyFitVariables", "=", 
         RowBox[{"Table", "[", 
          RowBox[{
           RowBox[{"If", "[", 
            RowBox[{
             RowBox[{
             "FP", "\[LeftDoubleBracket]", "i", "\[RightDoubleBracket]"}], 
             ",", 
             RowBox[{"DummyVariable", "[", "i", "]"}], ",", 
             RowBox[{
             "InitialParameters", "\[LeftDoubleBracket]", "i", 
              "\[RightDoubleBracket]"}]}], "]"}], ",", 
           RowBox[{"{", 
            RowBox[{"i", ",", 
             RowBox[{"Length", "[", "InitialParameters", "]"}]}], "}"}]}], 
          "]"}]}], ";", "\[IndentingNewLine]", 
        RowBox[{"FittedParameters", "=", 
         RowBox[{"DummyFitVariables", "/.", 
          RowBox[{"FindFit", "[", 
           RowBox[{"FitData", ",", 
            RowBox[{"phasemix2", "[", 
             RowBox[{"DummyFitVariables", ",", "x"}], "]"}], ",", 
            RowBox[{"Flatten", "[", 
             RowBox[{
              RowBox[{"Table", "[", 
               RowBox[{
                RowBox[{"If", "[", 
                 RowBox[{
                  RowBox[{
                  "FP", "\[LeftDoubleBracket]", "i", 
                   "\[RightDoubleBracket]"}], ",", 
                  RowBox[{"{", 
                   RowBox[{"{", 
                    RowBox[{
                    RowBox[{"DummyVariable", "[", "i", "]"}], ",", 
                    RowBox[{
                    "InitialParameters", "\[LeftDoubleBracket]", "i", 
                    "\[RightDoubleBracket]"}]}], "}"}], "}"}], ",", 
                  RowBox[{"{", "}"}]}], "]"}], ",", 
                RowBox[{"{", 
                 RowBox[{"i", ",", 
                  RowBox[{"Length", "[", "InitialParameters", "]"}]}], 
                 "}"}]}], "]"}], ",", "1"}], "]"}], ",", "x", ",", 
            RowBox[{"MaxIterations", "\[Rule]", "150"}]}], "]"}]}]}]}], ",", 
       "\[IndentingNewLine]", 
       RowBox[{"FittedParameters", "=", "InitialParameters"}]}], 
      "\[IndentingNewLine]", "]"}], ";", "\[IndentingNewLine]", 
     RowBox[{"fitpics", " ", "=", " ", "\[IndentingNewLine]", 
      RowBox[{"{", 
       RowBox[{
        RowBox[{"ListPlot", "[", 
         RowBox[{"FitData", ",", 
          RowBox[{"Joined", "\[Rule]", "True"}], ",", 
          RowBox[{"PlotRange", "\[Rule]", "All"}], ",", 
          RowBox[{"Axes", "\[Rule]", "False"}], ",", 
          RowBox[{"Frame", "\[Rule]", "True"}]}], "]"}], ",", 
        RowBox[{"Plot", "[", 
         RowBox[{
          RowBox[{"FitFunction", "[", 
           RowBox[{"FittedParameters", ",", "x"}], "]"}], ",", 
          RowBox[{"{", 
           RowBox[{"x", ",", 
            RowBox[{
             RowBox[{"First", "[", "FitData", "]"}], "\[LeftDoubleBracket]", 
             "1", "\[RightDoubleBracket]"}], ",", 
            RowBox[{
             RowBox[{"Last", "[", "FitData", "]"}], "\[LeftDoubleBracket]", 
             "1", "\[RightDoubleBracket]"}]}], "}"}], ",", 
          RowBox[{"PlotStyle", "\[Rule]", 
           RowBox[{"RGBColor", "[", 
            RowBox[{"1", ",", "0", ",", "0"}], "]"}]}], ",", 
          RowBox[{"PlotRange", "\[Rule]", "All"}]}], "]"}]}], "}"}]}], ";", 
     "\[IndentingNewLine]", "FittedParameters"}]}], "]"}]}], "\n"}], "Input",
 CellChangeTimes->{{3.4265981864014997`*^9, 3.4265982785108747`*^9}, {
  3.4266224816046247`*^9, 3.4266225160577497`*^9}, {3.4266226683077497`*^9, 
  3.4266226888858747`*^9}, {3.4266238319796247`*^9, 3.4266238336202497`*^9}},
 FontSize->12,
 CellLabel->
  "2/22/24 13:46:30 \
In[350]:=",ExpressionUUID->"92d29271-611f-4f8a-9296-74668e88fbfa"],

Cell[BoxData[
 RowBox[{
  RowBox[{"rotatedata", "[", "th_", "]"}], ":=", 
  RowBox[{"Module", "[", 
   RowBox[{
    RowBox[{"{", "nerp", "}"}], ",", "\[IndentingNewLine]", 
    RowBox[{
     RowBox[{"rotift", " ", "=", " ", "ift"}], ";", "\[IndentingNewLine]", 
     RowBox[{"rotrft", " ", "=", " ", "rft"}], ";", "\[IndentingNewLine]", 
     RowBox[{
      RowBox[{"rotift", "[", 
       RowBox[{"[", 
        RowBox[{"All", ",", "2"}], "]"}], "]"}], " ", "=", " ", 
      RowBox[{
       RowBox[{
        RowBox[{"ift", "[", 
         RowBox[{"[", 
          RowBox[{"All", ",", "2"}], "]"}], "]"}], "*", 
        RowBox[{"Cos", "[", "th", "]"}]}], "+", 
       RowBox[{
        RowBox[{"rft", "[", 
         RowBox[{"[", 
          RowBox[{"All", ",", "2"}], "]"}], "]"}], "*", 
        RowBox[{"Sin", "[", "th", "]"}]}]}]}], ";", "\[IndentingNewLine]", 
     RowBox[{
      RowBox[{"rotrft", "[", 
       RowBox[{"[", 
        RowBox[{"All", ",", "2"}], "]"}], "]"}], " ", "=", 
      RowBox[{
       RowBox[{
        RowBox[{"-", 
         RowBox[{"ift", "[", 
          RowBox[{"[", 
           RowBox[{"All", ",", "2"}], "]"}], "]"}]}], "*", 
        RowBox[{"Sin", "[", "th", "]"}]}], "+", 
       RowBox[{
        RowBox[{"rft", "[", 
         RowBox[{"[", 
          RowBox[{"All", ",", "2"}], "]"}], "]"}], 
        RowBox[{"Cos", "[", "th", "]"}]}]}]}], ";"}]}], "\[IndentingNewLine]",
    "]"}]}]], "Input",
 CellChangeTimes->{{3.4265982829952497`*^9, 3.4265986467139997`*^9}, {
   3.4265987029639997`*^9, 3.4265987097296247`*^9}, {3.4265988693702497`*^9, 
   3.4265988784171247`*^9}, {3.4265989141046247`*^9, 
   3.4265989515264997`*^9}, {3.4265990002296247`*^9, 3.4265990042139997`*^9}, 
   3.443663630715*^9},
 FontSize->12,
 CellLabel->
  "2/22/24 13:46:30 \
In[352]:=",ExpressionUUID->"d1c53007-82e2-4134-8f52-5a0a6e6b45be"],

Cell[BoxData[{
 RowBox[{
  RowBox[{
   RowBox[{"complexLor", "[", 
    RowBox[{
    "a_", ",", "\[Nu]0_", ",", "d\[Nu]_", ",", "\[Phi]_", ",", "\[Nu]_"}], 
    "]"}], "=", " ", 
   RowBox[{"a", 
    RowBox[{
     RowBox[{"(", " ", 
      RowBox[{
       RowBox[{"I", 
        RowBox[{"(", 
         RowBox[{"\[Nu]", "-", "\[Nu]0"}], ")"}], "d\[Nu]"}], "+", " ", 
       SuperscriptBox["d\[Nu]", "2"]}], ")"}], "/", 
     RowBox[{"(", 
      RowBox[{"\[Pi]", " ", "d\[Nu]", 
       RowBox[{"(", 
        RowBox[{
         RowBox[{
          RowBox[{"(", 
           RowBox[{"\[Nu]", "-", "\[Nu]0"}], ")"}], "^", "2"}], "+", 
         SuperscriptBox["d\[Nu]", "2"]}], ")"}]}], ")"}]}], "*", 
    RowBox[{"Exp", "[", 
     RowBox[{"I", " ", "\[Phi]"}], "]"}]}]}], ";"}], "\[IndentingNewLine]", 
 RowBox[{
  RowBox[{
   RowBox[{"Lor", "[", 
    RowBox[{"a_", ",", "\[Nu]0_", ",", "d\[Nu]_", ",", "\[Nu]_"}], "]"}], "=",
    " ", 
   RowBox[{
    RowBox[{"(", 
     RowBox[{"a", " ", 
      RowBox[{"(", 
       RowBox[{"\[Nu]", "-", "\[Nu]0"}], ")"}], "d\[Nu]"}], ")"}], "/", 
    RowBox[{"(", 
     RowBox[{
      RowBox[{
       RowBox[{"(", 
        RowBox[{"\[Nu]", "-", "\[Nu]0"}], ")"}], "^", "2"}], "+", 
      SuperscriptBox["d\[Nu]", "2"]}], ")"}]}]}], 
  ";"}], "\[IndentingNewLine]", 
 RowBox[{
  RowBox[{"minfunc", "[", 
   RowBox[{
   "dat_", ",", "a_", ",", "\[Nu]0_", ",", "d\[Nu]_", ",", "\[Phi]_"}], "]"}],
   ":=", "\[IndentingNewLine]", 
  RowBox[{"Sum", "[", 
   RowBox[{
    RowBox[{
     RowBox[{"Abs", "[", 
      RowBox[{
       RowBox[{"dat", "[", 
        RowBox[{"[", 
         RowBox[{"i", ",", "2"}], "]"}], "]"}], "-", 
       RowBox[{"complexLor", "[", 
        RowBox[{"a", ",", "\[Nu]0", ",", "d\[Nu]", ",", "\[Phi]", ",", 
         RowBox[{"dat", "[", 
          RowBox[{"[", 
           RowBox[{"i", ",", "1"}], "]"}], "]"}]}], "]"}]}], "]"}], "^", 
     "2"}], ",", 
    RowBox[{"{", 
     RowBox[{"i", ",", "1", ",", 
      RowBox[{"Length", "[", "dat", "]"}]}], "}"}]}], 
   "]"}]}], "\[IndentingNewLine]", 
 RowBox[{
  RowBox[{
   RowBox[{"decayfunc", "[", 
    RowBox[{"a_", ",", "T1_", ",", "b_", ",", "c_", ",", "t_"}], "]"}], " ", 
   "=", " ", 
   RowBox[{
    RowBox[{"a", "*", 
     RowBox[{"Exp", "[", 
      RowBox[{
       RowBox[{"-", "t"}], "/", "T1"}], "]"}]}], "+", "b", "+", 
    RowBox[{"c", "*", "t"}]}]}], ";"}]}], "Input",
 CellChangeTimes->{{3.770711636000072*^9, 3.770711645537854*^9}},
 FontSize->12,
 CellLabel->
  "2/22/24 13:46:30 \
In[353]:=",ExpressionUUID->"86ef5708-c3dd-46a1-8de8-034eece61f0b"]
}, Closed]],

Cell[CellGroupData[{

Cell["From me", "Section",
 CellChangeTimes->{{3.726232608613908*^9, 3.726232610722232*^9}},
 FontSize->12,ExpressionUUID->"de3ee5cf-5cfd-43c8-b243-4b8ae2096f82"],

Cell[BoxData[
 RowBox[{
  RowBox[{
   RowBox[{"ComplexLorentzian", "[", 
    RowBox[{"\[Nu]_", ",", "\[Nu]0_", ",", "\[CapitalGamma]0_"}], "]"}], ":=", 
   RowBox[{
    FractionBox["1", "\[Pi]"], 
    FractionBox["1", 
     RowBox[{
      FractionBox["\[CapitalGamma]0", "2"], "+", 
      RowBox[{"\[ImaginaryI]", 
       RowBox[{"(", 
        RowBox[{"\[Nu]", "-", "\[Nu]0"}], ")"}]}]}]]}]}], ";"}]], "Input",
 CellChangeTimes->{{3.772177952501139*^9, 3.7721779893002057`*^9}, {
  3.7721780329763937`*^9, 3.7721780553240786`*^9}, {3.780327526376464*^9, 
  3.78032753068995*^9}},
 FontSize->12,
 CellLabel->
  "2/22/24 13:46:30 \
In[357]:=",ExpressionUUID->"9d2ad5ae-2bea-4602-9f0e-4aa04de63e96"],

Cell[BoxData[
 RowBox[{
  RowBox[{"repeat", "[", 
   RowBox[{"m_", ",", 
    RowBox[{"n_Integer", "?", "Positive"}]}], "]"}], ":=", 
  RowBox[{"Sequence", "@@", 
   RowBox[{"ConstantArray", "[", 
    RowBox[{"m", ",", "n"}], "]"}]}]}]], "Input",
 CellChangeTimes->{{3.740913255677885*^9, 3.740913255702324*^9}},
 FontSize->12,
 CellLabel->
  "2/22/24 13:46:30 \
In[358]:=",ExpressionUUID->"9cdf12e8-a516-45a9-817c-fbfb1e302a69"],

Cell[BoxData[{
 RowBox[{
  RowBox[{
   RowBox[{"FunctionPlot", "[", 
    RowBox[{
    "data1_", ",", "data2_", ",", "data3_", ",", "data4_", ",", "plotlabel_", 
     ",", "framelabel_", ",", "legend_"}], "]"}], ":=", 
   RowBox[{"ListLinePlot", "[", 
    RowBox[{
     RowBox[{"{", 
      RowBox[{"data1", ",", "data2", ",", "data3", ",", "data4"}], "}"}], ",", 
     RowBox[{"PlotRange", "\[Rule]", 
      RowBox[{"{", 
       RowBox[{"All", ",", "All"}], "}"}]}], ",", "\[IndentingNewLine]", 
     RowBox[{"Frame", "\[Rule]", "True"}], ",", "\[IndentingNewLine]", 
     RowBox[{"FrameStyle", "\[Rule]", "Black"}], ",", "\[IndentingNewLine]", 
     RowBox[{"FrameLabel", "\[Rule]", "framelabel"}], ",", 
     "\[IndentingNewLine]", 
     RowBox[{"PlotLabel", "\[Rule]", "plotlabel"}], ",", 
     "\[IndentingNewLine]", 
     RowBox[{"Axes", "\[Rule]", "False"}], ",", "\[IndentingNewLine]", 
     RowBox[{"AspectRatio", "\[Rule]", "0.50"}], ",", "\[IndentingNewLine]", 
     RowBox[{"ImageSize", "\[Rule]", "imagesize"}], ",", 
     "\[IndentingNewLine]", 
     RowBox[{"Joined", "\[Rule]", "False"}], ",", "\[IndentingNewLine]", 
     "\[IndentingNewLine]", 
     RowBox[{
      RowBox[{"roundNumber", "=", "5"}], ";", 
      RowBox[{"pointsize", "=", "0.006"}], ";", "\[IndentingNewLine]", 
      RowBox[{"PlotStyle", "\[Rule]", "Automatic"}]}], ",", 
     "\[IndentingNewLine]", 
     RowBox[{"LabelStyle", "\[Rule]", 
      RowBox[{"Directive", "[", 
       RowBox[{"14", ",", "Black", ",", 
        RowBox[{"FontFamily", "\[Rule]", " ", "\"\<Arial\>\""}]}], "]"}]}], 
     ",", "\[IndentingNewLine]", 
     RowBox[{"PlotLegends", "\[Rule]", "\[IndentingNewLine]", 
      RowBox[{"Placed", "[", "\[IndentingNewLine]", 
       RowBox[{
        RowBox[{"LineLegend", "[", "\[IndentingNewLine]", 
         RowBox[{"legend", ",", "\[IndentingNewLine]", 
          RowBox[{"LegendMarkers", "\[Rule]", 
           RowBox[{"{", 
            RowBox[{"None", ",", "None"}], "}"}]}], ",", 
          "\[IndentingNewLine]", 
          RowBox[{"LegendFunction", "\[Rule]", "\"\<Frame\>\""}], ",", 
          "\[IndentingNewLine]", 
          RowBox[{"LabelStyle", "\[Rule]", 
           RowBox[{"Directive", "[", 
            RowBox[{"9", ",", "Black", ",", 
             RowBox[{"FontFamily", "\[Rule]", " ", "\"\<Arial\>\""}]}], 
            "]"}]}], ",", "\[IndentingNewLine]", 
          RowBox[{"LegendLayout", "\[Rule]", "\"\<Column\>\""}]}], " ", "]"}],
         ",", "\[IndentingNewLine]", 
        RowBox[{"{", 
         RowBox[{"Right", ",", "Top"}], "}"}]}], "]"}]}]}], "   ", 
    "\[IndentingNewLine]", "]"}]}], ";"}], "\[IndentingNewLine]", 
 RowBox[{
  RowBox[{
   RowBox[{
    RowBox[{"FunctionLogPlot", "[", 
     RowBox[{
     "data1_", ",", "data2_", ",", "data3_", ",", "data4_", ",", "plotlabel_",
       ",", "framelabel_", ",", "legend_"}], "]"}], ":=", 
    RowBox[{"ListLogLogPlot", "[", 
     RowBox[{
      RowBox[{"{", 
       RowBox[{"data1", ",", "data2", ",", "data3", ",", "data4"}], "}"}], 
      ",", 
      RowBox[{"PlotRange", "\[Rule]", 
       RowBox[{"{", 
        RowBox[{"All", ",", "All"}], "}"}]}], ",", "\[IndentingNewLine]", 
      RowBox[{"Frame", "\[Rule]", "True"}], ",", "\[IndentingNewLine]", 
      RowBox[{"FrameStyle", "\[Rule]", "Black"}], ",", "\[IndentingNewLine]", 
      RowBox[{"FrameLabel", "\[Rule]", "framelabel"}], ",", 
      "\[IndentingNewLine]", 
      RowBox[{"PlotLabel", "\[Rule]", "plotlabel"}], ",", 
      "\[IndentingNewLine]", 
      RowBox[{"Axes", "\[Rule]", "False"}], ",", "\[IndentingNewLine]", 
      RowBox[{"AspectRatio", "\[Rule]", "0.50"}], ",", "\[IndentingNewLine]", 
      RowBox[{"ImageSize", "\[Rule]", "imagesize"}], ",", 
      "\[IndentingNewLine]", 
      RowBox[{"Joined", "\[Rule]", 
       RowBox[{"{", 
        RowBox[{"True", ",", "True", ",", "True"}], "}"}]}], ",", 
      "\[IndentingNewLine]", "\[IndentingNewLine]", 
      RowBox[{
       RowBox[{"roundNumber", "=", "5"}], ";", 
       RowBox[{"pointsize", "=", "0.006"}], ";", "\[IndentingNewLine]", 
       RowBox[{"PlotStyle", "\[Rule]", "Automatic"}]}], ",", 
      "\[IndentingNewLine]", 
      RowBox[{"LabelStyle", "\[Rule]", 
       RowBox[{"Directive", "[", 
        RowBox[{"14", ",", "Black", ",", 
         RowBox[{"FontFamily", "\[Rule]", " ", "\"\<Arial\>\""}]}], "]"}]}], 
      ",", "\[IndentingNewLine]", 
      RowBox[{"PlotLegends", "\[Rule]", "\[IndentingNewLine]", 
       RowBox[{"Placed", "[", "\[IndentingNewLine]", 
        RowBox[{
         RowBox[{"LineLegend", "[", "\[IndentingNewLine]", 
          RowBox[{"legend", ",", "\[IndentingNewLine]", 
           RowBox[{"LegendMarkers", "\[Rule]", 
            RowBox[{"{", 
             RowBox[{"None", ",", "None"}], "}"}]}], ",", 
           "\[IndentingNewLine]", 
           RowBox[{"LegendFunction", "\[Rule]", "\"\<Frame\>\""}], ",", 
           "\[IndentingNewLine]", 
           RowBox[{"LabelStyle", "\[Rule]", 
            RowBox[{"Directive", "[", 
             RowBox[{"9", ",", "Black", ",", 
              RowBox[{"FontFamily", "\[Rule]", " ", "\"\<Arial\>\""}]}], 
             "]"}]}], ",", "\[IndentingNewLine]", 
           RowBox[{"LegendLayout", "\[Rule]", "\"\<Column\>\""}]}], " ", 
          "]"}], ",", "\[IndentingNewLine]", 
         RowBox[{"{", 
          RowBox[{"Right", ",", "Top"}], "}"}]}], "]"}]}]}], "   ", 
     "\[IndentingNewLine]", "]"}]}], ";"}], 
  "\[IndentingNewLine]"}], "\[IndentingNewLine]", 
 RowBox[{
  RowBox[{
   RowBox[{"Clear", "[", 
    RowBox[{"A", ",", "B", ",", "\[Nu]"}], "]"}], ";", 
   RowBox[{
    RowBox[{"phasecalibration", "[", 
     RowBox[{"A_", ",", "B_", ",", "\[Nu]_"}], "]"}], "=", 
    RowBox[{"ArcTan", "[", 
     FractionBox[
      RowBox[{"\[Nu]", 
       RowBox[{"(", 
        RowBox[{"B", "-", "A"}], ")"}]}], 
      RowBox[{
       SuperscriptBox["\[Nu]", "2"], "+", 
       RowBox[{"A", " ", "B"}]}]], "]"}]}], ";"}], 
  RowBox[{"(*", 
   RowBox[{
    RowBox[{"Mislabel", " ", "in", " ", "Billion", " ", 
     RowBox[{"code", "!"}], " ", "This", " ", "value", " ", "is", " ", "B"}], 
    "-", 
    RowBox[{"A", " ", "here", " ", "not", " ", "A"}], "-", "B"}], 
   "*)"}]}], "\[IndentingNewLine]", 
 RowBox[{
  RowBox[{
   RowBox[{"lorentz", "[", 
    RowBox[{"x_", ",", "x0_", ",", "gamma_"}], "]"}], ":=", 
   RowBox[{
    FractionBox["1", "\[Pi]"], 
    FractionBox[
     RowBox[{
      FractionBox["1", "2"], "gamma"}], 
     RowBox[{
      SuperscriptBox[
       RowBox[{"(", 
        RowBox[{"x", "-", "x0"}], ")"}], "2"], "+", 
      SuperscriptBox[
       RowBox[{"(", 
        RowBox[{
         FractionBox["1", "2"], "gamma"}], ")"}], "2"]}]]}]}], 
  ";"}]}], "Input",
 CellChangeTimes->{{3.720371664987092*^9, 3.720371821294258*^9}, 
   3.7203721916124487`*^9, {3.7203722603680587`*^9, 3.720372266507637*^9}, {
   3.72037233521428*^9, 3.7203723453888645`*^9}, {3.7203724020936604`*^9, 
   3.720372410239297*^9}, {3.720372446620433*^9, 3.7203724719316273`*^9}, {
   3.7203725162518816`*^9, 3.7203725184266896`*^9}, {3.7203725735460863`*^9, 
   3.7203726576105433`*^9}, {3.720372720528903*^9, 3.72037274129285*^9}, {
   3.7203727885395174`*^9, 3.7203728351403465`*^9}, {3.72037287209089*^9, 
   3.7203728784457703`*^9}, {3.7203729304311666`*^9, 
   3.7203729306006546`*^9}, {3.7203730161095543`*^9, 
   3.7203730255794506`*^9}, {3.7203730865392776`*^9, 
   3.7203730936463766`*^9}, {3.7203733985282974`*^9, 3.720373403704341*^9}, {
   3.7203734627459755`*^9, 3.720373480252135*^9}, {3.7203735330654154`*^9, 
   3.7203735338644886`*^9}, {3.7203735664256086`*^9, 
   3.7203736008582115`*^9}, {3.720373661533766*^9, 3.7203736868396626`*^9}, {
   3.720373726459112*^9, 3.7203737331611123`*^9}, {3.7203737999439964`*^9, 
   3.720373813031768*^9}, {3.7203738723761864`*^9, 3.7203738729680724`*^9}, {
   3.720373993226836*^9, 3.7203740211263885`*^9}, {3.7204180585189686`*^9, 
   3.7204180846150875`*^9}, {3.7204183211591024`*^9, 3.720418337815485*^9}, {
   3.720418373481163*^9, 3.720418391511315*^9}, {3.7204224546769495`*^9, 
   3.72042245531888*^9}, {3.720422929621684*^9, 3.720422948724227*^9}, {
   3.7204398075496635`*^9, 3.720439813387143*^9}, {3.7204398612911906`*^9, 
   3.7204398667634025`*^9}, {3.7204400117243366`*^9, 
   3.7204400153089356`*^9}, {3.7204415390356236`*^9, 
   3.7204415401553698`*^9}, {3.7204434532293606`*^9, 
   3.7204434540073385`*^9}, {3.720443567736628*^9, 3.7204435684388113`*^9}, {
   3.720444245257922*^9, 3.720444264136039*^9}, {3.7298640842244277`*^9, 
   3.7298640843674035`*^9}, {3.729866824385206*^9, 3.7298668253108664`*^9}, {
   3.7298675898074303`*^9, 3.7298675956450624`*^9}, {3.729867999775973*^9, 
   3.7298680610543523`*^9}, {3.731248315699552*^9, 3.731248428214774*^9}, {
   3.7576763743822913`*^9, 3.7576763743822913`*^9}},
 FontSize->12,
 CellLabel->
  "2/22/24 13:46:30 \
In[359]:=",ExpressionUUID->"3ac04bb0-2ac5-4e91-b356-e27393606720"],

Cell[BoxData[
 RowBox[{
  RowBox[{
   RowBox[{"fftR", "[", "data_", "]"}], ":=", 
   RowBox[{"Block", "[", 
    RowBox[{
     RowBox[{"{", 
      RowBox[{"a", ",", "a0", ",", "b", ",", "c", ",", "d", ",", "e"}], "}"}],
      ",", "\[IndentingNewLine]", 
     RowBox[{
      RowBox[{"a0", " ", "=", "data"}], ";", "\[IndentingNewLine]", 
      RowBox[{"a", "=", 
       RowBox[{
        RowBox[{
         RowBox[{"{", 
          RowBox[{
           RowBox[{"#", "[", 
            RowBox[{"[", "1", "]"}], "]"}], ",", 
           RowBox[{"2", 
            RowBox[{"#", "[", 
             RowBox[{"[", "2", "]"}], "]"}]}]}], "}"}], "&"}], "/@", "a0"}]}],
       ";", "\[IndentingNewLine]", 
      RowBox[{
       RowBox[{"a", "[", 
        RowBox[{"[", "1", "]"}], "]"}], "=", 
       RowBox[{"a0", "[", 
        RowBox[{"[", "1", "]"}], "]"}]}], ";", " ", 
      RowBox[{"(*", 
       RowBox[{"Quentin", " ", "and", " ", "Kirill", " ", "trick"}], "*)"}], 
      "\[IndentingNewLine]", "\[IndentingNewLine]", 
      RowBox[{"(*", 
       RowBox[{
        RowBox[{
        "Block", " ", "is", " ", "a", " ", "modular", " ", "environment", " ",
          "allowing", " ", "definition", " ", "of", " ", "local", " ", 
         "variables"}], ",", " ", 
        RowBox[{
        "here", " ", "I", " ", "assign", " ", "data", " ", "to", " ", "a", 
         " ", "local", " ", "variable", " ", "to", " ", "avoid", " ", 
         RowBox[{"writing", " ", "'"}], 
         RowBox[{"data", "'"}], " ", "all", " ", "over", " ", "the", " ", 
         "place"}]}], "*)"}], "\[IndentingNewLine]", 
      RowBox[{"b", "=", 
       RowBox[{
        RowBox[{
         RowBox[{"{", 
          RowBox[{
           RowBox[{
            RowBox[{"#", "[", 
             RowBox[{"[", 
              RowBox[{"2", ",", "1"}], "]"}], "]"}], "-", 
            RowBox[{"#", "[", 
             RowBox[{"[", 
              RowBox[{"1", ",", "1"}], "]"}], "]"}]}], ",", 
           RowBox[{"Fourier", "[", "\[IndentingNewLine]", 
            RowBox[{
             RowBox[{"(", 
              RowBox[{"#", "[", 
               RowBox[{"[", 
                RowBox[{"All", ",", "2"}], "]"}], "]"}], ")"}], ",", 
             RowBox[{"FourierParameters", "\[Rule]", 
              RowBox[{"{", 
               RowBox[{"1", ",", 
                RowBox[{"-", "1"}]}], "}"}]}]}], "\[IndentingNewLine]", 
            "]"}]}], "}"}], "&"}], "/@", 
        RowBox[{"{", "a", "}"}]}]}], ";", 
      RowBox[{"(*", 
       RowBox[{
        RowBox[{
        "This", " ", "returns", " ", "the", " ", "Fourier", " ", "transform", 
         " ", "of", " ", "data"}], ",", " ", 
        RowBox[{
        "plus", " ", "the", " ", "sampling", " ", "period", " ", "to", " ", 
         "calculate", " ", "frequency", " ", "bins"}]}], "*)"}], 
      "\[IndentingNewLine]", 
      RowBox[{"c", "=", 
       RowBox[{
        RowBox[{"(", 
         RowBox[{
          RowBox[{
           RowBox[{"Thread", "[", 
            RowBox[{"{", 
             RowBox[{
              RowBox[{
               RowBox[{"N", "[", 
                RowBox[{"Range", "[", 
                 RowBox[{"0", ",", 
                  RowBox[{
                   RowBox[{"Length", "[", 
                    RowBox[{"#", "[", 
                    RowBox[{"[", "2", "]"}], "]"}], "]"}], "-", "1"}]}], 
                 "]"}], "]"}], 
               FractionBox["1", 
                RowBox[{
                 RowBox[{"#", "[", 
                  RowBox[{"[", "1", "]"}], "]"}], 
                 RowBox[{"Length", "[", 
                  RowBox[{"#", "[", 
                   RowBox[{"[", "2", "]"}], "]"}], "]"}]}]]}], ",", " ", 
              RowBox[{
               RowBox[{"#", "[", 
                RowBox[{"[", "1", "]"}], "]"}], 
               RowBox[{"#", "[", 
                RowBox[{"[", "2", "]"}], "]"}]}]}], "}"}], "]"}], "&"}], "/@",
           "b"}], ")"}], "[", 
        RowBox[{"[", "1", "]"}], "]"}]}], ";", 
      RowBox[{"(*", 
       RowBox[{
       "constructs", " ", "frequency", " ", "axis", " ", "of", " ", "DFT"}], 
       "*)"}], 
      RowBox[{"(*", 
       RowBox[{"Also", " ", "multiply", " ", "by", " ", "dw"}], "*)"}], 
      "\[IndentingNewLine]", 
      RowBox[{"d", " ", "=", " ", 
       RowBox[{"Thread", "[", "\[IndentingNewLine]", 
        RowBox[{"{", 
         RowBox[{
          RowBox[{
           RowBox[{"Take", "[", 
            RowBox[{"c", ",", 
             RowBox[{"Floor", "[", 
              RowBox[{
               RowBox[{"Length", "[", "c", "]"}], "/", "2"}], "]"}]}], "]"}], 
           "[", 
           RowBox[{"[", 
            RowBox[{"All", ",", "1"}], "]"}], "]"}], ",", 
          "\[IndentingNewLine]", 
          RowBox[{
           RowBox[{"Take", "[", 
            RowBox[{"c", ",", 
             RowBox[{"Floor", "[", 
              RowBox[{
               RowBox[{"Length", "[", "c", "]"}], "/", "2"}], "]"}]}], "]"}], 
           "[", 
           RowBox[{"[", 
            RowBox[{"All", ",", "2"}], "]"}], "]"}]}], "}"}], "]"}]}], ";", 
      RowBox[{"(*", 
       RowBox[{
        RowBox[{"Take", " ", "first", " ", "half", " ", "of", " ", "data"}], 
        ",", " ", 
        RowBox[{"since", " ", "we", " ", 
         RowBox[{"don", "'"}], "t", " ", "want", " ", "negative", " ", 
         "frequency", " ", "components"}]}], "*)"}], "\[IndentingNewLine]", 
      RowBox[{
       RowBox[{
        RowBox[{"{", 
         RowBox[{
          RowBox[{"#", "[", 
           RowBox[{"[", "1", "]"}], "]"}], ",", " ", 
          RowBox[{"#", "[", 
           RowBox[{"[", "2", "]"}], "]"}]}], "}"}], "&"}], "/@", "d"}]}]}], 
    RowBox[{"(*", 
     RowBox[{
      RowBox[{"construct", " ", "output"}], ",", " ", 
      RowBox[{
      "with", " ", "normalization", " ", "of", " ", "noise", " ", "floor"}]}],
      "*)"}], "\[IndentingNewLine]", "]"}]}], ";"}]], "Input",
 CellChangeTimes->{{3.7582730782689004`*^9, 3.758273098796991*^9}, {
   3.758277795939434*^9, 3.758277796308448*^9}, {3.8648880599987907`*^9, 
   3.864888061431424*^9}, 3.864895035696845*^9, {3.864895080388648*^9, 
   3.8648950890792737`*^9}, 3.8648951703633137`*^9, {3.8648952004289007`*^9, 
   3.864895219963314*^9}, {3.8648953063903046`*^9, 3.8648953291756654`*^9}, 
   3.864895361402701*^9, 3.864897483981961*^9, {3.8648976495310535`*^9, 
   3.8648976602980003`*^9}, 3.876903532378605*^9, {3.87690381282461*^9, 
   3.8769039100391855`*^9}, 3.8769039429509153`*^9, 3.8769040228496237`*^9, {
   3.8769040831650486`*^9, 3.876904107674549*^9}, 3.876904152492641*^9, 
   3.8769041981733036`*^9, {3.914587824737999*^9, 3.9145878248555713`*^9}, {
   3.914588003064655*^9, 3.9145880036096306`*^9}},
 FontSize->12,
 CellLabel->
  "2/22/24 13:46:30 \
In[363]:=",ExpressionUUID->"92096334-09d0-428d-8a9f-e88ec1c82ff3"],

Cell[BoxData[
 RowBox[{
  RowBox[{
   RowBox[{"ReplaceStringR", "[", "data_", "]"}], ":=", 
   RowBox[{"Block", "[", 
    RowBox[{
     RowBox[{"{", "a", "}"}], ",", "\[IndentingNewLine]", 
     RowBox[{
      RowBox[{"a", " ", "=", "data"}], ";", "\[IndentingNewLine]", 
      RowBox[{"Table", "[", 
       RowBox[{
        RowBox[{
         RowBox[{"a", "[", 
          RowBox[{"[", "i", "]"}], "]"}], "=", 
         RowBox[{"StringReplace", "[", 
          RowBox[{
           RowBox[{"a", "[", 
            RowBox[{"[", "i", "]"}], "]"}], ",", 
           RowBox[{"\"\<E\>\"", "->", "\"\< 10^\>\""}]}], "]"}]}], ",", 
        RowBox[{"{", 
         RowBox[{"i", ",", "1", ",", 
          RowBox[{"Length", "@", "a"}]}], "}"}]}], "]"}], ";", 
      "\[IndentingNewLine]", "a"}]}], 
    RowBox[{"(*", 
     RowBox[{
      RowBox[{"construct", " ", "output"}], ",", " ", 
      RowBox[{
      "with", " ", "normalization", " ", "of", " ", "noise", " ", "floor"}]}],
      "*)"}], "\[IndentingNewLine]", "]"}]}], ";"}]], "Input",
 CellChangeTimes->{{3.848418440782017*^9, 3.8484184457099233`*^9}, {
   3.8484185095696044`*^9, 3.8484185748550215`*^9}, {3.848418962625512*^9, 
   3.8484189633989906`*^9}, {3.8553157081281457`*^9, 3.855315708840241*^9}, 
   3.876903600804919*^9},
 FontSize->12,
 CellLabel->
  "2/22/24 13:46:30 \
In[364]:=",ExpressionUUID->"a4e288ce-d86c-4543-b025-35ce143161c3"],

Cell[BoxData[
 RowBox[{
  RowBox[{
   RowBox[{"MovingAverageR", "[", 
    RowBox[{"data_", ",", "movingAverageTime_", ",", "rate_"}], "]"}], ":=", 
   RowBox[{"Block", "[", 
    RowBox[{
     RowBox[{"{", "b", "}"}], ",", "\[IndentingNewLine]", 
     RowBox[{
      RowBox[{"b", "=", 
       RowBox[{"Partition", "[", 
        RowBox[{
         RowBox[{"data", "[", 
          RowBox[{"[", 
           RowBox[{";;", ",", "2"}], "]"}], "]"}], ",", 
         RowBox[{"UpTo", "[", 
          RowBox[{"movingAverageTime", "*", "rate"}], "]"}], ",", "1"}], 
        "]"}]}], ";", "\[IndentingNewLine]", 
      RowBox[{"Table", "[", 
       RowBox[{
        RowBox[{"{", 
         RowBox[{
          RowBox[{"data", "[", 
           RowBox[{"[", 
            RowBox[{"i", ",", "1"}], "]"}], "]"}], ",", 
          RowBox[{"Mean", "@", 
           RowBox[{"b", "[", 
            RowBox[{"[", "i", "]"}], "]"}]}]}], "}"}], ",", 
        RowBox[{"{", 
         RowBox[{"i", ",", "1", ",", 
          RowBox[{"Length", "@", "b"}]}], "}"}]}], "]"}]}]}], 
    "\[IndentingNewLine]", "]"}]}], ";"}]], "Input",
 CellChangeTimes->{{3.8553156679749975`*^9, 3.8553157334664764`*^9}, {
   3.8553157636463065`*^9, 3.855315847226226*^9}, 3.876903600811943*^9},
 FontSize->12,
 CellLabel->
  "2/22/24 13:46:30 \
In[365]:=",ExpressionUUID->"32ddbfd5-eabe-4f17-802d-162325b3bb44"],

Cell[BoxData[
 RowBox[{
  RowBox[{
   RowBox[{"RealIntegrateR", "[", 
    RowBox[{"data_", ",", "k_"}], "]"}], ":=", 
   RowBox[{"Block", "[", 
    RowBox[{
     RowBox[{"{", 
      RowBox[{"b", ",", "\[Kappa]"}], "}"}], ",", "\[IndentingNewLine]", 
     RowBox[{
      RowBox[{"b", "=", 
       RowBox[{"data", "[", 
        RowBox[{"[", 
         RowBox[{"All", ",", "1"}], "]"}], "]"}]}], ";", 
      "\[IndentingNewLine]", 
      RowBox[{"Integrate", "[", 
       RowBox[{
        RowBox[{
         RowBox[{"Interpolation", "[", 
          RowBox[{"data", ",", 
           RowBox[{"InterpolationOrder", "->", "\[Kappa]"}]}], "]"}], "[", 
         "x", "]"}], ",", 
        RowBox[{"{", 
         RowBox[{"x", ",", 
          RowBox[{"Min", "[", "b", "]"}], ",", 
          RowBox[{"Max", "[", "b", "]"}]}], "}"}]}], "]"}]}]}], 
    "\[IndentingNewLine]", "]"}]}], ";"}]], "Input",
 CellChangeTimes->{{3.8556395162196693`*^9, 3.8556396455743275`*^9}, {
   3.855639677697831*^9, 3.8556397067904634`*^9}, {3.8556403602881026`*^9, 
   3.855640361206684*^9}, 3.8769036008189077`*^9},
 FontSize->12,
 CellLabel->
  "2/22/24 13:46:30 \
In[366]:=",ExpressionUUID->"d1fab380-cd72-4cbf-b73a-6e9e7054ce5e"],

Cell[BoxData[
 RowBox[{
  RowBox[{
   RowBox[{"BandpassR", "[", 
    RowBox[{"data_", ",", "\[Nu]1_", ",", "\[Nu]2_", ",", "order_"}], "]"}], ":=", 
   RowBox[{"Block", "[", 
    RowBox[{
     RowBox[{"{", 
      RowBox[{"rate", ",", "a", ",", "b", ",", "c"}], "}"}], ",", 
     "\[IndentingNewLine]", 
     RowBox[{
      RowBox[{"rate", "=", 
       FractionBox["1", 
        RowBox[{
         RowBox[{"data", "[", 
          RowBox[{"[", 
           RowBox[{"2", ",", "1"}], "]"}], "]"}], "-", 
         RowBox[{"data", "[", 
          RowBox[{"[", 
           RowBox[{"1", ",", "1"}], "]"}], "]"}]}]]}], ";", 
      RowBox[{"(*", 
       RowBox[{"sample", " ", "rate"}], "*)"}], "\[IndentingNewLine]", 
      RowBox[{"a", "=", 
       RowBox[{"ButterworthFilterModel", "[", 
        RowBox[{"{", 
         RowBox[{"\"\<Bandpass\>\"", ",", "order", ",", 
          RowBox[{"2", "\[Pi]", 
           RowBox[{"{", 
            RowBox[{"\[Nu]1", ",", "\[Nu]2"}], "}"}]}]}], "}"}], "]"}]}], ";", 
      RowBox[{"(*", 
       RowBox[{"make", " ", "filter"}], "*)"}], "\[IndentingNewLine]", 
      RowBox[{"b", "=", 
       RowBox[{"ToDiscreteTimeModel", "[", 
        RowBox[{"a", ",", 
         FractionBox["1", "rate"]}], "]"}]}], ";", " ", 
      RowBox[{"(*", 
       RowBox[{"Convert", " ", "to", " ", "recurrence", " ", "filter"}], 
       "*)"}], "\[IndentingNewLine]", 
      RowBox[{"Thread", "[", 
       RowBox[{"{", 
        RowBox[{
         RowBox[{"data", "[", 
          RowBox[{"[", 
           RowBox[{"All", ",", "1"}], "]"}], "]"}], ",", 
         RowBox[{"RecurrenceFilter", "[", 
          RowBox[{"b", ",", 
           RowBox[{"data", "[", 
            RowBox[{"[", 
             RowBox[{"All", ",", "2"}], "]"}], "]"}]}], "]"}]}], "}"}], 
       "]"}]}]}], "\[IndentingNewLine]", "]"}]}], ";"}]], "Input",
 CellChangeTimes->{{3.875086596665268*^9, 3.875086599667121*^9}, {
   3.87508663112356*^9, 3.875086648418683*^9}, {3.875086679467092*^9, 
   3.875086885786765*^9}, 3.875088127092095*^9, 3.8769036008259354`*^9},
 FontSize->12,
 CellLabel->
  "2/22/24 13:46:30 \
In[367]:=",ExpressionUUID->"3a7d347a-6a0d-4b3b-af6f-9ff091a4fd59"],

Cell[BoxData[{
 RowBox[{
  RowBox[{"ClearR", "[", "var_", "]"}], ":=", 
  RowBox[{"Block", "[", 
   RowBox[{
    RowBox[{"{", "}"}], ",", "\[IndentingNewLine]", 
    RowBox[{
     RowBox[{"Clear", "[", "var", "]"}], ";", "\[IndentingNewLine]", 
     RowBox[{"SetSharedFunction", "[", "var", "]"}]}]}], 
   "]"}]}], "\[IndentingNewLine]", ";"}], "Input",
 CellChangeTimes->{{3.876732933813833*^9, 3.876732938518157*^9}, {
  3.876732969931036*^9, 3.8767330878181596`*^9}, {3.91690647736684*^9, 
  3.9169065129108343`*^9}},
 FontSize->12,
 CellLabel->
  "2/22/24 13:46:30 \
In[368]:=",ExpressionUUID->"f9b9f765-eb91-497b-8977-5603cadb080d"],

Cell[BoxData[{
 RowBox[{
  RowBox[{
   RowBox[{"SEM", "[", "x_", "]"}], ":=", 
   FractionBox[
    RowBox[{"StandardDeviation", "[", "x", "]"}], 
    SqrtBox[
     RowBox[{"Length", "@", "x"}]]]}], ";"}], "\[IndentingNewLine]", 
 RowBox[{
  RowBox[{
   RowBox[{"STD", "[", "x_", "]"}], ":=", 
   RowBox[{"StandardDeviation", "[", "x", "]"}]}], 
  ";"}], "\[IndentingNewLine]"}], "Input",
 CellChangeTimes->{{3.876732933813833*^9, 3.876732938518157*^9}, {
  3.876732969931036*^9, 3.8767330878181596`*^9}, {3.916906456254403*^9, 
  3.916906465603925*^9}, {3.9169065322067432`*^9, 3.9169065586661186`*^9}, {
  3.91690668180847*^9, 3.916906695893732*^9}, {3.9169207624356775`*^9, 
  3.916920770458351*^9}, {3.9170027233636837`*^9, 3.9170027233666563`*^9}, {
  3.917005759563236*^9, 3.9170057660085177`*^9}},
 FontSize->12,
 CellLabel->
  "2/22/24 13:46:30 \
In[369]:=",ExpressionUUID->"5ece91ed-c02c-4a9d-bfbb-182fba90dc10"],

Cell[BoxData[
 RowBox[{
  RowBox[{
   RowBox[{"RoundR", "[", "x_", "]"}], ":=", 
   RowBox[{"NumberForm", "[", 
    RowBox[{"x", ",", "2"}], "]"}]}], ";"}]], "Input",
 CellChangeTimes->{{3.9174343607344265`*^9, 3.9174343825996323`*^9}},
 FontSize->12,
 CellLabel->
  "2/22/24 13:46:30 \
In[371]:=",ExpressionUUID->"99124996-73a2-465d-bf93-8a998884c6cb"]
}, Closed]]
}, Closed]]
}, Closed]],

Cell[CellGroupData[{

Cell[TextData[{
 StyleBox["J",
  FontSlant->"Italic"],
 "-",
 "couplings ratio analysis of quadrupolar nuclei"
}], "Title",
 CellChangeTimes->{{3.7078245019791374`*^9, 3.7078245052979937`*^9}, {
   3.7384975537504396`*^9, 3.7384975768235006`*^9}, {3.7392763142431493`*^9, 
   3.739276319189871*^9}, {3.739276355562681*^9, 3.739276376309101*^9}, {
   3.739524511680049*^9, 3.739524530682287*^9}, {3.7395245884264116`*^9, 
   3.7395246505945807`*^9}, {3.740385873842593*^9, 3.740385888684383*^9}, 
   3.848411961196226*^9, 3.9203562147645807`*^9, {3.9203563394370174`*^9, 
   3.9203563545709524`*^9}},
 FontSize->24,ExpressionUUID->"b62d2a3e-1769-4890-bf25-6f604afe90fd"],

Cell[CellGroupData[{

Cell["For 36000 scans", "Section",
 CellChangeTimes->{{3.7199258521061897`*^9, 3.719925854220332*^9}, {
   3.725802972223418*^9, 3.7258029898693624`*^9}, {3.7295983081738367`*^9, 
   3.729598314045455*^9}, {3.7305320884175634`*^9, 3.730532099937296*^9}, {
   3.7306146606567965`*^9, 3.730614662566864*^9}, {3.7307042150922956`*^9, 
   3.730704246724902*^9}, {3.730739072506812*^9, 3.7307391049149723`*^9}, {
   3.7310805401612225`*^9, 3.731080551252714*^9}, {3.7312544265920334`*^9, 
   3.731254427020173*^9}, {3.731256923160263*^9, 3.731256934720006*^9}, {
   3.7709866098297644`*^9, 3.770986616287491*^9}, {3.772183888848339*^9, 
   3.7721839002094564`*^9}, {3.779873484571972*^9, 3.779873493321822*^9}, 
   3.780310208543438*^9, {3.7803102422851753`*^9, 3.780310271895028*^9}, 
   3.780384327510586*^9, 3.7822267882403607`*^9, 3.782653579516182*^9, 
   3.782805595876561*^9, {3.791106097510704*^9, 3.791106103582978*^9}, 
   3.7911831009083085`*^9, {3.7931893442510366`*^9, 3.7931893604417925`*^9}, 
   3.79328431030289*^9, 3.794318473087901*^9, {3.7945666246422124`*^9, 
   3.794566624708037*^9}, {3.802498842028039*^9, 3.8024988422019677`*^9}, {
   3.8076173246814885`*^9, 3.807617339322332*^9}, {3.8096234507476397`*^9, 
   3.8096234613313255`*^9}, {3.8096275232132034`*^9, 3.809627533282301*^9}, {
   3.810472194395361*^9, 3.81047219661938*^9}, {3.8221251290773487`*^9, 
   3.8221251493280735`*^9}, {3.825672983270934*^9, 3.8256729864444456`*^9}, {
   3.825673772574854*^9, 3.825673779439496*^9}, {3.826030213858603*^9, 
   3.826030216492525*^9}, {3.826696024332172*^9, 3.8266960262171392`*^9}, {
   3.827299982840336*^9, 3.827299985619898*^9}, {3.828440510775483*^9, 
   3.8284405161921597`*^9}, {3.828451129534819*^9, 3.828451131486156*^9}, {
   3.832657640374977*^9, 3.8326576405418386`*^9}, {3.832657715130356*^9, 
   3.83265772310262*^9}, {3.848411956690339*^9, 3.8484119655873175`*^9}, {
   3.8552213059262857`*^9, 3.8552213087930903`*^9}, {3.875005760797504*^9, 
   3.8750057697018185`*^9}, {3.8752477538227577`*^9, 3.8752477584167366`*^9}, 
   3.8755132752776155`*^9, {3.875513364985914*^9, 3.8755133651320376`*^9}, {
   3.920356253014258*^9, 3.9203562535569735`*^9}},
 FontSize->18,
 FontWeight->"Normal",ExpressionUUID->"77bf4d9e-2122-4ef2-b0ec-c39b2a7f6127"],

Cell[BoxData[
 RowBox[{
  RowBox[{
  "datafolderMain", "=", 
   "\"\<T:\\\\Projects\\\\ZULF NMR\\\\Roman\\\\ZULF\\\\Papers\\\\Quadrupole \
project\\\\Phase IV Data\\\\Experiment 1 - Thermal \
spectra\\\\Partitions\>\""}], ";"}]], "Input",
 CellChangeTimes->{
  3.8552216276210613`*^9, {3.855221760981638*^9, 3.855221761296397*^9}, {
   3.8564322227328167`*^9, 3.8564322405442314`*^9}, {3.8750060385326023`*^9, 
   3.87500604325622*^9}, {3.8769036008379006`*^9, 3.876903630656659*^9}, 
   3.914915892772771*^9, 3.914916510538209*^9, 3.9149247320282965`*^9},
 FontSize->12,
 CellLabel->
  "2/15/24 17:19:23 \
In[218]:=",ExpressionUUID->"e4c1924e-917c-4941-8fe3-a981599ba63e"],

Cell[BoxData[
 RowBox[{
  RowBox[{"l", "=", "1"}], ";", 
  RowBox[{"p", "=", "2"}], ";"}]], "Input",
 CellChangeTimes->{{3.8552261981934595`*^9, 3.855226198418417*^9}, {
   3.8552262341951537`*^9, 3.855226277236746*^9}, {3.8552265933971024`*^9, 
   3.8552266338002777`*^9}, {3.855228480649392*^9, 3.855228495807191*^9}, 
   3.855384013887019*^9, {3.855389053164404*^9, 3.855389071049594*^9}},
 FontSize->12,
 CellLabel->
  "2/15/24 17:19:23 \
In[219]:=",ExpressionUUID->"affd5d17-6afb-4102-854e-a60b62111700"],

Cell["\<\
Remove 0.05 s initial data \[Implies] 5000*0.05=250 points. m stores is all \
the aux variables I need data[i,m]. Take every l element. s is less points \
for the plots. 5000*1.024=5120 points less for 3.072 s
p is channel\
\>", "Text",
 CellChangeTimes->{{3.847804914218175*^9, 3.8478049568430376`*^9}, {
   3.8478064576265144`*^9, 3.847806468050847*^9}, {3.847808834524228*^9, 
   3.8478088382453284`*^9}, {3.8478625696805754`*^9, 
   3.8478625725474463`*^9}, {3.847882749429991*^9, 3.8478827570360146`*^9}, {
   3.847894658055569*^9, 3.8478946983004217`*^9}, {3.8553860080559855`*^9, 
   3.8553860082366753`*^9}, {3.855389063978342*^9, 3.855389065859873*^9}, {
   3.855849719461283*^9, 3.855849719550367*^9}, 3.875006087108699*^9},
 FontSize->12,ExpressionUUID->"63fe4285-47d7-4074-b478-498e93d5853b"],

Cell[BoxData[{
 RowBox[{
  RowBox[{"datafolder", "=", 
   RowBox[{"FileNameJoin", "[", 
    RowBox[{"{", 
     RowBox[{
     "datafolderMain", ",", "\"\<00001 partitions of 36000 scans\>\""}], 
     "}"}], "]"}]}], ";"}], "\[IndentingNewLine]", 
 RowBox[{"Clear", "@", "data"}]}], "Input",
 CellChangeTimes->{{3.8266962079905663`*^9, 3.8266962335113935`*^9}, 
   3.8272999601998663`*^9, 3.827300027060042*^9, 3.828440596058499*^9, {
   3.828441630224244*^9, 3.828441631444096*^9}, 3.8284417317466764`*^9, {
   3.8284419232927847`*^9, 3.8284419239488106`*^9}, 3.828441964773234*^9, 
   3.8284511524066105`*^9, 3.832136761618553*^9, 3.8326584567250485`*^9, 
   3.8326595076875706`*^9, 3.8477972383111897`*^9, {3.8477972856217794`*^9, 
   3.8477973019532614`*^9}, {3.8477975357099094`*^9, 3.8477975677839727`*^9}, 
   3.847797613627983*^9, {3.8477976698626385`*^9, 3.847797705551491*^9}, {
   3.8477977858607874`*^9, 3.8477977860260525`*^9}, {3.847798178062947*^9, 
   3.8477981795894737`*^9}, {3.847804575748237*^9, 3.8478046380527773`*^9}, {
   3.847804670053134*^9, 3.847804670314408*^9}, {3.8478047253658295`*^9, 
   3.8478047278387027`*^9}, 3.8484129005119514`*^9, {3.848412938598197*^9, 
   3.8484129502749424`*^9}, {3.8484129884913692`*^9, 3.848413003036485*^9}, 
   3.848413040686884*^9, 3.8484130731672096`*^9, {3.848413112522234*^9, 
   3.848413113454706*^9}, {3.848413338591291*^9, 3.848413406489829*^9}, {
   3.848413703304229*^9, 3.8484137101472445`*^9}, {3.8484137810483274`*^9, 
   3.8484137960752935`*^9}, 3.848413882982728*^9, 3.848419113867627*^9, {
   3.855221837010865*^9, 3.8552219248626747`*^9}, {3.855222001631702*^9, 
   3.855222027859426*^9}, {3.8552220941169806`*^9, 3.8552220991048093`*^9}, {
   3.8552222188709197`*^9, 3.8552222972898293`*^9}, {3.8552223466549892`*^9, 
   3.8552223810011187`*^9}, {3.855222414284953*^9, 3.8552224444464865`*^9}, {
   3.8552224802139177`*^9, 3.8552224845563855`*^9}, {3.8552225219571466`*^9, 
   3.855222527987338*^9}, {3.8552226139520864`*^9, 3.855222638846647*^9}, {
   3.855222696454748*^9, 3.855222747683406*^9}, {3.8552228213234916`*^9, 
   3.855222830569612*^9}, {3.8552230962080936`*^9, 3.8552230994969482`*^9}, {
   3.8552231744156117`*^9, 3.8552231811504602`*^9}, {3.855223280629775*^9, 
   3.855223306944131*^9}, {3.8552257914425783`*^9, 3.855225801605564*^9}, {
   3.8552259267184443`*^9, 3.8552259328912497`*^9}, {3.85538222694772*^9, 
   3.8553822269624276`*^9}, {3.8553838699197874`*^9, 
   3.8553839587436504`*^9}, {3.8557237518944016`*^9, 
   3.8557237831223035`*^9}, {3.8557238287961564`*^9, 3.855723873516019*^9}, {
   3.856432065849266*^9, 3.856432071903715*^9}, 3.8564322610894823`*^9, {
   3.856432741244498*^9, 3.856432752200996*^9}, {3.856434096664362*^9, 
   3.8564341032782135`*^9}, {3.8750058233696747`*^9, 
   3.8750058361852417`*^9}, {3.8750060676444397`*^9, 3.8750060731825733`*^9}, 
   3.875006225818244*^9, {3.875010881015577*^9, 3.8750110076681066`*^9}, 
   3.875011194150824*^9, {3.875011570720136*^9, 3.8750115861434574`*^9}, {
   3.8750722577727213`*^9, 3.8750723464318037`*^9}, {3.8750724010102367`*^9, 
   3.875072405266786*^9}, {3.875072494652258*^9, 3.875072542364365*^9}, {
   3.8750727725084324`*^9, 3.875072795617118*^9}, {3.875073063979835*^9, 
   3.875073087628601*^9}, 3.875074249772098*^9, 3.8752484165763903`*^9, {
   3.8752511974863167`*^9, 3.875251232618456*^9}},
 FontSize->12,
 CellLabel->
  "2/15/24 17:19:23 \
In[220]:=",ExpressionUUID->"197587d4-414f-4d32-8bff-857af3b6d71e"],

Cell[BoxData[
 RowBox[{
  RowBox[{"For", "[", 
   RowBox[{
    RowBox[{"i", "=", "1"}], ",", 
    RowBox[{"i", "\[LessEqual]", "1"}], ",", 
    RowBox[{"i", "++"}], ",", "\[IndentingNewLine]", 
    RowBox[{
     RowBox[{
      RowBox[{"data", "[", 
       RowBox[{"1", ",", "1", ",", "1", ",", "i"}], "]"}], "=", 
      RowBox[{
       RowBox[{"ToExpression", "@", 
        RowBox[{"ReplaceStringR", "@", 
         RowBox[{
          RowBox[{"Import", "[", 
           RowBox[{
            RowBox[{"FileNameJoin", "[", 
             RowBox[{"{", 
              RowBox[{"datafolder", ",", 
               RowBox[{"\"\<Scan-\>\"", "<>", 
                RowBox[{"IntegerString", "[", 
                 RowBox[{"i", ",", "10", ",", "4"}], "]"}], "<>", 
                "\"\<.lvm\>\""}]}], "}"}], "]"}], ",", "\"\<Table\>\"", ",", 
            RowBox[{"NumberPoint", "->", "\"\<,\>\""}], ",", 
            RowBox[{"\"\<FieldSeparators\>\"", "\[Rule]", "\"\<\\t\>\""}]}], 
           "]"}], "[", 
          RowBox[{"[", 
           RowBox[{
            RowBox[{"23", ";;", 
             RowBox[{"-", "2"}], ";;", "l"}], ",", 
            RowBox[{"{", 
             RowBox[{"1", ",", "3"}], "}"}]}], "]"}], "]"}]}]}], "//", 
       "Quiet"}]}], ";", "\[IndentingNewLine]", 
     RowBox[{
      RowBox[{"data", "[", 
       RowBox[{"2", ",", "1", ",", "1", ",", "i"}], "]"}], "=", 
      RowBox[{
       RowBox[{"ToExpression", "@", 
        RowBox[{"ReplaceStringR", "@", 
         RowBox[{
          RowBox[{"Import", "[", 
           RowBox[{
            RowBox[{"FileNameJoin", "[", 
             RowBox[{"{", 
              RowBox[{"datafolder", ",", 
               RowBox[{"\"\<Scan-\>\"", "<>", 
                RowBox[{"IntegerString", "[", 
                 RowBox[{"i", ",", "10", ",", "4"}], "]"}], "<>", 
                "\"\<.lvm\>\""}]}], "}"}], "]"}], ",", "\"\<Table\>\"", ",", 
            RowBox[{"NumberPoint", "->", "\"\<,\>\""}], ",", 
            RowBox[{"\"\<FieldSeparators\>\"", "\[Rule]", "\"\<\\t\>\""}]}], 
           "]"}], "[", 
          RowBox[{"[", 
           RowBox[{
            RowBox[{"23", ";;", 
             RowBox[{"-", "2"}], ";;", "l"}], ",", 
            RowBox[{"{", 
             RowBox[{"1", ",", "5"}], "}"}]}], "]"}], "]"}]}]}], "//", 
       "Quiet"}]}], ";", "\[IndentingNewLine]", 
     RowBox[{
      RowBox[{"data", "[", 
       RowBox[{"3", ",", "1", ",", "1", ",", "i"}], "]"}], "=", 
      RowBox[{
       RowBox[{"data", "[", 
        RowBox[{"2", ",", "1", ",", "1", ",", "i"}], "]"}], "-", 
       RowBox[{
        RowBox[{"data", "[", 
         RowBox[{"1", ",", "1", ",", "1", ",", "i"}], "]"}], ".", 
        RowBox[{"DiagonalMatrix", "[", 
         RowBox[{"{", 
          RowBox[{"0", ",", "1"}], "}"}], "]"}]}]}]}], ";"}]}], 
   "\[IndentingNewLine]", "]"}], ";"}]], "Input",
 CellChangeTimes->{{3.8266962079905663`*^9, 3.8266962335113935`*^9}, 
   3.8272999601998663`*^9, 3.827300027060042*^9, 3.828440596058499*^9, {
   3.828441630224244*^9, 3.828441631444096*^9}, 3.8284417317466764`*^9, {
   3.8284419232927847`*^9, 3.8284419239488106`*^9}, 3.828441964773234*^9, 
   3.8284511524066105`*^9, 3.832136761618553*^9, 3.8326584567250485`*^9, 
   3.8326595076875706`*^9, 3.8477972383111897`*^9, {3.8477972856217794`*^9, 
   3.8477973019532614`*^9}, {3.8477975357099094`*^9, 3.8477975677839727`*^9}, 
   3.847797613627983*^9, {3.8477976698626385`*^9, 3.847797705551491*^9}, {
   3.8477977858607874`*^9, 3.8477977860260525`*^9}, {3.847798178062947*^9, 
   3.8477981795894737`*^9}, {3.847804575748237*^9, 3.8478046380527773`*^9}, {
   3.847804670053134*^9, 3.847804670314408*^9}, {3.8478047253658295`*^9, 
   3.8478047278387027`*^9}, 3.8484129005119514`*^9, {3.848412938598197*^9, 
   3.8484129502749424`*^9}, {3.8484129884913692`*^9, 3.848413003036485*^9}, 
   3.848413040686884*^9, 3.8484130731672096`*^9, {3.848413112522234*^9, 
   3.848413113454706*^9}, {3.848413338591291*^9, 3.848413406489829*^9}, {
   3.848413703304229*^9, 3.8484137101472445`*^9}, {3.8484137810483274`*^9, 
   3.8484137960752935`*^9}, 3.848413882982728*^9, 3.848419113867627*^9, {
   3.855221837010865*^9, 3.8552219248626747`*^9}, {3.855222001631702*^9, 
   3.855222027859426*^9}, {3.8552220941169806`*^9, 3.8552220991048093`*^9}, {
   3.8552222188709197`*^9, 3.8552222972898293`*^9}, {3.8552223466549892`*^9, 
   3.8552223810011187`*^9}, {3.855222414284953*^9, 3.8552224444464865`*^9}, {
   3.8552224802139177`*^9, 3.8552224845563855`*^9}, {3.8552225219571466`*^9, 
   3.855222527987338*^9}, {3.8552226139520864`*^9, 3.855222638846647*^9}, {
   3.855222696454748*^9, 3.855222747683406*^9}, {3.8552228213234916`*^9, 
   3.855222830569612*^9}, {3.8552230962080936`*^9, 3.8552230994969482`*^9}, {
   3.8552231744156117`*^9, 3.8552231811504602`*^9}, {3.855223280629775*^9, 
   3.855223306944131*^9}, {3.8552257914425783`*^9, 3.855225801605564*^9}, {
   3.8552259267184443`*^9, 3.8552259328912497`*^9}, {3.85538222694772*^9, 
   3.8553822269624276`*^9}, {3.8553838699197874`*^9, 
   3.8553839587436504`*^9}, {3.8557237518944016`*^9, 
   3.8557237831223035`*^9}, {3.8557238287961564`*^9, 3.855723873516019*^9}, {
   3.856432065849266*^9, 3.856432071903715*^9}, 3.8564322610894823`*^9, {
   3.856432741244498*^9, 3.856432752200996*^9}, {3.856434096664362*^9, 
   3.8564341032782135`*^9}, {3.8750058233696747`*^9, 
   3.8750058361852417`*^9}, {3.8750060676444397`*^9, 3.8750060731825733`*^9}, 
   3.875006225818244*^9, {3.875010881015577*^9, 3.8750110076681066`*^9}, 
   3.875011194150824*^9, {3.875011570720136*^9, 3.8750115861434574`*^9}, {
   3.8750722577727213`*^9, 3.8750723464318037`*^9}, {3.8750724010102367`*^9, 
   3.875072405266786*^9}, {3.875072494652258*^9, 3.875072542364365*^9}, {
   3.8750727725084324`*^9, 3.875072795617118*^9}, {3.875073063979835*^9, 
   3.875073087628601*^9}, 3.875074249772098*^9, 3.8752484165763903`*^9, {
   3.8752511974863167`*^9, 3.8752511997313166`*^9}, {3.8769036008419185`*^9, 
   3.8769036008459234`*^9}},
 FontSize->12,
 CellLabel->
  "2/15/24 17:19:23 \
In[222]:=",ExpressionUUID->"565489ee-d737-4e9d-adbd-06ec76f4a331"],

Cell[BoxData[{
 RowBox[{
  RowBox[{"rate", "=", "1000"}], ";"}], "\[IndentingNewLine]", 
 RowBox[{
  RowBox[{"tacq0", "=", "0.05"}], ";", 
  RowBox[{"tacq", "=", "2.048"}], ";"}], "\[IndentingNewLine]", 
 RowBox[{
  RowBox[{"MA", "=", "0.025"}], ";"}], "\[IndentingNewLine]", 
 RowBox[{
  RowBox[{"ZF", "=", "tacq"}], ";", 
  RowBox[{"LB", "=", "0."}], ";"}]}], "Input",
 CellChangeTimes->{{3.8552280247879*^9, 3.855228127535666*^9}, {
   3.855228279829598*^9, 3.8552282860177774`*^9}, {3.8552284315494747`*^9, 
   3.855228605920743*^9}, {3.8552286649501386`*^9, 3.8552287178269243`*^9}, {
   3.8552287505718255`*^9, 3.855228824185807*^9}, {3.855228893905958*^9, 
   3.855228906332609*^9}, {3.8552289452812195`*^9, 3.8552290156111307`*^9}, {
   3.8552290992499065`*^9, 3.8552291472799397`*^9}, {3.855229178972579*^9, 
   3.8552291881613874`*^9}, 3.8552292325815997`*^9, {3.855229289468934*^9, 
   3.855229306359932*^9}, {3.855229529327132*^9, 3.8552295358046885`*^9}, {
   3.855229565902701*^9, 3.855229567251043*^9}, {3.85529001383735*^9, 
   3.85529001616226*^9}, {3.855290154951404*^9, 3.8552901575217485`*^9}, 
   3.8552907653321095`*^9, {3.855290894154379*^9, 3.855290925246132*^9}, {
   3.855296286637165*^9, 3.855296287605178*^9}, {3.855296365756689*^9, 
   3.8552963705362835`*^9}, {3.855304318345486*^9, 3.8553043192169795`*^9}, 
   3.855305685360326*^9, {3.8553173910804305`*^9, 3.8553173961379805`*^9}, {
   3.8553175520555468`*^9, 3.855317554586132*^9}, 3.855317602108143*^9, 
   3.85532328820708*^9, {3.8553234091949606`*^9, 3.8553234092907066`*^9}, {
   3.855378133703558*^9, 3.8553781339189997`*^9}, 3.8553789696897984`*^9, 
   3.8557311304910526`*^9, 3.865326672734008*^9, {3.8750112974208107`*^9, 
   3.875011334878169*^9}, {3.875012355396658*^9, 3.8750123827093277`*^9}, 
   3.875072702648143*^9, {3.8750732327307873`*^9, 3.875073232949083*^9}, {
   3.8750739629159803`*^9, 3.87507400286895*^9}, 3.875074082547348*^9, {
   3.8750741379005575`*^9, 3.8750741920859613`*^9}, {3.8750744815884933`*^9, 
   3.875074482522205*^9}, {3.8750745170282927`*^9, 3.8750745586892257`*^9}, 
   3.875090069791786*^9, 3.876917245621603*^9, {3.8769173031640277`*^9, 
   3.8769173037089434`*^9}, 3.8769175515414762`*^9, {3.8769177611826553`*^9, 
   3.8769177615675817`*^9}},
 FontSize->12,
 CellLabel->
  "2/15/24 17:19:24 \
In[223]:=",ExpressionUUID->"aebcfa19-35f9-4690-8671-9b1222de3ba3"],

Cell[BoxData[{
 RowBox[{
  RowBox[{"k", "=", "3"}], ";", 
  RowBox[{"kmax", "=", "3"}], ";"}], "\[IndentingNewLine]", 
 RowBox[{
  RowBox[{"n", "=", "1"}], ";"}], "\[IndentingNewLine]", 
 RowBox[{
  RowBox[{"o", "=", "1"}], ";"}], "\[IndentingNewLine]", 
 RowBox[{
  RowBox[{"\[Nu]1", "=", "20"}], ";", 
  RowBox[{"\[Nu]2", "=", "1000"}], ";", 
  RowBox[{"order", "=", "3"}], ";"}]}], "Input",
 CellChangeTimes->{{3.855228106505409*^9, 3.8552281085801697`*^9}, 
   3.8552282895187426`*^9, {3.8553060776497326`*^9, 3.8553060781882915`*^9}, {
   3.8553062041060863`*^9, 3.85530620463168*^9}, 3.8553751418525047`*^9, {
   3.8553782475163527`*^9, 3.8553782480794196`*^9}, {3.8553789795002527`*^9, 
   3.8553789797347126`*^9}, {3.8553790851690845`*^9, 3.855379085634905*^9}, {
   3.8553793884218473`*^9, 3.855379388765007*^9}, {3.855384031989908*^9, 
   3.8553840463805723`*^9}, {3.855390354309449*^9, 3.855390393417574*^9}, 
   3.855390447966617*^9, {3.855390752370421*^9, 3.85539076613918*^9}, 
   3.855391228004217*^9, {3.8553914102926273`*^9, 3.855391410678794*^9}, {
   3.8553949405491815`*^9, 3.855394940599002*^9}, {3.855395016135385*^9, 
   3.855395017211757*^9}, {3.8554127076177464`*^9, 3.8554127080968447`*^9}, {
   3.8554127642858467`*^9, 3.855412764835231*^9}, {3.855412947884314*^9, 
   3.855412948544831*^9}, {3.8554132033538074`*^9, 3.8554132037446513`*^9}, {
   3.8554141516037626`*^9, 3.855414152336212*^9}, {3.8554180660506215`*^9, 
   3.8554180715223293`*^9}, {3.855418211667116*^9, 3.8554182122507477`*^9}, {
   3.8554182880651913`*^9, 3.855418294226726*^9}, {3.8554186472645726`*^9, 
   3.855418647546768*^9}, {3.8556375196646967`*^9, 3.8556375237469373`*^9}, {
   3.855637637456678*^9, 3.855637637883871*^9}, {3.855638418014736*^9, 
   3.855638418564291*^9}, {3.8556387711715484`*^9, 3.8556387715004897`*^9}, {
   3.855638920105594*^9, 3.8556389204825773`*^9}, {3.855644347210951*^9, 
   3.85564434745885*^9}, {3.855644494717673*^9, 3.8556444951133823`*^9}, {
   3.855644833169172*^9, 3.855644833346648*^9}, 3.8556449991788692`*^9, 
   3.855645114325369*^9, {3.85564521292553*^9, 3.8556452132236843`*^9}, {
   3.855645286479911*^9, 3.855645286818945*^9}, {3.855645364670683*^9, 
   3.855645365084075*^9}, {3.8556597039406967`*^9, 3.855659713057567*^9}, {
   3.855660431953188*^9, 3.8556604323730745`*^9}, {3.8556605263466296`*^9, 
   3.8556605272861357`*^9}, {3.8556624394269505`*^9, 
   3.8556624405264673`*^9}, {3.8556638802194157`*^9, 3.855663880909026*^9}, {
   3.8556640932948027`*^9, 3.8556640936045837`*^9}, {3.8556641339005466`*^9, 
   3.855664134490225*^9}, {3.855677161687338*^9, 3.855677161925562*^9}, {
   3.855677260006456*^9, 3.8556772604648933`*^9}, {3.855721764684966*^9, 
   3.855721765124858*^9}, {3.8557218659263673`*^9, 3.8557218664761753`*^9}, {
   3.855722092650015*^9, 3.8557220931197743`*^9}, {3.8557222363215175`*^9, 
   3.855722236821249*^9}, 3.8557222770136642`*^9, {3.855722361965633*^9, 
   3.8557224187975435`*^9}, {3.8557227966843414`*^9, 3.855722808846501*^9}, {
   3.8557236518442264`*^9, 3.8557236572909536`*^9}, {3.855723984382208*^9, 
   3.855724004600149*^9}, {3.85572409142738*^9, 3.8557240934162865`*^9}, {
   3.8557241314783487`*^9, 3.855724131808288*^9}, {3.855724164363368*^9, 
   3.855724164423445*^9}, {3.8557322841471043`*^9, 3.855732287356912*^9}, {
   3.855756389120081*^9, 3.8557563896685505`*^9}, {3.8557564469516315`*^9, 
   3.8557564475610685`*^9}, {3.855827424936243*^9, 3.855827425136195*^9}, {
   3.8558274935451975`*^9, 3.855827493822654*^9}, {3.855827579072033*^9, 
   3.855827611479307*^9}, {3.855827677861483*^9, 3.8558277094251857`*^9}, {
   3.8558277689291816`*^9, 3.855827769104459*^9}, {3.855828147833586*^9, 
   3.8558281480882425`*^9}, {3.855828205960332*^9, 3.855828206123111*^9}, {
   3.85582886640105*^9, 3.855828866647007*^9}, {3.85582996005987*^9, 
   3.855829961671756*^9}, {3.855830330881606*^9, 3.855830331175433*^9}, {
   3.8558554748211174`*^9, 3.855855479143277*^9}, {3.8558555313692884`*^9, 
   3.855855531803343*^9}, 3.8558555802965546`*^9, {3.855855665694621*^9, 
   3.8558556661092806`*^9}, {3.8559863160149374`*^9, 
   3.8559863163784065`*^9}, {3.8559864200250316`*^9, 
   3.8559864204811163`*^9}, {3.8559868017677727`*^9, 
   3.8559868046382895`*^9}, {3.855986979706296*^9, 3.8559869800281477`*^9}, {
   3.855987405980569*^9, 3.8559874064317884`*^9}, {3.856328572077879*^9, 
   3.8563285781336207`*^9}, {3.8563307398989596`*^9, 3.856330740149208*^9}, {
   3.8563308344625854`*^9, 3.856330834727158*^9}, {3.8563309014758444`*^9, 
   3.856330901562534*^9}, {3.8563310027608476`*^9, 3.856331002949236*^9}, {
   3.856331073764336*^9, 3.8563310739545684`*^9}, {3.856331203077346*^9, 
   3.856331203281004*^9}, {3.8563312903714056`*^9, 3.856331290768743*^9}, {
   3.856331450072853*^9, 3.8563314504889507`*^9}, {3.856331525924829*^9, 
   3.8563315282768493`*^9}, {3.856331607145851*^9, 3.856331607411628*^9}, {
   3.856331715873562*^9, 3.8563317160361524`*^9}, {3.8563318193730264`*^9, 
   3.856331819552657*^9}, {3.8563319004224844`*^9, 3.8563319008776245`*^9}, {
   3.856332159300257*^9, 3.856332159760249*^9}, {3.856332236776415*^9, 
   3.856332236858536*^9}, {3.8563324477114735`*^9, 3.8563324480223885`*^9}, {
   3.856332509061261*^9, 3.8563325094885545`*^9}, {3.8563326110687885`*^9, 
   3.856332612769268*^9}, {3.856342795086015*^9, 3.8563427954437065`*^9}, 
   3.8563430106209164`*^9, {3.856343284510257*^9, 3.856343284941189*^9}, {
   3.856343377096139*^9, 3.856343377511182*^9}, {3.85634356156547*^9, 
   3.8563435620231323`*^9}, {3.8563436934517307`*^9, 
   3.8563436936959105`*^9}, {3.8563438158947988`*^9, 3.856343816256457*^9}, {
   3.8563439068329287`*^9, 3.8563439072488675`*^9}, {3.8564348466093197`*^9, 
   3.8564348507201495`*^9}, {3.8564352619011126`*^9, 3.856435262048891*^9}, {
   3.8564353524431534`*^9, 3.856435352618593*^9}, {3.8564356199430103`*^9, 
   3.856435621238593*^9}, {3.856435717905754*^9, 3.8564357181935863`*^9}, {
   3.8564357906142473`*^9, 3.8564357910131445`*^9}, {3.85643585599333*^9, 
   3.8564358567900853`*^9}, {3.8564359102023926`*^9, 3.856435913170852*^9}, {
   3.8564359612840567`*^9, 3.856435964018794*^9}, {3.8564360251579905`*^9, 
   3.8564360256035824`*^9}, {3.8564360763582344`*^9, 
   3.8564360766631083`*^9}, {3.8564361258416653`*^9, 3.856436126246651*^9}, {
   3.8564361824748545`*^9, 3.8564361894063144`*^9}, {3.8564362635243115`*^9, 
   3.8564362644711514`*^9}, {3.856436330785715*^9, 3.856436331283786*^9}, {
   3.856436434916747*^9, 3.8564364352541485`*^9}, {3.856436491435707*^9, 
   3.8564364918994703`*^9}, {3.8564365976950293`*^9, 3.8564366000289106`*^9}, 
   3.856436687107921*^9, {3.8564369413334837`*^9, 3.8564369431376963`*^9}, {
   3.8564369873628445`*^9, 3.856436987732688*^9}, {3.8564370313157673`*^9, 
   3.856437031750231*^9}, {3.8564370763965406`*^9, 3.8564370768878946`*^9}, {
   3.8564371262552223`*^9, 3.8564371265248103`*^9}, {3.8564371774621572`*^9, 
   3.8564371778260794`*^9}, {3.856437220951356*^9, 3.8564372215281677`*^9}, {
   3.8564372643525515`*^9, 3.8564372649272504`*^9}, {3.8564373064831915`*^9, 
   3.856437306847732*^9}, {3.85643735004813*^9, 3.8564373504507966`*^9}, {
   3.8564373944635115`*^9, 3.8564373997856874`*^9}, {3.8564375619727345`*^9, 
   3.8564375622227516`*^9}, {3.8565134547823896`*^9, 3.8565134831557765`*^9}, 
   3.8565137019965916`*^9, 3.8565137792925043`*^9, {3.8565138787992053`*^9, 
   3.8565138792888117`*^9}, {3.856513932518242*^9, 3.856513933335226*^9}, {
   3.8565139878736567`*^9, 3.8565139919875374`*^9}, 3.856625326397087*^9, {
   3.8566262988053255`*^9, 3.856626298894586*^9}, {3.856626340701753*^9, 
   3.8566263408128967`*^9}, {3.8566263912340813`*^9, 3.8566263916539497`*^9}, 
   3.86532617007594*^9, 3.865326610032174*^9, 3.8653267499332047`*^9, 
   3.865328007179996*^9, 3.8653281778390007`*^9, 3.865328422620035*^9, {
   3.8653285729483523`*^9, 3.86532857325233*^9}, {3.865328703119395*^9, 
   3.8653287032956696`*^9}, {3.86532885916181*^9, 3.8653288605796037`*^9}, {
   3.865328960470378*^9, 3.865328971026145*^9}, {3.8653291625669603`*^9, 
   3.8653291626614246`*^9}, {3.8653292494080515`*^9, 3.86532925123318*^9}, {
   3.865329455112039*^9, 3.865329455327491*^9}, {3.865329541997154*^9, 
   3.8653295423704166`*^9}, 3.8750112085841093`*^9, {3.8750112415158*^9, 
   3.8750112417715387`*^9}, {3.8750725610010233`*^9, 3.875072574159279*^9}, {
   3.875089452804784*^9, 3.8750894776121807`*^9}, {3.875089577870659*^9, 
   3.875089577954902*^9}, {3.8750898389630766`*^9, 3.8750898397033553`*^9}, {
   3.875851188817157*^9, 3.875851191742032*^9}},
 FontSize->12,
 CellLabel->
  "2/15/24 17:19:24 \
In[227]:=",ExpressionUUID->"8cf8f4a4-5427-4c62-b840-31c5592df38f"],

Cell[CellGroupData[{

Cell[BoxData[{
 RowBox[{
  RowBox[{"s", "=", "10"}], ";"}], "\[IndentingNewLine]", 
 RowBox[{
  RowBox[{"ListPlot", "[", 
   RowBox[{
    RowBox[{"{", "\[IndentingNewLine]", 
     RowBox[{
      RowBox[{
       RowBox[{
        RowBox[{"{", 
         RowBox[{
          RowBox[{"#", "[", 
           RowBox[{"[", "1", "]"}], "]"}], ",", 
          RowBox[{"Re", "[", 
           RowBox[{"#", "[", 
            RowBox[{"[", "2", "]"}], "]"}], "]"}]}], "}"}], "&"}], "/@", 
       RowBox[{
        RowBox[{"data", "[", 
         RowBox[{"1", ",", "1", ",", "n", ",", "o"}], "]"}], "[", 
        RowBox[{"[", 
         RowBox[{";;", ";;", "s"}], "]"}], "]"}]}], ",", 
      "\[IndentingNewLine]", 
      RowBox[{
       RowBox[{
        RowBox[{"{", 
         RowBox[{
          RowBox[{"#", "[", 
           RowBox[{"[", "1", "]"}], "]"}], ",", 
          RowBox[{"Re", "[", 
           RowBox[{"#", "[", 
            RowBox[{"[", "2", "]"}], "]"}], "]"}]}], "}"}], "&"}], "/@", 
       RowBox[{
        RowBox[{"data", "[", 
         RowBox[{"2", ",", "1", ",", "n", ",", "o"}], "]"}], "[", 
        RowBox[{"[", 
         RowBox[{";;", ";;", "s"}], "]"}], "]"}]}], ",", 
      "\[IndentingNewLine]", 
      RowBox[{
       RowBox[{
        RowBox[{"{", 
         RowBox[{
          RowBox[{"#", "[", 
           RowBox[{"[", "1", "]"}], "]"}], ",", 
          RowBox[{"Re", "[", 
           RowBox[{"#", "[", 
            RowBox[{"[", "2", "]"}], "]"}], "]"}]}], "}"}], "&"}], "/@", 
       RowBox[{
        RowBox[{"data", "[", 
         RowBox[{"3", ",", "1", ",", "n", ",", "o"}], "]"}], "[", 
        RowBox[{"[", 
         RowBox[{";;", ";;", "s"}], "]"}], "]"}]}]}], "\[IndentingNewLine]", 
     "}"}], ",", 
    RowBox[{"PlotRange", "->", 
     RowBox[{"{", 
      RowBox[{
       RowBox[{"{", 
        RowBox[{"tacq0", ",", "All"}], "}"}], ",", "All"}], "}"}]}], ",", 
    RowBox[{"Joined", "\[Rule]", "False"}], ",", 
    RowBox[{"Frame", "\[Rule]", 
     RowBox[{"{", 
      RowBox[{"True", ",", "True", ",", "False", ",", "False"}], "}"}]}], ",", 
    RowBox[{"FrameLabel", "\[Rule]", 
     RowBox[{"{", "\"\<Time [s]\>\"", "}"}]}], ",", 
    RowBox[{"PlotLegends", "\[Rule]", 
     RowBox[{"{", 
      RowBox[{
      "\"\<data\>\"", ",", "\"\<dark\>\"", ",", "\"\<difference\>\""}], 
      "}"}]}]}], "]"}], "//", "Rasterize"}]}], "Input",
 CellChangeTimes->{
  3.8552226495745454`*^9, {3.855225057303032*^9, 3.8552251227283154`*^9}, {
   3.855225157242358*^9, 3.855225206716637*^9}, {3.855225367526532*^9, 
   3.8552254520144205`*^9}, {3.855225812085956*^9, 3.8552258123525195`*^9}, {
   3.8552260005370474`*^9, 3.8552260286729517`*^9}, {3.855226066111128*^9, 
   3.8552261378918962`*^9}, {3.855226207812696*^9, 3.8552262192350616`*^9}, {
   3.8552262842266073`*^9, 3.855226293125574*^9}, {3.855226390242061*^9, 
   3.8552265145558124`*^9}, {3.8552267685256233`*^9, 3.855226866242628*^9}, {
   3.855226996398085*^9, 3.855227011968911*^9}, {3.8552271612854915`*^9, 
   3.8552272034465113`*^9}, {3.8552272904252043`*^9, 
   3.8552273063106327`*^9}, {3.8552274003359766`*^9, 3.8552275312320967`*^9}, 
   3.8552278909025106`*^9, {3.8552910885586596`*^9, 3.855291111763137*^9}, {
   3.8552924919137726`*^9, 3.8552924990933394`*^9}, {3.85537451204043*^9, 
   3.855374512761221*^9}, {3.855382227052622*^9, 3.8553822270638103`*^9}, {
   3.855384053395469*^9, 3.855384061232992*^9}, {3.855390581226188*^9, 
   3.8553906681436086`*^9}, {3.8556386639473457`*^9, 
   3.8556386652147045`*^9}, {3.855638695882244*^9, 3.8556387409586697`*^9}, {
   3.856432076132599*^9, 3.8564320767039075`*^9}, {3.8750058236706953`*^9, 
   3.875005823680146*^9}, {3.875011226135041*^9, 3.875011230890089*^9}},
 FontSize->12,
 CellLabel->
  "2/15/24 17:19:24 \
In[231]:=",ExpressionUUID->"daa991d9-9df3-43e4-8dc2-dc642d5eadc0"],

Cell[BoxData[
 GraphicsBox[
  TagBox[RasterBox[CompressedData["
1:eJzt3c9v5OZ5B/Bp60OPPeaYLnLwn9DDjAY99pqigK4JGge9JFonUNGTj0W0
7i2QZ5I/IrdGrYHuwTEcYw2kQIEWKAQEaIEeatfr9SbIHrJQ+UrDNcUlOSSH
HP54Px/gtWZEzpCyZjlfPfPw5Z9++/vffOsPF4vFD/44+c83v/W3f/7229/6
u7/8k+TOX33vB3/z3e9956//4ns//M53v/P2n337j5Jvbv9gsfgwWf+NBQAA
AAAAAAAAAABAd956662bofcBAACGJBMDABA7mRgAgBlYJuO64PtXybjZjWXZ
g2ViAAAmLmTdkGnzmfg0873TguWvyMQAAExYWgcOX/OZN3zvPHO/tFYsEwMA
MGHnma/5TBzun1bcf0UmBgBgBooycci5+Ux8viggEwMAMAMHZ+Ky0dP+AgBA
1/ROAAAQu6JM7Bw7AABiUpSJs98zFxsAAHNXlIkD1+wAAIAaZGIAAGInEwMA
ELuQibcXq8ebR8vfbS5OPkxufxRuh++99/frrw+9fwAA0LfbTPxoVTySXDz0
/gEAQN8qM/Gj1Us1YwAA5m5PJlYzBgBg9r7KxMuXydcnSfb95LY2fHdfzRgA
gNnbnWP3wfbd9ZvZ74fsq2YMAEAMyuZi++k/rL8RsnJJzfhGvRgAgLmoMz9x
ac1YvRgAgBmok4nTmrF5KQAAmKMm17HTYwwAwBw1ycR7eozVjAEAmKQmmThL
zRgAgLlom4nVjAEAmIu2mThLzRgAgCkLmTg/mj6HmjEAAFPWRZ04q7JmHPKy
bAwAwMh0nYn3Xv/urp/iqdoxAABj0XUmzqquGes3BgBgHPrMxJnr3xXXi/Ub
AwAwAn1m4tT9forVFxU1Yz0VAAAc3TEycVatfmP5GACAIzp2Js6q1W9svgoA
AHo2ZCau3VPhfDwAAHo0ZCbOqpmPnY8HAEDnxpKJs2rNV6HfGACAjowxE6ec
jwcAwDGMORNnOR8PAIC+TCUTOx8PAIC+TCUTZzkfDwCALk0xE2c5Hw8AgENN
PROnnI8HAEBbc8nEWbXPx5OPAQBYzDMTNz4fz3wVAABRm2MmzmoxX4XaMQBA
ZEImzo+h96kv5nMDAKDInDNwlTrzVWwuVr/fPlr+OlnvZ2rGAADzFWsmTtWt
HSf5+P+2F8vnYd3wmKH3GwCA7sSeibPu5eOL5e8r+iqeDL2vAAB0RyYutrlY
fbSv11g/BQDAPMjExbbvrt8M9eBd/i3rqfhcPwUAwPTJxPuFenCN64B8aQ43
AIBpkonrc308AIB5konru38O3uoz+RgAYB5k4nZe9VOEfuK61492DRAAgFGS
iQ/X6Pp46sUAAKMjE3erVj7WTwEAMCoycX8y14/WTwEAMGIycf/2zFfxUs0Y
AGBYMnH/avcb66kAABiETHxc9/Px8mV5/ThZJhsDAByFTDycWtcA0W8MANA7
mXg4NXsq9BsDAPRMJh6HzBwV5f0U+o0BAHohE49L7X5jPRUAAJ2RicfLHG4A
AMcRMnF+DL1P3DGHGwDAccjA02AONwCA/sjE02MONwCAbsnE02MONwCAbsnE
02YONwCAw8nE82AONwCA9mTi+TGHGwBAMzLx/JjDDQCgGZl43szhBgCwn0wc
D3O4AQAUk4njYQ43AIBiMnGczOEGAPAVmThuDeZwk48BgNmSiUnV6jfWcwwA
zJBMTKr2HG67XKxeDADMhUxMkVr5WD8FADATMjH7ZM7Hq6oby8cAwGTJxNSl
3xgAmCuZmLoa9Bub4xgAmBSZmDZq52M9FQDABIRMnB9D7xPTUnuO47BMNgYA
RkgGpku1eo71GwMAIyMT06WaPRX6jQGAUZGJ6UtmDjfXjAYARk0mpm+1+43l
YwBgIDIxx2SOYwBgjGRijqnBHMc36sUAwLHIxAylVj7WTwEAHIFMzBhkzser
qhvLxwBAL2RixqRBv7F8DAB0RiZmTBr1GzsfDwDoiEzMWDXIx64BAgAcRCZm
Curn4+VL2RgAaEomZmpqXgPk8+3F8nlYL6w/9D4DAOMmEzNldc7J21wsnybZ
+dfJuj9TPwYAisjETFlmDrfya0bn6sd6jwEgGg+ScZMbp0UrysTMwb1+iovV
Z/Xysd5jgCH8+GL9tXD83VwsX4S5NZPj8YvNxcmHye2PwnF87+0aj3N8Z2e5
uMvBe8nEzE04Bt72VFwsn28uVl+a6xiIXasM2m9efVrzs73Dhrk6uasJX9dZ
USZmzrbvrt9MjotPdsfG53XzsVoDUCbky82j1ft3f3effPyTi9Uvj5Ul227j
aBl0ZCP87EO/XhjceTIu66woExOLFr3H2az8v7fn6T1a/dw8FtCtXQ3zZ0l+
+a8kZ/5P8vW/3/vR6ufbH538U/h3V3S7at3Nxeofd/9e/yV53n+u+7i62wjf
GzrrGbWP3R8M/fpmcFeLuzpx2kt8VbaiTExsWl0r7/54Geovm0erX5jvjSl7
9Xn6EWuY6b+bbH11G+ZOHDo7GccfF6tnydcXd1+T10z4TO9i9cnuNVF5u9bj
Qg3k3fWbQ/87Y3AhD2frxDeLkrpxyMRl4yh7CgPqIB+n40s9Fxyqt4xa8rhY
P0+PdjTMoE3WlVeZkNBLUdhfLPvCnVw+zh7H29ewQn9ySXaRmadrb3ZtmVe3
bfp6jKHGF7efEx07S7bdhgwKKZkYWgpZeXOXV7p/X82f03e/hiczH6gwu6qv
jnWk58D+dvdv4z+S8W+VtwvW3Txa/Xvy7/Vf75Yv/7Pu4xpu41fyJUxGfj7i
cP+8aEWZGOrJ1pHfuwhzWZx8vKsTHdJzsSczLz8tO/+n3rlA47p2X3ouVZvz
plr+/J+OIOuNe1ysnh2rhpn7d6OGCRxD/podhXk4kInhMBU9F/1l5Wbj87HM
E7V1LlXNsXzZZUYtfZwsCvCKTAz9yMz9VpZdxpKZjTajor7aNq+qmQIMRyaG
YRTVl7NZqtY1+IzG2bVtXt2qrwLMmkwM45S7Bl+rc4G2da7dd/zxvMXP4Vwo
AHolE8N87atFt66Ttl1XfRWAkZKJAQCInUwMAEDsZGIAAGInEwMAEDuZGACA
2MnEAADETiYGACB2MjEAALGTiQEAiJ1MDABA7GRiAABiFzJxfgy9TwAAcEwy
MAAAsZOJAQCInUwMAEDsZGIAAGInEwMAEDuZGACA2MnEAADETiYGACB2MjEA
ALGTiQEAiF3IxNvVw8eb5dnvNicPP9yu3v6o/PbDF8m6T7fLsxdl64bnem/9
/a8P/XMBAEBdu0zc9XjaNEvL1QAADKWnTNxRrlaXBgCgfyPOxPIzAABH8SoT
L89eJl+fbFdnn+zy42u3k69J7jx7tr3Ln2XrfjGCjHxwX4f8DAAQj7tMfPbB
dv32m10830/XD78Rnq9Flh5jrn6Vnzerh79Ixm9u9+3u55CZAQBmYoxzsaW5
egJ16c+TfXu+OTn7+Cerh7903iAAwDSNMRM3MaH8fNufYt4NoMyP1z/82rbD
uTGHe1z5uuEzt/Jawti24XgMMZl6Jm6iYV/HaPOzYzT0qzibdpPXqm4nx5+X
gx53jNrH4y5z96GvMe8J0I2QifNj6H0ag2x+fm/1/Sfbk7c/To47v83k588G
Pk43ngPacZM5OEZevV0+dA4zjGbjaZ+5u4tsv/UexMjJwO2Ef9fh33eoE2z3
ztcxqtqPeTc4qq77AbbyqmFMeRx0TS91IPokE/evqGdjTvnZ8Wge9mfX1p/r
yrBNR3dzYw7yuLJ1X33mVlJLGN82RnU8NtqNx0MfW5kOmXhcaubnscxVV2fU
up6Kv/1f19/5VqWfDciu98bZs67zWr3b3c2NyWHKjsdd5u6OXmNTek846gj/
z4Z+HTEdMvH0HDAH9JyOm5U17K7Pf8nPT71/G+qr/Y6+86pcynQ0+yyy/7/t
Kh43wHvQ2QdD/36YDpk4HpOad8OY2bifYeVViE9H1/RyrKA3MjFFZnY9QqOD
7Nrk939/Xe9LAIyfTExfGl5PJdYekNYZtfvPQ2VXAOIlEzM1+2rYXZ//UjQ/
9b5tqK8CwLTIxAAAxE4mBgAgdjIxAACxk4kBAIidTAwA0I/1+p031qvN2clq
++RkuXkavob74fsdPP0yGSHHPejguaInEwMAdC/k3iQDP16vtjf5cbLavN9B
Lm6SiS+TcXXg9mZNJgYA6N5tPbggD381NmcHbkIm7pBMDADQvbs+ifJMHJa3
eNqQbW92I72dZuJlZlkY57vvn2e+l+biB7l1L1vsy6zIxAAA3Qv9w5WZOFne
8ClPF3f5NXW1uJ+Jw+1lybr5OvH1bp3FQl/yLZkYAKB7PdSJQ6bN1nOrsux5
bllV70San5cly6MgEwMAdK+HfuJQ2z3P3M9n4rRufLN4vYacz8SXBevKxAAA
dKqHeSeq6sT5fJy/n83EaS/xsuR+lEImzo+h9wkAYA46np847XHI14WLMnG+
Tny+KM/ElwuZWJ0YAGA6snNI5HuGs70TaUbOn0eX5uJs70RYJ9+XER2ZGACA
2MnEAADETiYGACB2MjEAALGTiQEAiJ1MDABA7GRiAABiJxMDABA7mRgAgNjJ
xAAAxE4mBgAgdjIxAACxk4kBAIidTAwAQOxkYgAAYicTAwAQO5kYAIDYycQA
AMQuZOL8GHqfAADgmGRgAABiJxMDABA7mRgAoB/vrN95Y7N6eLZdPXyyWT58
evs1uR++P/S+cZ9MDADQvZB7kwz8OBk3+ZHk4vc7yMXLZIQc96DFY093j2VH
JgYA6N6uPvxaHs7k4rMDNyETd0gmBgDoXuiTqMrEYfmBm5CJOyQTAwB0b9c/
XF4nTpa3eNrLxV2WvcncTjPxMrMsjPPM464y64fb+Uwcbl+32J/ZkIkBALrX
Q504n2OvFvczcbi9rFg3m3mzy/P5OUoyMQBA93roJ05rvamq3onz3LL8Y9NM
fL2Qh2/JxAAA3eth3ol8fs1n4rRufLN4vYZclYmj7plIycQAAP3oeH7iqjpx
Ph8X5eWiTJwui75WLBMDAExCmmPzdeGiTFy3TrzYrdN2/orZkIkBACYj7RO+
WRT3DKfL0ox8mllWlomzzxstmRgAgNjJxAAAzFi+fl5IJgYAYKZCj8h1we3X
yMQAAMxUfk6N0lqxTAwAwEyFuvBpxf1XZGIAAGYqO/dGUHrdPpkYAICZapSJ
y8ZR9hQAAPqhdwIAgNg5xw4AgNiFPGwuNgAAYueaHQAAUINMDABA7GRiAABi
JxMDABA7mRgAgNjJxAAAxE4mBgAgdjIxAACxk4kBAIidTAwAQOxkYgCAfrzz
zvqNzcXqbPto9WRzsXx693V1Fr7fwdOH6xSHHPcgGae726nzxVfXMw7S6xtf
dbDdWZKJAQC6F3Lv9mL1OMnBN/mxebR6v4NcXJWJr3ffW+yWp+tRQiYGAOje
rj78Wh5+lYuT5QduIpuJ8252y7PrUUEmBgDoXuiTqMrEYXmLp71cfNUTkd7O
14lvMuMqdz/NyVe550md7pZdL+7n7evM+ue5/cnuU3Ybqeyy08z3T3PLBiUT
AwB0b9c/XFEnXj5t+JT5/og01xb1TmTzZ76eHDLsdWbdcDvNuenzZHPt1eJ+
H3L2ubO5PL2fXTf73NkejnSf0u2c5/bp6GRiAIDu9VAnDlkzW9Ot6ieuysT5
em02j+afJ82x2Yyczb35DJx9rqrejvzjirZzVCET58dQ+wIAMBc99BNna67B
IZk4P/Zl4vxokomL5PstyvoujkYGBgDoXg/zTvRVJ86qUyfO6qpOPDiZGACg
Hx3PT5zm1TRjdtVPnO0Xzj9Pfvli99g0m1dl4nTdbG073a98P3H+Zzs6mRgA
YDKy1+JIbzfNxEF23olshi3KxIvF/Xknshl4XyZO96Vozor8vBOD9U0EMjEA
ALGTiQEAiJ1MDABA7GRiAABiJxMDABA7mRgAgNjJxAAAxE4mBgAgdjIxAACx
k4kBAIidTAwAQOxkYqCp9frHXztZbR+fLDe/W59sPkxuf5S7/SL5+vRkuX1R
snzIx81uG+F3sV6/9/WhXxcAUyYTQxwyOfbgvBa+rlfbG2M84+53M+6/O2R3
YMxkYpiWkhrt3rwixxojGZ8nr9PnJyebj09WP/llP7X4zS/y25DHgX1kYhiP
Gj0Jsq1htBy7Wnq3uXu1/WC9/uk3hj52AIeTieF49mbe1fbl0LmhQb54tsvo
T5Lxyb3bq9v+ime7PovXlw/5uHlu44uhXw+Rjy+77k9R14bjk4mhH0X9u0PX
eG8zVDd57YP1evvm0P+PuRPqlOF3MoG/Oz4bQX6dzDip7hFvm7v1kUCJkInz
Y+h9gikpq/32mX9P8jXaenlFjmVQIYfd/Vu57TnoKXe/92R9sv24YBtq6dlj
yHL70rmScJ8MDM3d5eDN+7v33e7fa5P3K9kWuvOqlt597o4ya3dZw5axGQuZ
GKq9yr+rzW/C+9/t++Ny++kB7yXlfbgyL0xKYd9KN/0pUWXtmnVrvdf0SiaG
12X7IQ7Ov/pwgYb29oi3z92TOY+34bH2tbq1rExTMjEx66oX+LaGrN4LjFxH
52NOpoYdju9D/z9nOmRiYnOvBnzAeXC7Pornsi8Qk05r2D3XrcO2hv7/xXTI
xMTiVRZucQze1UV+qwcCoDuN6tYteq/Dcw/9MzIdMjFzdkhNOHMunPwLMFIV
udqxm0ZkYuam6TxpJfNAOJYCQERkYuag1TwRd3MAy74AgEzMpDXtEdYPAQAU
kYmZmqY9wpl50uRgAKCQTMzU3M7Dbp40AKBDMjFTkOsXLu+T0CMMALQgEzNW
dXsk9AgDAIeSiRmTBjn4pRwMAHRFJmYMWswf4dpEAEBnZGKG0nz+CD0SAEA/
ZGKOSQ4GAMZIJuaY6syjZv4IAODYQibOj6H3iXmpO4+amjAAMBQZmL7UOW9O
DgYAxkAmpkt1+oXNowYAjI1MzKFanDdnHjUAYFRkYtpomoOdNwcAjJlMTF1t
crB+YQBgCmRi6qo7j5ocDABMjUzMPml9WA4GAOZKJqZIzfkj5GAAYBZkYlJN
+oXlYABgTmTiuLU8b85cagDArMjEcapzjTl9EgBALGTieLS4toYcDABEQSaO
R5251ORgACBGMvG83asNLyv6JFxjDgCImEw8P3V7JNSEAQDuyMTz0CAHv5SD
AQDuk4mnrcX8EeZRAwDIkYmnx/wRAADdkomnQQ4GAOiPTDxeba4xZ/4IAIDm
QibOj6H3KWYtr7WsJgwAcAAZeFzqXFdDDgYA6JZMPA5pfVgOBgA4Ppl4OHX6
JORgAID+ycTH1aRfWA4GADgOmbh/Lc+bc20NAIAjkYn70+Iac/okAAAGIBN3
y7U1AACmRyY+nBwMADBtMnE7dzl48/7Jcvs8ybZfuMYcAMB0ycT13asHL7ef
6hEGAJgHmXi/VzXh1fb3cjAAwPzIxMWa1oSTzPwbORgAYJpk4q+0OFfui10/
sRwMADBhsWfiNtfTSIZz5QAAxu86GTeZcVm2YqyZuMX1NNSEAQCmJeTcZZ0V
Y8rE5hEGAIjGg8VdJn5QZ+W5Z2I5GAAgSqE+fF135Tlm4lY9wq6nAQAwJ+eL
1/uJS80lE7fJwWrCAACzFc6ny9aJrxYVdeOQictG73vagRbnysnBAADzEHLu
TcE4LVh3uajoL55K9s3SIwwAQEOzyMRyMAAADYQa8mXu/lXZymPOxM6VAwDg
ANlz7ErzcDDGTKxHGACAYxpLJtYbAQDAUIbMxHIwAABjcOxMrEcYAICxOUYm
dj0NAADGrM9M7Fw5AACmoM9MHPKwHAwAwNh1nYnv9Uksi+vDcjAAAGPSdSau
rA07Vw4AgBHqIhNX1YZDL7GaMAAAY9ZFJq6qDYcs3MV+AgBAX9pmYrVhAADm
om0mVhsGAGAummRitWEAAOaoSSZWGwYAYI7qZOK0PlyQg9WGAQCYvLJMfK9P
YrV9qjYMAMBchUycH+H7+67LrDYMAMBchAwc6sAny+2L9cnmw+T2R1XXZVYf
BgBgbkImrqoHZ3LwM73DAADMUVUmdg4dAAAx2JOJ9UgAADB7u37iZ6GfOPn6
JBmfqA0DABCTttd2BgCAuZCJAQCInUwMAEDsZGIAAGInEwMAEDuZGACA2MnE
AADETiYGACB2MjEAALGTiQEAiJ1MHB+/c+ryWqEurxWa8HphjLwu4+N3Tl1e
K9TltUITXi+MUdvX5bFfz7Y3zW3Z3rS3N+efzfamuy3bs72xbotpk4nj296c
fzbbm+62bG/a25vzz2Z7096eTExd4bWSH3Uf1/e+2d70t2V7097enH8225vu
tmzP9sa6LaZNnTi+7c35Z7O96W7L9qa9vTn/bLY37e3JxNRVVCc2DMMwDMOI
aQydxwAAAAAAAAAAAAAAAAAAAAAA6NRpMm5243LPupeZdcO47nfXGKnzxf7X
ynLx1evkqvc9YqzC8WXf7z+8nm5yg3iE10fd3/2DhfcfoD/h2LIsuF0kHLvO
e98jxizNL/sycXi/Oi24TTzSv7f3ZeLLxf7XE/OU/92H21VZN/se5P0I6FJ4
z8oef/a9N8k2ccvWfateJ2mNOHW+UCuOTThWpK+Vfb972YZUeux4ULDsQW5Z
/v0L4BD5rLIvu5Qdq4hDtj5TlYnz71Xeu+KTvlbC62RfJg6vjarPp4hH/u/p
qmVV6wI0lX+/Cu9jZdklPf6k9Z99fRbM175MnH8dpZ+hE599mTit/WWPKz6L
ilfV5wr540hVTRmgqSaZOD0ePcis63gUJ5mYuvZl4jTXpH9fny78vR2r9D2l
jEwM9Klp70Semk6c9E5QV53eibzwWtFfHJd9eTjQOwH0qek5dnkycZycY0dd
MjH71MnDgXPsgD6lx5g6c7HlPw+vexxjfvZl4iD795L5SuK1LxPnPw/P92gx
b037qrJ/L5mvBOha1TU78lkmf80O4lSUifPvT67ZQVCUifOvlfw1O+TheGTP
rcyOtDaT/+zSNTsAAAAAAAAAAAAAAAAAAAAAAAAAAAAAAAAAAAAAAAAAAAAA
AAAAAAAAAABgPJbJuKkYD5JxmYyroXYQAACOKM3HD3LfP0Ymvtxt+7pinWx+
X/a8PwAAxKksEx9DyMTnNdcNuVkmBgCgD3XqxOe721eL+/0V17n7+ecsWpbf
RjYTP8g97jSzTCYGAKAvdTNxtnfhquD+5e52mmvTPHu6u18kn4mvM49L9yu7
TCYGAKAPdTPxdcmyfesuFq/XfLOPy2biq4LHpmRiAAD60kcmLprLok4mXizu
92Nc5b4vEwMA0Idj1InL7DvH7iazXCYGAKAvXWfifD9x+vxFeTafiYvOqzvN
3JaJAQDoQ9eZOPucVX0T6eOq5p24zCyTiQEAmCPzEwMAEDuZGACA2Lm2MwAA
AAAAALD4fyoxkgg=
    "], {{0, 245.39999999999998`}, {425.4, 0}}, {0, 255},
    ColorFunction->RGBColor,
    ImageResolution->120.],
   BoxForm`ImageTag["Byte", ColorSpace -> "RGB", Interleaving -> True],
   Selectable->False],
  DefaultBaseStyle->"ImageGraphics",
  ImageSizeRaw->{425.4, 245.39999999999998`},
  PlotRange->{{0, 425.4}, {0, 245.39999999999998`}}]], "Output",
 CellChangeTimes->{
  3.8750727146485343`*^9, {3.8750727770649447`*^9, 3.8750727986633725`*^9}, 
   3.8750732357361917`*^9, 3.8750740048479505`*^9, 3.875074084565997*^9, {
   3.8750741417861433`*^9, 3.8750741941649942`*^9}, 3.8750742537211733`*^9, {
   3.875074484781274*^9, 3.8750744943790703`*^9}, 3.8750745252521715`*^9, 
   3.8750745604411635`*^9, 3.8750869423713055`*^9, 3.87508815508446*^9, {
   3.875089851780676*^9, 3.8750898685058413`*^9}, 3.8750900870246787`*^9, 
   3.8750915339549675`*^9, 3.8750927762400384`*^9, 3.8750945998701735`*^9, 
   3.8750959008551536`*^9, 3.8751660939758873`*^9, 3.8752494545956516`*^9, 
   3.875249619425792*^9, 3.8752498673039727`*^9, 3.875250238750107*^9, 
   3.8752505657220345`*^9, 3.875253025946566*^9, 3.8752534578200207`*^9, 
   3.875271673132338*^9, 3.8752717078690853`*^9, 3.875324048401445*^9, 
   3.875328199494914*^9, 3.8753475548854275`*^9, 3.875356119259144*^9, 
   3.875356445039608*^9, 3.875356682201256*^9, 3.875454671524063*^9, 
   3.8755133994541893`*^9, 3.8755832865015507`*^9, 3.875594161621674*^9, 
   3.8755941975594683`*^9, 3.875594615612525*^9, 3.8755946550403957`*^9, 
   3.8756235211990337`*^9, 3.875676891524284*^9, 3.875765742684578*^9, 
   3.875849570455168*^9, 3.87585187436977*^9, 3.875890287919925*^9, 
   3.8759388972615614`*^9, 3.875939240201277*^9, 3.875960005192003*^9, 
   3.8759603649521866`*^9, 3.875960943825411*^9, 3.876141595041563*^9, {
   3.8761423242082095`*^9, 3.8761423402498045`*^9}, 3.876144942258507*^9, 
   3.87619632104734*^9, 3.8763234174652786`*^9, 3.8763677242462482`*^9, 
   3.8763878898206987`*^9, 3.87639877295261*^9, 3.876400335317937*^9, 
   3.8764021264480686`*^9, 3.876410172776422*^9, 3.87641304624555*^9, {
   3.8764140907676725`*^9, 3.876414110848188*^9}, 3.8764147878901787`*^9, 
   3.8764152518634315`*^9, 3.876415584634087*^9, 3.8764227254500055`*^9, 
   3.876423016399373*^9, 3.8764620347252617`*^9, 3.876462271639308*^9, 
   3.876551556424292*^9, 3.8765518550909853`*^9, 3.8768326142689323`*^9, {
   3.87690367737387*^9, 3.8769037048197784`*^9}, 3.8769039242541*^9, 
   3.876908224372716*^9, 3.8769172522198772`*^9, 3.8769173073499994`*^9, 
   3.8770062076915755`*^9, 3.8770069632035675`*^9, 3.8770070768150597`*^9, 
   3.8770074275622253`*^9, 3.8770077839221706`*^9, 3.8770087324743633`*^9, 
   3.8770089148567095`*^9, 3.8770089967609797`*^9, {3.877009177185113*^9, 
   3.8770092040559254`*^9}, 3.8770093726369133`*^9, 3.877009660319341*^9, 
   3.8770100858688607`*^9, 3.8770102548300457`*^9, 3.8770114315931873`*^9, {
   3.877013021373147*^9, 3.8770130511278934`*^9}, 3.877015045816*^9, 
   3.877054105200342*^9, 3.877055811211578*^9, 3.877056336576726*^9, 
   3.8770570124441195`*^9, 3.8770573989095306`*^9, 3.8770575543060875`*^9, 
   3.8770576361001773`*^9, 3.877057766090947*^9, 3.877057999750338*^9, 
   3.8770580947693825`*^9, 3.877058461581993*^9, 3.8770586550237217`*^9, 
   3.8771539752406187`*^9, 3.8771578062524023`*^9, 3.8771585967564573`*^9, 
   3.877158778350342*^9, 3.87715920357169*^9, 3.877606005643092*^9, 
   3.9015943741460485`*^9, 3.914573558455021*^9, 3.914587868920142*^9, 
   3.9145880175889*^9, 3.914590877657851*^9, 3.9145910044625998`*^9, 
   3.9145979515782027`*^9, 3.914598148238678*^9, 3.914598589012582*^9, 
   3.9146017016309357`*^9, 3.914650337848486*^9, 3.914651060505494*^9, 
   3.914651096117984*^9, 3.914651797770314*^9, 3.9148596382926435`*^9, 
   3.9149237767524543`*^9, 3.9149245466270967`*^9, 3.914924755833985*^9, 
   3.915007660617283*^9, 3.915015261496175*^9, 3.9150194598956327`*^9, 
   3.9154546628630447`*^9, 3.915455172654805*^9, 3.915455868520672*^9, 
   3.9154721360763893`*^9, 3.9155124957024927`*^9, 3.916386188202814*^9, 
   3.916401377271597*^9, 3.9164014973075805`*^9, {3.9164752518898973`*^9, 
   3.9164752661239986`*^9}, {3.9164754231337705`*^9, 3.9164754283393755`*^9}, 
   3.916476471122693*^9, 3.9164771591633253`*^9, 3.916478595340459*^9, 
   3.9164801572747965`*^9, 3.9164844680711374`*^9, 3.9164889322533164`*^9, 
   3.9164902778487177`*^9, 3.916493309492685*^9, 3.9164946072238164`*^9, 
   3.916495162036728*^9, 3.916501303432521*^9, 3.9165524751145115`*^9, 
   3.9165553211877804`*^9, 3.9165569193289156`*^9, {3.9165605619848375`*^9, 
   3.9165605761806173`*^9}, 3.916563216464796*^9, 3.916563646632059*^9, 
   3.9170027644800067`*^9},
 FontSize->12,
 CellLabel->
  "2/15/24 17:19:24 \
Out[232]=",ExpressionUUID->"2e9c2b62-3c57-4705-acf0-a212bb85aad1"]
}, Open  ]],

Cell["\<\
(*data[(...),2] is with Moving average removal in time domain*)\
\>", "Text",
 CellChangeTimes->{{3.855297231438816*^9, 3.8552972511656528`*^9}, {
   3.855317471253995*^9, 3.8553174792316637`*^9}, 3.855320728765137*^9, {
   3.8553210040110526`*^9, 3.85532100497735*^9}, 3.855382227116501*^9, 
   3.856432077444222*^9, {3.8566265000622034`*^9, 3.8566265028493805`*^9}, 
   3.875005823697362*^9},
 FontSize->12,ExpressionUUID->"2e3028d4-e869-4537-83d4-33636f16c687"],

Cell[CellGroupData[{

Cell[BoxData[{
 RowBox[{
  RowBox[{
   RowBox[{"data", "[", 
    RowBox[{"k", ",", "2", ",", "n", ",", "o"}], "]"}], "=", 
   RowBox[{
    RowBox[{"data", "[", 
     RowBox[{"k", ",", "1", ",", "n", ",", "o"}], "]"}], "-", 
    RowBox[{
     RowBox[{"MovingAverageR", "[", 
      RowBox[{
       RowBox[{"data", "[", 
        RowBox[{"k", ",", "1", ",", "n", ",", "o"}], "]"}], ",", "MA", ",", 
       "rate"}], "]"}], ".", 
     RowBox[{"DiagonalMatrix", "[", 
      RowBox[{"{", 
       RowBox[{"0", ",", "1"}], "}"}], "]"}]}]}]}], 
  ";"}], "\[IndentingNewLine]", 
 RowBox[{
  RowBox[{"s", "=", "1"}], ";"}], "\[IndentingNewLine]", 
 RowBox[{"ListPlot", "[", 
  RowBox[{
   RowBox[{"{", "\[IndentingNewLine]", 
    RowBox[{
     RowBox[{
      RowBox[{"data", "[", 
       RowBox[{"k", ",", "1", ",", "n", ",", "o"}], "]"}], "[", 
      RowBox[{"[", 
       RowBox[{";;", ";;", "s"}], "]"}], "]"}], ",", "\[IndentingNewLine]", 
     RowBox[{
      RowBox[{"MovingAverageR", "[", 
       RowBox[{
        RowBox[{"data", "[", 
         RowBox[{"k", ",", "1", ",", "n", ",", "o"}], "]"}], ",", "MA", ",", 
        "rate"}], "]"}], "[", 
      RowBox[{"[", 
       RowBox[{";;", ";;", "s"}], "]"}], "]"}], ",", "\[IndentingNewLine]", 
     RowBox[{
      RowBox[{"data", "[", 
       RowBox[{"k", ",", "2", ",", "n", ",", "o"}], "]"}], "[", 
      RowBox[{"[", 
       RowBox[{";;", ";;", "s"}], "]"}], "]"}]}], "\[IndentingNewLine]", 
    "}"}], ",", 
   RowBox[{"FrameLabel", "\[Rule]", 
    RowBox[{"{", "\"\<Time [s]\>\"", "}"}]}], ",", 
   RowBox[{"PlotLegends", "\[Rule]", 
    RowBox[{"{", 
     RowBox[{
     "\"\<data\>\"", ",", "\"\<Moving average\>\"", ",", 
      "\"\<difference\>\""}], "}"}]}], ",", 
   RowBox[{"PlotRange", "->", 
    RowBox[{"{", 
     RowBox[{
      RowBox[{"{", 
       RowBox[{"0", ",", "0.1"}], "}"}], ",", "All"}], "}"}]}], ",", 
   RowBox[{"Joined", "\[Rule]", 
    RowBox[{"{", 
     RowBox[{"False", ",", "True", ",", "False"}], "}"}]}], ",", 
   RowBox[{"PlotStyle", "\[Rule]", 
    RowBox[{"{", 
     RowBox[{
      RowBox[{"Opacity", "@", "0.8"}], ",", 
      RowBox[{"Opacity", "@@", 
       RowBox[{"{", 
        RowBox[{"1", ",", "Red"}], "}"}]}], ",", 
      RowBox[{"Opacity", "@", "1"}]}], "}"}]}]}], "]"}]}], "Input",
 CellChangeTimes->{{3.85531603515145*^9, 3.855316042527768*^9}, {
   3.8553160890360184`*^9, 3.855316168444966*^9}, {3.855316259457073*^9, 
   3.855316487950656*^9}, {3.8553172901191845`*^9, 3.855317344361204*^9}, {
   3.8553174195275064`*^9, 3.855317434157075*^9}, {3.8553174875582485`*^9, 
   3.8553175222561846`*^9}, {3.855317637144723*^9, 3.8553176643007584`*^9}, {
   3.855320101301919*^9, 3.855320122176804*^9}, {3.855320170207842*^9, 
   3.8553203090127783`*^9}, {3.855320341561164*^9, 3.855320360200535*^9}, {
   3.855320479262061*^9, 3.8553206746726313`*^9}, {3.8553207314713945`*^9, 
   3.8553207355143943`*^9}, {3.855320866857381*^9, 3.855320868242288*^9}, {
   3.8553734586257825`*^9, 3.855373463877659*^9}, {3.8553822271725273`*^9, 
   3.855382227188483*^9}, {3.8553840998618917`*^9, 3.855384125765442*^9}, {
   3.855638535582162*^9, 3.855638537806623*^9}, {3.8556385800121665`*^9, 
   3.8556385804240923`*^9}, {3.855638632960394*^9, 3.8556386343367095`*^9}, {
   3.855643067444292*^9, 3.855643103996179*^9}, {3.8556431491482763`*^9, 
   3.8556433630696545`*^9}, 3.8556437863048525`*^9, {3.856432077900317*^9, 
   3.8564320794651527`*^9}, {3.8750058237242775`*^9, 3.8750058237462263`*^9}, 
   3.8750112734135156`*^9, {3.8750731424724636`*^9, 3.875073147372446*^9}, {
   3.875073183203308*^9, 3.875073208435508*^9}, {3.876903600851921*^9, 
   3.876903600854888*^9}, {3.914573653998702*^9, 3.914573713254304*^9}},
 FontSize->12,
 CellLabel->
  "2/15/24 17:19:24 \
In[233]:=",ExpressionUUID->"609ab337-d6e4-4f5f-a6c0-410914be9006"],

Cell[BoxData[
 TemplateBox[{
   GraphicsBox[{{}, 
     InterpretationBox[{
       TagBox[{{{}, {}, {}, 
          TagBox[{
            Hue[0.9060679774997897, 0.6, 0.6], 
            Directive[
             PointSize[
              NCache[
               Rational[1, 360], 0.002777777777777778]], 
             AbsoluteThickness[2], FontFamily -> "Arial", 
             RGBColor[1, 0, 0], 
             Opacity[1]], 
            LineBox[CompressedData["
1:eJw83HVcFN0eBnC7MXaXrl0Qu0Wxn1UMDGwFO14DFExsUbG7RcVOFCwUBUQQ
6e7u7tplWXbBuAP8zuWf+zkfeIeZM2ee78Oe8Yo27ly8uV2bNm1GdWnTpvl/
2Zf28VnK6og+4t9vJfHmGxfiQ8eXTkV9+TRej215KoEqpwTixmPbftjdssKb
Rs3OQwpU6fu7MM5hXs7AeeriI4IPs/IO2yHqz+FB82Qa9PMHYezxqE+bc1ri
Q2X9RnZ5dxSb19brLsjSpv/+BHZUdXvsu0xXPDFnwZW7O07iRJTGtsm/9Oh4
p7HjwXwLnQJ98ffZPdoNPncW/WbsO607TkjHP4/g7Tpe584JxePdQ/f7PrmI
I7NGLfT1EdLvu4yAlJjZl5VCsafemYpFnlfRw+S12YRBIvr91zE7ZfCn2lUi
8cNA4ac9VjcwLGzilr6nRHQ+NxHefpbncVeROEPZ8gsxdManQzsiRXR+t+F4
bt/BadUisfbwrL6dHO5Ar2HOu+huBnS+jngjSzMo6mcgXrmp5YgY3eXfptNT
DOj87+GuzphhY5YZiJ3ut3yB5/V6g52VAV2PE16s6vbC/bCBOC26YUnBqwcw
gfou04sGdH0PIbZd6tz+voFYs8PynkM/P4Jx7Gn0e21A1/sYw42eh8s/G4gt
Ww+IE1Pu37vha0DX/xR347RHiMMMxPNMLkxdX/QUbSx2zVoUb0Dz8Qxqu2sn
Tko3EFcuaj7iM9zp3XlTtzwDmp/ncGp3/9GMEgPxJZuSpreS5xhatbBveKUB
zdcLnLo1fUOWxEA8+JwadwkvcFt7ebu9cgOav5d4rD90e3WjgTji2YxvdX9e
Yvcjt/qh/wxoPl/B+dTFwm7tDcXNs6XR4TVWb4jL6dPJkOb3NbYdO79gVBdD
cbeUF7smd3PGo4Ivzi5dDWm+nfFk3eLTVd0MxS7Nl9v7DRJzS2tH9jCk+X+D
oWNvH9igYiie03w4tbcoXR8gG9/TkO7HW+gr9m525cYt063jAtvQzC5R3Lh1
Ol3Qt0i97j03bp69WANXPApf+HkAN269X67Qsnv0jM8df+Dqa/71A95BreC+
oW13Q7p/7zDdemftGe58w7ijaQ1/j+kSO8XXzoZ0P9/DqEdTXwF3vVY3qo5i
zAcMUYRO3dTBkO7vB7zZ9ezYinaGYu7kuEv+iLLAmyMy/rH7/RErvyWrd/1j
IF7KLR7ulmLaxKs//inZ/f+EziO7bfDi7sdLbvZSXnzCBonZYWEdWw+f8Hdj
yp4pNQZi2Z/Eg2X93LBIzzV6dgVbH25w8Vv7wIa7/9NbFoAbfAqWj39QwNaL
G/74XC+6lmMg5m5e8wXBtPfInfoZbP18hmjNoCkWyQbi1tP7jIfTjjrtiWPr
6TN6m1kYOkUaiEe3fH1Bn9m6n71D2Pr6gqWLi055+BuIT/mFcyvoC17scKu8
5cPW2xcEr+gaeN7TQJzA3X1uTlBoGTXQ4wtbf+4wVu9+ps1HA7FhywHdcXOw
9SltF7Ye3XH0+sf5OS8NxHtbbsBX1GXOCd32hK3PrwjfsnDzP+75C6gfwN3h
r8Askw4/bxvQev0GN4v6GaevGYh5rScIFfu+BcKLLB++QfR5w6drpw3ELWcX
+g2B71as637cgNazB9Zf1fvpcchA/PlRjXPwXA/oWH2efNKO5YkHVEa4tR20
00DcruWCPXBnZ0jRBWsDWu+euCj9MuzXfwbixa0LBlX7/y1UX8vyxxNnP0wa
/tnSQPy8+XITPREsXxl7ZIkBPQ9eSPj2t8xsvoFY2nw4Sy/U+k2w7TOb5ZUX
ppVLfSSmBuJpzcs/wwvvJ/bv/IfLt9bn5Ts2dFqysc8EA3HL8l37HT8OFVY3
GLN8+46ojV8nPhxuIM473HxDvqP7nCGnRwwyoOfJGxprjkilfQ3EI1sWuDdu
vLE+/Eef5aE3VAZcnDlU20DscMeUWzLeSAhwxCo1A3refiD+5fFex/sYiOMM
Wm4wsi8XTnrfg+XnD1gOXL6rsrOBWNSc/lU/IO/UY6FBewN6Hn3QvkvR40F/
ReLdzY/HLh9sG/XWX1spoufTB6GnwueKZSLxr+a7W+eD/X72Y5NqRPS8+iJ4
pMnpmAqRuHfrA4kp56/MKigR0fPri/2uvkbBBSJxy/QpfaGwdsi3yRHR8/wT
+aFbvNtkiMQtp3f0J2YGVw9+mSyi5/snXixfy58fLxK3au6H4qIhAeVRInre
/SCLyZBcCBOJ3wTP5Z5oPwSHWn/fFMT888OEQ6rTHv4SiRdyTyO3RjFLd8rm
Hr4iygM/2HyY9WTtd5FY0axPoB8m7+6ds+CbiPLBD78+fh4lcROJn2o1PxC/
0Ltstfz6exHlxS/0cb5ls++tSGzWcoN/oXJp6vU3r5i3v+BeufEP/7lIXOvc
fIK/0KU/xjx9LKI8+YXU8e6b5z0Qie81n134LzhMvBnQ856I8uUXjB+tqvW+
LRI3L67ZPfyhFjm/XuuGiPLGHwdHDhhmcEUkbk6TeHN/2A0Putb7AvPdH6XS
Sx4TzojEzauFWzJ46aGSFeEgojzyR9WeVTYvj4nELZcb649HqW1zzh4RUT75
ozI4c+S8gyJxy+F4ATgYZda71k5EeRWAY2vbtT26WyRuiaMlARh/ree4XFvW
JwLwRvrGV7BNJG6tDwHY8W7crSlbRJRnAfiiGnbj/UaRuCUOUgIQ8zx96YN1
Isq3ABQLbugrV4vEx1sCJxD28VZy65UiyrtAuL3MtL9qIRL3b3mAApFe0vvH
nKWsvwTikc3yn+ELReKYlnoRiJz8Y/x55iLKw0BMuzGiQ8lskfhA8+OQFYge
IU0X780UUT4Got3Hn983mYrE+s3LWS8IGmVbmraKRZSXQSh92XDl42SROKR5
+a0PgoMqT95zIutLQZjZ+1XQqHEi8c6WgAyCvXjL+RxjEeVpEAb+Gbl95EiR
WL3lgQ9C8Yljq84NFVG+BqNqHF9lJNfnWk6vbzDcg5/yp/UXUd4G44v69FP3
+orEW1q+gqH+dF7/dgYiyt9gXFt3w99aXyRuLk9cwuJP/zf7/XRElMfBiPNa
MK9YUyRuTseDZcEQGbi5+6qJKJ9D4NXFd/gCvki8tuWAIVj/Vmac2UtEeR2C
X6nbe33tIRJ3agmoEKgmaPkou4oov0MwZ42vybHOInHz3RB8CEGKfZ9jdR1E
lOchsNI1Rv92InFLu6sJwVmTEg+tf0LK91Ac/Rc1oKxJKP7b/LiNDEWSy5Ph
LxVCyvtQmJlnvl5QLxS/bl7Oe0JxyD57Ymcp68+hmOd6dFC7GqF4fusFI6Lz
zOWbK4XkQShmLk431iwXiuXNt6M+FCpep7sGlgjJhzAM9B3TvVeRUPy4+XJN
wmD5yp9XnSckL8Kwr0+fQKdsoXhmywSGoUcPd8c1GULyIwzG4kTTZalCcXUL
D2FYumNW1t4kIXkSBvVO+2e+iheKHZvjvSkM3Xf1OloRIyRfwrGmr/ja7Cih
uCWeJ4fDsijn+8twIXkTDrOK9JcBIUJxS7weC8fOqyWSU4Hs74VwhJSGu3X6
JRS3xl84BKeWDX/M/f3Q6lE4oq7l+t/4LhS3xEu7CKxZodYt10NIPkXA9uC4
Cyu/CsUtj69pBB5MTFsU9FlIXkXgj86irb0+CcUtj8eZCNxbofCc8l5IfkVg
ncfpJYtchOLW5ReBTuvD9k9wFpJnEZidaOzz94VQnNR8e7tEoupVSVHYUyH5
FonkpZlpCY+EYvuWAIzE+C/OwwY9EJJ3kRjSdrv703tCsVHLAoyE95zlYbV3
2N9HkTiy9vFl5U2hOCqy5QuP51uZRVwTkoeRUC3lH7p5WSje1xKoUQgWzkjZ
dEFIPkbB0WTI52lnhWLdlgUdhaFvw6YNOiUkL6Ng5avRYcwJoTio5c+rKKj9
Hht40F5Ifkbh6K92dRWHhWLbloCOQsGKwDeLDwrJ0yh4D/Zev2ufUNwSV4Jo
mAyv85+2R0i+RiPwXwf3NjuF4pY4WB6N/x7fcc/fLiRvozHZb9vd31ZCceuf
X9Ho9XzktoFb2N+D0Zh5W13V7D+huEfrA4eh/P3jLNYLyeNoLH6munf7GqG4
ZbloxUB7yNSKsyuF5HMM3G+bj7loIRS33I7VMWgX28tvxVIheR2DvN/a1e0W
CcWtf57FIN99tYq3uZD8jsG7NzNsP80RilsOlxODPifOeWfNEpLnsVicHJ6j
MYM977F4/Tb0zrhpQvI9Ft/UBC8mgD3/sbBpf++DySQheR+LeV1m1k0Yz/Ig
Fgv0TA6OHSsk/2PhP9LluvZolg+x+Mm3jpMMF1IfiMXSr3usM4awvIhF5Xct
88qBQuoHsfhyp7Ff9/4sP2Lxx7jz9t59hdQXYvHEsHtTuZDlSSwORKklf9AV
Un+IxZJfcYYntFi+xKKz8aZjW9SF1Cfi0GWXPHuOgOVNHKJjcE6rj5D6RRxO
j3uoVajC8icO4yp8B0Z1E1LfiIP2xdhpeZ1ZHsVBZCcZ3bGjkPpHHEb2eWvW
tR3LpzicGtnVPeSPPvWRONyOyeu9vkGf8ioOnp4ikZFEn/pJHIy7XjLTqdCn
/IrDEY+IvM5F+tRX4pDaXYaP2fqUZ3GwLwr6PCxVn/pLHNcvrVOi4/Qp3+KQ
EWEz80eEPvWZeKxcHhkdEKRPeRePIuuPsus/9anfxON82ftZ7bz0Kf/iYWbI
/7Dgsz71nXi4605ID3TVpzyMR+CYnacOvNKn/hOP4scxv6c+0ad8jAd/s9e3
tvf1qQ/FY/G0dm9/3dSnvIyHgNf/37vL+tSP4tEnY2Fvv7P6lJ/x+Dd8QpTf
CX3qS/F44+Tewe6wPuVpPPw2ZSyM3qtP/SkeNWZVQ9Rt9SlfE1B3s8Hy7hZ9
6lMJGDD20o9F6/UpbxPwYk9Yf62V+tSvEjDystPoiCX6lL8JMBlqEbDDXJ/6
VgJsd/E0jGbpUx4n4FbmLfN0sT71rwSolQoCVkzQp3xOQPCSJs1To/WpjyXg
uNGN1SeH6FNeJ8Dy2/hpgUb61M8S8H7r6avn9fUpvxOww+q7zQdNfepr3PkM
vLgunK9PeZ6A4c7r7O+q6FN/S0C3TjnmWp31Kd8TITIPtDvdRp/6XCIEZ0ef
qVHqUd4notNm5ZQZdXrU7xJhP3jwJ7tKPcr/RHj28i5xLtKjvpeIsFu9Og/K
0SMPEhFqdeJ4lzT2+VoiftzVqeuToEc+JGK9/+eC2Eg96oOJiA79mqESrEde
JMK79Oqeal896oeJ0DU3cYj10CM/EmEXdLlW/kmP+mIiGvZv6rXBRY88ScS9
KxNyZC/0qD8m4qzxz8QPj/TIlySYDhppd+OuHvXJJAjcdINP3dAjb5KQMkQ6
c+olPeqXSbiwwGDKudN65E8S2lQ8ePOfvR71zSS07bJwwrD9euRREnYunWS1
bKce9c8kWD+7s7HQSo98SsKNkKEbP27Uoz7Kfd+C+wNxtR55lYTDXzPvd12u
R/00CfzUI/uOLdAjv5Kg07N2dqSZHvXVJPh1XHY4daoeeZaEa9/bvHk6QY/6
azKqBnXuv360HvmWjIsbJ2cfGqJHfTYZL9Ub1Af00yPvkjHdVnvmVKEe9dtk
LH0/MdJcS4/8S8bkNT9e1PD1qO8mw3jzx+s6KnrkYTIWlETuEHTSo/6bDMXU
wdt6/dMlH5MRGqihp6PQpT6cDM+kPeeNJbrkZTJmzwl8ZVeuS/04Gd+m9P/6
t0CX/ExG8PsX/eKydKkvJyPlqOK1c4oueZqMJR9WhWvF6VJ/TsGA7wcvNIXp
kq8peLW1/9Rz/rrUp1Pwsure98HeuuRtCopMUrOM3XWpX6cg50plydP3uuRv
Cr6dPdI4zVmX+nYKym0cO0qf6pLHKZghurvnkZMu9e8U9DJUPBp2W5d8TkFj
52H59ld0qY+nQNul5J3VWV3yOgVDtrbx6nlcl/p5CuzXK738D+iS3ykYZ311
W+4uXerr3O8ffzVw1zZd8jwVYZ167B6xSZc8T0WXql57o9bokuepaHN551RN
C13yPBX9Nq5aOHChLnmeiprrLx+qzdYlz1OxKCPUNn+qLnmeCo8BPZvuTdAl
z1PxKmKAh/VoXfI8FS+v29ddG6JLnqdi0JevR4f00yXPU2E2Pl7RVahLnqfi
46bcAj9NXfKcOx8r8ZE/PF3yPBXjNCeVxXbXJc9T8WXywsbTHXTJ81Qknvyb
s+mPDnmehpVvP50+Itchz9Pgt+zbLbcaHfI8DbL9cwYoS3XI8zSssggwX5ev
Q56nYX9SnGtuhg55ngan0RZZy5J0yPM0WKa51R6K1iHP09Bodrvz6BAd8jwN
TcbyKZ4/dcjzNCwdINDa6alDnqfhyeyXmy+56ZDnaTi8fb1rB1cd8jwNCVbv
Mq+91CHP07DXav2fdo91yPM0eP+p4y++q0Oep6FgTnru2es65Hk61hz43evu
BR3yPB17nvMVh07qkOfp6Hin0cX0iA55ng4rL/un/ex0yPN0GD3slG5hq0Oe
p2NY8JreCVt0yPN06Hp5iVat1yHP07G0IbTYZYUOeZ6OAwnzZ79frEOep2PB
8QFrz87VIc/TUZd/cqL1dB3yPB376+1+Lp2sQ56n48/0pXenjdUhz9PxyCi1
fNxwHfI8HWf3D31lMUCHPM/AyOVVf76LdMjzDCy/usXTVFuHPM9ApaPFlbcC
HfI8A0Py2s77pqJDnmcgK9BL+1gnHfI8A1et5sXP/KdNnmdgh5Gp8xyFNnme
gXevh74+IdEmzzOQbrvim0+5NnmegY/nsgT5BdrkeQYmdTHo/DtTmzzPQJtL
vxtFydrkeQYKJ7ZpmhujTZ5noG+n9edWhmqT5xmwyux0xPiXNnmegYaRAyIa
vLTJ80z8MRp6JumzNnmeiZkl3xUyV23yPBM3MheWiF9pk+eZ+NB1998Lj7XJ
80wIfkwY5HpXmzzPxKnq51o/rmuT55kwDG4TEHdBmzzPRErcuMSak9rkeSYy
0hKK/h3RJs8zsajm7UO5nTZ5nokcRV1sha02eZ4JtX4TrNpt1SbPMyGufTR5
0npt8jwT427K/h5aoU2eZ8LH8/WL64u1yfNMDL/Rd7vDXG3yPAtlQXqCvdO1
yfMs7L2wbPaZydrkeRaGjFri83asNnmehcLJc37/GK5NnmdheJcBhV8HaJPn
WTAvn+XkItImz7NwfumRMwFa2uR5Fh6UFIzpJtAmz7MgVVtxdKmKNnmehQ2m
VhX2nbTJ8yyY9DspPvFPizzPgmPfCTccFFrkeRaKNqbvfi7RIs+zMDXpzpXk
ci3yPAue2QXdGgq0yPNsJDzt1646U4s8z8b+thcrs5O0yPNsZGieeVMRrUWe
Z+PBig+D+4ZqkefZiNE1yVj/S4s8z4Z6TuD8E9+1yPNsjJ7accfhL1rkeTb+
VUb427zTIs+53x9TpL7zlRZ5no2HvJXCS4+1yPNsOPq0Wf78rhZ5ng2fL2GG
n65rkefZ2AOPdrEXtMjzbIgdT1znn9Iiz7MxxPLZQqujWuR5NiqNm+Jc9mmR
5zlYoBJn57lDizzPQZ4ybOrjrVrkeQ4+dvQxObteizzPwW2MVL22Qos8z0Fw
2ZhzXxdrkec5SOx4+FP2XC3yPAcd+V4//07XIs9zsO1MqG3fKVrkeQ4CU16H
rzTRIs9zUNx/hOLaCC3yPAdHSqvuOA3UIs+540vbWxwy0CLPc7Ap6GCxmbYW
eZ4D3ZTR02YJtMjzHMSNv7D4sooWeZ4LrYEjV8k6adHznovdPJ/tS9toke+5
GLBv0oybSk16/nMRNG9X349STfI+F4Udr+wKqtCkPMiFu5H4XGqhJvmfC6uV
R9olZWlSPuRih+ulZz7JmtQHcqFb8DfvW4wm5UUujKbleReHalI/yMVKp5wV
C/01KT9y0VW24MZPb03qC7k46lHv0uarJuUJ9/Mes9e2+aBJ/SEXe06eN8l5
rUn5kgtR1oSgiCea1Ce4859x40jGPU3Km1ws/3hlSuebmtQvcpFqo75efEmT
8icXB5YJbB1Pa1Lf4I4nnafX8Zgm5RE3Xz/bdz90QJP6Ry5mhvV8HLJLk/Ip
F4Ih+reSrTWpj+RiXuiRWx82alJe5ULDY63sxipN6ie5sNyQ9+v5Uk3KL+58
vHdrVJlrUl/JxemM5RcXzNKkPMtFzarLHT+INam/5KL9u3Z7f4/XpHzj5uex
+7DJozWpz+RhemT4A6shmpR3edhm9N92GyNN6jd5MFm6vWi+niblXx78Tt0N
MVHXpL6Th24bn25f11uT8jAP/xldeprcVZP6Tx46KXcM3dNek/IxD9G5l6sa
fmtQH8qDfsLxI6ZyDcrLPGR6bxi7ukaD+lEezNx2m2wt1aD8zMPhZ+GHj+Rp
UF/Kw46dkpjr6RqUp9z5Vc0d9j5Bg/pTHia5zUjPidSgfM3Dvw6B+QjWoD6V
h+DI+2aBPzUob/PQr9xhyzQvDepXeWibuq7x3GcNyt88qDz1LTvrqkF9Kw89
PD6s3fJSg/I4D73O2KeufaRB/SsP8YUax284alA+52FQdWWZ9JoG9bE81Clm
N2y/oEF5nYfP/f6sLD+pQf0sDz+jtvzdclSD8jsPz3otvROzT4P6Wh5OaaUY
qO3UoDzPw5CdmQ8HWmlQf8vD66nL9vXdoEH5ng8b5+y2E1dqUJ/LxxbTTt0v
LtGgvM+H0G51TBdzDep3+TDS3pN7a6YG5X8+Dm/I6dFJrEF9Lx/Nfy5ajtcg
D/LRY0Eq/+4oDep/+bgXFnA6bLAG+ZCPnaZzvMv7alAfzMe6pS+N2utpkBf5
MPPPcR2qrkH9MB8il5gV13prkB/5WJo8ZeyQbhrUF/Px3/y8xTntNciTfOxZ
IJu3+4869Ufu+DfWIVCuTr5w17vk9fHiGnXqk/ko8vLt1blMnbzhzv+0Qtss
X536JXe8c5+uPstQJ3+4n3cYbN4lSZ36Zj7mPdn650C0OnnEzY9HZU1tiDr1
z3yM3TzY8uAvdfKJO9+szwbV39Wpj+bjQmB84wR3dfIqHyPV8hxWv1enfpoP
nZITOw69Vie/8lHYRtrD44k69VXufNc962x0X508y8c4N+mNrzfVqb8W4ONv
raDZl9XJtwL8fGqQHntGnfpsAXKyx5TOPa5O3hXglY3Loh8H1anfFoBnO+if
xh518q8AGQFrB6zfrk59twDa+T0vPtykTh4WQLwlvEm+Rp36bwF6VqSUHLFQ
Jx8L4HasbYP2InXqwwWwe2Eo+DZHnbwswN28iLNDp6tTPy7A1OlRHRwmq5Of
Bbj2Lbcpbqw69eUCpL453jB4hDp5WoDDc33uXh+oTv25AO7tl+ypM1AnXwvg
veSb/iodderTBXh22TkxQ1WdvC3Ajw6jS4/2Uqd+XYBGZ63sAV3Vyd8CnA7v
c+d7O3Xq2wWYmdFFbvRbjTwuQLD0qPh4vRr17wIUf3v8qKBajXwuwNu2Gx23
lKpRHy/AqprdZ5ry1MjrArQ/tdL/eoYa9fMCLOpkUqKVpEZ+F8B0xZ3YJ9Fq
1NcLEPm35/EhoWrkeSGq95+64P1LjTwvxHw7Q/Nx3mrkeSE+mGwUPHNXI88L
MfCdx+EeH9TI80LkrB725rqzGnleiJe+/IXGz9TI80K8yllVmOukRp4X4mnx
epWTt9XI80I8vF7zVXBVjTwvhHzO7JfO59TIc+74E2pumzmokeeFWFqgKKg+
rEaeF8Jh1JIjV+zUyPNCTHfamqG/Q408L0RN+bnHX7eqkeeFmPncL3bNBjXy
vBA9fYu7916lRp4XQkv5INFvqRp5Xgjt3JM2K+arkeeFcJyrG1AyS4085+bP
aJDz8alq5HkhhAueXx80UY08L4RKmuuyTGM18pw7vt1/8gvD1MjzQhgPeXuu
3wA18rwQPy9FbwoSqZHnhaiTPJ68X1uNPC9EU9nzO+NV1cjzQoyb9WxZU081
8rwQdue8Zrt1USPPC/EnoNu+9e3UyPNCmGzawtf7rUqeF2Hxrq2qlfWq5HkR
Yqy/TP5Ro0qeF+E/n169DpepkudFmJBwuqp/gSp5XoRXek7rkzJVyfMi3J62
586DZFXyvAihv2+aHo5VJc+L8HHyTTWLcFXyvAibJm0fbRSoSp4XYZt73xXl
PqrkeRHidDZs++ChSp4Xoc/SJV9OuamS50U4bzugy3pXVfKcO95to2mTXqmS
50UYXli6Wv2JKnleBMtfY+61u69KnhdBMF+g2eGWKnnO/T4LNzvVK6rkeRFu
tO3eT/+cKnlehAsJQfZqDqrkeRGKxyw70vaIKnlehOSq549ldqrkeREOFx9W
VexQJc+LwHve53Vna1XyvAg/3O8aav2nSp4XoX2DueuoNarkeRH6vRKMWmeh
Sp4XYWmU8PetRarkeRHyNjcWBM1VJc+L8LmN/ZXyGarkOfffRxdt+A1V8rwY
DiEG/D4TVMnzYjwd03HJbGNV8rwYMRLtXc7DVMnzYjx0yqhRG6hKnhdjW/vu
3qcMVcnzYtgs9Sgq01Ulz4vhOKLy1kINVfK8GEV3j//25amS58WYOKmN13AV
VfK8GAPG3hrq1FmVPC+GcduPm9q2UyXPiyG6l7Xn0G8BeV6MTmXRnqoNAvK8
GDuvbd+UIBGQ58VY73ZM63algDwvxh7nPmdNSwTkeTFUnvh+zMgTkOfFWGU/
L3lHpoA8L8bHfefb90kRkOfFeGUxJjokTkCeF8PTeff1y5EC8rwYdZM8J24P
EZDnxei4ofHpOn8BeV6MrqWKWf/5CMjzYizqvlO4w1NAnhdj85DCVdZfBOR5
MVa2yzFc9EFAnhcjcN2I7sPfCsjzYlwYdL/G4KWAPC/G3fP2hmOfCMjzYrz7
8z5mo5OAPC+BZbuS2/fvCMjzEmwyeXwn6bqAPC+B7pL8NtqXBeR5CT62+WC/
6ZyAPC/Bqdgkt1cnBeR5Ca69cn+RZS8gz0vQVDU0q/shAXlegpknOwhn2wnI
8xLUTdgS5rZTQJ6XYJLWmy6ztgvI8xIMyfU4XbtFQJ6XoKv0+eZbGwXkeQna
e//ZIlwrIM9L8HmOpJvzCgF5XoL90cP+G71MQJ6X4Ff4CZOohQLyvASCDevf
7ponIM+5+XC63KefmYA8L0HUPo8p1aYC8rwEAz2qjiRCQJ6XoJ//vN9REwXk
eQni1LqUBZsIyPMSfO8dae46WkCel+BwRwfNo8MF5HkJduQUaZkPFpDnJXjy
NWOYcX8BeV6C3TcHvJtoKCDPSxBzutBmib6APC+Bhv2fBnttAXleAqNdY357
qgvIc25+n/JFSr6APC/FOoe2JeN7C8jzUpwaXJ5l3UNAnpeiR7Cg+koXAXle
infuwppPHQTkeSn+tBfvqm0jIM9LsdZhrt3SP3zyvBTK9H1bE5V88rwUvfdH
7l4m55PnpfjV79XxKCmfPC/FhDF+TpNr+OR5KU571998X8Enz0thOjOpTL+U
vX9fisLj+z/dKuST56X44nBlfrc8PnleiqduL4ZfzuKT56UI/949eUQ6nzwv
RfoFtbDKZD55XgofW5u7nxP45Hkpuq17e9A2lk+el8Lm4oc3gig+eV4KV5cn
Cz+H8cnzUqwcXvZwTTCfPC/F8B+HZmkG8MnzUkzfrDKg6CefPC/FtRGCsO8/
+OR5KTIUnhlOXnzyvBS/43d1OP+NT56XQn5MXHfkC588L8V+64AN1p/45Hkp
FPKYBWbv+eR5KaYE9fym5cInz0uRcMHiQcNrPnleBttXfXhVL/jkeRk6rto1
/O9TPnlehsxeld/4j/nkeRmmrjk1begDPnlehoJ5d6tN7/HJ8+bvT+236g6f
PC9Dnk2X0P03+eR5GdwdQpS3rvHJ8zJcVNvi73qZT56XIWSZND7sAp88L4PG
2biXTWf55HkZZHPFhqan+eR5Ge699Znp5MAnz8vgOOFsTM0xPnlehs85YWsm
HOWT52UQv4uMdjjEJ8/LoMUbvy9yP588L8PTx/4TDO345HkZZo6/Z35iN588
L8PDCTP+FO7gk+dl+BefWbbYhk+el6HcVB4Ubc0nz8sgGKn6yWIrnzwvw8fN
r/fkb+KT59x8nQhvY72RT56XQe3P/QE56/jkeRlSpt2TrVzDJ8/LcOLD6xPV
K/nkOTf/Jj/Fty355HkZFhyZtmbqcj55Xsb12ymrq5fwyfNyqG03vn5/EZ88
L0eWr+XA+Qv45Hk5prY7/6WrOZ88L4ez/5O8qDl88rwc/T0Wvr5mxifPy2Ge
6pm1YCafPC9H9WGzo+rT+eR5OZ6MFK+vmsonz7nju25QxoNPnpcj0znD7/tk
Pnlejo21D84/mcgnz8vRbVb8llPj+eR5OSJGHi63MuGT5+Xo26O94+oxfPK8
HB022pYsH80nz8vxn5qgaPlIPnlejuCQk7orh/PJ83KMXPKyx5ahfPK8HFV2
l2PtBvPJ83IU39k65tpAPnlejtdLVVe/7M8nz8tR7ja/j4cRnzwvx3z7qedi
DfnkeTnOHr5mqxDxyfNyjNU0nDdCyCfPy2Gonmxjrccnz8txWXPN10c6fPK8
HIMcsjfHavHJ83JcnDn/RldNPnnO3b/qwBEL1fnkeTlcLM8vfKTKJ88rEFPf
dncln0+eV2BO2F/vsTw+eV6B0R2+jT/dm0+eV0A64kXPvJ588rwCDjcNNWer
8MnzCizc293vS3c+eV6BNd/m7NDpxifPKxDZ9fjgY1345HkFhvy3aUZhJz55
XgHTPwmfV3bkk+cVqLY+Pj+7PZ88r0Cnxz6DrdvxyfMKJFimD5W24ZPnFXAZ
qgw98o9HnlfgW3/L+V3+8sjzCpzUH5fh9JtHnlcg9aZhypAmHnlegZ2vlgz7
qeSR5xUQWXf0s1DwyPMKJJYNd2mS88hzbr46PvvrWs8jzyvwb93S5HUyHnle
Ac8JJdN71vHI8woEu25b5CnhkecVeGgh0d1ayyPPKzA8sPtjzRoeeV6BSsuc
J8lVPPK8Almfz2g4VvLI8wpcqxpptaSCR55XoOOp27Za5TzyvAJrC0fzK0p5
5HklhobELg8v4ZHnlZjVb/WTl8U88rwSm4LGhu8v4pHnlRj14e6gqYU88rwS
2x2eLlQp4JHnlYh4qFpdmscjzyvx+puTY2IujzyvxHmX+PrQHB55Xgn9V6Pf
eWXzyHPu+wfc1J2zeOR5JSYHLFzrmMkjzysh+VAVeT6DR55XYuagkuL96Tzy
vBJx5VYzrNN45Hklmpz0165K5ZHnlXg4T2/WyhQeeV6Jbf8Ne2adzCPPK3Fg
xbHXx5N45Dl3/X+vad9N5JHnlbCxOLPCJYFHnldi5ZNLZd/ieeR5JXR0FhwM
ieOR55W48zvDOSOWR55XooOw83l5DI88r8Tvv1GX+Ny41fNKzN5t+GRsNI88
r4TJ9X5Bm6J45HklzFZOfPAkkkeeV2JRt4JJyRE88rwSo2N8P3Xgxq2eV+JQ
oI10YDiPPK+EZtT59AVhPPK8Chg5peeRUB55XoVjAaHeniE88rwKu++7FP8L
5pHnVbhlkeM8ixu3el6F9Pbv/a4H8cjzKhwMWKKdHcgjz6vQtesl60HcuNXz
KgTcNzI4GMAjz6sQ3f6Q1M+fR55XYdzaBR+6cONWz6vwIumpk+UvHnleBaus
LzZf/XjkeRW+6c7tpMuNWz2vQtP6VSaXf/LI8ypM7dD+lcyXR55XYUPmjfQV
3LjV8yp8v9/Y09OHR55X4eW7b1Fa3LjV8yr0mBr4w/4HjzyvQo2a9doibx55
XoU3eRPmzOfGrZ5XwXFYlfWv7zzynJtfL4m6GTdu9bwKK7cLp8d48cjzKlhW
nmy/mBu3el6FOWOtlBGePPK8Cof9JW3AjVs9r0K7diXJXz145HkV9JZOlo3j
xq2eV0H3pkaPkG888rwKowu17lpy41bPq9HhrunGqq888rwaa42Kep3kxq2e
VyPgvetdTW7c6nk17HvU7f7oziPPq5FrovkJ3LjV82roWDq2Df/CI8+rsTy1
YoMlN271vBp5Pb0vV3/mkefVOL/3QuM1btzqeTUiSly+jOfGrZ5X48pk4b5c
Nx55Xo2L9RZp57lxq+fVXL9rNBzKjVs9r8ZTr/hVcZ945Hk1RNfn6hzixq2e
V2OSV9ftIm7c6nk1JkgutQ39yCPPq1E+xPXuUW7c6jk3P7XPJZO4cavn1Yj2
6rCvAzdu9bwa87rN0A3/wCPPq7F31tTSc9y41fNqbM/JXDeZG7d6Xo1BvGM7
Ze955Hk11G1tN3/mxq2eV8PnzYsOh7hxq+fc+Rfd3DWNG7d6Xo3Zx52E3blx
q+fVuLX1zYOkdzzyvBpnNR+fe8ONWz2vhsqzkSOOceNWz2uwql/Hngu4cavn
NahxLlkh5Matnteg2MvuZKUrjzyvwTf7ODVfbtzqeQ1GDejn9pAbt3pegzDD
azwHbtzqeQ32j9YvseLGrZ7XwNHl7+KF3LjV8xpU9mujMYobt3peg26Pc05p
cuNWz2sQ96wg6Z8LjzyvgcvqHYvyuXGr5zWYv/iGJIgbt3pegx5evb98cmGe
1+Ci/bGaZy7M8xoM6v0m0NGFeV6DJY9vJl92YZ7X4M2Bbjr2LszzGvQ+72u5
3YV5XoPa33qRli7M8xrMkGdvn+PCPK9BuODrkJkuzPMaRN2+HSB2YZ7XIOuD
n9EEF+Z5DTTdXLxMXJjnNSib4brR1IV5XoM5CWvnzXNhntcgclh0dPPvb/W8
Bqdu3t252oV5XoN5VQeq17owz2vwMd1fsMGFeV6LRf3buzdfT+vzXos+05IM
HFyY77VY93VU3l0X9vzX4r8Fjl/fuDDva/Ht+bZZX1xYHtTC9j9E/XJh/tci
sG77/HgXlg+1OFt9MaT5frX2gVrkNRkvUriwvKiF5QTxu56urB/Uot3f/9oM
cWX5UYs5fe7omruyvlCL41UXTHe5sjypxaMxKoE3XFl/qIVViXF3d1eWL7VI
Cp17Mc6V9YladAgdvF3uyvKmFmVzdGc1r/fWflEL7a0qPrPfsfypxcPM7Rq7
3rG+UYv7S+J233vH8qgWt7c9uRryjvWPWjg4NwUr3rF8qsXok3dWD3jP+kgt
VryMuLX4PcurWiQcfbXW/j3rJ7W4Knhm+vo9yy9u/rb/E6S+Z32lFuk302bz
PrA8q8XUaoN5iz6w/lKLS97bRp//wPKtFv67l+T7fmB9phY7K/2SFR9Y3tVC
LXzKk9EfWb+pxal2XU7a/T//arFhY1P+14+s79TiwTJnHfn/87AWF3pc3Dbh
E+s/tdgSuSz9+CeWj7UwPLJ3R9gn1oe49TPlQXeeG8vLWpxwzh9o6cb6Ebce
5jzucN+N5WctzPX6zct2Y32pFh5j7bsbfWZ5Wgutm51zd3xm/Yn7/YesrD0/
s3ytxZ9D9ivbf2F9qhbRD512Lf3C8rYWkjsv7Jy/sH5VC9VeDS6KLyx/azGw
D99phjvrW7VQueTe1tGd5XEtLpuUts13Z/2rFmc2m1qP+cryuRZfv/a5cfMr
62O1+OWRVtXsa2te18JtQEJHs2+sn9Wi8GCE/NE3lt+1aDxwxqL+G+trtVi1
yzVongfL81qMd7EqfuPB+lstXj38Mqy9J8t3CQLv3LRe48n6nARTcyIff/dk
eS/B+ReBfTS8WL+TYLVQWHDYi+W/BF8e2H3L8GJ9T4Li0m6ak74zDyQwqLPd
cv87638SLGh/snfTd+aDBNtWv6xf7c36oAQ9FtWmB3szLyRY2atg7bAfrB9K
MGCIc93dH8wPCX6d2mHWyYf1RQnOGcpf7/Nhnkgg33ncJc+H9UcJkv8rVS7w
Zb5IoFdkGeTpy/qkBAd8zPOFP5k3EiSO6rLx2k/WLyUYcn6hb3s/5o8Eo2ZN
zjvox/qmBJ/KhbYVfswjCVIb95VZ/L9/SqCout455BfzSQKNZ2d7mPizPipB
RNfJvd75M68k0DrzpkIvgPVTCXRPGwU4BjC/JJA5FVp1C2R9VYIwt54uDoHM
Mwmcn5/o9DeQ9VcJKk/EVx0MYr5JUP2knXd9EOuzEuBexRPbYOadBJFSx/4l
wazfSjjPfNZsCGH+cesldfuenBDWdyX4/sD22spQ5qEEwUuXBaSFsv4rQWHh
frWVYcxH7v7Vj4hKCWN9WILZsVtXrAxnXkpwb8BA8+Rw1o8lyAv4/H1RBPNT
AsvyFb3DI1hflsBj/CN7s0jmqQQ3yn82REay/ixBzr9NORZRzFcJ9PV0P2dG
sT4tQYpww+JV0cxbCVT1J23Jj2b9WgK+b4OJVQzzl1sP1Q7za2JY35agNEq7
04FY5rEEdxJM09rEsf7NPR9WoRZn45jP3PlmJrj3imd9nDu+jb3KvXjmtQT7
679l9Etg/VyCPtOryj4lML8lsNk7MGZcIuvr3HwbfCr2TWSeS2GRMuzqzCTm
uRRt10+XRScxz6VQ2W+isiKZeS5Fde7w46XJzHMpnPqVdtqXwjyX4tfQk3s7
pDLPpSj06Lr3ZirzXIrpgUHjdNKY51KEHquf9CaNec6Nv+/fbZzOPJdiwZ4d
nwLSmedSnF34PsUig3kuxci9/XiSDOa5FFUxb2wdMpnnUtide/qudxbzXIqD
4idlz7KY59z3dS7kGWczz6X42zutV/j/Py+QYqnfU+XKHOa5FFM2z2+syWGe
S2ET9vnQ8VzmuRS9bw6L6JPHPJeiT8WgEa/zmOdSJE+d3HZyPvNcim27UgwS
85nnUrjPGDpgawHzXAqH+yP/KAuY51IUnDRNv1zIPJdiyMG88aIi5rkUebLK
Xz5FzHNuPtPu8FYUM8+lMOtzWiIrZp5z13vl2qEbJcxzKcZatz0wpJR5LsXF
e2Vh/qXMcylMVtVfX1XGPJdi0qJ5PtIy5rkU5ws+Hr9SzjyXImdn1In+Fcxz
KR6WjXkTUME859bbwqArqyqZ51LUXx1UL61knkvxxczc6WIV85y7vy+6hhtW
M8+lkN1fL/9ezTyX4mi0OG1xDfOc+/n58RYVNcxz7v4kN4SeqmWeSxE2auEq
bQnznFtv5wpGN39e1uq5FJPPblq6Sso8l0LNrUCrUco8l0IjpGqSYx3zXIqo
F1vGjZYxz6Xo0G7V0DAZ81wKfRu3jK31zHMpfJrXjZx5zv381glnXsuZ51Kc
aDt+nGkD81yKmcuO5eQ2MM+lcJz+zv2IgnnO3b+oVEM1JfNcim8dQtp9VjLP
65B49VrinEbmeR1GaOzrXdrIPK/DHIO1c882Mc/rYG1tnN7vN/O8Dq/azlYG
/Wae1+Fp4ylLqz/M8zrE38se1/z5Z6vndXD/w7v67i/zvA5nK3o9nPePeV4H
HQtbs6p/zPM6uBjN3HSzDdu/qUNM1x76o9qyz3froHffRCe2LdvPqcOBk+vb
7WvHPu/lfr67zj7N9mx/pw6lSXNG/WjPPv+tww3Lh0dWdGD7PXXowT9YVdeB
fR5cB6e+qZ+udGT7P3U4/O5b9YBO7PPhOqxIvLk0pBPbD6rD6X3X72ztzD4v
rkPDqMPtO3Vh+0N12O+icHzZhX1+XIcsFe/Fpl3ZflEdNM6umV/alX2eXAe5
reDBuW5s/6gOoU0vxvTvzifP63DUcrJTWHe2n1QHmfR1qXUPPnleh2ve4017
qrD9pTokq8w3dOPGrZ7XwdnbSGNxT7bfVIdJW/mH6rlxq+d16KRxNdqxF9t/
4q5Hvkpp3JtPntdhu2zbifjebD+qDu2F4w7u6sMnz+vw+8i0tC48tj/FrZ8f
mumvuHGr53Uo4y/km/LZflUd1u/4V1DCjVs958aF8z5dErD9K26+JlafHqLK
J8+54/uXDYlUZftZddjZ5oKVjRqfPK/DKfNXnirqbH+rDqnKfR/fceNWz+sw
8sWho4s12H5XHb6mDHeUcONWz+vgMGDywZuabP+rDnnDnv4w1uKT53UYln3s
Y4oW2w+rw4To2MqD2nzyvA4PjMd21dBh+2Pc8VZ02PuZG7d6XoeoS42/5umy
/TJufS5bYlbKjVs959bv95kRDnps/6wO6VHvL+vq88lzbr0U98j+rs/20+pQ
KL/QfYWQT57L8COvwFMhZPtrMkzwivl5V8Qnz2XgF84/O9aA7bfJcE/xY0Yi
N271XIaZB5PD7AzZ/psMOaZj5/P68slzGYKM7Ht79mX7cTK4B173WWnEJ89l
+CXrLGgyYvtzMoy+KQh40I9PnsuwY9Bt+yn92X6dDMZ/r0qz+rP9eRkGpfe1
PD6A7d/JMNfhj6/OQLZfL8Pk9evnewxk+3kyONqEOiwYxPbvZZCrCvOKB7H9
PRm6/hd35/Rgtp8vQ4eHI3v2G8L2+2T45z57SPAQtr8vw8Hh24Wbh7L9Pxne
qZw41mYY2+/nrs9p+bxHw9h+oAxmO40txg1n+/8yuCTd35synO0PyvBkkUW4
3Qj2PoAMl5e8EvQZyfYLZQjo+arabSR7P0CG609s5s8fxfYPZfgLN/+KUex9
ARmG5Jlanf//fqIMd6Y/OG9ozN4fkGH/u5E2PsZsf1GGoW/P9bMcw94nkKHy
eUxh9Ri23yiDU8f2j06NZe8XyNC4I3yWhgnbf5Thgthp+UcT9r6BDJkLXpXP
Gsf2I2UYf79xd/449v6BDOUab1ceH8/2J2V4ePClufoE9j6CDDWz9Ie+n8D2
K2WoXS8/OG0iez9BBjUju7TciWz/Uob16p9cjk9i7yvIkGA35JXuZLafKcO6
fhevN+/Xtnoug474zPTlU9j+pgzT++4LrZ7C3meQ4ezqmZPPgu13cve3zVFT
QzF7v0GGastBBzzFbP9ThisOZXsWT2XvO8gwP2N01+KpbD+UW29PD9w5Mo29
/8Ctx4HjrXmmbH9Uhqj+fuXOpux9CBlWr/hjg+lsv5S7//rXBiVOZ+9HyDDP
zmOr7Qy2f8pd33TVrL8z2PsSMswZWCq/OZPtp9ajY3Bjp36z2PsT9SitajPW
ZxbbX63HqfHiRcvM2PsU9Zh7RWtNjRnbb62HrfH5ARdms/cr6jH75+PBojls
/7UeT6ITzn+ew963qMejbn6W0+ay/dh6/FniMj1tLnv/oh4+Khvn285j+7P1
6Ovu6tbGnHnOHd/7k9ctc+Z5PcxvX/5qMJ95Xo/ES4K37vOZ5/VIcPbUM13A
PK+Hx7WAPwkLmOf1+BHaw/a/hczzesg6zbeRLWSe1+PZ5cEqJxYxz+uRWu6+
hbeYeV6PNFO3iNeLmef1GD0i7uXkJczzejxOyJ+WuIR5Xo9c15nTty9lntdz
fbjnsN9Lmef1mBn97PqVZczzetxo32iru5x5Xg/H1cKHLsuZ5/XQszszf4IF
87weVSF658MsmOf1OCc/kLLMknleD4uLYwcVWjLP63ElYvqSHSuY5/UIeFfU
RbGCeV4PXvPnsyuZ5/XQtRyd0nMV87weTncW7ri/inlej+LyM936r2ae12N3
fuTgD6uZ5/Ww1+jyZPwa5nk9Is3rc4PWMM/rEVR5tmzxWuZ5PY5UThlVsJZ5
Xg+z9cLgveuY59z9OnO97u865nk9Mq+n659azzzn1kPMX/deG5jn9djycqX2
nQ3M83roT5+wTLSReV6Pxj6p/95vZJ7XIz7//U6T/5jn9ZD0umPk+x/zvB4q
ftY7TDcxz+vhYIjy0E3Mc279XJ/rNX8z85y7HtENu6TNzPN6jHnm47l6C/O8
Htd6X1xcsoV5Xo8py1Om7NrKPK/Hf+unJCm2Ms/r4Sm9eNXBinnOrQ8/n0fd
rJnncojPDq67Z808l+Noh/67jLYxz+UYPmvSXbdtzHM5ciJN247dzjyX49bO
VW1+bmeey/Fmo8Lf1IZ5Lse77NC0EBvmuRzxXVSGz7dlnstRea+DV5It81yO
J38thy7bwTyXY/wIQfeUHcxzOSSfVQ5Z7GSeyxHUaUtuxk7mOXc+kzXnr9vF
PJfDu8Q5qWAX81wO2XnziVt3M8/l0Nw//lnJbua5HMcMZom27GGey6HhvnNP
6R7muRwHTU1vW+9lnsvxd023pOq9zHM5TmTsn7/bjnkux8+04mCZHfNcDtuT
7b/u3cc8l2P6fo09tfuY53KYx4c3bN/PPJfDRHdTp9L9zHM5HCMFJVsOMM/l
EPZ3fFVygHkuh05Z07pNB5nnciRXJG7KOcg8l+Pjz2chKw8xz+VwabvYPekQ
85y7X+udnRYdZp7L8eBNl8LYw8xzOa6ZG4sXHmGey1F7dPiSqCPMczn2H+4d
OvMo85xbDw63BgceZZ7LUa9ZlDDNnnnOrYdtwxFgzzzn5ufhcYepx5jncvT7
N+KO3zHmuRzGGtrPJh1nnstxr7P2pi/HmedyPCtQ1xl6gnkux587bfzfnGCe
y5ERfNekrwPznFvPM8IzHzkwz+XIm/55geZJ5rkcouDo89dPMs/lkP8W9+16
innOXV/QJqdjp5jncpip/9hUd4p5zs1X/fNP204zz+VwGvlcnHeaeS7HjtK1
PS3PMM/lSPBQOxB1hnkux/uKIrcZZ5nn3P1MvT7D+yzzXI7E9E/2o88xz+W4
O6FM6XKOeS7HjX/a2cLzzPMGyKITZjqeZ5434IXT8JNdLjDPGzA9cor0yAXm
eQPmlUasVVxgnjfA+sgC8Y6LzPMG/Bj9ZlfBReZ5A0QF6sctLjHPG/Bl8knj
4EvM8wZsCsvXH3WZed6AuDH6mi8uM88boC/52FP1CvO8Ad87nhFeusI8b8Cx
Gd2c/1xhnnO/zyLux86rzPMGeFz1Xpx7lXnegMBt+QmLrzHPG1CcNauv3//f
x2yAsXLGlVHXmecNeNZRlf/iOvO8AalDjP/j32CeN+DmzUzr0zeY5w0IHe92
Tn6Ded6AHdvL/TbeZJ43wGlc/tqEm8zzBjz8vv/mtFvM8wYMOnj2xIdbzPMG
6AZ0Oatxm3negJNf/010uM08b4BtJ2lE4W3meQOqwmYdWXSHed6AJ0nSe953
mOcN8Lp06e9gR+Z5A/69U0ruOjLPuev36PK+/V3meQP6dgw4sO0u87wB1ZsW
nE24yzzn1sP35b0n32OeN0Ar5YzY5R7zvAHv4k6e1LjPPG/A30oX91P3mecN
yPaLeFt7n3neALcJI85vcGKeN2DuKP3oCCfmeQMSRjWMMXnAPG/A8PPWq14+
YJ5z53tr1bvuD5nnDbj/M1hv50PmeQNyxSblKQ+Z59z1/j6rgkfM8waMm3Lp
susj5nkDyt++0FV7zDxvgGfxxx4Oj5nnDXhqcjCh4jHzvAF7jS/sWfiEed6A
XpHGPb88YZ43YF35wG3qT5nnDeh8tDHn6FPmeQM2S2YHljxlnjfg6KDNoiXP
mOcN6G52oMT7GfO8AZPqF8oMnzPPG/Bo0Kvz558zzxW4Xd/JqOo581yBoQuD
bMxfMM8VeHVIoen+gnmugEnDMx21l8xzBY5537+29yXzXIHzj2pCE18yzxV4
sfy4yOQV81yBevdhTY6vmOcKXF3AWy1/xTxXINf2oY7Fa+a5AjmqbzZ+e808
V+CRr+OUPs7McwVm7O3zyNaZea6AY5zf/ihn5rkC7rPqake/YZ4rYHx1/e+7
b5jnChztFRfS5i3zXIENAQmDN79lnivQQbGjLvgt81yBI819x4V5zn3/zXmL
ky7McwUWWpt1LHBhnivwPKQhe5or81yBfYFdjjm7Ms8VWKzXU9nhHfNcgUVb
3kX89455rsC3VR17+79jniswYHDsOL33zHNufo2Llh59zzznfn8/884Z75nn
Cgx+6pQ5/gPzXIFgrYhZtz8wzxWYM1XLv+YD81yBBWdVjed/ZJ4r0FlaKX3/
kXnOzdexlZN7fmKeK2D31tdt5yfmuQJnrXxvR3xinivwz33ENSM35jn3++47
Gdm7Mc8V2FljujfFjXmugHbbC4WjPzPPFdj95NzTS5+Z5woMDx08p/Qz81yB
Sy/UV077wjxXwMnop/m9L8xzbr7etntZ+YV5rkC8fY2RqTvzXAGz98U1t92Z
5wq4vOqxttKdea6A5r3KbqZfmecKzD2fb/jwK/OcO5/jNsPrvzLPFfj1pJv5
vP//ewTu/kVNrHj9jXmugHnz/1+qB/NcgXeGAW3XeTDPFSiPMhd7ejDPuZ9/
PXhpT0/muQJvnskMtngyzxWYkJ/u5OvJPOeepxPTpZpezHMFRo1rUN3rxTxX
4kqdU0SEF/NcCfkAU6noO/NcibRpB4p3f2eeK3Hzxp/J/t+Z50o4ybclaHkz
z5U4bt7wbZc381wJ2dEVOsHezHMlchcqbHR/MM+V6Nk3u3b3D+a5EpMP9HQO
/ME8V2Lqv+t+6j7McyXy7o9eYOPDPFfiYdBLA38f5rkSf3zCr2v6Ms+VKHeb
+XSHL/NcicyT064H+TLPlRifrWKi9ZN5rkTdkNtXt/1kniuxzzFpru9P5rkS
q4eeM+P7Mc+V+FXktmWTH/NcCfu4m2c8/Jjn3Pe1dx7r+It5roSD84GrS38x
z5U41+uz+etfzHMlXN+YZyt+Mc+VsMyKe2jmzzxX4mzsv8OP/ZnnSmwbtOJ8
lT/zXIlZJf7WkwOY50qM9b506koA81yJGY+elhcEMM+V2Ox43GhKIPNcCSz5
OflOIPNciZ+/r3+sCGSeK9Hn2PHkKUHMcyUWvSlzvRnEPFfi1YV0l/wg5rkS
GZpXNI2DmefcfHyaonYhmHmuxFdRw6rUYOY5N//DFj3sH8I8V0K0cbziYAjz
XIlh58TPQ0KY50r0PWiqpRrKPFdi5GSzyi2hzHMl3l52S/scyjxXotsbhxFt
w5jnSizrde/cvDDmuRLd854m3w1jniuRVbDvZkkY81yJ3YEa68eFM8+5+cjp
KLoUzjxXQrlsZ0B2OPNcCcMhV3qMiGCec+d7wGOsfQTzXInF5v/MQiKY50r0
evjRunck81yJoyNrItdFMs+5+az8MdctknmuhG8nCdpGMc+V+OHu93xuFPO8
EZZS/5J7UczzRoR0zs/Lj2KeN2Jrx7LkgdHM80ZcmTLVxy6aed6I+rH9VvyK
Zp43Qqwnte8ZwzxvxLO0pRtWxzDPG2GjL3V0jWGeN+JL8dx7f2OY5404uCDx
/IJY5nkjlBqnvF7EMs8bEdf87xdimeeNeKg3dKRpHPO8EZndE49ciWOeN6KH
vp19VhzzvBGpm/p8GRLPPG/Ez1VB547FM88b4fd6pXlMPPO8EeO+dfXRT2Ce
N2JmU5WRTQLzvBH7d68Z2Pzv21o9b8ToNqP/a0xgnjdi39Dbg8WJzPNGdHJr
O/dKIvO8Ee5nNBwzE5nnjRg2pkY+IIl53ogR6+OC7ZKY543wf/Fh5M8k5nkj
OlZfHKSSzDxvhFbv06kWyczzRsRsmFb/Mpl53oj4yhvjJMnM80bMfWh1f3IK
87wR2frbdc+lMM8b8XKA9r+EFOZ5I+zf3L0sSmWec/fP8/bQ3anM80ZY1NX1
8U1lnjdit9Tmabc05nkj1N67ai9OY55z92/F49m30pjnjdCdeTkkPY153gjj
0hhnw3TmeSP6PSyK2JHOPG/E9Hv97vimM88bYRfRU9Irg3neiNd61rtWZTDP
G3Frn7vD6wzmeSNUzlz5XpPBPG+ETO/ZjAmZzHPu/C9phV7MZJ43wrHvXJ+0
TOZ5I4y63KgYlMU85+53j3bdDmUxzxvRJ9xLJzSLec79fGRSd9Vs5jk3H22e
/dmQzTxvhJ7ZgJAP2cxz7nnalPFFkc08b8TdjnEbp+Uwz7nje3ZdfDqHed6I
Xq//RkXlMM8b4ZuuLtHMZZ43Idh/5KwtuczzJmROv2fllss8b4KJ4ZHtf3KZ
502Q7/arnZbHPG/C74eRF87lMc+bYNbh4IyYPOZ5Ezrs3eWnmc88b8Lwrn+X
WuUzz5vAO/Xkh2c+87wJ7j7Wk7oWMM+bEJU5yMiigHnehGqNfjbPC5jnTRjT
/uf30gLmeRMqEkO6Ghcyz5uwbqty1/FC5nkTxjkXzQ4vZJ43IUu0bZZaEfO8
CcXWZ/etK2KeNyHmxS/JqyLmeRO+2G8eWVfEPG/CXN8nEycXM8+bUKP4q3+x
mHneBNszyzakFjPPm2AfHj1MVMI8b8I20ceXViXM8yb8r6c7D6sx7eMAfkdJ
KNtB2VVK1jAUqt+tEpKU0o4WyRJRCr0MGjKMdbJP8Xrxln0Xsi9DmBpjyZp9
plKUTKnzLO8913O+75/f6+R4zvPc5/f5XVeur1r7JsGn/oLnerrwe26kcQk8
11P0P7+gK4HnevJbtO9qdgk819P1Iw/9akrguXiev20e4lkKz/U0sPBb+LpS
eK6nLT1/cHxSCs/1ZF11Nt+2DJ7ryfJt3vDEMnguXvfueudCGTzXU06GR43p
R3gunnercysCPsJzPf04af/zrR/huZ7eTN4dXfwRnoufv7Bwmn05PBefv3nu
4tnl8FxPPfcMbnuuHJ7ryV96HGRSAc/15Nb655NjK+C5nhpKUx5nVsBzPT1W
CmpKKuC5nvLObp7v/Amei/P1bErE6k/wXE+7svbHFH2C5+J8bhjlZvMZnuvJ
y2Pf5pmf4bk4r9+u5p79DM/F80gJPN64Ep7r6Q81sU9YJTzXU5DDuR3ZlfBc
TwG5B92+VsJzPb1/drCMV8FzPfXufuLQyip4rqf+jm/SC6rguZ7shvcO7fQF
novzdNDvUPwXeC6R7Xmvcee/wHOJJpv292xWDc8lKjWv3RheDc8lujar183s
anguUV2nvC811fBcol79K0M8vsJziaTqXfqMr/BcootdfpeKv8Jzie6+nz6w
z9/wXKIVrXMcF/0NzyU69ae11W9/w3OJtvFFdh1r4LlE3uOX3pxVA88lmtt0
3cLzNfBcvD4mdbxJLTyXqNj3VuOxtfBconrzY2+31MJzibaPGbnmdS08l+js
ysOz+32D5xJdThgQueQbPJfopzZ/zLr7DZ5L5GV7u4VVHTwX9ye56vb0Ongu
UY2HWfrpOngu0avUt0mN6uG5RGXq1d6h9fBcIssH2ccO18Nz8bycqblaD8/F
9YUkbhyvh+cStTv1R+YePTyXyOfG0Kc1engu0clM9zMjJHguURq12bFNgucS
uc4O2PqXBM8l2ulwJnWQDM8lssnoZpQmw3NxPTvtWv0uw3OJXCZ+sO6mwHOJ
kg6bvkxQ4LlEY73VHTcVeC6RR17ua50KzyXipS4to1R4LlHo7Sevj6rwXKJ7
9aZzFBWeS7Q832OzH0Ofh0StKqwW7BVZ81yifP0H/zqGfg+JYs41Zj5GOoPn
Eh3o+vfanUbo+5Doy0j/uE8ia55L1OiOta1rA/R/SBRyN3zxOpE1zyXq4ftn
o9cN0Acicl0J9W+oM3guvk/TAwKXNUQ/iERdBi1bXCiy5rlEndm9FtbG6AuR
aPTj0tAkkTXPJZJXtim7Yoz+EHE+9w2d08JEZ/BcoiZPHu6INkGfiDgvrkaT
jomseS7OR5Gzv1Ej9IvIlPrawSRUZM1zmSo+Hzl4rBH6RmR6GZlzvYmpzuC5
TG51d0NjTdE/IlOA88EHeSJrnsv0wCjMuEVj9JHI1KJwXa9IkTXPZTrj5aWe
aIx+Epmsuti2NjPTGTyXycb4xbPJZugrkUm60qH6jMia5zJ1SlVfNmmC/hKZ
CmfaXZoksua5TJPXbzQ52gR9JjJdt381pUFTncFzmcpfdvk8oSn6TWQyS530
OkdkzXOZVnksOMSaoe9Epmw1I8JfZM1zmdSLCUX/bYb+E5ku//eHe8xcZ/Bc
pnHZnr3CzNGHItOmI33fHBVZ81ym/eZBp00t0I8i0/q9piciRNY8l2mRc1vf
4xboS5GpcUS5o0lzncFzmVrubhkf0Rz9KTKZ39u1/4zImucyVV1zON28BfpU
ZAr8xTQ/VmTNc5kSnI5PuNAC/Soy7Vr9pmnzljqD5zIV/NPn2hJ9KzJ1eFvx
r5Mia57LdOOxdUjTVuhfEfczPt0mSmTNc5nmJq31yGuFPhaZNhzauFXXWmfw
XKaYcofiWa3RzyJT/apn034VWfNcJsd2vUZb69DXItPRK3FBi0TWPJcpPr/v
8Oc69LfItOaa+aJBbXQGz2VKfuyybH0b9LnI9HZa+6BSkTXPZRr2vuE6r7bo
d5FpSvDFOftE1jyXKfe00VGjduh7kamR06/NIkTWPJeprdXzpBPt0P8iU9Ti
9S6NLXUGz2V6UZoUFmGJPhiZ7gffaXlGZM1zcf9iV61pa4V+GJlmDvUZMU9k
zXOZmOXa5YVW6IuRaXX4sm+92usMnsvUJ+N73x/aoz9GfP/MTMKfi6x5Lu7f
nn6fnTqgT0ahepPOa7aIrHmu0LoY3fbqDuiXUSjtPl8Z2FFn8Fyh6JyQhJMd
0Tej0PLvre1ad9IZPFeoZ/X8mXM6oX9GodZxS5YUiKx5Ln5+sHdOz87oo1Ho
auTqUytE1jxX6GGX1VvfdEY/jUImLZYeG9pFZ/BcoUPv3advE1nzXKFvN189
qhFZ81yh1Phx54K76gyeK3S5cs2RcyJrnivEztqnteumM3iu0Hcj3skpImue
K3Qhp8u9hyJrnit0IHT/tv7WOoPnClnmv1i+SWTNc4XCK9JcZZE1zxUqWBhu
E2WjM3iu0KRc75xbImueK6RrOCLHwVZn8Fyhs06vE36yRf+VQo2237IoEVnz
XCG3mDnFo7ujD0uhslMjjPeLrHmuUOiUnWZN7dCPpZCDbfC56SJrnisU/PXZ
kdt26MtSKCrl+jwHe53Bc4Ve7PopfY09+rMUsluWse6TyJrnCoX5vrrk1wN9
Worwq4fNiR74/3PF65OmbmnmgH4thbpdvVwwW2TNc4WWbC8+VeiAvi2Fcj0O
3BzYU2fwXKGduouXMnuif0sh229WNarImucKvZdb58b2Qh+XeP5LT4/OF1nz
XDyfkl9SHHrDc4W6J06NXNUbniv025786E+94blCsy0jU4P6wHNxvr8+W3u+
DzxXaK775pBufeG5Ijz6scOKvvBcoccuJrdL+8Jz8f72njY+/eC5uP+sYO+x
fvBcobcla02tHOG5QpPHHWmc5gjPFdpqFfzknSM8F+/37lGxT394rlDio1Ll
XH94rlC/XxzcbQfAc4W+ZAU93TAAnov7rf8WIA2A5wolOMy8ETUQnquUHt0h
PX8gPFcpY/jezf2/g+cq2bsMdsn8Dp6rFLBqQbOmg+C5SuWRqzPmD4LnKj3z
dU9/MwieqzTQ3mnP6MHwXKW24Z8fHh0Mz1WaO3BhkM4Jnqu0cFDailQneK7S
kwP3p39wgucqfX09eqqfMzxXKTjJzfOCMzxX6Z9/rmI7BJ6r9OeEoqVrhsBz
lfaEZy+oGwLPVfLwq54YMxSeq1ShuBnfHwrPxfW92jvKfRg8V2l4x+NOh4fB
c5VWTZRK27rAc5U6bus8YrkLPFfppteMj1Uu8Fwl/73zjaJc4bl4f6fuhwpd
4blK3TyGxbq6wXOVBkw+fjvbDZ6rJCvRlc0Jnqu0rcZ/cCrBc5Uia57H/0nw
XKXkftGxEzg8V6nQs735LQ7PVeocaZkyZDg8V2l/1qjfDgyH5yrFNeyQpXOH
5yotyrQwW+4Oz1Uq8v+0u8odnqvU4PK7uNj/96upZGR0qdNTD3iuUvsis4W+
nvBcpZAOBdcue8JzlWKCo3MHjIDnKk19WlO2ewQ8V2lFfPP+Oi94rpK3j71n
uhc8V8mh68mHNV7wXKUqWhE7ZSQ8V6lkZeG++yPhuUoL3FvN8BwFz8X56p5+
4NwoeK7Sy4z83b1Hw3OVZhcEbcsaDc9VmuNoYd7cG56r9CKie8VSb3iuUvOR
waWfvOG5Sj0u3hkUOQaeq5SnexDxdAw8V+lS0sVsfx94Ls7LT/8+fdcHnqu0
Y+o4F6+x8FylXR/ael0YC89VmtGg42FHX3jOuON/LLL3+OL7znhoYXGA5Tj4
zrjP/KKnG8bh+894zNpRviZ+8J7xhupfif/ywzxgPOl2aPtKP/jP+JK9HwdP
9cd8YLx0w6jtL/yxDzB+Y2/hwoDxmBeMd6t91eLueOwHjNvVRJS4B2B+MN7Y
vrN9bgD2BcarAl1MegVinjA++MHpl7sDsT8w/odxo65dJ2C+MP4h7OWSnROw
TzDeL+V4F8sgzBvGuz/3ubUpCPsF4/8uTpItgjF/GO/0n13v0oKxbzBuUdaz
pj4Y84jxQVs7NEsOwf7B+LBq5z5fQzCfGHf9+WTvhFDsI4z3WPzqVlko5hXj
Z2rjLKLDsJ8wfq/PmgXPwzC/GLc0+z1mfDj2FfF5ovucvxeOecb42dBUF68I
7C+MZ8Zt/Pl6BOYb468/JDdym4h9hvFFuSGP8iZi3onrb9+kdOgk7DeM99wV
kn5hEuYf433y8hz4ZOw74nl1vRZ/ZTLmobieCD82PBL7D+NHH0f6XInEfGT8
XVaAfmgU9iHx9wV4Z52PwrxkfHqRt5lrNPYjxgf4/1p5ORrzk/GizB/i3GOw
L4n3n5MXezUG85TxEbGdA12nYH9ifNaJ3TVnpmC+Mp6+b1rad7HYpxhf061A
PhWLect4zvGwcuep2K8Y37dhWNHFqZi/jJcf/HDYLQ77FuNlB/YEX43DPGbc
/EmXRM9p2L8YP9+1sPzaNMxncb8n3u4wcjr2McanxSb8dWc65jXjKzavi/ad
gf2M8bptNTMezMD8Fuc5v+BE6Ezsa4zf71Ff+GIm5jnjW9IaboqNx/4mvl+r
IvqWxWO+M/5wcmDtrFnY5xivLXddUTUL855xM482HxJmY79j/FhB7byq2Zj/
jMdbbDJOScC+x7jziiI7KQEeMP5jWHno8jnY/xhffzK73HwufBDnY1/N4oy5
2AfFeZiy3qJdIrxgPCFTPyorEfuheL6UuaM4EX4wvkzNamedhH1RXG9/i23T
kuCJOP83fF4dSsL+KM5P3stllUnwhfEX53/JHjoP+yTjVH0kf9E8eMN43PeO
H6/Mw37J+PUl55c1SIY/jF+12W/skYx9U3y+tPfF3yfDI8Ynxdofv5CM/ZPx
oIAlB2qT4RPjC3PTnzulYB9l3FcyHbkkBV4xblOQlXQnBfsp4/z5jMdW8+EX
42MKfD5Hzse+yvjT8lF/Z82HZ4wnd/24/9F87K/iz+99dcliAXxjfF73Bo9o
AfZZxgMTzOM3L4B3jFfWRS2vFPl/XfTKlw==
             "]]}, Annotation[#, "Charting`Private`Tag#2"]& ]}, {
          TagBox[{
            Directive[
             PointSize[
              NCache[
               Rational[1, 360], 0.002777777777777778]], 
             RGBColor[0.368417, 0.506779, 0.709798], 
             AbsoluteThickness[2], FontFamily -> "Arial", 
             Opacity[0.8]], 
            PointBox[CompressedData["
1:eJw83XVYFF0bBnA7MN/dpWt3MbC74167uxu7Fbu7sLtbTMLCxkRAFFAaBKS7
WXapXfSbZZ7n8x+vc+0yTJ3nd8+cM4Ni3urxC6tVqVKlY50qVQz/87/Wr19Y
SEp8oX9UGDJq3licMuvzOui8H7UdoI+7D91pP5TvXPZ+/dklWDbuZkrDq0/p
c0fMTFs/bWTrkk/bZI+HJG5dD/nMqge2bs3+JH5/MyQtAtPWmKViS2azDnXc
tqP78NnX56vefRJ/fjdWmNX8khwThF7xY45fXLUX0SceeT7PrqISl7cfLSY3
8Iq1MVW9G1a/WqtDB7H+pbHO/4SxSly+E8YvNNu075KFqscLv40fbx7BOeOv
4VVvmavE33cMTg332O2JsFS9sTmQPe7NCTye89TylbulSvz9p+BWXZ6X5WOt
uuYtf7p2yWnEOdq+7fLIWiWuzxnMGCg7201lq4opq/yFyNn7pcumzra0fufg
OGjeXotmcpVluz9Nau05j0urJPs+d5TT+l7AlezOIeNvy1XTF1QuEedvZDb1
fSen9b8Eo1GSET+MFaorlyv/QbpwdYv0Tgranito2M5p6KhtCtXvnyUTku9d
RbVI405eZxW0fdfgEqRqffWLQmVeY3LDNs+vY8fmC3K7IAVt7w1EliTKFWqF
aqq4QKzf/qL7/DpK2v5bmPQppKygtVI1stvhfg6pt+By+aXs1GAl7Y/bCCg0
GjhmnlKVM86wxNsoDLNrsGqdkvbPHUy/9Ufh46RUHV2RrntUeAdDHzzefuGi
kvaXMwpuDxxh80CpanXIRNgEZwwKf7K+r5uS9t9dRIWntHB9plT53x70qqji
LlS3b/St9lpJ+/Me7q55GH/AR6ky7C2zGvfhtT/YbUWkkvbvfQT2abI9P12p
Mop0duxj9ADfWvQ845+vpP39AFU71DVVFyhVLobNbfwQ9mGhQxKEz8X9/xDT
r3UIqKtWqoYbFmfyCP/OtRxXXKyk4/EIowe1PNZGr1RV7m4rF6xe8mM0qtjR
8XFB3KRGlw7VsFMZ9l6Q0hUHtpbX0de1o+PlCo33ule7G9upWsw86aW1d8NP
x+p9IbOj4+cG39/razhK7VTfhaVZtHPHQV9pv2uN7Oh4uiOxaXftnvp2qiWn
c7ejy2O0OqBqu0Zoi8f3MbZsWuDWVfi+sHLCJj/BQ6fQYa8kdnS8n+Bm6hbH
TSZ2qonCySMcUnhnl9f0NLej4/8Uxj2fPBthZae6K+y9SOen2Gsb/jTe0o7O
h6fYaRV4+rypnUpTEbY5s9kzjDU7t7Tzf3Z0fjxD/Rke5y8K6zOw8gR4hgjb
uWZPhbZ4vjxD7qAX1hOE9RMOnmGDMPqX57Nbwv4Qz5/nCGtxctX+BnYqcfWe
46pfQM22te3ofHoOh2lLxxtVs1N1qvzngdxri/Zs/MfnlwcGdj3VtmuFUrXv
8w/hDPKA18frA/eX8PnmgRu1Ny3OzVOqQoWjL+wTHL9qsaRvOp9/LzD36J++
rilKlV3lAl/gheJfgDyNz8cXOLWo9ZWfQntd5QF4iUMdJ/pMTOLz8yUmD1tg
u+C3UvVVay8c4Zfwe6atnxjE5+srfLDaGN8hQKmSiCuItgkLDx7/wefvK5Rn
G5vEflOqKtfO7xWSqgXZz/Li8/k14rt9LA54p1Q9v57/wHfEa9xbvPXwsxd8
fr+GUZHN4itPlapqlRv8Gj++5VVr6s7n+xt0c6yddU7of+PFEwavRs88MeUW
n/9vUDBWliG9rFTdMWxu2BtEnDmxtv1Z7g9vUXVc+/lGJ5QqtWFxU99izdpP
A8Y5cf94C6f9+RUN9ipV/Q2nf8xbVO7G7dxf3qHHy04jV25RqipP39nv4FR4
ZcqGjUrqP++wr4Ny3JI1SlXiVsMBeYddTg1MRi9TUn/yxFYDQPOVqg6VJ7gn
OsVN3rpytpL6lycuPoyziJquVO05P0A4ZTzxrHOBs8VkJfW394gdeWBzk9FK
VbCycs3g69W4x45BSup/79G5kcPpOVCqFIbqn/seKQtHtS7oo6T++AFW9Yz2
dRTaawzdw/ED+m5rO+FsdyX1T6GdN8Nd2k6p+mI4ukUfMLj5CPcSOyX114/w
Pl1bedRKqWosdkj8mbV4wF9zJfXfj7j3fnL/TUK7cveVfUSTOXXvepsoqT9/
QteJx4q6/adUVa7e9k/wHdWg8816Surfn7Bim2fTHkI9FzX/jOqb6zWxr6Wk
/v4Za3x8xr2tqlQ99B0h9OjPaFi2uFZhmYL6/2d0eVE1aneBQjVW6I3COYqt
vh8XJGcqqB58RtgC35jh6QpVqUEf789oMaNJ7mChLdaHz5g2bt9SszSF6paF
oUN8wc8485WTkhRUL77gfpvHhZdjFaqhlQf4C4yK56TfD1dQ/fgCT6MWePRT
oSp4YFjBLzjsoVx255uC6skX9Ni9M/6T4Fulqz++oHm7jlU/fVRQffmCjStX
v27ySaEynFzD6nuhe0zspRufFVRvvGDTffHApcLnhmoSMsoLZ6pv7LLlnYLq
jxcW/OxU3NRDoTKcLcIpg75TZjz75KageuSFCufVIZ0fKlSVmxvkBYk0rKDN
XQXVJy+8W6QO7HpToapcnOQr5FvSxx68oqB69RUzJ8g9PC4pVJXlaMJXZPzn
nG4ifC7Wr6/o3bn14FlXFSoxPnzF+bdlg9dfVFA9+4pctXuj7OMKVWU5iPyK
ScvnmkTvUVB9+4o6G/WmdbYqVLsqC443GmcpDzzfrKB6542aK9eW3hXyQ/PK
DuSNvObzt1/aoaD65w03v4zdTbYrVL8q44U3ot67eEwXfl6sh96oeuR003Xr
FapNhu7wR/j+o9ZGno4Kqo/ecHkb6/BwuUJlazidbXywoWq7TisWKKhe+uDj
F9NmE2YpVN8Mp5+DD8Jrvg94Ok1B9dMHkebxphenK1SrKwukD97USLg5Xvi+
WE99sO62+kmq0Dat7PA+aHHmSY3xwvfF+uqLh1O71Fk3QaGqXL0mvrhjtOtg
txEKqre+eHanVmj7gQrVosp/vrhmPE66o6+C6q/w899e1e/eS6EyhCehwuKB
YXlCW6zHvuhbVWY3Qvi+oTpuzvTF+XcLrOz6Kag+f8PNkx2TqqkUqtmVC/yG
j2UNpA16Kqhef0M3Q8HsoFDVqixQ36DXHatXu6WC6vc3WNu2+WnWTKEyHA3Z
42+oMin2jU8TBdXzbzjqXaPLdjuFqjLd5Qu/78fSMd8VCqrvfvAdO/qFq1yh
+mvobh38ELaww7MyoS3Wez+8mSp0UKF933A6r/XDx89uY+9aKqj++6Fsr4mk
vUShGi1uMFr8em+1sbaCPPDDSUMBqapQFRsOh1ZY/s7lzYdXU5AP36E/0mVm
Si2F6oZhc7t9R+V5ZqQgL75jXtGalQ/rKFSDK3fgdzhpYiL3VOe8+x0j/Gr3
uVohV+VV8vAdjtML7jwplZMnQvvCmdQmGrnqgqG8677DqMPFiSvz5eTLD6zH
Azmy5arK8tznB8LhtMAvU07e/EC/K8+W9BQ+ryyvO39gabLTy9IcOfnzA3+3
HqhZInwulr8fqDlqhNuxNDl59AODs/qcD42TqyrLSzV/7By392//SDn55I9r
44omqYPlqsruO8Af6+v7zc7/KSev/FF7gPXkN4FyVWX3OOCP3Q2cGk8RPhf9
8sfUnrY3mgbJVeLp54+NRz9PjRfaomf+sDDu/ruW8P1ww+GtE4C8rUuPVPkm
J98CsPXvi3HXP8pVOyoLYACO2JSaub2Rk3cBaP75qb7slVzVtPIEDIBkxcx/
j1/Lyb8AONav+vmZ0A4MqPyH5cOG9Lj0Uk4eBmB76x0Ze5/LVRsqC2og+uUf
V1R5KicfAyEPnNr5urtcZV15Qgei1LTf/GaP5ORlIIaH1esbKFz/+FReXgWi
5uHcvKpX5ORnIP6+fL/2w3m5amVlgQ7EkWMNh3pdkJOngTA+Gi+bLHy/slzJ
fmL+5Z2HN1+Vk68/kTctckmPS3JVZTmY/BP2c+/nzjktJ29/wrbRjk2tjspV
4uXXT1i2XTtmyiE5+fsTOV362NsfkKvqix0OV56HNsraKyePfyI/tW8Po91y
VeXpYvELNiceh/zZISeff+HpydGzyrbLVZWHY6bwedfTl+sJbdHrXxhkAG6L
XCVenv1Cm3yX2gHr5OT3LwRPW/TfkZVyVeXi4n8hc9dbkzZL5OR5EMoH1S2v
t1BO/T0IiS9HWDacLyffg3C6he1el7ly6v9BeJPyZkJPBzl5H4SwluUDOs2R
Uz0Igir6X5Xls+TkfxCKf4Xu7jddTvVB+H0X73b0mSinPBCE9wafR/P1ahCQ
NMUtcbic8kEQmpf0ktUU2mL9CMK8yOKNI4S2mBeCcOTJRln6UDnVkyCcsMqs
f2ygnPJDEI6Hp/2bBDnVlyAsv7Lp2p1ecsoTweh7bsn35B5yqjfB2Llul/ZN
Nznli2D855PSoH0nOdWfYEyZLvTYNnLKG8FIvfjF7LS9nOpRMOZ4zOzas7mc
8kcwUj4sW+gltMX6FIyv88JeFgvX82IeCUb/nJG3i5RyqlfBGJIZ8qmJtZzy
STAOzHy0uJ8Z169g2A+pesfBRE55JRgPZr+uc8yY61kwGow7gK9SOeWXYGz9
3HvBj0Zc34LxNnFTaJt6csozIdg853y987W53oXgwoXTW8fUlFO+CYEzOhel
VOP6F4JUo/y1//2zpbwTguXDnzccUmJL9TAEyqOdCxsW2FL+CYF99KShZZm2
VB9D0F2y5OmjZFvKQyEYnLvTOCHGluplCIz+NF0zOcyW8lEIHkyv5xH005bq
Zwj0jqcap/rbUl4KQfsPFW+X+NlSPQ1BdErBsOZetpSfQhAmvbBZ9daW6mso
CrQv23Z5bkt5KhTduwRt/+luS/U2FEbXI6OauthSvgrFjcd5U1c421L9DUXC
B2ff/ZdsKW+FYoG/eoP5CVuqx6G49jdnyBEnvp8TijpVyyQthbZYn0PR+3bk
Te9DtpTHQhE7bGCp6R5bqtehOPhgyo+O620pn4Wixt2KRk8X2VL9DhUu7Uek
TZ1tS3ktFON3ffDaO8OW6nkoNM6J595Os6X8Jqzfrxv+YRNtqb6H4WDnlo7P
R9lSngvDRPcD05YMsaV6L7S7me6KGWBL+S4MLjt62nRS2VL9D0PCvbCmyd1t
Ke+F4VrM/m0L29qSB2F4sOVbi55Kvn8Vhultnn4baGFLPoRh0eiLPt4mtpQH
w9AyTZ6xxNiWvAjDSOsUrYPElvJhGOIsB1RxrG9LfoSh9ZLp8xbWsKW8KHx/
dG79CTob8iQMihkXnvgX2FB+DMNKm0Nf9Kk25Es47A9sOdnpjw3lyXCMtNoi
fx5lQ96EQ7/q3cJDQlvMl+H4WHqnz2yhLfoTjoavBwhd2IbyZjiuF5+7JvW3
IY/C4RBwwe3IZxvKn+GYkD6ucNdrG/IpHHc/V7vU8akN5dFwqLxr1Wv+yIa8
CodmbdSOb7dsKJ+GI+tS0bEdl23Ir3Dg25CjnS7YUF4Nx76jxl0uCW3Rs3Ac
e3i4r+15G8qvEbjUqM76ZsdtyLcILDAUsB02lGcjMDo/qeLNShvyLgJ9a0xy
njLfhvJtBPKyJi1Y72BD/kVgWezV+PZzbSjvRoj1bY4NeRiBVvvDp3pNt6H8
K/y+h0ceaSbYkI8R+GL9cILNKBvKwxG4+uTMyT+DbMjLCIztKFzR97ahfByB
FSErD89sb0N+RmBJ833OKU1tKC9HIORodEVLuQ15GoG1Kx+apdvaUH6OxK2x
Y2z3CG3R10g0ud0mfbyVDeXpSAQFnF1uJLMhbyORUnTkgU1dG8rXkagXNq+g
fYU1+RsJt/iRI03V1pS3I7G72G7Qggxr8jgSHztFuzRJsqb8HYlzt1veD4m3
Jp8j0WbnhKmPEqwpj0fifa0dmbnC56LXkcgYsXpX22hryueRUA/a9v7UT2vy
OxLC1q3u/8Wa8nokJjpPqX7ulTV5HoVba0ealDyxJs+j4DG7fupAV2vyPApP
V73v1fG+NXkeJd4/vGVNnkch8r9DK+TXrcnzKMQ2Tu7y5Io1eR4Fa9dzNzLP
W5PnUUib498q8qg1eR4Fs7lH1i7dbk2eR6HD+Z1ev1dak+dRCO83u1Gzhdbk
eRQaG/rTAmvyPAqG2/F5wuei51FoNu2Qs6vwueh5FGoopn2uMduaPI9C0vTc
ue0mWpPnv+FwtkuWYrg1ef4bQQ5CD+xnTZ7/xkz9yjGnuluT579xYsL6Jhfb
WZPnvzF+R7ppU3tr8vw3fO9+uuhlx/fvf6OnvK5uo9KaPP+NP1uSesyQW5Pn
v9H83q2YERbW5PlveOa5Dx3Z2Jo8/42QlHn13apbk+e/cWSq99OvpVbk+W/s
nHy5hXu+FXn+GysmSX7XzrQiz38j5+aDqvtSrMjz31hyrm3FiCQr8jwa765J
Gp9NsCLPo9H5c83fz2OtyPNoiGXZijyPRsLOz9Wr+1mR59E43eDu0VGeVuR5
NHRTJl8599yKPBd+PnPn6H6PrcjzaMxMnNU2ydWKPI/GC+sJmxY+sCLPo7Fp
6de5S29ZkefRKL4hXGBetiLPo+GQ1qv08Fkr8jwai+7GTehx3Io8j4b349zc
C/utyPNojA+7vG3oZivyPAa6Ws26HVlhRZ7HoN3BtXdmLbQiz2NgtPR4v+YL
rMhzod3uy6NGQlv0PAYmnbxi9jlYkecxGGrSfs+MKVbkeQxUo9rMyB5hRZ7H
4GDmtgZf+lmR5zF4Yt+0hmtPK/I8Bgty9l9M6GxFnsfAO3jSO8+2VuR5DI44
nh230N6KPI+BWy+TmLtKK/I8BtOcbe4EW1uR58Ly7JtHTzKzIs9jsPy/cSPj
GluR57FYWHnBb0Wex8LTwTHQusKSPI9FROq53Zc0luR5LISz/d+pPEvyPBbX
Vq4aOSbDkjyPxU4XowbeSZbkeSyqnPu0bcgfS/I8FvfP95dfjLIkz2MR5zq5
mT7EkjwXlrdXvyLlhyV5Lnxu6HCfLcnzWDg8apuw8JUleR6Luctfqc88sSTP
YzGvneyptZsleR4Lw/CU50NL8jwWg3Okqg53LMnzP6gzy+v260uW5PkfHHlc
D91PWpLnf9BlaxfVUidL8vwPDDw77rMkz/8g9lX+uF07LMnzP8jRCQFzgyV5
/gdpJ5eutFhuSZ7/waZ9S9yXzLckz/+gNDVg44HZluT5HxyLDQ23nmFJnv+B
fqKxhdMkS/L8D86NeuvlOdKSPP+DFaeGDf7Z35I8/4MF06/6Fve0JM//YNDb
zjsTu1iS53F4/KZ7y24dLMnzOFSfvSjKvpUleR6Hud6GO0qW5HkcDq7p5hRh
YUmex0H5LaLTfqkleR6HTYtzX9VrYEmex+Fm79ZhV2pZkudx6Kze4jPhnwV5
Hoelrmf8+pZakOdxqCxbhRbkeRwebrAM25ltQZ7HYbt98JlvyRbkeRxW35y0
aHiMBXkurM/USe0+hVqQ53H47F/fcmGgBXkehwczNjrt8rMgz+NxxVAAv1qQ
5/EoVhpGdC3I83g87T10zGkPC/I8HjOrz2g61c2CPI9H99YN9A/vW5Dn8egz
f87zwlsW5Hk81nle1KVcsiDP49FkSM/qdictyPN41H/81vnfAQvyPB7H7XMb
fNxtQZ7HI/JTdqfFOyzI83hI/g4KurTFgjyPx50rZ9y+rrEgz+PF8czFFuR5
PEz0Xb03z7IgzxOws/pZy0GTLai/J6CGeVXjE2MtyPcEFLTPvaobYUH9PwHR
3t8rGg6yIO8TcGOXZ05kHwuqBwmQBVafmtLNgvxPwFjzf32TO1pQfUhA96FO
6pptLCgPJODg9ND3yU0sqF4kwHHH1NVhFhaUDxLwola+69r/LKh+JGD68Atn
xxpZUF5IQHby7fxVNS2oniRg2Z1fQ8yrWlB+SMCDTI/qj3XmVF8SUMf9UDup
1pzyRAI6ppvrzuSaU71JQIPxBbK1qeaULxLQeY/SpEOsOdWfBNiVrN/wLcSc
8kYCtnpJGtn783h9gnh/xcec8kcCPkyKvH3Fy5zqUwK8htc0nvTJnPJIAsym
X792+4051asENA7s/fb+U3PKJwmIfb9m/KUH5lS/EjATFYsDb5pTXknAr6iL
K3pfMqd6loDWV3s0eXnKnPJLAp6r/R2OOZlTfUtAWrWL367sMac8k4jlb/z6
zNphTvUuEUZ38qqf2mpO+SYRld/baE71LxEhfunGY1aaU95JxB0HX5nbXHOq
h4lYmxC+dvFkc8o/iXiwqXBn7Ghzqo+JSPe2if423JzyUCJqZJRUXB1iTvUy
EfM6CYGivznlo0SkhM6fUau3OdXPRLh1D59+qYs55aVEeAzQf73Q1pzqaSKM
/XJab21uTvkpES2PerU9YmNO9TVRrL/G5pSnEqE61thmZX1zqreJULr5SiJq
mVO+SkSnlf9+DK9uTvU3ESvOHvGN/mdGeSsRRZNnHVpWbkb1OBGd5wev36g2
o/yVCMnKb2GzMs2oPifC9Hrrl3HxZpTHEuG588uqqAgzqteJGLny0b73P80o
nyXCprOQ8PzMqH4nouLjrqIkbzPKa4lostPHoq2XGdXzRHRd74GxH80ovyVi
r+H67ZUZ1fckKC3+9MtxM6M8lwSvVVGv7J3NqN4n4did2n1rXTWjfJeEhJZj
5DnnzKj+J+H5UGl+lZNmlPeScG3STVd3JzPyIAnnL4eUz9hrRvkvCSbxY0tX
7DAjH5LQ+a1Z9ezNZpQHk7DZcEN6rRl5kYR7yzzrflxqRvkwCQ/T1u67PduM
/EjCsmJVq/YTzSgvJmF0iL6D+ygz8iQJEzecXPF4uBnlxyTx/s1QM/IlCWcm
bx+QOMCM8mQSbrn0r/6stxl5Q8vvbEb5Mgm3P5RvzmhlRv4kobtzmmuKnRnl
zSTU/zXCx9fKjDwS9oehgxubUf5Mglm13fN/NTQjn5LwftvuPP+6ZpRHk+A2
ybPZ3Zpm5FUSItsPSD5cxYzyaRLs1U0yr5SZkl9JMFweSApNKa8moWWXbbeM
M0zJsyQsunbwoVe8KeXXZEw9HVx1WJQp+ZYMc5+1I1yDTSnPJmOxQ8rCUQGm
5F2yeD/fz5TybTJyG7aoNdTblPxLxrVuo42KPppS3k1G3hObEvdXpuRhMt7n
RF7PczOl/JuMval1zP2cTcnHZAQ8Savy5Zop5eFkpE01zEAxJS+TMX1Jeud6
50wpHydj+4gec3KOm5KfyfDtWCEpPGhKeTkZk/f6JAbsMiVPk7G51Yj1F7aY
Un5ORtTbpZ1GrzMlX5Px+OO7lmOXm1KeTsb6hjfqjppnSt4mo+YYxZSsaaaU
r5MRdDHu78yJpuRvMj5vbD/v5lhTytvJyO9pqf410pQ8TsaZXiuUnYaYUv5O
Rlvdhge9YEo+C/vnwqlGW7uaUh5PRr+ICa5P2pqS18n40X3w8yH2ppTPkxE2
8ObJjkpT8jsZt5wG1e9lZUp5PRkprfacizI2Jc9TcMJw3jU2Jc9TEJHSwjXT
yJQ8T8FUwwSYGqbkeQqiBvf+Hag3Ic9T0HvZSKe3GhPyPEWcP5BrQp6noPEG
291haSbkeQoyYvbee5dgQp6noM+CH4duRZuQ5yn4a58V0CfMhDxPwdYjVspV
P03I8xSMHTUsItHPhDxPQZxfb3XtrybkeQqK8Xn6S08T8jwFG0uq/LnoYUKe
p+Cn+bhoSzcT8jwFkwyB9L4JeZ6C5/Pe9Kxyx4Q8TxHzx3UT8jwFwwNtltS8
YEKep+BOP6Mb/U+YkOcpWFFP6OAHTchzoT07fFqb3SbkeQrUz5uZlG41Ic9T
0DU94XLQehPyPAWV59VKE/I8Bcqy4fKmi0zIc2F5Tx3PpM0xIc9TxPlP003I
8xTMK36e+2KSCXmegi4Djf/WH2NCnqfgjN31PaeHmJDnqTixYY1lA5UJeZ6K
NheP/yzrYUKep8L7gs0obWcT8jwVBRUNol3bmZDnqbhSx/LG7BYm5Hkq3mT1
nDhBaUKep8JwO3WSpQl5noqcuCPeNYxNyPNULAiqe3tfQxPyPBXzhjcJ9q9j
Qp6n4k7hwMbpVU3I81SM/HZtcY7OmDxPhd7WwT1aa0yep2LzEN9lRfnG5Hkq
9u/7cFiRaUyep+L23q/1lEnG5HkqLrprB/WPMSbPU/G916GOE8ONyfNUKMct
mVbyy5g8T0VkB+GK54cxeZ6KNf5Dxod8NSbPU/HkZwf5tg/G5Hkq3sXftg96
bUyepyI6s/aG08+NyfNUSMa/9njiZkyepyIsJNZo7j1j8jwVTp9Pq/ZdNybP
U+H55nitggvG5HkqNsxQml47bUyepyLiSNdvb48bk+epiDdfOUly2Jg8T8OF
TeHV0/YYk+dpcProeb7pVmPyPA1VDjcb673WmDxPw4ztRrsLVxiT52mImJzT
znOxMXmehuIBwhk5z5g8T8PhbLMpM2cak+dpmCz5XXvaZGPyPA0brTDRYpwx
eZ4G+367bg8ZaUyepyHj1ojumsHG5Hkadvwaun+wypg8T8OSkPtZNj2MyfM0
1Al8vK1VR2PyPA1eX+K8T7U2Js/T8MNkmGdwc2PyPA13O0wfMsnOmDxPw+z3
tq/n2BiT52nQ/dinkZkbk+dpWB42oPM7qTF5noY4ty86l/rG5Hka9t8IdPlV
05g8T8ObLcl32/+TkefC9l1de2BTmYw8Fz5fN/euqVZGnqfhUne1akGhjDxP
g8JWs2Jyrow8T0ONmnHfH6TLyPM07H7jOuV0oow8TxPrXYyMPE+D0vu8x6YI
GXmejgXVdh5vEiwjz9Px0Gap4wx/GXmejlv7L7/a5SMjz9OxyLhr9ZmfZeR5
OspnRV1xfy8jz9OR9fL31MNvZeR5Op5LitzuvpSR5+k4Yn18QMVjGXmejg3f
BaAeyMjzdPwZ2CbQ/ZaMPE+Hge8XV2XkeTqO6ssVXS/JyPN0VMQs/JR3Tkae
p6P7/eatC0/JyPN0XMH9l0uPycjzdPRvMuCE+yEZeZ4Om0cfi47ulZHn6TBc
bh/cISPP0/HicfDaW5tk5Hk6tlqv8au1Vkaep+NE37Tq1VbKyPN09AgxN9uy
VEaepyMuvXTJmkUy8jwdhtNRMl9GnqejZY/mxUGzZeR5OjYJcaDKdBl5ng6P
0EZZykky8lzY35t2pLmNkZHnQtvB3PLdMBl5no5+hgu2QTLyXDi+hgmY/WTk
eQbMT6R3utVXRp5nYEkzs59desvI8wwcvvhg3aAeMvI8A3Muv87q2VlGnmcg
516LatfaysjzDKRcixqgs5eR58LyU9p6yZrKyPMMzN7f4sc9hYw8z0Cd5Adr
VtvIyHNh+SFm7s4WMvI8A59VjeUDTGXkeQYMu0sqk5HnGTBcXln9JyPPM9C9
/dtxCxrIyPMMtDdMoKwjI88zYN2zT75vNRl5noE9P++OCq+QkucZeFQycfS2
cil5noE0uxaZc0ul5HkGDLPxPYul5HmGOO+/SEqeZ8D+de62sHwpeS5sv/Wp
/TuypeR5BkYXjApdnC4lzzNg5ZEzzCFZSp5nYH+rW2PHxEvJ8wy86dNvnmeM
lDzPQM/U4ONPo6TkeQb6TvU9uCpCSp5nYEPK0MUOYVLyPAPVZ+mqbQ2WkufC
/q171/txoJQ8z8Qtn/FN5nyXkueZSBg50nSej5Q8z8Tp/PFZZ75IyfNMrA9M
ubryo5Q8z8RSq6xNcz2l5HkmhKv9P8/eSMnzTMyLSx4pfSUlzzPF8c8XUvI8
E77C5YLimZQ8z8Rlw3ifu5Q8z6T7p1LyPBNnHFwuv7wrJc8zYZ6+ur/ijpQ8
z0SV9ZfatbslJc8zUcMw3/OGlDzPhO0t3dpFV6XkeSYe/ig5NvCSlDzPxIH+
Naz6n5eS58L2bD43fPMZKXmeCfu6h18cPyklz4XP/a9MTTgqJc8zoW5RxbeT
k5Q8z8SCusvn5+yXkueZOHHSZHH9fVLyPBOrPINmPtgjJc8zsWnPmWr1dkvJ
80ykaB3Gb98uJc8zMXmn+bH/tkjJc2H/dI5ceneDlDzPxOuXB9LvrZWS55kY
6B34aIGjlDzPQo30Y/a5K6XkeRakhRFlr5dLyfMshN2sGPrfUil5noWz30LV
1RdLyfMsXIs2v/9qgZQ8z8KpAxmNu8+TkudZSGlU68a2OVLyPAtuZzvJNs2U
kudZSF4zro1yupQ8z8KCM6c9nk6RkudZ8Nq3KPLDJCl5noWAmQnqqROk5HkW
5Fe2rB01TkqeZ8Eva/KvYWOk5HkWXEJMIktHSsnzLDSbUNP5zHApeZ6FY60v
z98yREqeZ8G7+fWh7QdJyfMs8f58fyl5noWh4xbnKfpJyfMszNzy/V8KpOR5
ljie1FdKnmfhzfeHHY/1kpLnWbjj2eTnke5S8lxYX/tf7626SsnzLGwzFipE
Zyl5Luy/A+s31+kkJc+zYJjO2KODlDzPgv6BpX1BWyl5noW5poMabW8tJc+z
0Hpx/rFXLaXkeTas07smzm4hJc+zcVBYfHJzKXmejfrWvR56N5WS59mYa5jg
aSclz7MxtPzFkb9yKXmeDcPtfi8bKXmejaSciI7mQlv0PFscH7CSkufZKF09
+1qphZQ8z0a8Yf6FmZQ8z0aVH/EfnE2k5Hk2uq4buuy2TEqeZ+NIk63mPhIp
eZ6Nv4WzX3b8T0qeZ6P83PznbxpJyfNsRPt0Dv3QUEqeC+u/f/DTNQ2k5Hk2
rvY8eeRfPSl5ng0T7bC8p3Wl5Hk2Ho4b2tG1tpQ8z8a8u6YvdTWl5Hk2mj7t
UftXDSl5Lvy82fN34dWl5Hk2Zq+Y3qJGNSl5ng3fT7/eOFaRkufZsDB4+1dC
nmdjUZdZY9ZXSMjzbLhsW7AuXC8hz4XltU3q1UEnIc+zcdgwoa9MQp5nwzN8
XYiuWEKe54j5Sishz3NQvY7t8BcaCXmegw7bB448LLRFz3Nwov+ZaR+KJOR5
DmYJ3a2TWkKe58DqmcnNagUS8jwHZwz9Mk9Cngufz7rnmZ0jIc9zoP/Wf30d
oS16noP+dTut/JclIc9z0HhSaaf3mRLyXPj+5Gzv1AwJeZ6DbQcdA56nS8jz
HHSsMnFNcpqEPM9Bk91XfY6mSsjzHLSufzo0MllCnudgi9KpyDFJQp7nYKjh
BnuihDzPQaUz8RLyPAenZKfnGgtt0fMclFZcNW0eJyHPc6Dp2rXX+D8S8jwH
+b57vW7FSsjzHIx0zKr+PUZCngs/r/NZ8T1aQp7noHI/RknI8xwknd68pWek
hDzPwdjuni9HRkjI8xw0SF7V2D1cQp7n4MOxeW/vCW3R8xxs7WYiqyW0Rc9z
YIirkjAJeZ6LsHDroytDJOR5LroZno8IlpDnudCs/DJ+VpCEPM/F1Wkjqi79
JSHPc7F63tDRzX5KyHPh+xOsas8OlJDnuZjbuVXMoQAJeZ6LlKitwhGTkOe5
mDzY7uYUoS16novnLaZsvugvIc9zcWhMz9MOPyTkeS5S600f+tlPQp7nwtei
7dox3yTkeS4yW3vU8fGVkOe5eK8sjR8utEXPc2EYzlAJbdHzXKzsOnneDR8J
eZ6LA01txnYV2qLnuXCc+2fzJm8JeZ6LS6N2zy37KiHPcyFZarnrjpeEPM9F
M+tUh65fJOR5Li7vnmM37LOEPM9FrUahH99+kpDnuRh30OXScKEtep6L+jb3
d6wT2qLnudB3v2LXSmiLnudi6r/09nM+SsjzXCxvPXflsQ8S8jwXXman7V+8
l5DnuWhpu9cl2FNCnufh4uQBSTZCW/Q8DxmdbsUdeychz/Pw0kJSMlVoi57n
oU/oiGMLhbboeR7e/WdivEZoi57nYe8E26FxbyXkeR5Wunn3biW0Rc/zkGYj
+VjyWkKe5yG4T7ZFG6Etep6HTe+KvNe9kpDneVjU6EW1AUJb9DwPz5zXPIx/
KSHP83BhYHG/C0Jb9DwP18wrlnQX2qLneZhvmI/wQkKe58HtweQ5s4TPRc/z
0Cw1b9124XPR8zwYLid2ekjI8zwkfGx4rdNzCXmeB++fsp5PnknI8zz0Xnm8
jq/QFj3Pg3jcJeR5Hkb2/PFlhdAWPc/DDyt/zyzh+6LnebhzftueaUJb9DwP
4mOCEvI8D74HqiumCW3R8zwETjcaqnsiIc/zxLwktEXP88T7348l5Hke2v/e
/NRHaIue58MwPTlcaIue56NfUY9NnkJb9Dwfhvj7WWiLnudjo8XSR+/dJeR5
PuS1mwa8ENqi5/k492WcOstNQp7nI0VI6zeFtuh5Puzr/+h8RWiLnuejVoHJ
0LFCW/Q8HzttG0ruCG3R83wMe6uzshWWL3qej+0vnbsPEdqi5/k4se6q4xPh
+6Ln+dC7zHyod5WQ5/mwXdQuZrTQFj3Ph1Bt3qe6SMjzfPF5X+Fz0fN8xFS0
/LxJaIue5yNhybcGn4S26Hk+mtotnjtGaIue5+PFWWGDheWJngv7w2jRyC9C
W/Q8Hw8dazySCd8XPc+Hz7pXu4OEz0XP8+H7Rz69ldAWPc/Hwge2YYNc2PN8
zHhRZaXrI/Y8HwGv+7p1c2HP83Hps7vnFhf2PB+JlxaOqebKnudj27D5L064
sOcF+JOX2reHC/f3Atxrn7/m/iP2vQD/TmcGZT7i/l+AgB1rZXIX9r4Ah0oP
tenjwvWgAI7PG8TucWH/C9Boe/3J11y4PhRgeozs5FEXzgMF/19/sV4UoPmH
1dtzH3E+KMCiJb3/837E9aMA9Qwb+IjzQgE8QzqOz3/E9aQAK7Y306U/4vxQ
AGFjmzm5cH0pwMIjPer0dOE8UYBm+vFY7cL1Rvi+6yn1WRfOFwX/P1/E+lOA
8A0P7zdx5bxRAIu7CS1SXLgeFcB5feacMy6cPwrQ58YF2zcuXJ8KxOedXDmP
FKCXj0u/S65crwpw8uiy/8a5cT4pQM91jerGu3L9KsD4a84nTrhyXinA31tt
x9u7cj0rgOHx6IeunF8KkPVj8RYbN65vBTBMt+7uxnmmAPYtnla578b1rgCb
g6ecWuTG+aYAr6JyPX64cf0rwKbhtbP/uXHeKcBAc5d5Ld25Hgrf/1MjvrM7
558CdP9dK0/lzvWxAGvOpJ1c6s55qABFG8z/hrpzvSzAVu+Mtwcecz4qwLUV
1Tfdesz1swAf44UO+ITzUoGYr55wPS3AzqQq5TuecH4qwNfF2QkOT7i+FuB2
2TXPWU84TxVgpnWVNVOecL0tQP3Mgsa+TzhfCf3DMD/rKdffAmwvHLTt/VPO
WwXYsK7wdZ9nXI8L0PXE1KNjnnH+KsCxiHHhNZ5xfS7AhAuKExuecR4rQELR
1zqJz7heC8fvp+GKg/NZAdpO/Pvy/XOu3wVY2+V5qzYenNcKUG4UcmyQB9fz
AlwqDqwI9+D8Jpx/V7K+6z24vhfiTmbOAscXnOcKEeHql7H7Bdf7Qrx4JgT8
F5zvCoVzqZdJzAuu/4XYYjtk3YKXnPcKYd8/a2PxS/agEDA8r/eK818h4jZv
WuD2in0oxM2Npcufv+I8WIi/czakDH3NXhTCZ01C+NrXnA8LceyD6ZwXr9kP
YX1PvfkW8przYiFuRxldufCGPSlEwYiK94/ecH4sxOF6Kuf1b9mXQnR03fTG
+h3nyUKc+f7o+tx37E0hhupsHdzfcb4sxDLnntZ+79ifQnTtY28/yJPzZiEM
j7e/8mSPCnHk2chPA99z/ixEJ2fbBg/es0+FGJ739HDAe86jhYg0uXHxyAf2
qhD+EeXK2x84nxZialLVhRM+sl+FaP9629sxHzmvFuLoI43050f2rBBC2qkp
/cT5tRCu5+t+CvvEvhXCqXWId6/PnGcL0X/6/KC6X9i7QlzXtvi24Avn20LI
+tee5fWF/SvEvBEn72/14rxbiEGtSqp5eLGHhdg3Zp1a+ZXzbyG+WPXZufor
+1iIva699zz9fx4uRJG/w7Gh3uxlIS4g3qS1D+fjQlQxPP/uy34WQjt82sHu
vpyXhd9nmLDiy54WIsvo1X9jfDk/F+Ll6rwnNt/Y10JMUNgcvviN83QhPJrv
Cezhx94K57fC2sbLj/N1ITp/bNd20nf2txBjDBO8v3PeLkR54UUT7Xf2uBC9
2xlbFv3g/F2Ia5XPP7DPhQi79t6vRgDn8ULsWnHGttCfvRa2r4Nt44wAzufC
8RpZ1nhiIPtdiEsTqs2T/OS8Lhy/eZ7bdv9kz9XY0ueSzPYXe67G4nnvGrv+
Ys/VmOu1ZPKrX+y5GobHLRyD2HM1Xi03nBHsuRr+hvtDwey5WpzPGMyeqzG5
Xk6H0yHsuRoBW3w/Lghlz9Xi+yxC2XM1YudnDjANY8/VWL7Qq502lD1X46Mu
+cOycPZcjbYPV18ODWfP1fji+HjuwQj2XA2n4md74yPYczVyd+1+uSySPVfD
wrv2Rn0ke66GdLDH8x1R7LmwvddGrJn0mz1Xo7thAstv9lyNZvEr1s2PZs/V
cMz5ve5yNHuuxsV1LR63jGHP1VhSwzLyUwx7rkbW+ef118Sy52rcPbxpd/M/
7LkaQw0F6Q97rsbpoAvrWsSx58LybUZpF8Sx52q0TD/6wTSePVcjbEhCI8Sz
52pY9T9/pU8Ce66Gz6SF8caJ7LkaHvVqRcYmsudqqEwbmJ9MYs+F/e13ITU7
iT0Xlmd0031fMnuuhsO5W5+CktlzNRruPTH5ZQp7LqzfWqc3PVLZc+H8mzum
lz6VPVfjZPKh4XZp7LkafxwefjVKZ8/VaL3QPGlqOnsuLG/1kO5tMthzNUac
+m9sYgZ7rsb9hXfjJmSy52ooq3Qvzslkz9W4HLV9pmUWe64W5+9lsefC8g0P
dGWz52pxfCqHPVfDwO/aXPZcjcZb/MNP5rLnarwd/2vv2Dz2XI0LG/5Ndcpj
z9X44OIx3SGfPVdDq/mv9Gs+e67G9oath/gVsOdqRFgfXTm+kD1Xw7C5ddTs
uRrPP+75flzNnhfh/aawS42L2PMiZO45+eVIEXtehL8XlwdX07DnRajY7zHD
X8OeF2FIQE6RmZY9L8K6xcIO0LLnRdh/8G/dtsXseRGal28/918Je16Et16e
M71L2PMiPFw3qIWilD0vQo9+V636lrHnRYj6YHy4bjl7XgQjzeHew8rZ8yLs
2dpp2cdy9rwITV6kzjyiY8+LcKvD2Yemeva8CJfDe8U2rGDPi9C6ZdL6MxXs
eZHYf/6y50Vw/3wq3P0ve16EJXaRo1r8Y8+LxOej/rHnRXAwDHhV4fGhIsh3
nL3fryrfPy7CwV6mg7dW5fGiInxI7Lt2eTW+n1wkzg+sxuNHRahpeKClOt9f
Fo7PvFcLJtXg8SRhf1o9UWlq8P3mIvF54Zo8vlSEww5WM3vW4vvPRbjbqb36
eS0ebyrCnIExHTbU5vvRRdh9c02iqg6PPxUh3ilvWmQdvj9dJL7/pC6PRxXh
0QenV/ON+H51EZql7LsRaMTjU0XY6rgpYlU9vn9dhPYap+B19Xi8qgj36z0r
t6vP97OLUCVxwOEL9Xn8qgjb59epcqIB398uwrJ7jf2aNuTxrCJcS7h6/1dD
vt9dhDe528LmNOLxrSIEyvs+TW7E97+L0L3jSf2XxjzeVYTeZZqoC//x/fAi
rDpoWVD2H49/FYnP60ik5LmwPhfHXzwm5fGwInzeXKtBhdAWPS+Ct4dhRjmP
jxWhV7IuabzQFj0Xljet9SC1MY+XCf1Du3DpAxMpeV6Ebk4RR7qa8viZcLwX
HGvkIbRFz4X9N0y4IjXj8TRhfQ2BWGiLnmtQ6+3R9oPMeXxNg4y2hz2UFlLy
XCPeD7bg8TaNOD5kKSXPNbhyul+e0orH3zQYu6LmqBFCW/RcgxPnLy1uas3j
cRpcunf9ir/QFj3XYPXiOVtO2fD4nAYNvWLzUoW26LkGcw0vLJPzeJ0GnSZM
3zVCaIuea2CYrjtSweN3Gng3/XY9RGiLnmtwZKPx+J1KHs/T4H2dCedG2EnJ
cw36bs4NOWjH43saDB3dbJVxEyl5roFzQK3LC5rweJ8G7iZR85VNpeS5Bq9/
tex0rymP/2lgvyB95YpmUvJcA5Ov4VUbN+fxQA065F7VuQpt0XMN9uc2n7/d
nscHNVjlffZPgNAWPdeg3myN8d0WPF6oQY2KAzYdWkrJcw08+jUz79GKxw81
WLLuWsx+oS16rsHvbcIFZWseT9QgxGLf6DptpOS5BkmT+9Vf34bHFzW4+E04
om15PoEGCTfHN/3Rlscbhf031Uz5oB3PL9DA6qd+WcP2PP6owbB2y0pc2/N8
Aw0cs1fdyGrP45EadHXtO2VGB55/oEGds0nJ0o48PqkB/vXZnNuR5yNo4Bt3
tF10Jx6v1KBjn7mHa3fm+Qka7DYMAHbm8UsNPu4VAntnnq+ggeF2//suPJ6p
wcD9u/7r3JXnL2jwxPDCv248vqnBnTqPYn534/kMwvmpEQJzdx7vFM7H+7lz
pvXg+Q3C9iuqb9nYg8c/NWJ+68nzHTT40T6vVnBPHg/VwLbD1lW3e/H8Bw38
0MmpUW8eHxX2b40HfU/15vkQGvRodadZeW8eL9XgT/8pyrF9eH6EBq2cT/9q
1ZfHTzWQDhr652dfni+hwczHO1ecAY+nasX3J6p4/oQWDnbDGj9W8fiqVjxe
Kp5PocX6vr1HnOrH461aVP7fn+dXaJG54JF25wAef9XiycuSRy0H8nwLLYyc
p/3uO5DHY7VI2FN1f6NBPP9Ciwe1a95bMojHZ7Xi+70G83wMLWoeMh14dzCP
12rRzfCA+BCen6FF4kDN8uwhPH6rhbvZ44a7h/J8DS16PhWO0DAez9XCfuex
t8uH8fwNLSKdBPCG8/iuFpbSeW0fDef5HMLyYm4VzxjB471a9D4a92j3CJ7f
oYXd/iGWQ0by+K8WnbXvBjmMZM+1yLiZMG/QKPZci0v6MX/zRrHnwvLLZ670
Gc2ea7H2wKa3TmPYcy3+s/jiqx3DnmsRcqrQ/vxY9lyLqfGfUwaPY8+Fdkpk
o2fj2HMttp6uW9plPHuuxYzAnsm68ey5FnfvqTfun8Cea+E5pOuUwAnsuRaG
crZxInuuxeo3J2OvTGTPtRhs/2rv/UnsuRbvq+gywiax51qYfPwYcW8ye67F
jX4D/tWYwp5r8eJ09v1zU9hzLTwuVAv5O4U91+L8YCFATmXPhe0/Nij09zT2
XIuym/o/vaaz51rc2VLlqH46e67FNem2JbYz2HMtZn9y6LZiBnuuRYMer24o
ZrLnWtRqV24UMpM914rjp7PYc+H4L7rV8e8s9lwL/acsv9Oz2XMtVq3YeLd8
NnuuxUnD881z2HMt/PJXlnvMYc+1eOpfcHOVA3uuxcSeU/+lO7DnWvxYtUjj
PJc9F/pLxtC2/+ay51qk1vexXj2PPS9G3MS7XlHz2PNiZA752mLdfPa8GNfV
GYOnLmDPi1H6bVv4jwXseTF2Hkn+7LqQPS9GYGqtAdaL2PNibNZ8mnl0EXte
jGHXdzfzWsSeF8Mwnav4//NtimF4vLj6Eva8GFfdxjUKXsKeFyP09/cE+6Xs
eTFMb1w8cnwpe14szs9eyp4X49JSIWEtY8+LcdFq0/Day9nzYrRfoqjqvJw9
F36fIZ+sYM+F7TGU9RXseTFO/Frwr/dK9rwYTy5v9whcyZ4L+6fbkid9V7Hn
xZC+Taj/dxV7XowR1eEydzV7Xoyb03dsmOTInhfj7sNOJacc2fNiTDTcgFvD
nhcjosq924PXsOfFOOL642Ortex5Mc4P6eZ1Zy17Xoy21ebvqL6OPS8W3+ey
jj0vRvAT95t/17HnxQh64f1jyXr2vBiG6UHP17Pnxbjm+CRgxgb2vBiH6y4r
NdnInhdjoOGFTxvZ82LU7LK9XvZG9rwYhtuVrTax58VoNGhP39Ob2PNiNO27
aW/FJvZcOB7fu8XEbmbPi1E/cIPF0i3seTFcFkWMV21lz4sxzTCes5U9F45v
/alrjbex58Wo6OA+av429rwY80OHK05tY8+LsXJKxr6F29nzYuwra7Xg8Xb2
XDje2aY5B3ew58VobXjgYwd7Xgz59XfqaTvZ82LEHF3S6/5O9rwYU57Pt2u8
iz0vhuFyxmUXey7sr5LqNma72fNiWHoO1EbsZs+L4d9uXwflHva8GA3/6/bg
zB72vBgP/OfNK9rDngv7yy259PZe9rwE92Trtw3bx56XwLPBsk8v97HnJTC8
nix1H3tegq5J31ct2s+el8Dweqfy/ex5CX61Wd+02gH2vES8n3KQPS/B8ME/
vW4cZM9LkBdsmWd3iD0vwejLV1cPPMSel8Cw+24cYs9L8Lj4qamRE3tegl4T
J5zZ4MSel0By4MKGf07seQl+BwX+VR1mz0ugGTd4ZpUj7HkJMpZMGtHzCHte
gmbHg3u6HGHPS/C28gWd7HkJptRWxYYfZc9LYHjdzfhj7HkJrsx1dos/xp6X
wMTwAOhx9rwE/2pPdd14nD0vQaJh/tgJ9rwE10qXDVlzgj0vwZa01Ke6E+x5
CWpFW4+vf4o9L0F9lfP6zJPseQka9/74Yfkp9rxEfJ/rKfa8BP6eWVWLTrHn
JTiT1euT/Wn2vASnllQb1PoMe14CffKHZQvPsOfC+fLhi2mzs+y5sD/bv+jZ
4yx7XgKjBt7PL59lz0sQoN5g/vcse14CC8MBPseeC+fTqbZd3c+x58LvlzY7
tug8e16Cn1/rjnxwnj0vgf3la9HmF9jzEvH+6gX2vAQbu78bvukie14CYe0G
rLnInpdg6vrsLn0usecl6Pcu6sX4S+x5CdxWO6x1vsSel4jP11xiz0sw0/CC
0MvsubD9n785+Fxmz0twd0r1cwevsOclcBQW53eFPS9Bb9PBW8ddZc+F461z
/bbjKnteIj5PfZU9L0FWjc7/db3Gnpfgfd91EQ+usefC+Svdcmb9dfa8BMZV
R+cnXWfPSzHqwOYms2+w56UIuu7wb8MN9rwU+r+BR6U32fNSvN/wN/f5Tfa8
FFf6bXf4dpM9L0W9YIVjk1vseSn6Vk4IY89L4Vhn0rLiW+x5KXxOdtjU5jZ7
XorH0V0U7rfZ81Kc+vTi4Zg77Hkp7rceYJV9hz0vRS2N1/V6zux5KW72nNyi
jzN7Xoq8zWfj7ziz56XYu8Yx85Ize16Kxs18vjW/y56XotvkeTfO32XPS+E2
9q6uxz32vBQ/16yS5t1jz0vxe/tMy5b32fNS8fmF++x5KVbYvzQNvs+el2KZ
4X1qD9jzUshDozu/esCel6L/7EbNfB6w56U44jInc/tD9rwUg/vP+HnvIXte
iue32tuHPmTPS3FyYnzZoEfseSmeprQ0+fSIPReOR9N0bxsX9lw4HoqTCYNd
2PNSvDvweOAtF/a8FGf6Tystd2HPS2F4XUI7V/a8FMVBfScXuLLnwvFomRy/
2I09L8XdrwPM4M6el8JhBioWu7Pnpdj238pvYe7seSkMr7vTurPnwv4wPLD4
mD0vRW+n6y3WP2bPS2G4HVDlCXteih6zTKRXn7DnwvGwNncNfMKel6Isatat
u0/Z81JkNDYkHPa8FEYxY3xLn7LnpTA2vOD+KXteijs5bVK3P2PPS7Gq3dJj
Ec/Y81Js7TnlnOQ5ey70n56OP52es+elKPiTdvzsc/a8FNYZt1818GDPS6GJ
M6u224M9L8UNozfpZR7seSnqltfrM+8Fey78vhX+uz1esOel8N7SfU/mC/a8
FL9u15/U4SV7XoaUhlf9Al6y52Wo4uN3pscr9rwMDv6tImNesedl+NYmLf3g
K/a8DEnrz7i3fc2el8FSc+81XrPnZeL7gV6z52Wo2/XxrsjX7HkZtib1mKF6
w56X4cK2PdNuv2HPy7BzfG5o4Rv2vAwhh9o+XP2WPS9D/vev/d3fsudlyKvz
oGa7d+x5GZ7Minac+o49L8Pq101q57xjz8twLc5Ht8aTPS9Dv5t+Z+96sudl
sDEMMHuy58L3q3xVp3uy52W4cmGq+fH37HkZehieZ/3Angvbn2RpdPMDe16G
R0vcKq5/YM/L8Dm3riTmA3teBvngOie7fmTPy9BqZPzyOh/Z8zKsN0x4+sie
l+F8vfO72nxiz8swuXBw2ulP7HkZjlzofePCJ/a8DC6/wifnfGLPy+AUbjvX
7DN7XobG1dRNJ35mz8tg4q2K/PiZPReO34qfXzp9Yc/L0DWw1+jgL+x5GfbX
21Kjmxd7XoaqMV+cdnix52WonBDhxZ6X4ZxzlXHtv7LnZXh6QgiAX9lz4Xjm
tGoU8pU9L8MNww01b/a8DHur5aeEfmXPhf13bYy1qzd7XoYfTvVUzt7seRlW
GV4Y78Oel6HnaQeXyz7seRkM08ezfdjzMkiWF7ao4sueC8e73kyb5b7seRlc
+1d/tsKXPS+D4fW25b7suXC8nZOXLfjGnpehjsvgJ7X82PMyvLG7ZvLejz0v
w9fB0z5d9mPPy3D15PIBPn7seRmaLDx6948fe16GsYYHNL6z52UwHJ7b39nz
cnyWZ4a2/MGel2PPRfOuP36w5+XoGLj+ydkf7Hk5duf5X879wZ6XY+qJU3t6
+7Pn5ehluB/lz56X40FAYLc7/ux5Oe6rFi0O9mfPy1F7zqWRxgHseTkqC08A
e16OVzcUVh4B7Hk5DOVME8Cel+OG4QGiQPa8HIbbeymB7Hk5et/bp931kz0X
2pWv5WXPhd+3OOR+1k/2vBwJxTUO5/5kz8theFyp/y/2vFz8ex6/2PNyTIo7
4Tg9iD0vF5+vD2LPyzE65/YOtyD2vBwmR9bjQRB7Lux/w59DCWbPy3HR8Dxq
MHtejqYz/ezeBLPn5ag2T9I2JZg9L8dtgfMlIex5OQ4bnu8IYc+F/Re5N84y
lD0vh4HD2aHseTmOv2p5OCeUPS8X50+FsuflSE9avW1vGHteDv/o+5tnhrHn
5fCeOf7lnzD2vBw/JkwO1Yax5+WY2WPb4hfh7Hk5DH+eoncEe14Ow/DS+Qj2
vBzDDS+4j2DPy3Fii/Uavwj2XPj++POv3kSw5+UImP3q+qsI9rwcwT+XmiyJ
ZM+F/T+kSrejkex5Obb6TDjZOYo9L0eDMU/OLYxiz4X9qS1YeCeKPS+HUF1P
+Eex5+VYp51/Vh/FnpfjnGHC8m/2XNjf+7cHefxmz4X+Y9s4Y2Q0e16Oysux
aPa8HMsMHTCaPS8X3y8Ww54L/cfw/qwY9pz6Syx7Xg4bx1kd7GLZ83IYHi9x
iGXPhf3fp/mH1bHsuU6cLxzLnuugHHPm8eVY9lyHSzLbm6f+sOc6bDxR9Xf2
H/ZcB3n93iU2cey5DgmFubP2xbHnOqyfPf/iwzj2XAfvvF4Hv8Wx5zqM9J6R
Hh/Hnuuwf+hBqxnx7LlOfN9hPHuuQ9LxALtdCey5DsLVw649Cey5DsvadjPL
SmDPdRjd8OZ6ZSJ7roO6zqq7KxLZcx1aTgjoF5TIngvru8O2oSSJPdeh5/fJ
Fycksec6tBuTfmR8Enuug+HXPU1iz3WIDlA8OpDEnutgeL3j2GT2XIeQXsaO
v5LZcx06pj1umpLMnutwo/kNj5op7Lmwf2u9Kza0Rc916OqTfGd6Cnuug4VX
B/8bKey5DhcML6hIZc91UHm1d/ieyp7r4FKnm/mkNPZch4zwKvdup7HnOhjt
tJz3Po0916Hm+HmRxWnsuQ4vuyjNaqez5zpEGB6wTGfPdegd49wtNp09F473
toath2Sw5zqcGv7MeU0Ge65DVrXZi6Iy2HOd+DxPBnuug1nTjHaaDPZcB8Pb
6+My2XOdeD82kz3XwbJwQbdOWey5Dt0PnDdqmcWe63BohXzWiiz2XIe/byrU
37PYcx1iDp85NTSbPRfO5ztn70Vks+c6TH5519kqhz0XztfItiu757DnOgx/
Eug7PIc918GkdXjN9znsuQ6Gx5tr5bLnOkzXvo0+ksue63DQMGEkjz3XQVZr
ocWoPPZcOH+3tm/RN4891yFo/rnFs/PYc534fF4ee66HxUTLa0557Lke668P
nt4ynz3XI2VYSJez+ey5Hk+7zNjyPZ8918PeMOBXwJ7rEfX71K5FBey5Ho9G
XYvNL2DP9VgwrX3hkEL2XI+33T7NvVPInuthiLO5hey5HqrP018uV7PnevF6
Xc2e68X+pWbP9dApb7dJV7PnevHvixSx53q8sNwRUFvDnushs/6eCg17rhf/
3pSGPddj2ZejH/dq2HM9jq76cL+2lj0X9tfWuOM1tey5Xnx+Rsue62H4cycF
WvZcj7HeyoPWxey5HpKuvT+ML2bPhf0dpz94uJg91yNPdV2dUcye62FyP79L
jRL2XA8jw+PNJey5Hg2vdbrzooQ916N3wrt5g0vZcz0unB1b3r+UPdfj9cXO
g7NL2XM94r4FW00rY8+F3zdSPy6sjD3XY+MhWfUm/38+X49/WyzaDy1nz/Xi
+4fL2XM9+hpeaF/Ongs/71vic6+cPRf2r083WV8dey6sn+LEhjU69lwPG+Hy
+p+OPRf217KDE8fp2XM9zt2cqFuvZ8/1cM1K3XRFz54L62/oIBXsuR43VFEt
Jlew53rxfcB/2XM9WnZu7L/oL3uux/ydq5b8+Mue62FmeODhL3uux/6w3JxW
/9hzPWZOCaiz+h97rkfnDrOcwv+x58L+qLartOwfe64X3/9bhd8Xokds8yFV
7wht0XM9pss2jtNU4feH6MXnr6vKyHO9+D7Iqvw+ET2m2HmGdKwmI8/1GKz4
7hZXld8vUoEjTxMzzwufi55XiPPpq/H7RipgNqBH8GOhLXpegfrZvp521fn9
IxUYU2vId1ehLXpegUZXZpVMrsHvI6nAMrO+yvtCW/S8Qnz/Yw1+P0kFmlxa
tqhNTRl5LqzP5Lyai2ry+0oq8L+azj2u53uP4x+3WKpT+ia3XLLOQikqUfL+
yCRqiajkUsr9UoS0CTEk184ya5zG2clch1E7jGbIbIeVLXdz5nE6czcsM5x9
P599vn2+rz9fjx79vr/H5/J+vr6/7/fzerf6PfnVBaU1z9X1764M93RAfolJ
q7fJjseV1jw3ae7PD0u/d0CeiUkFBYFL2jU3bJ6btDu2V/OBzZFvYtKL1pfX
L1Ra89ykwEvnUxxbIO/EpKcZ58fHKK15blK+FbDXAvknJhW98Jh5RGnNc5O8
C1ZvTXgNeSgmvcq9e2ys0prnJrlGdCtu54h8FFOfp1Fa89ykG71v+fm0RF6K
SRfU7XSA0prnavxeP/xOQUvkp5jU0VAOUmnNc5OeH05e87+WyFMx6UnZynPd
nQyb5yZtP+tbc9wJ+Som+eUt/jTG2bB5bup+V87IWzHpzNk3Jt1RWvPcpDkt
N99v7IL8FZMmWAcUldY8N2ltm5w2xS7IYzEp/Gz+w9+U1jw3dT+avyCfRem1
cZtTlNY8Nym7KiXP0RV5LWo8g5evf6D+rnluUs6rgePLXJHfYlJkxOKmQmnN
c9POD0Wei0m3+2ekHlJa89ykP05+Ne+xG/Jd1Py9zOdTWxk2z03imSfyDrVC
3otJB/d+m5Dobtg8V7r41aFyd+S/mOSR9P7iJMOwea7We6Dz6SEG8mBMKr3U
eFGs0prnJn1Q57H6IwP5MKbOD1Na89yk6htXH0Z7IC9G7Ycu/T48orTmuUnx
+xJ+XtQa+TEmDasYfjZDac1zk+J8mnAPT+TJCCprCJg3bJ4LOtM49ftPPZEv
Iyiy4mThXaU1zwX9e7TfkoQ2yJsRVD1iyNlLSmueC/rERTmKtsifEbQiroXX
fKU1zwW1Dmi96pu2yKMRZD0O69vOsHkuqDRa7bB2yKcR9ILd/CCovWHzXJB1
fGB6e+TVCPrVRa1gpTXPBQWeqJ30dXvk1wh9P9PBsHkuyPdx3bQNHZBnI2jW
o8V7HL0Mm+dCvz/uhXwbQZd3dig+o7TmudD5W17IuxE6X7OjYfNc0KqieqE2
nc1zQc59FnT06GTYPBd08VguZXZCHo4gdm5Y8cjOhs1zQX4XfilK74x8HEEz
TlS4+3QxbJ6r+fjMI9i/C/JyBPlYDWyU1jwXZHy+bd3TLsjPERSVti8rzduw
eS5oS9HlNvO9kaejrj885cg+pTXPBXn/sXZ7r66GzXNBOZXBg/OV1jwX+n7h
dcPmuaD+gflP/qG05rmgtSOuXP+/0prngh7svpSU5GPYPBeUcbHi+QClNc/V
97PyppXWPBd0akdGddBfDZvnQt+fK615Lqik0Lss8w3D5rm6vrr9qVda81xQ
fo9rn7n5GjbPhfYvvsjrUuO/5bbXTqU1zwX99NP2yle+yO8StCmmznNCN8Pm
uaCTG2dcfdwNeV5qfo6uOZPV3bB5LqjhOHl35Hup+Xr1MP+B0prnQvdv64G8
L0HcfeLpWqU1z9X+KE2/1NkPPBdktY8gP/BcUAeH+qRv/MBzNX9HRrs28QfP
1fyl1NcF+IPngk5cCpvbryd4LmhX9vWE7J7guaR068BvAHguySl83dClAeC5
1L/fBoDnkpaHVH/SNRA8l8So7tSyQPBc0pyGhnTguaS45aFlI3qB55J+b1r4
6Jde4LmkEb83ip7dGzyXVN3mdlNLa55LCsv7obBpEHguyXpdqUMQeC7pZslH
B6uCwHNJo/Ye2O8YDJ5LEvXBaUXB4Lmk+eV7fLxCwHNJF512f5wbAp5LnccX
Ap5LOj6uamF6H/BcUprV4LAPeC6pbLT/Pd9Q8FxSiflFbWkoeC7pQl71zf2h
4Lmk7iMnzurSFzyX1MLBdcCmvuC5pE1unvlR/cBzSXmHv1t/rx94LumA1VAp
DDxX4z1o3ZXjYeC5pF6LruVcDwPPlbYalISB55JWFQcvjQ0HzyXd9pHFJ8LB
c6mfj/UHz9X8btwVf7M/eC6pqfVANAI8l1TfaFl1WQR4Lmn/k56eTyPAc3W9
ec5BwQPAc7Xe3l1ZHEzguaQ2JR5r5hN4Lim7vfMtfw6eS52/wsFzSS9jn9fU
cvBcra/omU5hA8FzSb86r6y5PBA8lxTi1MktIRI8V5+/rUOz1ZHguaRxB0d5
PokEzyX17R46ImYQeC5pQM22PnsGgedSvx/9Jngu6eiu1m5n3gTP1XwOcOgR
Nxg8lxTs8tuxg4PBc6n9aBR4LqnngGZf5UaB51I/j40Cz9V6aJvVozIKPFfr
eVn2jS+HgOeSjEXTOvWIBs/V5+/N7VofDZ4z/nn60msRQ7HfGT8/doHXnqHg
O+MN/ZGGYf8zrvORwXvGy9Xyey0G9YDxb736/O3DGPCf8YZ+sDGoD4w3nH+O
hR9gPNfX8VlhLOoF41Pc05JFLPwB43lXtgdUvoX6wfiqOzvSM+LgFxhv6G8Q
h3rC+ISCGcMOxcE/MJ55y+Vit+GoL4zHyzH1dcPhJxhnXrfPtYxHvWH8wObw
oJPx8BeMJy9IbPlwBOoP4w15WCPhNxjft+C/2cdHoh4xXvvu8pHlI+E/GF98
71HN4ATUJ8avDrvbszABfoTxhv7ao1CvGK86V3v041HwJ+r7n6rsnTUa9Utd
z8p7Hg2/wrjVjrBvIuoZ48ff3jMoMxH+hfEft8wf652E+sb4PyMmRBckwc8w
Psk6DpiEese4dXsfmgx/w3jDcehk1D/GN5UuifccA7/DeN+MEvfyMaiHjP8Q
tmdL5xT4H8bfS6Uqh7Goj4wPbGhgAj/E+NbdrhurxqJe2utjHPwR41seOS4+
OA71k/HidX9fGTEefonx0HXLbz0dj3rKeMPvvRPgn5TOT9vQMRX1lfHKOXdO
RafCT6nxCu+duDUV9ZZx67hsbSr8lZov9/GeS9JQf9V4+k3wc5oIv8X40XbX
3t88EfVYjd+uHUc90uG/GH9+8f7evemoz4yvfly1zzMDfkx9XsWKvAsZqNeM
56zf3CRiEvyZWs8Bb7ndmoT6zXjIvyKT10+GX2N82tsdfyydjHrOuJUmFzkF
/o3xbZ2iWmycgvqu9lPts2uNpsLPMT7D9G/0YirqPeNH3vNqv2wa/B3jVnt7
Nh31n/FT8QUemdPh9xjf0N91TNl08IDxZ5l+vk4z4P8Yj7wTklM4A3xg/HZE
dfDEmfCDjMeuv1BzcSZ4wXi29YBqFvwh4/9pMj+1ehb4wfjXlS+d3WfDLzL+
hfvDE9WzwRPGXawXGDPhHxlfd/J0eVYm+ML4k9MDIzdlwU+q9VVhFD3PAm8Y
L5lWtHznHPhLxi/XfakcEvij9v+z6R7mXPhNxp3Fkl5js8EjtZ4iWjR6mQ3/
yfh3zXpuDJkHPjHu3/ydXbPnwY+qerv1dMX1eeAV4xGTrcAw+FPGH1j9OReA
X6peeVod/eBX1f/f98osyAHPGB/q1jbxaQ78q9rvnXPzFi0E31S9tt4nXwg/
q+bb6peZC96p8Xk5ccUTpf8EaYme2Q==
             "]]}, Annotation[#, "Charting`Private`Tag#1"]& ], {}, 
          TagBox[{
            Directive[
             PointSize[
              NCache[
               Rational[1, 360], 0.002777777777777778]], 
             RGBColor[0.560181, 0.691569, 0.194885], 
             AbsoluteThickness[2], FontFamily -> "Arial", 
             Opacity[1]], 
            PointBox[CompressedData["
1:eJw8nXlcTG0bx0f2PWt22UNItqwnsoQohBCSkNaZ9r0pItkqJCShKKKaJUmZ
sUTkSZTIVtZCEqIQvb+7c53XP8/n+7mXc2/n+l7nzEzPAGvnpZs0RCKRfiuR
iP1X+GddIrGd2LWTuj7p68NF1mbcxz4fu06y6kxsxbmc0/zof7WL+neAXZbb
AVvO2n9nniquG5WLufuZST+mafVV+3a9OO+Vjxu3ZHhv32Mb+1B9L65z55tF
X99oqb0/DB3bKtmP2/fYLtlsbh9qL+XKj/3eIDLuo55aarr3sFMw16XF7HY2
C7tTf9u5sLDgEYGhTdSZ89tpjNy5g0tNSur98npz6j+Uq8gNqhzz9JdqsiLX
4+qJMC70XciIT44NKv56e7i6bT7qtS51qox+IZ+WZOzjEieLi38d/a3irx/O
RZ9/mVty+7sq5qZ2qottBFcXYrXIxO2Hih9PJPe2Xbl7/zXVqme/Gi/IZfT1
+xkV8VXFj+8gZzVw/IbA4EpV7zEvBrcIOsRZhYYeeC39rOLHG8WVhZu1GbKq
QrXaprFHruzIiq9vplao+PFHcwV1uvoXf75RHT3S+I+r5ty3FRq/ofkc5eIi
55h9qixVleTXLnuTcIyLazEqbljBS5pfDKeOdLXu+PmpqmezFR1GyY5zZT/v
vtiofkrzjeVE55sbKHs9UVnwHXLSmdH1eTnFNP84ztB44J33uwpVJpN2zbR6
F8epz61cOdTrAa3HSU76cP2v6X/+U1UuYT2e5EQf8jO6bcmj9TnFicKfVPWL
u63a7VD+J+nrKc7QO6Lig0kOrddpTm1TH5iTcl01cmd3TAF8IGLroL3Xaf3i
Oamk89ICs+uqvJNz0r//jecM26lufm5zndYzgZM2aS0Jvn5VxVarR7MznGhR
VeCRpZdofc9w0sXasq0DUlVtHp8WT29zlhMVX/buVppE6w2OHT3f8U+S6hyb
rmYiJ0pu1y1pSTKtP7jwiPX5ledVC1h33ZMwv7zo00ZnaT/AD2TzS/xPqRqX
u885TlSvGuzW+zjtD3hPv07pJgdVbPUKBp7nRFaGqxJkUtovcMEO2RlbX264
5f7rP3SSOZG4d+H4+AiO3z9ws1dtdIoOcHfQW68xFzhRq+W+A4/s5/j9BFdv
rjG8tIuzjfjsx024yIn+9fzypGc4x+8v+FT7HWsyj3AYHKacwolUNwx7PjvF
8fsNnjPmtIVTEmeOw4Mt5UTBqQ7zr6Rw/P6Dd25fqnNHxsVj9R6fTuWkmlpz
j61XcPx5QLn6uc/+kQqu5m+R14ehaZy0wc9t0Q8Zx5+PNE40dtEI/0Mybnbj
AUB5u34hzmEKjj8vKK+70Snm1SUOm8cmxElD1s85qc7k+PMDXrVZPzrqCscP
D9wwK1H5IpPjz5OMEyW22qWVkcmNa/wn50RVSfFbXlzh+PMFrpMsX85lc9vU
d3GC5Jy0o87PkXVZHH/eUF5ZnL5E/wpXiN3HmnBS85NDT9y4zPHnD9x9ygfL
R5ncoMYOFZyo05+78RpXOf48gkMmlD70VXOujRug5ESbls8KzFRz/PkEz/3a
eq1Mxd34oYMdVnLS2RPWN+t0lePPazon2mGtvrfiKteZHyBnmGtRoNNbzfHn
F+zRwbFnoZprHF1uOifdeWitS5Ga48/zJU69/mP5ojlqTnb8y9lbCy9xhq8b
vj5sq+b48w1Widf0tFRzGo0TBrcvnn/7vZrjz3sGZ2hfWlRVo+aW8geGM/w2
YWXHcDXHn/8MTnq0YoJTDzV3ik23KAPnL7/nkqcqjr8fLnMirf+is8pU3DfW
ncVlTqq2mPXphIrj7w+UD1r0r38HFTeLHf9nrH7p+bTSqxx/v2RyIoeV1TUX
VFzj8V0H/n581Or1ao6/fzI56YVxa5q7qrlXPmxDUH7c1MumpZrj76crnCjt
/tjVQ1Xc2MYDDn5w9GfDJBXH31/gOYYj7B6puKBDRjgyYOcMXVmpiu63LE7U
vChYsfQq92Bg4wZzoppe3f9tyaL7D1z1bXv45SvcABb9P4M9U7SrNmfT/ZjN
SfcEdf62TcVJ2O0hzuZEdvGzcq+o6P4ET1Xmpm7N5q6x3f0OtpVvntopk+7X
q5yoYUxF/toMTpO/ITnp/Y+V/u0v0/0LPtzKZN+TTK5x+X6hftTvG2Xnr9D9
rOJE53I6x/S+wjUOzw+sNuq43T+T7m8VJ7WJHL3rB9at8Z+ak3aY75zaL4vu
d/DV3zUpWllc4q2FuKPVnGhwj4YhczPp/ke5f9+fC1wucWa4G3FGOekRc3Xg
JyXFA9Qfv4br55HO1TH73AT/rGm90zeD4gP4npntsS6ZXFwvdkNc40SlPuum
WmdSvLjGSRcY7Z0VeZkzbtxglO8vMBrZcIniB8qbdnwTtyCdqz7LBgg2vCXp
FaSgeALWG/Qua7Kci2aju4v2hb/u97OQU3wBD6jYtXG8kmOHa36765woouXt
B9eEeANetq3/7kGXORZNHi4Cd7R7slSRQfEHfPXzshM/0jl2WnBkONF/94d+
9FZSPAKH9mgzLlfBNU634DonndL3Q+gyBcUnlJffb7PYXc41dtf5BicqWm6q
nSejeAV2/t2h5JicawxHy25w0pUz767snU7xC+V3464ZxWdwfPqA8gM7ykqO
ZlA8Q/lxp29XY5VcYzh4DDayuWHVP43iG3jgBvu6Dhe4wMaAc5MTHdDK3Gd8
keIdeMTbBdPbyrhhjTcQuI328LIzCop/Nzlpy9F3ypKV3P3G9AJcX9nNbKeS
4iF4vV+q5lwl58luhxdobyaJ5jopKT6CzUM6FA5QcP3Zce6Xw0lHt3vbW0NG
8TIHPu6jHX06hbvNjp8V2Lw6qfjkRYqfqJ/brO9w/TTOuTFAgvu+ztqNOM3H
U9QfstRq4Op0Tqvxhkf5ydBo803pFF9vcdIXHSP+xim4xuENvsWJagc4X/6d
RvEW/C/suml0Cre58R84xL1ZpU8yxV9wT9shC/LPcyx5QoTF/aa3N0J2keIx
+k8fZG2vL+NYdPT6gPIp90rG6SspPt/mRK5GU0pWpXPrGjsEj0ls59xDSfEa
PNWkqcU8GdeiMUDd5qSuXSefbZFK8Rvlhdecoo5e5NhudL0IHv747pSHKRTP
UT9iWYXPuVSuMbv7At4z/9rClWkU33M5UYKOes4GGfeP3W5jczlp4Itc9QgF
xXuUZ4RMqdqj5M6w4+yC8lMDtoTlKyj+g4s/3fselcYt5ifMidbd9rileZ58
AJ7f/1O4wVnuJ9uOH+DbOe/77jhHfrjDSbe+D0z8mMrFsulOApfnnDLRUpAv
wD/FqUUtlNzcxgW8w4lm1BzQ7qwgf6C87c0j9adkXFWjHlDewaPo9fE08gnK
dY333VelclEsvP9BeYN655OgFPLLXfim95aIHxe4xvA8Hey/OjFpUAr55i4n
9Vv5acOVNK4xvAaw8nMFG6YoyD8o7z3/xXAvJceHP3DdW58ZngryEXjahdEf
tGV8eNHIQ7yps6+xTiE/gceUZN47nMw13r5G4JKCqnYjkslX4DZD71UlXuAa
b48QcE3J7ZF7UslfeRjfzEVDPso4/vihPOPQH/FDBfkM5bZxTTo0U3KP2Pa2
usdJpR8Nl/aWk9/ucaKH5pVXbFI5/8YRgpfYm30MukC+A/+5Osd41UVuSOMB
RPvzmk17l6aS/8C/V6T1tJRx/91r/MdJN/s7e72XkQ/B404pJtXJOPfGgPof
J52+ZXDCIjn58T9OlLOg+8wLcq5v44FG+aZLUzX/yciXKP8a9qvPvVQup/Hx
CvxlT/qIXcnkT3BwzeXAB+c4x8YADT6rv+CE80XyKfjCmM5PXWRcY7jqms+J
uivnvDmqIL+Cu43aujpGwTWGgxX5nNR6Q2jMVRn5FuWSYa3FWmkc//gFbjE3
7ltUKvkXXFgQ2bo6lWvH33C43+9ftJ+fRj4GLz7VdaNpGtd4XHrdx/NIWrrr
+TTy831OFOAvOnhJxjVuhyW4g1xd+UROvgbrr/fs20/B8Y9naD+k7zD/VnLy
NzjSQvOhQxrX2F0p6lc2RF8Ylko+L0D+6zyj1/cUut8LEB93XLtul0p+Bzvu
CvkyKY3uf9Q/Iw5f2kRGvgfP7rRap15G8QD169bazD4qJ/+jvNf9rnWRcooP
rP/rx1O3yigfQLlixLOP71MpXqA86UBsik8q5Qcoz0yN++knxA+U6z+oDekr
p3wB/CNH2e6fnOIJePewrcec5JQ/oH3fsDZVdjKKL2B9eeuO/WSUTzzgRL07
T3a/J6N4A37yoP8kUznlFw846dy58b8SZBR/wPsvGVkZpFG+gfrvdtR9XJlK
8Qh84sSEoF5plH+g/qpiq33PZRSfHnBq0btyx9YKykdQf5qG072TcopXqO/e
4qTWfOF5B/zjU9rJVWkUvx5whkrlXouqNMpXUL42ed34XnKKZygfNqbT90dC
/gKe1m+2n0RO8Q3Xf5et/eSsjPKZhzgvR7UiV8ko3j3k1A+q+0hvyCi/Qblz
wsXysXKKfw85w/JfEyV6csp3UH9U2357y2QUD1F/5XLJM6wXn/+AC/a9enhB
RvER7eeft/+XJKN86CEnyh7R/xj8xcdL1M+WBVp+TKP8CPzuxEWdZjKKn2jP
hT/SxPMkv71of8p46Sh/OcVT1G9hNWdGlJzyJ9S/rP9xaRs5xddCPM9EO7uX
yyifKuREN7lOeuvlFG8LOfWRMKNKDQXlV6h/rNXy+RVyir/gEYMLpTkyyrdQ
P7u7l1Z2GsVjlAcbR/3DcymffxUivrf41QXPkXx8Bq/t4rlBU0n5GOpr3anc
PERJ8RrlC/1ankI+x+dn6L+b6bqyO2kUv1GeNNomdkQa5Wso3/HoXg+cBz6e
o7+xgWUhuP/5/A31V3xzPoH7gY/vRZxhiXdJwEI55XNFnKhgV9cJ64R4X4T8
0K1l+BAF5Xeov7to27EvCor/qB+2acd9+J3P94o4dc2Svi/y5eQD8KSbEXYm
Msr/0N+Wd4OV99LID+Amg7zr/GSUD6K/lbd73SiWky9wvcGLHsU9V1B+CE79
fr10mJL8gfoXbV1jnikoX0T5ownWgdMU5BOw9ffuiglyyh8xHu/fY327CH55
hPPQ/eEO2zTKJx9xovynUVF5aeQblO/SlO1cIqf8ErxoRJnqh4L88wjPE9+T
bqmUlG+i/dmpERaTleQj1K8/3n3JIgXln6jv0ynlzRk5+ekRp549w/0/Kznl
o+AJayZdGCUnX6H+ui//vFJklJ+y8uoXOYEy8hfYuGp5wSo55atg8YDUqjFK
8hmuHzj1VMIJIX8t5tQjJhsekKST34o56cTpLXtZCvks+OMPn8lv08h34Kub
Fh/OSaX8Frx5f4szu9LIf8WcYV5p7WIzOeW7xZxIt3i0e5KCfAieNCzYZ6SS
8l/wsZLHplgf3o9oP6N4415DJeXDGJ/Xz9szRyjJl+AmU17ccFZQfozrf47v
5K4lJ3+CbV9OKm0m5Muof3VbxiPkT7xPwbfHHOgil1P+/JgTxSa4b9qgJL8+
5tTr9wV9cBHyaZTnXZqRPCmdfIvyhosOLlOE/BrluyP6aryVk38fIz9Z4dZV
KeTb4E3Wb/Y/TyMfP+YMY29q5r9Ko/wbfPJEO40PMvIz+t+zdteLuwrKx1Gu
s3KI6YZ08jWuN+bysa+30yk/R/la7zipXEn+RvnzkSuCeigoX8f1V6+W3cf9
zvv8Caf+0cuMvdfifQ626xP4fK2cfP6EEyUbHJhxS04+f8JJ5T12lHRTkM9R
PiWuzlVDST5He+u9LfTHpZPPUf9I3CudonTy+RPOUDNBZy2eN3mfo33f8TfW
/5STz9E+yMBlCeIh73PUH6Rxuvk8wefg6KInnoky8jnam2y1sshSkM9xvT/3
Iy9OTCefo36RQfDX9enkc5Q3TfeNkynJ5yWcNGjKhiMfFOTzEsT3WeVdbYX3
i+DVr3LvvJOTz0s4dTsu+QfyTd7nKK/d2rx3Jzn5HLywz9HRiMe8z9F/xoND
sxoU5HO0N9hzoN3/3y+gftuYEeXx6eRzlB+RnFlYqySfg++dSRkeqiCfo/7s
PxbXnIX3Dyi3mzp12W0Z+bwE94tv5cRrMvI5eE+Fw1QTwefgDZ27zZMoyOdP
OcOVu5qLEJ94nz/lpOKd0wz2pZPPn3Jqo7kH/luUTj5/iuextIIetQryOXiN
5RYH+JT3OfpzHRxgXS34HO3/Lhy721tOPkf94CnvHuxVkM9Rf3/noLajleRz
lIdlvlcbCO870F70JWL3ZOF5COObkjV28V4l+Rztnx4emJKtJJ+j/nzrHOlK
Jfkc/blqHZtQL/j8GfJB3cX5csHnzzjDn3+DfXbIyOco3+nW3rFUTj4HexY6
r4xSks9Rf19vDXFQOvkc5U6fMkY2Tyefg2t2/datUJDPwenhhT01FeRztFdW
uSz7Iyefg0eVJMVxCvL5M05k/e1eJeIZ73O0t76c8ChcQT5H+bfA5gbFCvI5
2i86m3JrrZJ8jvKGzrkrc5Xkc/CLSQviLgvPa8850VHl96D2SvL5c8SLdaMm
LFCQz8FLNJa8Rz7I+/w5J03bMV/dRPA52ltX7mk1XPD5c079r+pIfZCCfI72
nvIxTi+E9zko/y7WKNyqJJ+DpQptTZXwfgf8ML6rm6+SfA5u6DGrPFrwOa7/
UPvvCzy/8D5H/7n95l7A+Hifo3xB+bzKRMHn4OeutufChPdB6C+neOqP80ry
+QvE+3e2gzopyefgObscsx0U5PMXnKFGZEYZ1p/3+QvEt6joN5WCz1F+/pNk
jb7gc7TfMjvMv0RBPn/BSR/v+3O5m+BztK8d+ur4Y8HnKL/2PWaGiYJ8jvYL
3h/9jXyF9zn6T8uz+RmkJJ+jPnd3/Z4OSvI56m/I6/0D+8X7HGy8YWaHVgry
OdqfnlgU46Mgn7/k1D9Dmi3orCSfv0Q81ar1Waokn7/kpCftRndvoySfo/7v
OQMPJyvI52Dzj8OKQ4Xn2ZecqMfANk9PKcjn4GdXd/XMFXyO/hcFnVdfVpDP
0f+7iSMr5QryObiGa1NxX0E+Bze7uKM/4gnvc1xvzItrz3IEn6O/hsPl0esU
5HPU99JTlo9QkM9x/XfPj+rj/uF9jvYX78SOUirI56U4X5fkJp0Fn5dyhnPa
zC6Er3ifg9X/vc65riCfl+L+EreZLVOQz0s5aUzBhBf1CvI56q9e6a2erSSf
o7z3udp9vxTkc7CT2DIB4+F9jv4ilbMnJsnJ5xjPcEPnkLaCz1H+2D1w2HcF
+Rzt7webvbytJJ+DTd13pMUKPkf7NorY/ELB5xhPhNi+zx/B52Wc6IhHD70i
IX8v49TxTZbYdVCQ31H+bXTy8qMKuv/LOMPm61b8PKwg35dh/LFtT2wX4gHq
P/mgV4P14f0Pzvyivd9ISfEB9fWHcV0jlZQPoL+nfZUTFyopXuD6D/NfOPgK
7/9Qv/uzbQdz5RQ/UP/goQjDeOH5H/V7tx0Z0VuIJ7jeTZ8NU24pKH9A/f9K
2sjHKSm+oP6vcQeeLlFSPoH+l+m8Lh0lxBuUX0iMVj4V3i+iP62c4FHI//n4
A7bX6TFrj5zyDfTf3W1slrHwfIH+suUfxx6RU/6B/voO+qZ2E+ITys/v9I5b
r6R8BP252hhf9xOeP8ABIZPGzlFSfgJ+1X2wTbbwPMK47HUXL+HzTfS/lAs3
mCrEM4znvun524i/fP6C8vNLXP6cFp5X0H7QEYPNh+WUz7zi1K19A3WmKyje
veJEOqUD3xsrKb95xRke/Vrt/0OIf6846exOBwtDlJTvoP6ZwPkjlgnxEP3d
uBg5frCQ/6B94gmrg0+F9+ngFt6D/7gK+RB4cvNY7RVCvET/iH7jSoX3r+j/
bGh9brmC4ifK7yVoGLRUUr6E9p2UGv5NhOcj8KGJidx3IX9Cfd+J/Q/ZCfEV
5Vem249UyCmfQvnLlLUTRgjxFtcL1Ov0yUZ4X4Jyk3fDFHpC/MX8Htfr13YV
8i3wr7Mj2wQJ8Rj976rtWo794/Mv9Kd5yr6bXPg8gF3/0/1vv4V8DOUur170
XSOneI3rnek0MqxGyM/Q/+Ge3bI6Cc9jqP/4U9jjm8L7F/RXEf3nb44Qz9F+
1jVl4i4l5W+o79m5+oulkuL7a056IabBNFnI516jv7Cac+VyivfgY3nn1gTK
Kb97zamrjGo7Rskp/qM8/9eejKtyyvfQ38ZVjybBr7wPXnOGpyKvTv4qvM9B
+fo5b57bCn5AueT4904iJeWD4B0LRj6eoSRfgLU+emjFKyg/xPUH3LcN2y48
D6K/5qGGf6VCvojy32W3PF2F96Uo97rzfp6pkD+iv5qws/22Cn7B+POkP1L/
Cfkk2o+uL/P7KPgG7Q/3edjUR3i/jvLdeyMzOwn+AZvnXtS6JKd8E/1Vt/2V
dkBOPkL73OCVzefLKf8EGwx7dH25nPyE8URt+e6C9nw+iv6MB/9esFrwFeon
7bCwyBPe36P/GxpJ63IFf4E7zgp+ukL4/A71d7pPHJolJ5+B837HzzES8tc3
nOGIhFH3G2TktzeIp63NY34K+ewb5Gdx9usN5eS7N5zaYVzfZU+F91Vgj0TV
td0K8h/6q37um/FWeH+FcrfvRmu2Cz5Efyc2bKvIFt5ngY/PMGnXRU5+RP25
Jt6zPgjvtzAeywtOZiuE51+Up77aYV8rp/wYnN/kWHEvBfkT3L7/7ZyWQr6M
9us9IqZUCO+rwQ2egzybCPkzrr/rwpzU7oJf0T6r17VZ2UI+zcYfN31RH8G3
mF9k5JU1x2SUX6O/H3/0Wv0nI/+iv47n543zFt6fof7Hw80CRwg+Rvm4h751
DkL+De78wF0D1+f9jOvNTlj4EueZz8fR/2Vvr9aj5ORrlEs+/74C5vNzcFzH
Xh/nyMnfuN7jtpX5m4X3b+h/7m7L5vaCz98ifudOeZ0m+Bw8MCZoZaWcfP6W
k47Y8bn/N+H93Fv4YejJlanC8/tbPN9ta2mwQHhfh/b9DmTvaRA+n0P91e+q
39fLyOcoX+rfamgHOfkc7SsUHjUD5eRzlAdP0gkbIiefo/37ZQs3zhd8jvLA
Xgez/ASfo/3hTZnHY4X3fRivw/Di9ZuE9/toP8Aodn+d8P4P7V/3tQlOEd73
o7yT7HWblzLyOco399pZYiq8L0D/LVcHDTgvJ5+j3NHKcOtOwefgzy0ysvUE
n4O7jMm7+F5GPkf/Kze0mVkkI5+jPP1+9c7ewucFGK+6au/2EcLzB64X8a2j
/h8Z+Rzt85qczzgvI5+jPEYyjgPzPkd/luHtsquEz6/Q35U1/ypwf/I+R3mH
uFkDRwo+R3/FKXufPRc+b3jHiUyDgmeGCu8j33HSlbsn2uwXPn94xxlapG+7
j/XhfY7yCwsG/tEWPo9Auf8UK9OBwudj6K/1CNmXz8LnE6jfcv7yO+mCz1Hf
VCfAHuPnfY76ooQtxw7LyOfggHcNazNk5HPUH//Da/g+Gfn8He5vy86jjgrf
x0L945WLkmKFz9/AObo6dy8In2+g/aNhE3YHy8jn4KXiN8/nycjn6K9spcHu
jjLyOdr/83JPAfM+R/23yx63mygjn2M+jd83ED4PQXvrhKwJ42Xkc9SfmLEx
boDw+S76M7t6p9lE4f0p+FtEtqu1jHyO/paXt7TZJLxPRfua9DeH2wo+R/mT
uSea7kojn+N6JVOOaaxMI5+jv01/7+xxTyOfg3dZO+V/TyOfo7+qh6/85sjI
5++RjyfrTvuRRj5/j+fPUxc0PdPI5yhvzJfSyOfvObVzRtv4n6nkc9R/Zm7w
on0a+fw9J3099YJsgPC+FvWzRudVa6SRz9FfzLri4PfC+1uUd8i4f+Z3Kvkc
/ak1/liOFN7ngj8PK1dMSyOfgx//t3r291TyOa5n8dvdJDiVfI7+N98vaN49
lXyO+mNb6S3/l0I+Bxc/W7R3UCr5HNdPePt+07pU8jlYfX+8gV8q+Rz1lz2a
US9NJZ/jemNPbDuCct7n4PlNio62TCWfg3NTwybpp5DPwav21ATZXiSfg/eX
ZPVrI3y/Ajxu/K9r5hfJ5+CeLXa6/L1IPgdv3BcWH5xCPsd44h6uWD8thXyO
8j9zW4+/dJF8Dk5Zc/IYd5F8jvpT33yX4Hq8z8s5UQvpQr+cC+Rz8CnXTZ9n
XSCfl3PSa9HPVsuSyefgNW1uXvdNJp+Dr8wNqml6gXwOHhUa+fTRBfI5qx/5
eovJRfI563/RzU6rL5DPwTPnbZ0hSiafo77ZoVnW8nPkc5THbptxY8M58jmr
31x33YNz5HOwv+Z43S3nyefgG6OOaSacJ5+DIzOmDj92nnyO/tW6G0aKz5PP
Ud588JiE9ufJ52C7y5cWpp4jn6O+a5/2vUqSyOdgHfnMoT2TyOeoP/7qvaZH
E8nnYMWLUK2SRPI5u759VPuNSeRztE8y/9sqL4l8jvKXyXGfryWRz8EO040M
NieRz8En477Hfk8kn6P9Ie97WbqJ5HOUf/26t1O/s+RzcIeXsljlGfI56md0
Mf246wz5vIITrW3hOnTcWfJ5BSd1+du97t1Z8jn4qu2d62sSyefgVS55f2+e
JZ+Dawtqch+dIZ+jvxt7b20pTCCfg8O3W46KSyCfg4ftHK2bmEA+R/tB65r8
Kkggn4MjF+u2lieQz1E/dtbeW3cTyOcoV/YaefBXAvkc5ea5y9bNPkM+R/ms
x4eajDpDPkd5bsVcb+sE8jnKk1TR7RbGk8/BywbOm+V2mnyO+j9nu62xOU0+
B+MZwOD3afI56pscO3qkMJ58Dh5m927Cq3jyOeqXGwU7X4knn4Pd9Xb3048n
n4ND5sQtv3aafI72c2c6qJeeJp+DzY+4Tnl6inyO+usmVFw8cop8Dh4oN150
9BT5HGzjGRSpcZp8zvbLI6vtntPkc/DrhR5nUk6Tz1H/Fnfm4JrT5PMPiCfh
2q0vnyKfgz/Xff4+9hT5HPzUWX5EdZJ8zupnpOrGnSSff8B+b0m6ue8k+Rzl
RtV715w/ST4HqzMcZ+WfJJ+j/jTX+QrbU+RzcL+LLjVTTpHPwR+eh5ldPEk+
R/u2QVOLSuPI5yg3bTNh6uQ48jnrv1+Jv1Ec+Rzlyj6tU0/Ekc/Bw+9pv/kZ
Rz5H/S/eWku/xZHPUT7PsrRtVhz5HOXfHsSJ98eRz1F+rX/AP9848jl4bvnJ
NeZx5HPwnbpsp70nyOfgVu9bizbFks/BZk+Wyw8eJ5+DS4eLa4bHks/Bo6a2
sJxxgnyO6+vNqq/sFkc+R3l7ee7aASfI5+Di+y5tB8WSz8Em9VrDNY+Tz8G2
U4zCbGLI52DRiP2LPGLI5x85UZWvRfSyGPI5eKJ+QMHWGPI5+MBx90MtY8jn
4Mpm4ztNjCGfg90H3WkYGkM+BxtdGDOu4hj5HPzzYPYAm2Pkc3B76+/yXUfJ
5+BTt76MMz1KPgeHflR++3GEfA62OnB3cb+j5HPw9W4d9jw6Qj4HL7dt2Pn2
CPkcHP9y2eTPR8jnH9n3e5K+nDxCPgffmPY1e+oR8jn4lk33uf2jyedsvkV1
U+8eJp+DV3nudM6KIp+Dra80ZEQeJp+D0wcrThtGk8/BIybpTQ+LJp+D7Uy2
nL9ymHwO7jPzkFVkFPkcHNkxWVx5iHwOtvg3K3VoFPmcsYPWDbso8jk4rkK8
cWsU+RzssuG/qPeHyOfg7TrSlyMPkc/BwR22TOt5iHz+iRMt/jpe7HKIfA6e
dt7bJPkQ+Rxc0iPEyfAQ+Rzs7KEcOuwg+Rx8e0uERHmAfA42LJ7SoeMB8jk4
ZOKem/UHyOfgXKMph6cfJJ+D77X7vaLrQfI5OCZR5Bp6gHwO7mxl5ZwTST4H
6z0Km2EQST4HX8o78elhBPkcbH5zU2V6BPkcPNuxrU1qBPkcbHGmvnZgJPkc
LP46sGR2JPkcrHtoqqVhJPkc/GP37NGrIsjn4KItPUJTwsnn4B4nPNJNw8nn
4KFm7/Scw8nn4HUv7rrfDiefg6PVXx4vDCefg0fYvjzaOpx8Di4+cGlk+/3k
c3BNxp91U/eTz8H/5b5czYWTz8GxQVZnr+wnn4NbPQ4rjNlHPgdnvg4MGLCH
fF7Jidocnp2s2E0+B3vdCFnefw/5HHzUsXezIfvI5+AMnR9r6/aRz8Fvs+M1
TfaRz8GndDSsx+0hn4OfON5cci2MfA7W2ZSwe04Y+RycOadf+PEw8jnYbVDT
86lh5HPwmUGm5xeGkc/B3c3+fLkcRj4H22V0zvMMI5+Dr48oXlkTRj4HL71b
m28VRj4Hawe+6/EnlHwO7hcgj+8QSj5n41c2r9PdST4Hu1xK5MJ3kM/Bxj5a
msU7yOfgadnalmU7yOfg1An5Id12ks/BioOLJoTtJJ+Dw+Nu1cbvJJ+D6359
uWa/k3wOVj96PDcghHwOXtE03vb8NvI5WDOrYfzqbeRztl9pWmcvbCOfg7v6
zus0K4R8DtZ4v9QoI4R8zub/5pF1SAj5/DPO23zVr7fbyOdglwE7nf8Fk8/B
LZJGPckMJp+DNZs9kc0KJp+z9tkTe48MIp+D67QjHjdIyefg1BWGbzKl5HPw
rIBzudVB5HPWX4j5qlHbyOfgmqiOB/tuI5+Dc7/rf+4YTD4H/7Y0udRNSj4H
G9bsTrnjRz4HZ4xZP+eNH/kcXOld9MnCn3zOxhN0XO9YIPkcfM/FadGRQPI5
+PrX/GaTpORzcHiQTfX7QPI5eKnj6BY6UvI5OLFvcKGZP/mcjSez9FmhN/kc
bNv30qhmXuRzdv19dz8meZLPwW+3xJq/9iSfg1udqNWM9SGfM356MizVl3wO
tvjR1DbBh3wOHr9h/9tF3uRz8MFeryUKT/I5+PmnmEVv3cnnVfD/v38NOW7k
c7DOlMopI93I5+Bc+RH/v27kc7Co98atTzzI52DbLd8P5HiRz8HRnwf1WuJF
Pgdbmm20X+hJPgd3NbTMGexGPgcPHr4zyM2FfA5OXTBoToWYfA62mWc6MUxC
PgfHZGyetkZCPq9i90uVZ7yEfA6uDkwaHyMhn4NbSd5VHpeQz8Hqy+MefHEj
n7Pr3d9954EL+Rz89lPP9S3F5HNwmce6Zcot5HNW/6xUZ8Um8jlYqmW0unQL
+Rys9y5Bb7gj+Ry83V65M1tMPmfrt9zWWuZMPgdbzJaUGTiSz9n6JYw/sGIr
+ZztR/OQbUpb8jlY+3nA1KAt5HNw6KzPnfU2kc/Z+Kql3cytyefgHtcma0yz
Jp9/wXrlvSzXtyGfg8NXR358YkM+B4trijcd30w+B4vueQ//sJ58zsprfz5W
W5HPwanPh9cfX0E+B5dFzfzisIx8Dtbumd4n1px8Do6LcGjyZgn5HGyoVfE6
1IJ8DlZfURv8tiKfs/HdOjd52EbyORtP11PVh9eRzxn3V5mrzMnnrP/OfT2O
zyGfs/7V32qzx5HPwVZashkdjMnnjG9pbjc3JZ+z/trvM5u6nHzO+rvVLOnh
YvI5m9+FZVn1s8nnYOny6ZW3Z5DPWX++fy74LSCfs/6OZ6zLm0U+Z3zmTBdV
KxXvc8ZlbU/vfjOD9znr/8WNT71nq3ifs3LplXkR2ire54y7je5u0pd8zsbn
ouzrMJt8zso3Tyq4P5R8Xo3/TonZN2U4/b4XLB11vc+KhSre76zcYXDr63NU
/AEBl+n7DO46k37PC1bvPue1Y7qKjwesfcCT6LoxKt7/jJ9eGVM/gn6/y/rL
2943f4KKzwfAccG5sV2NVXy8AGsWtvzbeamKzw9Y/6u8vwWsUPHxA1x9YN7f
7qtUfL4ANkyWdOtooeLjCWt/wH5fzGoVnz+w8t0JxleXqvj4wq5fPmiA1yoV
n0+w+WTvyXaxUPHxBmz2/Y5xjoWKzy/Y+Purp1qaqvj4AxY7TOxzyVzF5xts
PLVtAmevUfHxCByakuKetEHF5x9g7QU6U5tbq/j4BE5N/PS32Xr6/Te7/tf2
AxPWqPh4xcbbNaXw5lIVn58w7tYrydWSfu/N1sv7pb6JtYrPV1j7fSuzTbeo
+HgGzu13crPxJvp9N7hViFbBoo0qPr4xvtX0+gQbFZ/PgA167UiNsqbfc7P5
3JzkabtZxec3YNvFD8SLN6n4+MfWRxWnStlEv98GZ7z+cH/tZhUfD8HRHsMt
dW1VfP7D1uuIp3XtVvq9Njh8zpaaf3YqPh8C95jbwaF6q4qPl2C9HvcDD2ym
39ez+X0udri5RcXHT7BXzYch2zer+HyJjb/TBlN/W/q9PavvN0Fv5xYVnz+x
/vdWGGXZqfj4yso1mtXqOqr4fIqN509hfbmzio+3YJ0th/q2dVbx+RU7fxGP
yuc7qvj4y9bjr+1PYwcVn2+x8qwei6/bqfh4zPZ3gb/igIOKz7/Ab6feMr0u
VvHxmZ0Pf3VbNzH93h+8vePKg+PEKj5eg40fXt8xyFnF52esvyFbW7Rxpt/3
N56Po+tmOqn4fI21P7TpTR+xio/nbH+PP5p92Il+z8/OS+vBB3qKVXx8/4r7
Y8OoIbbOKj6fAyf/p/nkvZh+vw82u33bJ1mi4vM7cMHDiHGBLio+/oMrqpXt
Xkjo9/rguqPBod0lKt4H4D23t7SfLFHx+R/45vARqVMk9Pt8sO7hlKHnXFR8
Pgg2uPmppFai4n0BNvdoM7jKRcXnh2Bx5vSl+1xVvD/YePMea+S7qfh8ERw9
8sI4P1cV7xNwj/BW6aVuKj5//MrynZOrHV1VvF/AqeXbxzm4qPh8Enzw/v7O
f11UvG/Aei/jWoa6qvj8EtzqwMrtVW4q3j/g6mHmb3F9Pt8Ex+e/+/fATcX7
iM1nSEKiiZuKzz/BXUfmfAh0U/F+YuV5K9qec6e/78DWN8/3ZYibivcVeNrl
9IG17io+P2Xtd+7zau9Of8+B7d/+09kfPVR8vsrWX9vWIt9DxfuMrXdwUtNk
T/r7DeBmFwZdCfdQ8X5j6/XftSflHio+nwXX1GrP2O9Of68BnFUjD2rtoeLz
W9ZfwVMNPw8V7z+w3ziXMQfc6e8zgIuulYyN9VDxPgS36xZq9MxDxee/7Dxo
l1ud86S/xwCu13kw5riXis+HwRad+oyf56XifcnWO35YSaIH/T0N8Pa81uv6
uqt4f7L+/DV05nqo+HyZrV/XitTFnvT3NcAxAcOia71VfP4MTjR8mv3WS8X7
le3v9z+nu3qr+HwaHP42sMsOL/ItO28/fbWDvFR8fs3m29B/mImXivcv2M1o
TfksbxWfb4MznDtebelDPgbbRGTWTfRS8fk3WOfOf5V3vcnPbPwNlqkjvejv
ebD77d/5S8d8VLyv2X51WD/6j5eKz8/Bg1/e3+jqTX+/g9UPjFEc8VLx+To7
DxqF5395qXiff0N83LL6PdaX9znY9uewffu9yOfg1Pwpz8J8yOfgDK/1+q+8
yefg8E9Rsrl+5HPwk455iSN8yeeMD/W628+XfM7av9ncW9eHfA6u7pJV196b
fA7u4bhDY5k3+Rx8b3JXWZoP+RzskHz+RJg/+ZyVv2i9pKcP+RxcH/vW7JIP
+ZyVr84dOdyHfA5WD1Mea+1LPgf3cRmYquNLPmfzGTdny0Rf8jm42Qdlb3df
8jlYe2DbwXY+5HNwQW7Lp2If8jk4Ma/F+ss+5HPw9t9GX/X9yOdsfAamJvP9
yOfgVqlfRy/xI5+DdVQfHZ/4ks/BblzFt/m+5HM2/1kbwpb4ks8Zx47oWepL
PmftVwXqb/Qnn7P9vTvMvLk/+ZyNd8j+HY8DyOfg0DEffE39yefgm4vE61b7
kc/BluP25R32JZ+Dn3c8WTrWl3wONhhcvK63H/mcnZdNRsbD/MjnbL6O8mZr
/MnnrH7s8bmT/cjnrH/P7+Y7/cjnrDzdofypL/mc7cfBbtxxf/I52LBdSE8b
P/I524/CPktC/cnnYGP/d9ui/MjnbH6/Nfrr+JHP2f5cW5Sk8iOfg2PuWh28
7Ec+Z+c18+ha1wDyOdiiudaHRQHkczY/17QOlf7kc3aegldcCfInn4PfHrpe
1cSXfM7We9CMde/8yOfg6E2hG9f6kc/Z9etN/1X5k8/Zefza61wPf/I5WFc/
RvTXn3zO9rf3/A3WfuRzsOjY9j4JfuRz1n/VwDYT/MjnYM0e3d6F+5HPv+N5
wrKyqsKPfA7usypqqrs/+RysN/xuefsA8jk4NaLpb0d/8jnY65G4myKAfA5W
mHg02RpAPgcbzJdesQ0kn4PHd7B4bx9APmd82uyvdgD5HFyw94SfXiD5HHwz
4ny/Jf7kc/DzMSUrT/mRz8FmB9MDegeQz8FP+iusngaQz8HJ60qspgWQz8Ha
ES+HRgaQz8FlbYP9R/iTz8HS0ytfh/iTz8HteuhW4Xq8z9l4Uw7bYL95n7Px
3ajq5RVAPgcba8d9bxJAPgdb/lzx0SeAfA62UB68ttuffM7K5+/XHxxIPgc7
RPiIv/uTz8F12W03Dg4gn7Px3B6VU+JPPmflj3oXF/iTz8GVFqUniv3J5+Bp
IeWt9gaQz9n4lbf6PPMnn7P+tIsP+wWQz8Fuu8v6YPy8z8E9XksUK/3J5+y8
ZCj9PfzJ56y81KzOwZ98Drbdld1inB/5nM13/e+PlX7kc3DWmF0dnvuRz8Fv
A/q0nB5IPgdXhE1O6BhIPmf70X5wTFEg+Ry8fcPhLlhP3udsvT1sDhwJIJ+D
TQIVLXG/8j4H6wYmhF8KIJ8ztimtHxRIPmfXv5HUMDOAfM7Y+1ONnT/5nPUX
ukPbOoB8Do5eM2yXNIB8Ds7tlWal608+Z+NfPjzwiz/5nO1v01vqNX7kc7Ze
JQMMA/zJ52z8tw2+b/Unn4ObbVP6NvUnn7P1vqtuMsqffA4Wnw6pSfInn4Pj
XGMXNw8gn7Pz/+qsxUN/8nkN+JTVgPwA8jnYeHivsUX+5HOwQ9ygzQp/8jlY
esXMRNuffA5OPbrMaZ4/+Rw8bd2NZn0Cyefg54aRpxcEkM/BYr97u3G/8T5n
15twyu6cP/kcfNCw1Ay+4X0OHi/62P+sH/kc3Cz54b35AeTzGuF9K/kc3Mep
ZLuOP/kcfO/MyK9v/MjnYNv9j5Qd/cjnNez92l0DqT/5nPW/LDk2y598Dt4+
/XxR80DyORuv960B+wPI56x+YBNlQwD5HKx5xnqWWQD5vIbFl6YjJgSQz8GW
raydxgaQz8HRcbdn4v7gfQ6+Ob6D/EQA+Zz1X3zjt9yffA6un+tn2DSAfA52
8+z5yNyPfA620F8Wc0zwOdjk0Pxd4/3I5+B2Z60qHPzI52CzFdcChwg+Z+13
yJf93+dgvXY1fyP9yOdgL/m5TxLB54y3TXQdJvgcLJqj9msv+Jydj4gSPXfB
5+z6GV/s+gSQz8GhWr2eXfAnn7P5vDuyHPvN+xwcH7/o50Jf8jm4bp/51U+C
z9l4rS29X/uRz1l/S6v6Xg4gn4P9hs5x3+5PPmfnOXREfc8A8jlYsah1u2DB
56y9k558mR/5nO1X3BKvJ/7kc7Du1sn7hvmSz9l5KI2payn4nI3ffEb9Gx/y
OTsP57q3Nhd8zvpT/Thm60s+Bxuc1dre1o98Dp69xyZ1nR/5HLwnw6FnN8Hn
7Ly4lmprBpDP2fmcfdiqhT/5nO3X33ENKsHn4IxPCcM1BJ//wPm69vJmuOBz
sPaI0qhpfuRzsInBnDzcj7zPwZZTvef5CT4HG0R+MrLzI5+DpVsfPQ71IZ+D
1RvFvv19yOesv9gjf3EeeJ+D3YxPa2D9eJ+DLXq4JXT2I5+D7/39PDHal3wO
1nxgU5ztSz5n9a08Kr/7kM9Z/d5BNYN9yefg6GkjDNv5ks/BNf7HXIx8yedg
sxFN8l/6ks/ZeOqU3AYf8jm4x/shvmt8yefg5Glm6hIf8jmr/3rBzmg/8jnY
MHXoUOSfvM/Bid4nau77k8/BZWOiQw77kc/Bfj6/ruJ+5H0OtlncZa+2L/mc
lde1frjUh3wO7trGf3mhD/kcrLfXNOqgD/kcbH7Kc28bH/I5OMtY2u+AD/mc
jfeNPDfDh3wOzq0bpr7jTT5n1+tzb16+N/mc7fcH39H3fcjn4LfXu53H+vA+
Z+vh1nTeb1/yOdv/Nlx/DR/yObhox7y2m3zJ5+CYrUMGmPqQz8EZerk7mvqS
z8GzHRzb/PIhn7PzuPKrNMKXfM72d7PZpgZv8jk49O3IoINe5HPwnhueLft6
k8/Z/Cx+ncXzNO9zsI5RQF6xN/kc3KzLZs8iH/I5WLFx5/axPuRztr738yMP
eZPP2fnZ6JuU4k0+Z+PdMuRLV+H5nO3PviUhz73I52y84ebLzLzJ5+DUSa6G
eH7mfc6ulzPj1ykf8jlb/y6b7r72Jp+z8+Nc/1fbh3zOzset9duWCc/n7Po6
rYJa+5DP2f2c/7rB0Yd8/hPrk9PnusiXfA42+bav5x0f8jnYeOmimZu8yefg
mC7aKcnC8znY/GDpX6wf73Oww/echiNe5HNwQeKgmq9e5HPw4ItjB+oJz+dg
swW1w/09yefgt2227Z0rPJ+DvTq0+aLlRT5nbNNxQ6YX+RyccWryysne5HNw
9JHR/7AfvM/Be+rSfk4Qns/BbmmrbgR6k8/B8ZOspJ29yeesvlH3e+28yedg
3eO7o5y8yOfgxPvey2Re5HPwtE6Tdmz3Ip+DtfdN8bvrRT4Hpwb3qHjqST5n
613faaSxF/kcfNDJ4Zu9B/mcjeeMpYaDJ/mcjWfehNFdPcnnYNEYVbcgL/I5
2KJq1LEvHuRzcJ8dnT1beJLPwXFnbh939iSfg58r31ve9CCf/2SfV0YstfQk
n4PFKWHcaU/yOThr6cA8Hy/yOfiea5f8B57kc3Ye/utmX+JBPgfntnrde58n
+ZyNX3+t1MaTfA4uu/V9yjov8jm43eEMjVwv8jlbP+8B9R29yeds/YvflqM/
3udsPrqHei32JJ+z/d/Wec49d/I5az+g3fgdHuRz8Phhp2Ys8iCfs/Oz7NzZ
pp7kc3D1HQjEi3zOzqty2Jj7HuRzVl9/d2SoJ/mcre+c+LJWHuRz1l7p6XXI
g3zOxlfRPHeTB/mc9XfmQ1EnT/I5m+/fX26zPcnnYJ3IJk2VHuRzsEHThTaP
PMjn7P67vv1bpjv5nK1H/EQzGw/yObjHsPJV2zzI5z/Z55E91730IJ+Duy5+
dfCPO/m8Fuf1Q8Coce7kc3DcuO5tF7qTz8HNsk6VW3iQz2uZb1up53mQz8G5
fysrC9zJ52CFVoFuiCf5HGz8j3tY4EY+B8e/uH/ruBv5HPzkRe/bBm7kc3A7
lw5nfNzJ57Xs+wI1D5+6k8/BetPMBjXzIJ+z+jnPlmp7kM/ZfIw/9bnmTj4H
e9Wmm/p7kM/BhhvFL+e7k8/BdYV3Nmp5kM/BBqkP5g/wIJ+z9WjafjSux/uc
rUdUQe+fwvt2cNHlo4Nyhfft4AyrSQ5rhPftYKsmuWUHhPftYIfrOvku7uRz
cOXEwIAEN/I5u/4/x7c1wvt2cLjLbnNXN/I5uNpx59lCCfkcvL3n1LWfXcnn
YLdJQ39GuZLP2Xr3Xj0i3J18zsbHbfv2xo18zvarde3dLHfyObvelJ5xa13J
52z+27uO7+pGPgcPPj4xU+lCPmfzGxK2oqMb+Zytr07LSbPcyOdgqe+4+K1u
5HPWv+9cGzM38jnr/7pbfnt38jmbT4xO9SdX8jm45vLyVpFu5HNw8mY7R3c3
8jk4Zu5L6y6u5HM2P7uQHUtcyOfgg10mOtW6ks/B2vpjHti5kM/B91petk5z
JZ+z8zXlvK22G/mc1Q/4O3a4O/kcLF6Stnq0O/kcnPr02t0jbuRzdv5ctXyG
uZLPwX4XW59PciWfg/eY7FdpuZLP2XyaTNlQ70o+Z+exn4VGuRv5nN0/UTcN
3dzI56z/IZqzsX788MBmIet3ZruQz9l4z1huinIhn9chPrHvT7iQz8FudyKV
2F/e5+D4j0kGwS7kc3Bl832ZeyTkc3B4uXtWqgv5HFwzdtLGay7kc/DB4698
HkrI5+Cuss1G6I/3OXhwQ/CBQa7kc3CuydHPZ13I5+Bpq/4rPyohn4Ofz1u8
K1pMPgfX10/+u1NCPmfla85NmOlCPgf3mBo4Z7YL+Zz176JeiPXkfQ5OTRgj
snEln4MTFTkTZriSz8FWx0eUjnMhn4MVC167vBCTz8HJyanVVhLyOeu/+QzJ
LQn5HPzEr03f2xLyOVi3YlV2kIR8zurr/qc5VUI+Z/PVdovycSGfs/HdjDra
VUI+B4eeLkx6JSGfg2+aPpTFu5DPwc3mXZpg7kI+Z/v1+WrPTxLyOVi7eH/b
Ygn5HGwbqLvjtAv5HGyuEZN9yYV8Di7KXvwxz4V8zlhz7VY/V/I5uG5Dg+Nf
CfkcLPrtULhPQj5n8w/bcmmcM/mcrW+tw0lzMfkcXOC5JqWNmHzOzs/QJta/
xORzcNbBmo5nJORz8L0Gg+ACCfkcLH4nzWghIZ+DWxnNffTBmXwO1hl15o2v
mHzO1nvoXt0aB/I5WCrJ9JCLyeds/MvfZ8cIn5+DNdspywZLyOfsfnB6+NtP
TD5n68213+MjJp+z++nQf6/fi8nn4IoFo129hM/P2f01YaVLpoR8zva7arvu
HAn5nK3XlcK6MjH5nM3fKT9tiZh8DvaLPXW4o5h8zsb7eLqtrvD5OZtvb72b
18Tkc/CeVeeatpSQz38hXgxp0KoTPj8Hp/Yv/DPLmXwOzr2yxifVgXwO1t2/
1uKzmHwOVre/OXqDM/kcHL5pzt8bYvI5WOTf82Cw8Pk52NJeR6klfH4ONmsR
seKWmHwOjqkaN3GvmHwObiffJzssJp+DvcJ1DN45k8/BiqptgcvE5HNWnth3
lbkz+RxcaZaWbSEmn4Nt11QZ33Min4Mr6rmnMx3J52z8jpbFY5zI5+AMF+P/
8pzJ52w+cs2VF8Tkc7CB9127TCfy+S/2/Rjz6D2O5HN2vdwjp8bZk8/Zev1c
tUPhSD5n7TvMfLHKiXwOtug60qezE/mczW/23RsiCfmcjS9Rlm3mTD4HJ/7U
nityIp//Yt/XKe1t6Ug+/8V86z3ikjP5HPzEYUVsljP5HOzWNLAT1pf3OTiL
/cF5CfkcHP/acAPuB97nbH7GN5fifPE+Z/09cfrcxol8Dm71te24tY7kc3AB
P1/e52BNyy0XjziSzxvry1caOpLPwT00HE9XOJHPwdFJ9saTHMnnYGnX193S
HMnnbL7FSx5hvLzPGbfK8XzpSD4H+3WM3jxDTD4Hl9VLk00cyeds/NVXPkQ5
ks/Zefg5bOQmR/I5249bg2ZPdSafs/Nw6117OyfyORufpI3aW0w+Z/t9a2Kz
gc7kczZ/I5P2a53I5+z6tjumKuzJ56zcpOeBVbbkc7Zf52RLlfbkc7Y+Hfua
FDmQz9n1p++ZfNyJfA4WFw6a+NmBfM7WR7/Wc5kj+fw3ztue/FixPfkcrBds
tC7Hlnz+m33eeHJqmgP5HGwrPdd7sgP5HFwx+0LWUAfyOVgnOibOyYF8Di7Y
YmDywJF8zvr/uc7vgRP5HGw1PWbtAmfy+W82/yeTtcTkc3CPh20/bXcmn4Mz
Nn+0rHImn4OrU/rPdHcgn4Nz+e8v8T4HS/O3cZV25HPWv2670UkO5HNw3enD
LU84kM/BosALAzs4k88Zd/g15KMT+Zxdz+BB9ToH8jm41RG3W9l25HOwxcCg
z3+3ks/BBq0jnY87kM/ZeCZttdRzJp+D4w7/0PF3JJ+z+b0tTxniRD5n/Wkb
93jnSD5vHM/rPk+cyOdg7U/drgx0JJ+DQy1N6w45kM/ZepjVK40dyOdgM59Z
g6IcyOdsPqO+BIXakc/ZfEY1i1nqQD5n+ztqdd89duTz3yz+7Tih40Q+B3uV
dr5+zIF8zs5HfWXNTCfyOTs/uXtvp9mRz9l5uLRhcYot+ZyN7/NT5Zct5HNw
9DrdpM225HN2XtwPKEvsyOfsPCwIPpfqSD5n+/lO/aK/mHzOyt8NezTDkXzO
znfm3LwgJ/I5u560+YH99uRztp7s+wsO5HN2/QVBf686kM/ZfOvDC34J34dj
/XtPNv3gRD5n6637LHChI/mcnafpuveGO5HPGa9YlFBiTz5n69PatWi8A/mc
nf+/TeLFDuRzNt5rP/475UA+Z+N1a/ibb08+Z+dnfE6a7VbyORsvZ928tT35
nO2nT/1qJ3vyOVjz0/YTSxzJ53/Qv7dMke5IPgdXFGtVrBO+Dweucyuz3mxP
PgeL+tRmZ9iRz8FlO7YfnG1PPgcbHjCbtt6OfA6Wxtsa77Inn4MtCjU9WjiS
z/+w+7/vuVtO5HNWP6l3g9iRfP6HvQ/Z89zUkXwOtrK4N6vXVvI5OLdb9uPJ
9uRzcKvxIXtM7cjn4NDch6/L7cjn7HrfskZ+tiOfg6Pdq3T17Mjn4PCNk6ba
25HPwYlFKwoj7cjnYG23r+OaO5LP2XoZTNtj7UA+B5unuj3rJCafs/W7sjnR
0IF8zubvfu/HXjvyOVv/kiZ1gxzI52w+Gla93R3J52x9zatMvzuTz9n8e1ru
eSv4HPykIr9kkJh8Drbd8Hx0qhP5nLW31Mkrtiefg43Hd+h+dyv5HCxO6Gyp
2Eo+Z+OJ/jTNyJ58ztZHem/pM3vyOev/dPX+C47kc7ZeQ2fqrnIkn7P9T08S
Z9qTz9l6dX/sF2JHPmf7cU5au8mefP6Hfd/ohaaXHfmcjSd2ekmOPfmc9V/t
qj/MiXzOxr+uwWj8VvI52CCpcF4TJ/I5u/5KUZ2JPfkcXH0vb0OtI/kcHLfh
XKGVE/mcna8Okxc2dSKfs/HGZkR7OJDP2fW3ns2xsSOfs/Pp3Czc0458zrj1
EXMNB/I5O18GE82/OJLP2fofr5r21YF8zs6T7sefOP+8z9l+d9zXf6E9+ZyN
t81y34FbyedsP+psI4u2ks/ZeUoK+RzsQD4Hp368ugfz433OxqNbmush+Lye
+ffCPeTLvM/BFqbLTDs6k89ZufbQV7OcyOfgcHXQum9O5HNwaAf52uuO5HNw
dObvu++dyOeM9fvWaQs+B+fq/7PMcCCfs/5sl+9d4UA+r2f3y7JDbg7k83r2
PnBmv7b25HOwYatpVRudyOfgsieGz947ks/BqUZb1h91Ip+z8X+bUaBhTz4H
mx1Z8nq4HfkcrLdzUvklO/I5WHuPuuiMA/kcLNbvEIT8jfc5G0/rxLxse/I5
OONJTMNoJ/I563+5xYzmzuRzsFe0tTzXnnxeT59vOpDPwbZD9ZXHBZ+z8lbD
R/sLPmf9RZhXw++8z9l4wv3uFjuTzxk7euo4OpHPwcbquiJPZ/I5WKrdIN/m
SD4Huw3O/YLnYd7nbL9nND9h50g+B9fpty9yFXzO1rsyfw58wfucjXetbfUX
O/I5W98BGzQ5wedsfcJSex9yJp+DiwyWNMHzKu9zsGXHfuaBwvM5Ow8XGzam
O5HP2Xyne7zwcyafg594Ox6ROpLPwQUh7Z7bCj5n8zP1vv/ciXwOjmldINIR
k8/Z+ZvesLlW8Dkb761taRedyeeN+1HqkC/4nM03ttXraYLPwT3WnnpxyJ58
DhZZX3A+6kg+Z+flvxv34wSfg606vMvoJPicre+1tPXrHMnn4FaHO+kkO5HP
GeubXJroRD5n6+vaLSfMiXzOrn/8z00bJ/I5W681raq0hO+3s/F+6uRS60A+
Z/3l662uFHzO6pdcjQgTvt/+F+sVOPNpDyfyObjrjoLV4yXkc8aeWXeche+3
g3MNunq1kJDPwZq54cMNxeRzsPaMN1tyHcnnYD1lyIICR/I5ux77PpMT+Ryc
OOnepheCz1n/Do5n853J52Az0+63xjiTz8Gh4fe6HBeez8EG1hN/dXUkn4PF
pkOmf3Iin4PLmrhP4JzJ5+B2czJP4Hme9/lf9v2EAQtyxORzdn2XNXtlzuRz
8BOnfn/wPMH7HFz/ObzlbQn5HJyVkR4yQEI+Byuk1TN6CT4H2xb3OGQmIZ+z
/rdv7rTVmXwONjZKOGTvTD7/y/Ln1NYbHMjnYPXY5MHnnMjnYIu338POOpHP
2fVLR/fZLvgcXDl19vlkMfkcHF7S8ucnMfkc7BVgNL5eeD7/y75/of29lxP5
vHH/LsfedySfg1Mf6l2F/3ifs/0YNS59gPB8ztb/XJ6mjZh8zvqzX5scJyaf
g80PGSX7iMnn4IP2sQHnxeRzcPWvMQtSJORzcN2CmePWi8nn4PH6UYOMXMjn
bD+myvc/E5PPwTrdZr18ISaf/2XvxyYtdxWTz1n/Kc+fPhOez9n+hbbbaikh
n7P5eH5V14nJ5+DnfVvfmSYhn7P1HvXtTXcx+Zyd55HNWuL5kfc52Ir9D0Qc
yedsf98dXbtUTD4HF7Tqt+aMhHzOzker/E5lEvI5uMjkwoV9LuRz1r66YF0v
F/I5WFSh7f+fhHwOdjt2Pr6vmHwOHmz2aPFLCfmc3R+1aVm4v3mf/8P4N/2q
15GQz8GDtz3qpyUhn4NFkvofWH/e52CrBWk3A4X37eAnMgffH2LyOVgzUut6
g5h8Dp5m/XzXVuF9Ozijb0FoqIR8DlZMKPuDeML7HPzcckvrZcLzOXg80uE+
YvI5a1+41CxLeN8O7vH86o2bwvt2sI6yaskc4X07uGzuw50Rwvt2Nv5BHTcN
diGfg7XXH1qUJiGfgwtKHiyRiMnn/9jvd/S7p0rI5+BWv6J/2rmSz8EH306v
lbuQz1l/CScitruRz8Gzm68YdteFfM7Ws+/Y059dyOdsfLLlLm/E5HOw7aCN
td2E9+3s+vs/jjggJp+D4zqoDb8I79vZeA9W3/KRkM/B5hkvZDg/vM/Z9c0y
6+OE9+3gPoflzo9cyOdgsVGOQaAr+ZztX9d+Gd+F9+3gcKNz72e6ks/BuYM6
N1knIZ+DvTKiD58T3rez83T15P084X07G//VQW6vJORzxtkPpha6ks/ZfjgO
0MB68D4Hh84vidVzJZ+z/jo91XJ3IZ+z9s8XRtkJ79vZeViUElMsPJ+z/eg1
IRPnnfc5O0+Gb09ecCGfs/X9+U6S7UI+B+9ZWmHY4EI+B7s9u63R3pV8Di56
5tFuuQv5HJzY4WPrCgn5HFy3tNuZsS7kc3B99+37u7qSz9l+e09ttsOVfA72
qx7f7bIL+RxsUv2gbTtX8jm4ZslTjwlu5HM2/+nPjt1yJZ+z/Q0zvY3zxfuc
7UfHvY+2uZPP2fUO14W1dSWfs/1+Nut6tiv5vAH7aRM6XOZCPgf36WWld8eF
fA6ePTJ75XA38jlj06So467kc3DqzphZj13J5+BE94B/k93I5+CDB/79KXUl
n4P9LI4cb+pKPgdLq59PjhF+rwZOdhFrTHQjn4O9MusDt7mSz8GV55I7P3Aj
n4MrtgYufulKPmfjH+3bZosb+Rwct3NXcLUr+RycFfNtoUT4vRrj9sM/n3Ml
n4NtUkPfqdzJ5+CiNsFGgcLv1cDb7/st7e5KPmfz6z+taYYr+Rysabcv54gr
+Zy1H+Y8sZ07+RwcY7zK/J/wezVwfI55xmfh83Pw+FvhB5+5ks/BTy7u+1Tn
Qj5vYL/HDMu/6EI+Z/O71933hwv5nM2nsvWTMW7kczYe91Uj1wmfn4MH50RN
+uhOPgeXVdiElgufn4P35B9SthV+r8bG++DO2BfC5+es/to/a8e5kc/Z+eGU
i8YJv1cDm00unPXAnXzO9mvC9XMHhN+rsfaLO0VtET4/b2C/9379Wlf4/Bx8
84v52i5u5HN2PjbH5N4UPj8H6wXYbG8i/F4NXN2x+qWeO/kc/Nw4o6vUjXzO
yvOjl8xxI5+z9TyZFzzUnXwOFhv/XLDEnXzO6ldN3XTZnXzOzmvns8mtPcjn
4GjR9URtD/I5u16/l1+GuZPP2fx9/VrluZHPwQ5vQpV1buRzdj3zLh8GuZPP
2X6vnuQa7E4+BxuPGmCo4UE+B9fcytGZIvxejbWPdN3W14N8DtY9d/nobA/y
Obtf1u4d+tONfC4yFFX8nTbxsPB9GfD4/ISSDHfyOzh32HFjPeH7M+BpVm93
rHEn3zPOsR1yS/g+DTjx3L7Bq93J/+C3NUFDM90pPoDj1hdnRXhQPgDW+9pN
a6gnxQtw5b6GV/qelB+w/nyqX3f3oPgBbvWvrJOpO+ULrP8r2ZOjPCiegK3G
jFp01ZPyB3B4xPMxJZ4UX8DmTu31P3pQPgHOshllOtaL4g34Sac5ZouF7+eB
tRPcc3cL399h6+PyfMFId8o3wKEPBrT/LcQjxots3mt4Uv4Brhuq637Zg+IT
+GDfUbWHPSkfAduy/z+x8H0ftt4pZkv/elB+Ava6MFkrzZ3iFzj1v6U1GR6U
r7DxLhtTsdSD4hm4OpB7s96T8hewaJzr8+3C94PANXHr6p56UD7D1stgWV2s
J8U7sM3REw/aeVF+AxZHdNit40Xxj5V71Nic9qJ8Bxz//YwN1o+Ph2CT0Oio
IOH7g2C35yHa74XvF7H1WfFDt9yD8iE2/zPvDZ54Urxk58O71K+L8P1CNr59
n/One1H8BGvOjNnZRfi+Ibgs4k3XGZ4UT8Gze1d+w3rw+RM7H7ebndzgQfEV
PLiw2b+LnpRPgQ0PO8du9qJ4y87jQ8n3Q96UX7H9/u7d8M+L4i+rX9+3xV0v
yrfANw1HtDzvRfGYcXbFq0wvyr/YeMdENF3rRfEZXHCp/f+2Zy9sPSPIvn2r
Vr8sh5bXoPyk8KDatQLaPgPyc5YtTTtbDi2/QeHpZZBlCFvvCAr/vXnnf1dA
y3NQejggE9dTAW2/gdLbisgZOZXQ8h0UnoZ1pRsqoe05kP/22Qs8K4eW96Dw
O3hPfTdsfSTIv0fC9x8qh5b/oPz4zWiPfAW0vQfiK8max8PWRwP5Aev+H3tQ
CW3/gcw3PH5TELZeGsj/M3+hyskKaHsQyI+J+/2LoxJaX4DSp7ntnLoKaPsQ
5J73C944VEDrD1D5wDZRzaYC2l4EhVdpR0I6bP8zyD1svmeVSqHtRyB/xrN0
E2ZY/QLKP7fTp84sgrYnQeHzLeOZRBG0vgGZF96wKBW2ngOcP+/E2+ZB6x9Q
+q38WamfBW1vguJXRSdbNhNaH4H4tj8bZNOg7U8g3yOn65ZAGrR+AoV/U+qM
QNj5CSD1LMpdKqnQ+gqUHtydN99IhrZPQeEZeuuRVDy0/gK5v6Tb7lEYtL0K
Sk+ggA2E1mdAfsNTx6ouH2j7FZSfij/4ZDhB6zdQeVBx6VCqK7Q9C+IvVxI9
Zgat70B8CAAAzWls2w==
             "]]}, Annotation[#, "Charting`Private`Tag#3"]& ]}}, {
        "WolframDynamicHighlight", <|
         "Label" -> {"XYLabel"}, "Ball" -> {"IndicatedBall"}|>}], 
       DynamicBox[
        (Charting`HighlightActionBox["DynamicHighlight", {}, 
         Slot["HighlightElements"], 
         Slot["LayoutOptions"], 
         Slot["Meta"], 
         Charting`HighlightActionFunction["DynamicHighlight", {{{}, {}, {}, 
            Annotation[{
              Hue[0.9060679774997897, 0.6, 0.6], 
              Directive[
               PointSize[
                Rational[1, 360]], 
               AbsoluteThickness[2], FontFamily -> "Arial", 
               RGBColor[1, 0, 0], 
               Opacity[1]], 
              Line[CompressedData["
1:eJw83HVcFN0eBnC7MXaXrl0Qu0Wxn1UMDGwFO14DFExsUbG7RcVOFCwUBUQQ
6e7u7tplWXbBuAP8zuWf+zkfeIeZM2ee78Oe8Yo27ly8uV2bNm1GdWnTpvl/
2Zf28VnK6og+4t9vJfHmGxfiQ8eXTkV9+TRej215KoEqpwTixmPbftjdssKb
Rs3OQwpU6fu7MM5hXs7AeeriI4IPs/IO2yHqz+FB82Qa9PMHYezxqE+bc1ri
Q2X9RnZ5dxSb19brLsjSpv/+BHZUdXvsu0xXPDFnwZW7O07iRJTGtsm/9Oh4
p7HjwXwLnQJ98ffZPdoNPncW/WbsO607TkjHP4/g7Tpe584JxePdQ/f7PrmI
I7NGLfT1EdLvu4yAlJjZl5VCsafemYpFnlfRw+S12YRBIvr91zE7ZfCn2lUi
8cNA4ac9VjcwLGzilr6nRHQ+NxHefpbncVeROEPZ8gsxdManQzsiRXR+t+F4
bt/BadUisfbwrL6dHO5Ar2HOu+huBnS+jngjSzMo6mcgXrmp5YgY3eXfptNT
DOj87+GuzphhY5YZiJ3ut3yB5/V6g52VAV2PE16s6vbC/bCBOC26YUnBqwcw
gfou04sGdH0PIbZd6tz+voFYs8PynkM/P4Jx7Gn0e21A1/sYw42eh8s/G4gt
Ww+IE1Pu37vha0DX/xR347RHiMMMxPNMLkxdX/QUbSx2zVoUb0Dz8Qxqu2sn
Tko3EFcuaj7iM9zp3XlTtzwDmp/ncGp3/9GMEgPxJZuSpreS5xhatbBveKUB
zdcLnLo1fUOWxEA8+JwadwkvcFt7ebu9cgOav5d4rD90e3WjgTji2YxvdX9e
Yvcjt/qh/wxoPl/B+dTFwm7tDcXNs6XR4TVWb4jL6dPJkOb3NbYdO79gVBdD
cbeUF7smd3PGo4Ivzi5dDWm+nfFk3eLTVd0MxS7Nl9v7DRJzS2tH9jCk+X+D
oWNvH9igYiie03w4tbcoXR8gG9/TkO7HW+gr9m525cYt063jAtvQzC5R3Lh1
Ol3Qt0i97j03bp69WANXPApf+HkAN269X67Qsnv0jM8df+Dqa/71A95BreC+
oW13Q7p/7zDdemftGe58w7ijaQ1/j+kSO8XXzoZ0P9/DqEdTXwF3vVY3qo5i
zAcMUYRO3dTBkO7vB7zZ9ezYinaGYu7kuEv+iLLAmyMy/rH7/RErvyWrd/1j
IF7KLR7ulmLaxKs//inZ/f+EziO7bfDi7sdLbvZSXnzCBonZYWEdWw+f8Hdj
yp4pNQZi2Z/Eg2X93LBIzzV6dgVbH25w8Vv7wIa7/9NbFoAbfAqWj39QwNaL
G/74XC+6lmMg5m5e8wXBtPfInfoZbP18hmjNoCkWyQbi1tP7jIfTjjrtiWPr
6TN6m1kYOkUaiEe3fH1Bn9m6n71D2Pr6gqWLi055+BuIT/mFcyvoC17scKu8
5cPW2xcEr+gaeN7TQJzA3X1uTlBoGTXQ4wtbf+4wVu9+ps1HA7FhywHdcXOw
9SltF7Ye3XH0+sf5OS8NxHtbbsBX1GXOCd32hK3PrwjfsnDzP+75C6gfwN3h
r8Askw4/bxvQev0GN4v6GaevGYh5rScIFfu+BcKLLB++QfR5w6drpw3ELWcX
+g2B71as637cgNazB9Zf1fvpcchA/PlRjXPwXA/oWH2efNKO5YkHVEa4tR20
00DcruWCPXBnZ0jRBWsDWu+euCj9MuzXfwbixa0LBlX7/y1UX8vyxxNnP0wa
/tnSQPy8+XITPREsXxl7ZIkBPQ9eSPj2t8xsvoFY2nw4Sy/U+k2w7TOb5ZUX
ppVLfSSmBuJpzcs/wwvvJ/bv/IfLt9bn5Ts2dFqysc8EA3HL8l37HT8OFVY3
GLN8+46ojV8nPhxuIM473HxDvqP7nCGnRwwyoOfJGxprjkilfQ3EI1sWuDdu
vLE+/Eef5aE3VAZcnDlU20DscMeUWzLeSAhwxCo1A3refiD+5fFex/sYiOMM
Wm4wsi8XTnrfg+XnD1gOXL6rsrOBWNSc/lU/IO/UY6FBewN6Hn3QvkvR40F/
ReLdzY/HLh9sG/XWX1spoufTB6GnwueKZSLxr+a7W+eD/X72Y5NqRPS8+iJ4
pMnpmAqRuHfrA4kp56/MKigR0fPri/2uvkbBBSJxy/QpfaGwdsi3yRHR8/wT
+aFbvNtkiMQtp3f0J2YGVw9+mSyi5/snXixfy58fLxK3au6H4qIhAeVRInre
/SCLyZBcCBOJ3wTP5Z5oPwSHWn/fFMT888OEQ6rTHv4SiRdyTyO3RjFLd8rm
Hr4iygM/2HyY9WTtd5FY0axPoB8m7+6ds+CbiPLBD78+fh4lcROJn2o1PxC/
0Ltstfz6exHlxS/0cb5ls++tSGzWcoN/oXJp6vU3r5i3v+BeufEP/7lIXOvc
fIK/0KU/xjx9LKI8+YXU8e6b5z0Qie81n134LzhMvBnQ856I8uUXjB+tqvW+
LRI3L67ZPfyhFjm/XuuGiPLGHwdHDhhmcEUkbk6TeHN/2A0Putb7AvPdH6XS
Sx4TzojEzauFWzJ46aGSFeEgojzyR9WeVTYvj4nELZcb649HqW1zzh4RUT75
ozI4c+S8gyJxy+F4ATgYZda71k5EeRWAY2vbtT26WyRuiaMlARh/ree4XFvW
JwLwRvrGV7BNJG6tDwHY8W7crSlbRJRnAfiiGnbj/UaRuCUOUgIQ8zx96YN1
Isq3ABQLbugrV4vEx1sCJxD28VZy65UiyrtAuL3MtL9qIRL3b3mAApFe0vvH
nKWsvwTikc3yn+ELReKYlnoRiJz8Y/x55iLKw0BMuzGiQ8lskfhA8+OQFYge
IU0X780UUT4Got3Hn983mYrE+s3LWS8IGmVbmraKRZSXQSh92XDl42SROKR5
+a0PgoMqT95zIutLQZjZ+1XQqHEi8c6WgAyCvXjL+RxjEeVpEAb+Gbl95EiR
WL3lgQ9C8Yljq84NFVG+BqNqHF9lJNfnWk6vbzDcg5/yp/UXUd4G44v69FP3
+orEW1q+gqH+dF7/dgYiyt9gXFt3w99aXyRuLk9cwuJP/zf7/XRElMfBiPNa
MK9YUyRuTseDZcEQGbi5+6qJKJ9D4NXFd/gCvki8tuWAIVj/Vmac2UtEeR2C
X6nbe33tIRJ3agmoEKgmaPkou4oov0MwZ42vybHOInHz3RB8CEGKfZ9jdR1E
lOchsNI1Rv92InFLu6sJwVmTEg+tf0LK91Ac/Rc1oKxJKP7b/LiNDEWSy5Ph
LxVCyvtQmJlnvl5QLxS/bl7Oe0JxyD57Ymcp68+hmOd6dFC7GqF4fusFI6Lz
zOWbK4XkQShmLk431iwXiuXNt6M+FCpep7sGlgjJhzAM9B3TvVeRUPy4+XJN
wmD5yp9XnSckL8Kwr0+fQKdsoXhmywSGoUcPd8c1GULyIwzG4kTTZalCcXUL
D2FYumNW1t4kIXkSBvVO+2e+iheKHZvjvSkM3Xf1OloRIyRfwrGmr/ja7Cih
uCWeJ4fDsijn+8twIXkTDrOK9JcBIUJxS7weC8fOqyWSU4Hs74VwhJSGu3X6
JRS3xl84BKeWDX/M/f3Q6lE4oq7l+t/4LhS3xEu7CKxZodYt10NIPkXA9uC4
Cyu/CsUtj69pBB5MTFsU9FlIXkXgj86irb0+CcUtj8eZCNxbofCc8l5IfkVg
ncfpJYtchOLW5ReBTuvD9k9wFpJnEZidaOzz94VQnNR8e7tEoupVSVHYUyH5
FonkpZlpCY+EYvuWAIzE+C/OwwY9EJJ3kRjSdrv703tCsVHLAoyE95zlYbV3
2N9HkTiy9vFl5U2hOCqy5QuP51uZRVwTkoeRUC3lH7p5WSje1xKoUQgWzkjZ
dEFIPkbB0WTI52lnhWLdlgUdhaFvw6YNOiUkL6Ng5avRYcwJoTio5c+rKKj9
Hht40F5Ifkbh6K92dRWHhWLbloCOQsGKwDeLDwrJ0yh4D/Zev2ufUNwSV4Jo
mAyv85+2R0i+RiPwXwf3NjuF4pY4WB6N/x7fcc/fLiRvozHZb9vd31ZCceuf
X9Ho9XzktoFb2N+D0Zh5W13V7D+huEfrA4eh/P3jLNYLyeNoLH6munf7GqG4
ZbloxUB7yNSKsyuF5HMM3G+bj7loIRS33I7VMWgX28tvxVIheR2DvN/a1e0W
CcWtf57FIN99tYq3uZD8jsG7NzNsP80RilsOlxODPifOeWfNEpLnsVicHJ6j
MYM977F4/Tb0zrhpQvI9Ft/UBC8mgD3/sbBpf++DySQheR+LeV1m1k0Yz/Ig
Fgv0TA6OHSsk/2PhP9LluvZolg+x+Mm3jpMMF1IfiMXSr3usM4awvIhF5Xct
88qBQuoHsfhyp7Ff9/4sP2Lxx7jz9t59hdQXYvHEsHtTuZDlSSwORKklf9AV
Un+IxZJfcYYntFi+xKKz8aZjW9SF1Cfi0GWXPHuOgOVNHKJjcE6rj5D6RRxO
j3uoVajC8icO4yp8B0Z1E1LfiIP2xdhpeZ1ZHsVBZCcZ3bGjkPpHHEb2eWvW
tR3LpzicGtnVPeSPPvWRONyOyeu9vkGf8ioOnp4ikZFEn/pJHIy7XjLTqdCn
/IrDEY+IvM5F+tRX4pDaXYaP2fqUZ3GwLwr6PCxVn/pLHNcvrVOi4/Qp3+KQ
EWEz80eEPvWZeKxcHhkdEKRPeRePIuuPsus/9anfxON82ftZ7bz0Kf/iYWbI
/7Dgsz71nXi4605ID3TVpzyMR+CYnacOvNKn/hOP4scxv6c+0ad8jAd/s9e3
tvf1qQ/FY/G0dm9/3dSnvIyHgNf/37vL+tSP4tEnY2Fvv7P6lJ/x+Dd8QpTf
CX3qS/F44+Tewe6wPuVpPPw2ZSyM3qtP/SkeNWZVQ9Rt9SlfE1B3s8Hy7hZ9
6lMJGDD20o9F6/UpbxPwYk9Yf62V+tSvEjDystPoiCX6lL8JMBlqEbDDXJ/6
VgJsd/E0jGbpUx4n4FbmLfN0sT71rwSolQoCVkzQp3xOQPCSJs1To/WpjyXg
uNGN1SeH6FNeJ8Dy2/hpgUb61M8S8H7r6avn9fUpvxOww+q7zQdNfepr3PkM
vLgunK9PeZ6A4c7r7O+q6FN/S0C3TjnmWp31Kd8TITIPtDvdRp/6XCIEZ0ef
qVHqUd4notNm5ZQZdXrU7xJhP3jwJ7tKPcr/RHj28i5xLtKjvpeIsFu9Og/K
0SMPEhFqdeJ4lzT2+VoiftzVqeuToEc+JGK9/+eC2Eg96oOJiA79mqESrEde
JMK79Oqeal896oeJ0DU3cYj10CM/EmEXdLlW/kmP+mIiGvZv6rXBRY88ScS9
KxNyZC/0qD8m4qzxz8QPj/TIlySYDhppd+OuHvXJJAjcdINP3dAjb5KQMkQ6
c+olPeqXSbiwwGDKudN65E8S2lQ8ePOfvR71zSS07bJwwrD9euRREnYunWS1
bKce9c8kWD+7s7HQSo98SsKNkKEbP27Uoz7Kfd+C+wNxtR55lYTDXzPvd12u
R/00CfzUI/uOLdAjv5Kg07N2dqSZHvXVJPh1XHY4daoeeZaEa9/bvHk6QY/6
azKqBnXuv360HvmWjIsbJ2cfGqJHfTYZL9Ub1Af00yPvkjHdVnvmVKEe9dtk
LH0/MdJcS4/8S8bkNT9e1PD1qO8mw3jzx+s6KnrkYTIWlETuEHTSo/6bDMXU
wdt6/dMlH5MRGqihp6PQpT6cDM+kPeeNJbrkZTJmzwl8ZVeuS/04Gd+m9P/6
t0CX/ExG8PsX/eKydKkvJyPlqOK1c4oueZqMJR9WhWvF6VJ/TsGA7wcvNIXp
kq8peLW1/9Rz/rrUp1Pwsure98HeuuRtCopMUrOM3XWpX6cg50plydP3uuRv
Cr6dPdI4zVmX+nYKym0cO0qf6pLHKZghurvnkZMu9e8U9DJUPBp2W5d8TkFj
52H59ld0qY+nQNul5J3VWV3yOgVDtrbx6nlcl/p5CuzXK738D+iS3ykYZ311
W+4uXerr3O8ffzVw1zZd8jwVYZ167B6xSZc8T0WXql57o9bokuepaHN551RN
C13yPBX9Nq5aOHChLnmeiprrLx+qzdYlz1OxKCPUNn+qLnmeCo8BPZvuTdAl
z1PxKmKAh/VoXfI8FS+v29ddG6JLnqdi0JevR4f00yXPU2E2Pl7RVahLnqfi
46bcAj9NXfKcOx8r8ZE/PF3yPBXjNCeVxXbXJc9T8WXywsbTHXTJ81Qknvyb
s+mPDnmehpVvP50+Itchz9Pgt+zbLbcaHfI8DbL9cwYoS3XI8zSssggwX5ev
Q56nYX9SnGtuhg55ngan0RZZy5J0yPM0WKa51R6K1iHP09Bodrvz6BAd8jwN
TcbyKZ4/dcjzNCwdINDa6alDnqfhyeyXmy+56ZDnaTi8fb1rB1cd8jwNCVbv
Mq+91CHP07DXav2fdo91yPM0eP+p4y++q0Oep6FgTnru2es65Hk61hz43evu
BR3yPB17nvMVh07qkOfp6Hin0cX0iA55ng4rL/un/ex0yPN0GD3slG5hq0Oe
p2NY8JreCVt0yPN06Hp5iVat1yHP07G0IbTYZYUOeZ6OAwnzZ79frEOep2PB
8QFrz87VIc/TUZd/cqL1dB3yPB376+1+Lp2sQ56n48/0pXenjdUhz9PxyCi1
fNxwHfI8HWf3D31lMUCHPM/AyOVVf76LdMjzDCy/usXTVFuHPM9ApaPFlbcC
HfI8A0Py2s77pqJDnmcgK9BL+1gnHfI8A1et5sXP/KdNnmdgh5Gp8xyFNnme
gXevh74+IdEmzzOQbrvim0+5NnmegY/nsgT5BdrkeQYmdTHo/DtTmzzPQJtL
vxtFydrkeQYKJ7ZpmhujTZ5noG+n9edWhmqT5xmwyux0xPiXNnmegYaRAyIa
vLTJ80z8MRp6JumzNnmeiZkl3xUyV23yPBM3MheWiF9pk+eZ+NB1998Lj7XJ
80wIfkwY5HpXmzzPxKnq51o/rmuT55kwDG4TEHdBmzzPRErcuMSak9rkeSYy
0hKK/h3RJs8zsajm7UO5nTZ5nokcRV1sha02eZ4JtX4TrNpt1SbPMyGufTR5
0npt8jwT427K/h5aoU2eZ8LH8/WL64u1yfNMDL/Rd7vDXG3yPAtlQXqCvdO1
yfMs7L2wbPaZydrkeRaGjFri83asNnmehcLJc37/GK5NnmdheJcBhV8HaJPn
WTAvn+XkItImz7NwfumRMwFa2uR5Fh6UFIzpJtAmz7MgVVtxdKmKNnmehQ2m
VhX2nbTJ8yyY9DspPvFPizzPgmPfCTccFFrkeRaKNqbvfi7RIs+zMDXpzpXk
ci3yPAue2QXdGgq0yPNsJDzt1646U4s8z8b+thcrs5O0yPNsZGieeVMRrUWe
Z+PBig+D+4ZqkefZiNE1yVj/S4s8z4Z6TuD8E9+1yPNsjJ7accfhL1rkeTb+
VUb427zTIs+53x9TpL7zlRZ5no2HvJXCS4+1yPNsOPq0Wf78rhZ5ng2fL2GG
n65rkefZ2AOPdrEXtMjzbIgdT1znn9Iiz7MxxPLZQqujWuR5NiqNm+Jc9mmR
5zlYoBJn57lDizzPQZ4ybOrjrVrkeQ4+dvQxObteizzPwW2MVL22Qos8z0Fw
2ZhzXxdrkec5SOx4+FP2XC3yPAcd+V4//07XIs9zsO1MqG3fKVrkeQ4CU16H
rzTRIs9zUNx/hOLaCC3yPAdHSqvuOA3UIs+540vbWxwy0CLPc7Ap6GCxmbYW
eZ4D3ZTR02YJtMjzHMSNv7D4sooWeZ4LrYEjV8k6adHznovdPJ/tS9toke+5
GLBv0oybSk16/nMRNG9X349STfI+F4Udr+wKqtCkPMiFu5H4XGqhJvmfC6uV
R9olZWlSPuRih+ulZz7JmtQHcqFb8DfvW4wm5UUujKbleReHalI/yMVKp5wV
C/01KT9y0VW24MZPb03qC7k46lHv0uarJuUJ9/Mes9e2+aBJ/SEXe06eN8l5
rUn5kgtR1oSgiCea1Ce4859x40jGPU3Km1ws/3hlSuebmtQvcpFqo75efEmT
8icXB5YJbB1Pa1Lf4I4nnafX8Zgm5RE3Xz/bdz90QJP6Ry5mhvV8HLJLk/Ip
F4Ih+reSrTWpj+RiXuiRWx82alJe5ULDY63sxipN6ie5sNyQ9+v5Uk3KL+58
vHdrVJlrUl/JxemM5RcXzNKkPMtFzarLHT+INam/5KL9u3Z7f4/XpHzj5uex
+7DJozWpz+RhemT4A6shmpR3edhm9N92GyNN6jd5MFm6vWi+niblXx78Tt0N
MVHXpL6Th24bn25f11uT8jAP/xldeprcVZP6Tx46KXcM3dNek/IxD9G5l6sa
fmtQH8qDfsLxI6ZyDcrLPGR6bxi7ukaD+lEezNx2m2wt1aD8zMPhZ+GHj+Rp
UF/Kw46dkpjr6RqUp9z5Vc0d9j5Bg/pTHia5zUjPidSgfM3Dvw6B+QjWoD6V
h+DI+2aBPzUob/PQr9xhyzQvDepXeWibuq7x3GcNyt88qDz1LTvrqkF9Kw89
PD6s3fJSg/I4D73O2KeufaRB/SsP8YUax284alA+52FQdWWZ9JoG9bE81Clm
N2y/oEF5nYfP/f6sLD+pQf0sDz+jtvzdclSD8jsPz3otvROzT4P6Wh5OaaUY
qO3UoDzPw5CdmQ8HWmlQf8vD66nL9vXdoEH5ng8b5+y2E1dqUJ/LxxbTTt0v
LtGgvM+H0G51TBdzDep3+TDS3pN7a6YG5X8+Dm/I6dFJrEF9Lx/Nfy5ajtcg
D/LRY0Eq/+4oDep/+bgXFnA6bLAG+ZCPnaZzvMv7alAfzMe6pS+N2utpkBf5
MPPPcR2qrkH9MB8il5gV13prkB/5WJo8ZeyQbhrUF/Px3/y8xTntNciTfOxZ
IJu3+4869Ufu+DfWIVCuTr5w17vk9fHiGnXqk/ko8vLt1blMnbzhzv+0Qtss
X536JXe8c5+uPstQJ3+4n3cYbN4lSZ36Zj7mPdn650C0OnnEzY9HZU1tiDr1
z3yM3TzY8uAvdfKJO9+szwbV39Wpj+bjQmB84wR3dfIqHyPV8hxWv1enfpoP
nZITOw69Vie/8lHYRtrD44k69VXufNc962x0X508y8c4N+mNrzfVqb8W4ONv
raDZl9XJtwL8fGqQHntGnfpsAXKyx5TOPa5O3hXglY3Loh8H1anfFoBnO+if
xh518q8AGQFrB6zfrk59twDa+T0vPtykTh4WQLwlvEm+Rp36bwF6VqSUHLFQ
Jx8L4HasbYP2InXqwwWwe2Eo+DZHnbwswN28iLNDp6tTPy7A1OlRHRwmq5Of
Bbj2Lbcpbqw69eUCpL453jB4hDp5WoDDc33uXh+oTv25AO7tl+ypM1AnXwvg
veSb/iodderTBXh22TkxQ1WdvC3Ajw6jS4/2Uqd+XYBGZ63sAV3Vyd8CnA7v
c+d7O3Xq2wWYmdFFbvRbjTwuQLD0qPh4vRr17wIUf3v8qKBajXwuwNu2Gx23
lKpRHy/AqprdZ5ry1MjrArQ/tdL/eoYa9fMCLOpkUqKVpEZ+F8B0xZ3YJ9Fq
1NcLEPm35/EhoWrkeSGq95+64P1LjTwvxHw7Q/Nx3mrkeSE+mGwUPHNXI88L
MfCdx+EeH9TI80LkrB725rqzGnleiJe+/IXGz9TI80K8yllVmOukRp4X4mnx
epWTt9XI80I8vF7zVXBVjTwvhHzO7JfO59TIc+74E2pumzmokeeFWFqgKKg+
rEaeF8Jh1JIjV+zUyPNCTHfamqG/Q408L0RN+bnHX7eqkeeFmPncL3bNBjXy
vBA9fYu7916lRp4XQkv5INFvqRp5Xgjt3JM2K+arkeeFcJyrG1AyS4085+bP
aJDz8alq5HkhhAueXx80UY08L4RKmuuyTGM18pw7vt1/8gvD1MjzQhgPeXuu
3wA18rwQPy9FbwoSqZHnhaiTPJ68X1uNPC9EU9nzO+NV1cjzQoyb9WxZU081
8rwQdue8Zrt1USPPC/EnoNu+9e3UyPNCmGzawtf7rUqeF2Hxrq2qlfWq5HkR
Yqy/TP5Ro0qeF+E/n169DpepkudFmJBwuqp/gSp5XoRXek7rkzJVyfMi3J62
586DZFXyvAihv2+aHo5VJc+L8HHyTTWLcFXyvAibJm0fbRSoSp4XYZt73xXl
PqrkeRHidDZs++ChSp4Xoc/SJV9OuamS50U4bzugy3pXVfKcO95to2mTXqmS
50UYXli6Wv2JKnleBMtfY+61u69KnhdBMF+g2eGWKnnO/T4LNzvVK6rkeRFu
tO3eT/+cKnlehAsJQfZqDqrkeRGKxyw70vaIKnlehOSq549ldqrkeREOFx9W
VexQJc+LwHve53Vna1XyvAg/3O8aav2nSp4XoX2DueuoNarkeRH6vRKMWmeh
Sp4XYWmU8PetRarkeRHyNjcWBM1VJc+L8LmN/ZXyGarkOfffRxdt+A1V8rwY
DiEG/D4TVMnzYjwd03HJbGNV8rwYMRLtXc7DVMnzYjx0yqhRG6hKnhdjW/vu
3qcMVcnzYtgs9Sgq01Ulz4vhOKLy1kINVfK8GEV3j//25amS58WYOKmN13AV
VfK8GAPG3hrq1FmVPC+GcduPm9q2UyXPiyG6l7Xn0G8BeV6MTmXRnqoNAvK8
GDuvbd+UIBGQ58VY73ZM63algDwvxh7nPmdNSwTkeTFUnvh+zMgTkOfFWGU/
L3lHpoA8L8bHfefb90kRkOfFeGUxJjokTkCeF8PTeff1y5EC8rwYdZM8J24P
EZDnxei4ofHpOn8BeV6MrqWKWf/5CMjzYizqvlO4w1NAnhdj85DCVdZfBOR5
MVa2yzFc9EFAnhcjcN2I7sPfCsjzYlwYdL/G4KWAPC/G3fP2hmOfCMjzYrz7
8z5mo5OAPC+BZbuS2/fvCMjzEmwyeXwn6bqAPC+B7pL8NtqXBeR5CT62+WC/
6ZyAPC/Bqdgkt1cnBeR5Ca69cn+RZS8gz0vQVDU0q/shAXlegpknOwhn2wnI
8xLUTdgS5rZTQJ6XYJLWmy6ztgvI8xIMyfU4XbtFQJ6XoKv0+eZbGwXkeQna
e//ZIlwrIM9L8HmOpJvzCgF5XoL90cP+G71MQJ6X4Ff4CZOohQLyvASCDevf
7ponIM+5+XC63KefmYA8L0HUPo8p1aYC8rwEAz2qjiRCQJ6XoJ//vN9REwXk
eQni1LqUBZsIyPMSfO8dae46WkCel+BwRwfNo8MF5HkJduQUaZkPFpDnJXjy
NWOYcX8BeV6C3TcHvJtoKCDPSxBzutBmib6APC+Bhv2fBnttAXleAqNdY357
qgvIc25+n/JFSr6APC/FOoe2JeN7C8jzUpwaXJ5l3UNAnpeiR7Cg+koXAXle
infuwppPHQTkeSn+tBfvqm0jIM9LsdZhrt3SP3zyvBTK9H1bE5V88rwUvfdH
7l4m55PnpfjV79XxKCmfPC/FhDF+TpNr+OR5KU571998X8Enz0thOjOpTL+U
vX9fisLj+z/dKuST56X44nBlfrc8PnleiqduL4ZfzuKT56UI/949eUQ6nzwv
RfoFtbDKZD55XgofW5u7nxP45Hkpuq17e9A2lk+el8Lm4oc3gig+eV4KV5cn
Cz+H8cnzUqwcXvZwTTCfPC/F8B+HZmkG8MnzUkzfrDKg6CefPC/FtRGCsO8/
+OR5KTIUnhlOXnzyvBS/43d1OP+NT56XQn5MXHfkC588L8V+64AN1p/45Hkp
FPKYBWbv+eR5KaYE9fym5cInz0uRcMHiQcNrPnleBttXfXhVL/jkeRk6rto1
/O9TPnlehsxeld/4j/nkeRmmrjk1begDPnlehoJ5d6tN7/HJ8+bvT+236g6f
PC9Dnk2X0P03+eR5GdwdQpS3rvHJ8zJcVNvi73qZT56XIWSZND7sAp88L4PG
2biXTWf55HkZZHPFhqan+eR5Ge699Znp5MAnz8vgOOFsTM0xPnlehs85YWsm
HOWT52UQv4uMdjjEJ8/LoMUbvy9yP588L8PTx/4TDO345HkZZo6/Z35iN588
L8PDCTP+FO7gk+dl+BefWbbYhk+el6HcVB4Ubc0nz8sgGKn6yWIrnzwvw8fN
r/fkb+KT59x8nQhvY72RT56XQe3P/QE56/jkeRlSpt2TrVzDJ8/LcOLD6xPV
K/nkOTf/Jj/Fty355HkZFhyZtmbqcj55Xsb12ymrq5fwyfNyqG03vn5/EZ88
L0eWr+XA+Qv45Hk5prY7/6WrOZ88L4ez/5O8qDl88rwc/T0Wvr5mxifPy2Ge
6pm1YCafPC9H9WGzo+rT+eR5OZ6MFK+vmsonz7nju25QxoNPnpcj0znD7/tk
Pnlejo21D84/mcgnz8vRbVb8llPj+eR5OSJGHi63MuGT5+Xo26O94+oxfPK8
HB022pYsH80nz8vxn5qgaPlIPnlejuCQk7orh/PJ83KMXPKyx5ahfPK8HFV2
l2PtBvPJ83IU39k65tpAPnlejtdLVVe/7M8nz8tR7ja/j4cRnzwvx3z7qedi
DfnkeTnOHr5mqxDxyfNyjNU0nDdCyCfPy2Gonmxjrccnz8txWXPN10c6fPK8
HIMcsjfHavHJ83JcnDn/RldNPnnO3b/qwBEL1fnkeTlcLM8vfKTKJ88rEFPf
dncln0+eV2BO2F/vsTw+eV6B0R2+jT/dm0+eV0A64kXPvJ588rwCDjcNNWer
8MnzCizc293vS3c+eV6BNd/m7NDpxifPKxDZ9fjgY1345HkFhvy3aUZhJz55
XgHTPwmfV3bkk+cVqLY+Pj+7PZ88r0Cnxz6DrdvxyfMKJFimD5W24ZPnFXAZ
qgw98o9HnlfgW3/L+V3+8sjzCpzUH5fh9JtHnlcg9aZhypAmHnlegZ2vlgz7
qeSR5xUQWXf0s1DwyPMKJJYNd2mS88hzbr46PvvrWs8jzyvwb93S5HUyHnle
Ac8JJdN71vHI8woEu25b5CnhkecVeGgh0d1ayyPPKzA8sPtjzRoeeV6BSsuc
J8lVPPK8Almfz2g4VvLI8wpcqxpptaSCR55XoOOp27Za5TzyvAJrC0fzK0p5
5HklhobELg8v4ZHnlZjVb/WTl8U88rwSm4LGhu8v4pHnlRj14e6gqYU88rwS
2x2eLlQp4JHnlYh4qFpdmscjzyvx+puTY2IujzyvxHmX+PrQHB55Xgn9V6Pf
eWXzyHPu+wfc1J2zeOR5JSYHLFzrmMkjzysh+VAVeT6DR55XYuagkuL96Tzy
vBJx5VYzrNN45Hklmpz0165K5ZHnlXg4T2/WyhQeeV6Jbf8Ne2adzCPPK3Fg
xbHXx5N45Dl3/X+vad9N5JHnlbCxOLPCJYFHnldi5ZNLZd/ieeR5JXR0FhwM
ieOR55W48zvDOSOWR55XooOw83l5DI88r8Tvv1GX+Ny41fNKzN5t+GRsNI88
r4TJ9X5Bm6J45HklzFZOfPAkkkeeV2JRt4JJyRE88rwSo2N8P3Xgxq2eV+JQ
oI10YDiPPK+EZtT59AVhPPK8Chg5peeRUB55XoVjAaHeniE88rwKu++7FP8L
5pHnVbhlkeM8ixu3el6F9Pbv/a4H8cjzKhwMWKKdHcgjz6vQtesl60HcuNXz
KgTcNzI4GMAjz6sQ3f6Q1M+fR55XYdzaBR+6cONWz6vwIumpk+UvHnleBaus
LzZf/XjkeRW+6c7tpMuNWz2vQtP6VSaXf/LI8ypM7dD+lcyXR55XYUPmjfQV
3LjV8yp8v9/Y09OHR55X4eW7b1Fa3LjV8yr0mBr4w/4HjzyvQo2a9doibx55
XoU3eRPmzOfGrZ5XwXFYlfWv7zzynJtfL4m6GTdu9bwKK7cLp8d48cjzKlhW
nmy/mBu3el6FOWOtlBGePPK8Cof9JW3AjVs9r0K7diXJXz145HkV9JZOlo3j
xq2eV0H3pkaPkG888rwKowu17lpy41bPq9HhrunGqq888rwaa42Kep3kxq2e
VyPgvetdTW7c6nk17HvU7f7oziPPq5FrovkJ3LjV82roWDq2Df/CI8+rsTy1
YoMlN271vBp5Pb0vV3/mkefVOL/3QuM1btzqeTUiSly+jOfGrZ5X48pk4b5c
Nx55Xo2L9RZp57lxq+fVXL9rNBzKjVs9r8ZTr/hVcZ945Hk1RNfn6hzixq2e
V2OSV9ftIm7c6nk1JkgutQ39yCPPq1E+xPXuUW7c6jk3P7XPJZO4cavn1Yj2
6rCvAzdu9bwa87rN0A3/wCPPq7F31tTSc9y41fNqbM/JXDeZG7d6Xo1BvGM7
Ze955Hk11G1tN3/mxq2eV8PnzYsOh7hxq+fc+Rfd3DWNG7d6Xo3Zx52E3blx
q+fVuLX1zYOkdzzyvBpnNR+fe8ONWz2vhsqzkSOOceNWz2uwql/Hngu4cavn
NahxLlkh5Matnteg2MvuZKUrjzyvwTf7ODVfbtzqeQ1GDejn9pAbt3pegzDD
azwHbtzqeQ32j9YvseLGrZ7XwNHl7+KF3LjV8xpU9mujMYobt3peg26Pc05p
cuNWz2sQ96wg6Z8LjzyvgcvqHYvyuXGr5zWYv/iGJIgbt3pegx5evb98cmGe
1+Ci/bGaZy7M8xoM6v0m0NGFeV6DJY9vJl92YZ7X4M2Bbjr2LszzGvQ+72u5
3YV5XoPa33qRli7M8xrMkGdvn+PCPK9BuODrkJkuzPMaRN2+HSB2YZ7XIOuD
n9EEF+Z5DTTdXLxMXJjnNSib4brR1IV5XoM5CWvnzXNhntcgclh0dPPvb/W8
Bqdu3t252oV5XoN5VQeq17owz2vwMd1fsMGFeV6LRf3buzdfT+vzXos+05IM
HFyY77VY93VU3l0X9vzX4r8Fjl/fuDDva/Ht+bZZX1xYHtTC9j9E/XJh/tci
sG77/HgXlg+1OFt9MaT5frX2gVrkNRkvUriwvKiF5QTxu56urB/Uot3f/9oM
cWX5UYs5fe7omruyvlCL41UXTHe5sjypxaMxKoE3XFl/qIVViXF3d1eWL7VI
Cp17Mc6V9YladAgdvF3uyvKmFmVzdGc1r/fWflEL7a0qPrPfsfypxcPM7Rq7
3rG+UYv7S+J233vH8qgWt7c9uRryjvWPWjg4NwUr3rF8qsXok3dWD3jP+kgt
VryMuLX4PcurWiQcfbXW/j3rJ7W4Knhm+vo9yy9u/rb/E6S+Z32lFuk302bz
PrA8q8XUaoN5iz6w/lKLS97bRp//wPKtFv67l+T7fmB9phY7K/2SFR9Y3tVC
LXzKk9EfWb+pxal2XU7a/T//arFhY1P+14+s79TiwTJnHfn/87AWF3pc3Dbh
E+s/tdgSuSz9+CeWj7UwPLJ3R9gn1oe49TPlQXeeG8vLWpxwzh9o6cb6Ebce
5jzucN+N5WctzPX6zct2Y32pFh5j7bsbfWZ5Wgutm51zd3xm/Yn7/YesrD0/
s3ytxZ9D9ivbf2F9qhbRD512Lf3C8rYWkjsv7Jy/sH5VC9VeDS6KLyx/azGw
D99phjvrW7VQueTe1tGd5XEtLpuUts13Z/2rFmc2m1qP+cryuRZfv/a5cfMr
62O1+OWRVtXsa2te18JtQEJHs2+sn9Wi8GCE/NE3lt+1aDxwxqL+G+trtVi1
yzVongfL81qMd7EqfuPB+lstXj38Mqy9J8t3CQLv3LRe48n6nARTcyIff/dk
eS/B+ReBfTS8WL+TYLVQWHDYi+W/BF8e2H3L8GJ9T4Li0m6ak74zDyQwqLPd
cv87638SLGh/snfTd+aDBNtWv6xf7c36oAQ9FtWmB3szLyRY2atg7bAfrB9K
MGCIc93dH8wPCX6d2mHWyYf1RQnOGcpf7/Nhnkgg33ncJc+H9UcJkv8rVS7w
Zb5IoFdkGeTpy/qkBAd8zPOFP5k3EiSO6rLx2k/WLyUYcn6hb3s/5o8Eo2ZN
zjvox/qmBJ/KhbYVfswjCVIb95VZ/L9/SqCout455BfzSQKNZ2d7mPizPipB
RNfJvd75M68k0DrzpkIvgPVTCXRPGwU4BjC/JJA5FVp1C2R9VYIwt54uDoHM
Mwmcn5/o9DeQ9VcJKk/EVx0MYr5JUP2knXd9EOuzEuBexRPbYOadBJFSx/4l
wazfSjjPfNZsCGH+cesldfuenBDWdyX4/sD22spQ5qEEwUuXBaSFsv4rQWHh
frWVYcxH7v7Vj4hKCWN9WILZsVtXrAxnXkpwb8BA8+Rw1o8lyAv4/H1RBPNT
AsvyFb3DI1hflsBj/CN7s0jmqQQ3yn82REay/ixBzr9NORZRzFcJ9PV0P2dG
sT4tQYpww+JV0cxbCVT1J23Jj2b9WgK+b4OJVQzzl1sP1Q7za2JY35agNEq7
04FY5rEEdxJM09rEsf7NPR9WoRZn45jP3PlmJrj3imd9nDu+jb3KvXjmtQT7
679l9Etg/VyCPtOryj4lML8lsNk7MGZcIuvr3HwbfCr2TWSeS2GRMuzqzCTm
uRRt10+XRScxz6VQ2W+isiKZeS5Fde7w46XJzHMpnPqVdtqXwjyX4tfQk3s7
pDLPpSj06Lr3ZirzXIrpgUHjdNKY51KEHquf9CaNec6Nv+/fbZzOPJdiwZ4d
nwLSmedSnF34PsUig3kuxci9/XiSDOa5FFUxb2wdMpnnUtide/qudxbzXIqD
4idlz7KY59z3dS7kGWczz6X42zutV/j/Py+QYqnfU+XKHOa5FFM2z2+syWGe
S2ET9vnQ8VzmuRS9bw6L6JPHPJeiT8WgEa/zmOdSJE+d3HZyPvNcim27UgwS
85nnUrjPGDpgawHzXAqH+yP/KAuY51IUnDRNv1zIPJdiyMG88aIi5rkUebLK
Xz5FzHNuPtPu8FYUM8+lMOtzWiIrZp5z13vl2qEbJcxzKcZatz0wpJR5LsXF
e2Vh/qXMcylMVtVfX1XGPJdi0qJ5PtIy5rkU5ws+Hr9SzjyXImdn1In+Fcxz
KR6WjXkTUME859bbwqArqyqZ51LUXx1UL61knkvxxczc6WIV85y7vy+6hhtW
M8+lkN1fL/9ezTyX4mi0OG1xDfOc+/n58RYVNcxz7v4kN4SeqmWeSxE2auEq
bQnznFtv5wpGN39e1uq5FJPPblq6Sso8l0LNrUCrUco8l0IjpGqSYx3zXIqo
F1vGjZYxz6Xo0G7V0DAZ81wKfRu3jK31zHMpfJrXjZx5zv381glnXsuZ51Kc
aDt+nGkD81yKmcuO5eQ2MM+lcJz+zv2IgnnO3b+oVEM1JfNcim8dQtp9VjLP
65B49VrinEbmeR1GaOzrXdrIPK/DHIO1c882Mc/rYG1tnN7vN/O8Dq/azlYG
/Wae1+Fp4ylLqz/M8zrE38se1/z5Z6vndXD/w7v67i/zvA5nK3o9nPePeV4H
HQtbs6p/zPM6uBjN3HSzDdu/qUNM1x76o9qyz3froHffRCe2LdvPqcOBk+vb
7WvHPu/lfr67zj7N9mx/pw6lSXNG/WjPPv+tww3Lh0dWdGD7PXXowT9YVdeB
fR5cB6e+qZ+udGT7P3U4/O5b9YBO7PPhOqxIvLk0pBPbD6rD6X3X72ztzD4v
rkPDqMPtO3Vh+0N12O+icHzZhX1+XIcsFe/Fpl3ZflEdNM6umV/alX2eXAe5
reDBuW5s/6gOoU0vxvTvzifP63DUcrJTWHe2n1QHmfR1qXUPPnleh2ve4017
qrD9pTokq8w3dOPGrZ7XwdnbSGNxT7bfVIdJW/mH6rlxq+d16KRxNdqxF9t/
4q5Hvkpp3JtPntdhu2zbifjebD+qDu2F4w7u6sMnz+vw+8i0tC48tj/FrZ8f
mumvuHGr53Uo4y/km/LZflUd1u/4V1DCjVs958aF8z5dErD9K26+JlafHqLK
J8+54/uXDYlUZftZddjZ5oKVjRqfPK/DKfNXnirqbH+rDqnKfR/fceNWz+sw
8sWho4s12H5XHb6mDHeUcONWz+vgMGDywZuabP+rDnnDnv4w1uKT53UYln3s
Y4oW2w+rw4To2MqD2nzyvA4PjMd21dBh+2Pc8VZ02PuZG7d6XoeoS42/5umy
/TJufS5bYlbKjVs959bv95kRDnps/6wO6VHvL+vq88lzbr0U98j+rs/20+pQ
KL/QfYWQT57L8COvwFMhZPtrMkzwivl5V8Qnz2XgF84/O9aA7bfJcE/xY0Yi
N271XIaZB5PD7AzZ/psMOaZj5/P68slzGYKM7Ht79mX7cTK4B173WWnEJ89l
+CXrLGgyYvtzMoy+KQh40I9PnsuwY9Bt+yn92X6dDMZ/r0qz+rP9eRkGpfe1
PD6A7d/JMNfhj6/OQLZfL8Pk9evnewxk+3kyONqEOiwYxPbvZZCrCvOKB7H9
PRm6/hd35/Rgtp8vQ4eHI3v2G8L2+2T45z57SPAQtr8vw8Hh24Wbh7L9Pxne
qZw41mYY2+/nrs9p+bxHw9h+oAxmO40txg1n+/8yuCTd35synO0PyvBkkUW4
3Qj2PoAMl5e8EvQZyfYLZQjo+arabSR7P0CG609s5s8fxfYPZfgLN/+KUex9
ARmG5Jlanf//fqIMd6Y/OG9ozN4fkGH/u5E2PsZsf1GGoW/P9bMcw94nkKHy
eUxh9Ri23yiDU8f2j06NZe8XyNC4I3yWhgnbf5Thgthp+UcT9r6BDJkLXpXP
Gsf2I2UYf79xd/449v6BDOUab1ceH8/2J2V4ePClufoE9j6CDDWz9Ie+n8D2
K2WoXS8/OG0iez9BBjUju7TciWz/Uob16p9cjk9i7yvIkGA35JXuZLafKcO6
fhevN+/Xtnoug474zPTlU9j+pgzT++4LrZ7C3meQ4ezqmZPPgu13cve3zVFT
QzF7v0GGastBBzzFbP9ThisOZXsWT2XvO8gwP2N01+KpbD+UW29PD9w5Mo29
/8Ctx4HjrXmmbH9Uhqj+fuXOpux9CBlWr/hjg+lsv5S7//rXBiVOZ+9HyDDP
zmOr7Qy2f8pd33TVrL8z2PsSMswZWCq/OZPtp9ajY3Bjp36z2PsT9SitajPW
ZxbbX63HqfHiRcvM2PsU9Zh7RWtNjRnbb62HrfH5ARdms/cr6jH75+PBojls
/7UeT6ITzn+ew963qMejbn6W0+ay/dh6/FniMj1tLnv/oh4+Khvn285j+7P1
6Ovu6tbGnHnOHd/7k9ctc+Z5PcxvX/5qMJ95Xo/ES4K37vOZ5/VIcPbUM13A
PK+Hx7WAPwkLmOf1+BHaw/a/hczzesg6zbeRLWSe1+PZ5cEqJxYxz+uRWu6+
hbeYeV6PNFO3iNeLmef1GD0i7uXkJczzejxOyJ+WuIR5Xo9c15nTty9lntdz
fbjnsN9Lmef1mBn97PqVZczzetxo32iru5x5Xg/H1cKHLsuZ5/XQszszf4IF
87weVSF658MsmOf1OCc/kLLMknleD4uLYwcVWjLP63ElYvqSHSuY5/UIeFfU
RbGCeV4PXvPnsyuZ5/XQtRyd0nMV87weTncW7ri/inlej+LyM936r2ae12N3
fuTgD6uZ5/Ww1+jyZPwa5nk9Is3rc4PWMM/rEVR5tmzxWuZ5PY5UThlVsJZ5
Xg+z9cLgveuY59z9OnO97u865nk9Mq+n659azzzn1kPMX/deG5jn9djycqX2
nQ3M83roT5+wTLSReV6Pxj6p/95vZJ7XIz7//U6T/5jn9ZD0umPk+x/zvB4q
ftY7TDcxz+vhYIjy0E3Mc279XJ/rNX8z85y7HtENu6TNzPN6jHnm47l6C/O8
Htd6X1xcsoV5Xo8py1Om7NrKPK/Hf+unJCm2Ms/r4Sm9eNXBinnOrQ8/n0fd
rJnncojPDq67Z808l+Noh/67jLYxz+UYPmvSXbdtzHM5ciJN247dzjyX49bO
VW1+bmeey/Fmo8Lf1IZ5Lse77NC0EBvmuRzxXVSGz7dlnstRea+DV5It81yO
J38thy7bwTyXY/wIQfeUHcxzOSSfVQ5Z7GSeyxHUaUtuxk7mOXc+kzXnr9vF
PJfDu8Q5qWAX81wO2XnziVt3M8/l0Nw//lnJbua5HMcMZom27GGey6HhvnNP
6R7muRwHTU1vW+9lnsvxd023pOq9zHM5TmTsn7/bjnkux8+04mCZHfNcDtuT
7b/u3cc8l2P6fo09tfuY53KYx4c3bN/PPJfDRHdTp9L9zHM5HCMFJVsOMM/l
EPZ3fFVygHkuh05Z07pNB5nnciRXJG7KOcg8l+Pjz2chKw8xz+VwabvYPekQ
85y7X+udnRYdZp7L8eBNl8LYw8xzOa6ZG4sXHmGey1F7dPiSqCPMczn2H+4d
OvMo85xbDw63BgceZZ7LUa9ZlDDNnnnOrYdtwxFgzzzn5ufhcYepx5jncvT7
N+KO3zHmuRzGGtrPJh1nnstxr7P2pi/HmedyPCtQ1xl6gnkux587bfzfnGCe
y5ERfNekrwPznFvPM8IzHzkwz+XIm/55geZJ5rkcouDo89dPMs/lkP8W9+16
innOXV/QJqdjp5jncpip/9hUd4p5zs1X/fNP204zz+VwGvlcnHeaeS7HjtK1
PS3PMM/lSPBQOxB1hnkux/uKIrcZZ5nn3P1MvT7D+yzzXI7E9E/2o88xz+W4
O6FM6XKOeS7HjX/a2cLzzPMGyKITZjqeZ5434IXT8JNdLjDPGzA9cor0yAXm
eQPmlUasVVxgnjfA+sgC8Y6LzPMG/Bj9ZlfBReZ5A0QF6sctLjHPG/Bl8knj
4EvM8wZsCsvXH3WZed6AuDH6mi8uM88boC/52FP1CvO8Ad87nhFeusI8b8Cx
Gd2c/1xhnnO/zyLux86rzPMGeFz1Xpx7lXnegMBt+QmLrzHPG1CcNauv3//f
x2yAsXLGlVHXmecNeNZRlf/iOvO8AalDjP/j32CeN+DmzUzr0zeY5w0IHe92
Tn6Ded6AHdvL/TbeZJ43wGlc/tqEm8zzBjz8vv/mtFvM8wYMOnj2xIdbzPMG
6AZ0Oatxm3negJNf/010uM08b4BtJ2lE4W3meQOqwmYdWXSHed6AJ0nSe953
mOcN8Lp06e9gR+Z5A/69U0ruOjLPuev36PK+/V3meQP6dgw4sO0u87wB1ZsW
nE24yzzn1sP35b0n32OeN0Ar5YzY5R7zvAHv4k6e1LjPPG/A30oX91P3mecN
yPaLeFt7n3neALcJI85vcGKeN2DuKP3oCCfmeQMSRjWMMXnAPG/A8PPWq14+
YJ5z53tr1bvuD5nnDbj/M1hv50PmeQNyxSblKQ+Z59z1/j6rgkfM8waMm3Lp
susj5nkDyt++0FV7zDxvgGfxxx4Oj5nnDXhqcjCh4jHzvAF7jS/sWfiEed6A
XpHGPb88YZ43YF35wG3qT5nnDeh8tDHn6FPmeQM2S2YHljxlnjfg6KDNoiXP
mOcN6G52oMT7GfO8AZPqF8oMnzPPG/Bo0Kvz558zzxW4Xd/JqOo581yBoQuD
bMxfMM8VeHVIoen+gnmugEnDMx21l8xzBY5537+29yXzXIHzj2pCE18yzxV4
sfy4yOQV81yBevdhTY6vmOcKXF3AWy1/xTxXINf2oY7Fa+a5AjmqbzZ+e808
V+CRr+OUPs7McwVm7O3zyNaZea6AY5zf/ihn5rkC7rPqake/YZ4rYHx1/e+7
b5jnChztFRfS5i3zXIENAQmDN79lnivQQbGjLvgt81yBI819x4V5zn3/zXmL
ky7McwUWWpt1LHBhnivwPKQhe5or81yBfYFdjjm7Ms8VWKzXU9nhHfNcgUVb
3kX89455rsC3VR17+79jniswYHDsOL33zHNufo2Llh59zzznfn8/884Z75nn
Cgx+6pQ5/gPzXIFgrYhZtz8wzxWYM1XLv+YD81yBBWdVjed/ZJ4r0FlaKX3/
kXnOzdexlZN7fmKeK2D31tdt5yfmuQJnrXxvR3xinivwz33ENSM35jn3++47
Gdm7Mc8V2FljujfFjXmugHbbC4WjPzPPFdj95NzTS5+Z5woMDx08p/Qz81yB
Sy/UV077wjxXwMnop/m9L8xzbr7etntZ+YV5rkC8fY2RqTvzXAGz98U1t92Z
5wq4vOqxttKdea6A5r3KbqZfmecKzD2fb/jwK/OcO5/jNsPrvzLPFfj1pJv5
vP//ewTu/kVNrHj9jXmugHnz/1+qB/NcgXeGAW3XeTDPFSiPMhd7ejDPuZ9/
PXhpT0/muQJvnskMtngyzxWYkJ/u5OvJPOeepxPTpZpezHMFRo1rUN3rxTxX
4kqdU0SEF/NcCfkAU6noO/NcibRpB4p3f2eeK3Hzxp/J/t+Z50o4ybclaHkz
z5U4bt7wbZc381wJ2dEVOsHezHMlchcqbHR/MM+V6Nk3u3b3D+a5EpMP9HQO
/ME8V2Lqv+t+6j7McyXy7o9eYOPDPFfiYdBLA38f5rkSf3zCr2v6Ms+VKHeb
+XSHL/NcicyT064H+TLPlRifrWKi9ZN5rkTdkNtXt/1kniuxzzFpru9P5rkS
q4eeM+P7Mc+V+FXktmWTH/NcCfu4m2c8/Jjn3Pe1dx7r+It5roSD84GrS38x
z5U41+uz+etfzHMlXN+YZyt+Mc+VsMyKe2jmzzxX4mzsv8OP/ZnnSmwbtOJ8
lT/zXIlZJf7WkwOY50qM9b506koA81yJGY+elhcEMM+V2Ox43GhKIPNcCSz5
OflOIPNciZ+/r3+sCGSeK9Hn2PHkKUHMcyUWvSlzvRnEPFfi1YV0l/wg5rkS
GZpXNI2DmefcfHyaonYhmHmuxFdRw6rUYOY5N//DFj3sH8I8V0K0cbziYAjz
XIlh58TPQ0KY50r0PWiqpRrKPFdi5GSzyi2hzHMl3l52S/scyjxXotsbhxFt
w5jnSizrde/cvDDmuRLd854m3w1jniuRVbDvZkkY81yJ3YEa68eFM8+5+cjp
KLoUzjxXQrlsZ0B2OPNcCcMhV3qMiGCec+d7wGOsfQTzXInF5v/MQiKY50r0
evjRunck81yJoyNrItdFMs+5+az8MdctknmuhG8nCdpGMc+V+OHu93xuFPO8
EZZS/5J7UczzRoR0zs/Lj2KeN2Jrx7LkgdHM80ZcmTLVxy6aed6I+rH9VvyK
Zp43Qqwnte8ZwzxvxLO0pRtWxzDPG2GjL3V0jWGeN+JL8dx7f2OY5404uCDx
/IJY5nkjlBqnvF7EMs8bEdf87xdimeeNeKg3dKRpHPO8EZndE49ciWOeN6KH
vp19VhzzvBGpm/p8GRLPPG/Ez1VB547FM88b4fd6pXlMPPO8EeO+dfXRT2Ce
N2JmU5WRTQLzvBH7d68Z2Pzv21o9b8ToNqP/a0xgnjdi39Dbg8WJzPNGdHJr
O/dKIvO8Ee5nNBwzE5nnjRg2pkY+IIl53ogR6+OC7ZKY543wf/Fh5M8k5nkj
OlZfHKSSzDxvhFbv06kWyczzRsRsmFb/Mpl53oj4yhvjJMnM80bMfWh1f3IK
87wR2frbdc+lMM8b8XKA9r+EFOZ5I+zf3L0sSmWec/fP8/bQ3anM80ZY1NX1
8U1lnjdit9Tmabc05nkj1N67ai9OY55z92/F49m30pjnjdCdeTkkPY153gjj
0hhnw3TmeSP6PSyK2JHOPG/E9Hv97vimM88bYRfRU9Irg3neiNd61rtWZTDP
G3Frn7vD6wzmeSNUzlz5XpPBPG+ETO/ZjAmZzHPu/C9phV7MZJ43wrHvXJ+0
TOZ5I4y63KgYlMU85+53j3bdDmUxzxvRJ9xLJzSLec79fGRSd9Vs5jk3H22e
/dmQzTxvhJ7ZgJAP2cxz7nnalPFFkc08b8TdjnEbp+Uwz7nje3ZdfDqHed6I
Xq//RkXlMM8b4ZuuLtHMZZ43Idh/5KwtuczzJmROv2fllss8b4KJ4ZHtf3KZ
502Q7/arnZbHPG/C74eRF87lMc+bYNbh4IyYPOZ5Ezrs3eWnmc88b8Lwrn+X
WuUzz5vAO/Xkh2c+87wJ7j7Wk7oWMM+bEJU5yMiigHnehGqNfjbPC5jnTRjT
/uf30gLmeRMqEkO6Ghcyz5uwbqty1/FC5nkTxjkXzQ4vZJ43IUu0bZZaEfO8
CcXWZ/etK2KeNyHmxS/JqyLmeRO+2G8eWVfEPG/CXN8nEycXM8+bUKP4q3+x
mHneBNszyzakFjPPm2AfHj1MVMI8b8I20ceXViXM8yb8r6c7D6sx7eMAfkdJ
KNtB2VVK1jAUqt+tEpKU0o4WyRJRCr0MGjKMdbJP8Xrxln0Xsi9DmBpjyZp9
plKUTKnzLO8913O+75/f6+R4zvPc5/f5XVeur1r7JsGn/oLnerrwe26kcQk8
11P0P7+gK4HnevJbtO9qdgk819P1Iw/9akrguXiev20e4lkKz/U0sPBb+LpS
eK6nLT1/cHxSCs/1ZF11Nt+2DJ7ryfJt3vDEMnguXvfueudCGTzXU06GR43p
R3gunnercysCPsJzPf04af/zrR/huZ7eTN4dXfwRnoufv7Bwmn05PBefv3nu
4tnl8FxPPfcMbnuuHJ7ryV96HGRSAc/15Nb655NjK+C5nhpKUx5nVsBzPT1W
CmpKKuC5nvLObp7v/Amei/P1bErE6k/wXE+7svbHFH2C5+J8bhjlZvMZnuvJ
y2Pf5pmf4bk4r9+u5p79DM/F80gJPN64Ep7r6Q81sU9YJTzXU5DDuR3ZlfBc
TwG5B92+VsJzPb1/drCMV8FzPfXufuLQyip4rqf+jm/SC6rguZ7shvcO7fQF
novzdNDvUPwXeC6R7Xmvcee/wHOJJpv292xWDc8lKjWv3RheDc8lujar183s
anguUV2nvC811fBcol79K0M8vsJziaTqXfqMr/BcootdfpeKv8Jzie6+nz6w
z9/wXKIVrXMcF/0NzyU69ae11W9/w3OJtvFFdh1r4LlE3uOX3pxVA88lmtt0
3cLzNfBcvD4mdbxJLTyXqNj3VuOxtfBconrzY2+31MJzibaPGbnmdS08l+js
ysOz+32D5xJdThgQueQbPJfopzZ/zLr7DZ5L5GV7u4VVHTwX9ye56vb0Ongu
UY2HWfrpOngu0avUt0mN6uG5RGXq1d6h9fBcIssH2ccO18Nz8bycqblaD8/F
9YUkbhyvh+cStTv1R+YePTyXyOfG0Kc1engu0clM9zMjJHguURq12bFNgucS
uc4O2PqXBM8l2ulwJnWQDM8lssnoZpQmw3NxPTvtWv0uw3OJXCZ+sO6mwHOJ
kg6bvkxQ4LlEY73VHTcVeC6RR17ua50KzyXipS4to1R4LlHo7Sevj6rwXKJ7
9aZzFBWeS7Q832OzH0Ofh0StKqwW7BVZ81yifP0H/zqGfg+JYs41Zj5GOoPn
Eh3o+vfanUbo+5Doy0j/uE8ia55L1OiOta1rA/R/SBRyN3zxOpE1zyXq4ftn
o9cN0Acicl0J9W+oM3guvk/TAwKXNUQ/iERdBi1bXCiy5rlEndm9FtbG6AuR
aPTj0tAkkTXPJZJXtim7Yoz+EHE+9w2d08JEZ/BcoiZPHu6INkGfiDgvrkaT
jomseS7OR5Gzv1Ej9IvIlPrawSRUZM1zmSo+Hzl4rBH6RmR6GZlzvYmpzuC5
TG51d0NjTdE/IlOA88EHeSJrnsv0wCjMuEVj9JHI1KJwXa9IkTXPZTrj5aWe
aIx+Epmsuti2NjPTGTyXycb4xbPJZugrkUm60qH6jMia5zJ1SlVfNmmC/hKZ
CmfaXZoksua5TJPXbzQ52gR9JjJdt381pUFTncFzmcpfdvk8oSn6TWQyS530
OkdkzXOZVnksOMSaoe9Epmw1I8JfZM1zmdSLCUX/bYb+E5ku//eHe8xcZ/Bc
pnHZnr3CzNGHItOmI33fHBVZ81ym/eZBp00t0I8i0/q9piciRNY8l2mRc1vf
4xboS5GpcUS5o0lzncFzmVrubhkf0Rz9KTKZ39u1/4zImucyVV1zON28BfpU
ZAr8xTQ/VmTNc5kSnI5PuNAC/Soy7Vr9pmnzljqD5zIV/NPn2hJ9KzJ1eFvx
r5Mia57LdOOxdUjTVuhfEfczPt0mSmTNc5nmJq31yGuFPhaZNhzauFXXWmfw
XKaYcofiWa3RzyJT/apn034VWfNcJsd2vUZb69DXItPRK3FBi0TWPJcpPr/v
8Oc69LfItOaa+aJBbXQGz2VKfuyybH0b9LnI9HZa+6BSkTXPZRr2vuE6r7bo
d5FpSvDFOftE1jyXKfe00VGjduh7kamR06/NIkTWPJeprdXzpBPt0P8iU9Ti
9S6NLXUGz2V6UZoUFmGJPhiZ7gffaXlGZM1zcf9iV61pa4V+GJlmDvUZMU9k
zXOZmOXa5YVW6IuRaXX4sm+92usMnsvUJ+N73x/aoz9GfP/MTMKfi6x5Lu7f
nn6fnTqgT0ahepPOa7aIrHmu0LoY3fbqDuiXUSjtPl8Z2FFn8Fyh6JyQhJMd
0Tej0PLvre1ad9IZPFeoZ/X8mXM6oX9GodZxS5YUiKx5Ln5+sHdOz87oo1Ho
auTqUytE1jxX6GGX1VvfdEY/jUImLZYeG9pFZ/BcoUPv3advE1nzXKFvN189
qhFZ81yh1Phx54K76gyeK3S5cs2RcyJrnivEztqnteumM3iu0Hcj3skpImue
K3Qhp8u9hyJrnit0IHT/tv7WOoPnClnmv1i+SWTNc4XCK9JcZZE1zxUqWBhu
E2WjM3iu0KRc75xbImueK6RrOCLHwVZn8Fyhs06vE36yRf+VQo2237IoEVnz
XCG3mDnFo7ujD0uhslMjjPeLrHmuUOiUnWZN7dCPpZCDbfC56SJrnisU/PXZ
kdt26MtSKCrl+jwHe53Bc4Ve7PopfY09+rMUsluWse6TyJrnCoX5vrrk1wN9
Worwq4fNiR74/3PF65OmbmnmgH4thbpdvVwwW2TNc4WWbC8+VeiAvi2Fcj0O
3BzYU2fwXKGduouXMnuif0sh229WNarImucKvZdb58b2Qh+XeP5LT4/OF1nz
XDyfkl9SHHrDc4W6J06NXNUbniv025786E+94blCsy0jU4P6wHNxvr8+W3u+
DzxXaK775pBufeG5Ijz6scOKvvBcoccuJrdL+8Jz8f72njY+/eC5uP+sYO+x
fvBcobcla02tHOG5QpPHHWmc5gjPFdpqFfzknSM8F+/37lGxT394rlDio1Ll
XH94rlC/XxzcbQfAc4W+ZAU93TAAnov7rf8WIA2A5wolOMy8ETUQnquUHt0h
PX8gPFcpY/jezf2/g+cq2bsMdsn8Dp6rFLBqQbOmg+C5SuWRqzPmD4LnKj3z
dU9/MwieqzTQ3mnP6MHwXKW24Z8fHh0Mz1WaO3BhkM4Jnqu0cFDailQneK7S
kwP3p39wgucqfX09eqqfMzxXKTjJzfOCMzxX6Z9/rmI7BJ6r9OeEoqVrhsBz
lfaEZy+oGwLPVfLwq54YMxSeq1ShuBnfHwrPxfW92jvKfRg8V2l4x+NOh4fB
c5VWTZRK27rAc5U6bus8YrkLPFfppteMj1Uu8Fwl/73zjaJc4bl4f6fuhwpd
4blK3TyGxbq6wXOVBkw+fjvbDZ6rJCvRlc0Jnqu0rcZ/cCrBc5Uia57H/0nw
XKXkftGxEzg8V6nQs735LQ7PVeocaZkyZDg8V2l/1qjfDgyH5yrFNeyQpXOH
5yotyrQwW+4Oz1Uq8v+0u8odnqvU4PK7uNj/96upZGR0qdNTD3iuUvsis4W+
nvBcpZAOBdcue8JzlWKCo3MHjIDnKk19WlO2ewQ8V2lFfPP+Oi94rpK3j71n
uhc8V8mh68mHNV7wXKUqWhE7ZSQ8V6lkZeG++yPhuUoL3FvN8BwFz8X56p5+
4NwoeK7Sy4z83b1Hw3OVZhcEbcsaDc9VmuNoYd7cG56r9CKie8VSb3iuUvOR
waWfvOG5Sj0u3hkUOQaeq5SnexDxdAw8V+lS0sVsfx94Ls7LT/8+fdcHnqu0
Y+o4F6+x8FylXR/ael0YC89VmtGg42FHX3jOuON/LLL3+OL7znhoYXGA5Tj4
zrjP/KKnG8bh+894zNpRviZ+8J7xhupfif/ywzxgPOl2aPtKP/jP+JK9HwdP
9cd8YLx0w6jtL/yxDzB+Y2/hwoDxmBeMd6t91eLueOwHjNvVRJS4B2B+MN7Y
vrN9bgD2BcarAl1MegVinjA++MHpl7sDsT8w/odxo65dJ2C+MP4h7OWSnROw
TzDeL+V4F8sgzBvGuz/3ubUpCPsF4/8uTpItgjF/GO/0n13v0oKxbzBuUdaz
pj4Y84jxQVs7NEsOwf7B+LBq5z5fQzCfGHf9+WTvhFDsI4z3WPzqVlko5hXj
Z2rjLKLDsJ8wfq/PmgXPwzC/GLc0+z1mfDj2FfF5ovucvxeOecb42dBUF68I
7C+MZ8Zt/Pl6BOYb468/JDdym4h9hvFFuSGP8iZi3onrb9+kdOgk7DeM99wV
kn5hEuYf433y8hz4ZOw74nl1vRZ/ZTLmobieCD82PBL7D+NHH0f6XInEfGT8
XVaAfmgU9iHx9wV4Z52PwrxkfHqRt5lrNPYjxgf4/1p5ORrzk/GizB/i3GOw
L4n3n5MXezUG85TxEbGdA12nYH9ifNaJ3TVnpmC+Mp6+b1rad7HYpxhf061A
PhWLect4zvGwcuep2K8Y37dhWNHFqZi/jJcf/HDYLQ77FuNlB/YEX43DPGbc
/EmXRM9p2L8YP9+1sPzaNMxncb8n3u4wcjr2McanxSb8dWc65jXjKzavi/ad
gf2M8bptNTMezMD8Fuc5v+BE6Ezsa4zf71Ff+GIm5jnjW9IaboqNx/4mvl+r
IvqWxWO+M/5wcmDtrFnY5xivLXddUTUL855xM482HxJmY79j/FhB7byq2Zj/
jMdbbDJOScC+x7jziiI7KQEeMP5jWHno8jnY/xhffzK73HwufBDnY1/N4oy5
2AfFeZiy3qJdIrxgPCFTPyorEfuheL6UuaM4EX4wvkzNamedhH1RXG9/i23T
kuCJOP83fF4dSsL+KM5P3stllUnwhfEX53/JHjoP+yTjVH0kf9E8eMN43PeO
H6/Mw37J+PUl55c1SIY/jF+12W/skYx9U3y+tPfF3yfDI8Ynxdofv5CM/ZPx
oIAlB2qT4RPjC3PTnzulYB9l3FcyHbkkBV4xblOQlXQnBfsp4/z5jMdW8+EX
42MKfD5Hzse+yvjT8lF/Z82HZ4wnd/24/9F87K/iz+99dcliAXxjfF73Bo9o
AfZZxgMTzOM3L4B3jFfWRS2vFPl/XfTKlw==
               "]]}, "Charting`Private`Tag#2"]}, {
            Annotation[{
              Directive[
               PointSize[
                Rational[1, 360]], 
               RGBColor[0.368417, 0.506779, 0.709798], 
               AbsoluteThickness[2], FontFamily -> "Arial", 
               Opacity[0.8]], 
              Point[CompressedData["
1:eJw83XVYFF0bBnA7MN/dpWt3MbC74167uxu7Fbu7sLtbTMLCxkRAFFAaBKS7
WXapXfSbZZ7n8x+vc+0yTJ3nd8+cM4Ni3urxC6tVqVKlY50qVQz/87/Wr19Y
SEp8oX9UGDJq3licMuvzOui8H7UdoI+7D91pP5TvXPZ+/dklWDbuZkrDq0/p
c0fMTFs/bWTrkk/bZI+HJG5dD/nMqge2bs3+JH5/MyQtAtPWmKViS2azDnXc
tqP78NnX56vefRJ/fjdWmNX8khwThF7xY45fXLUX0SceeT7PrqISl7cfLSY3
8Iq1MVW9G1a/WqtDB7H+pbHO/4SxSly+E8YvNNu075KFqscLv40fbx7BOeOv
4VVvmavE33cMTg332O2JsFS9sTmQPe7NCTye89TylbulSvz9p+BWXZ6X5WOt
uuYtf7p2yWnEOdq+7fLIWiWuzxnMGCg7201lq4opq/yFyNn7pcumzra0fufg
OGjeXotmcpVluz9Nau05j0urJPs+d5TT+l7AlezOIeNvy1XTF1QuEedvZDb1
fSen9b8Eo1GSET+MFaorlyv/QbpwdYv0Tgranito2M5p6KhtCtXvnyUTku9d
RbVI405eZxW0fdfgEqRqffWLQmVeY3LDNs+vY8fmC3K7IAVt7w1EliTKFWqF
aqq4QKzf/qL7/DpK2v5bmPQppKygtVI1stvhfg6pt+By+aXs1GAl7Y/bCCg0
GjhmnlKVM86wxNsoDLNrsGqdkvbPHUy/9Ufh46RUHV2RrntUeAdDHzzefuGi
kvaXMwpuDxxh80CpanXIRNgEZwwKf7K+r5uS9t9dRIWntHB9plT53x70qqji
LlS3b/St9lpJ+/Me7q55GH/AR6ky7C2zGvfhtT/YbUWkkvbvfQT2abI9P12p
Mop0duxj9ADfWvQ845+vpP39AFU71DVVFyhVLobNbfwQ9mGhQxKEz8X9/xDT
r3UIqKtWqoYbFmfyCP/OtRxXXKyk4/EIowe1PNZGr1RV7m4rF6xe8mM0qtjR
8XFB3KRGlw7VsFMZ9l6Q0hUHtpbX0de1o+PlCo33ule7G9upWsw86aW1d8NP
x+p9IbOj4+cG39/razhK7VTfhaVZtHPHQV9pv2uN7Oh4uiOxaXftnvp2qiWn
c7ejy2O0OqBqu0Zoi8f3MbZsWuDWVfi+sHLCJj/BQ6fQYa8kdnS8n+Bm6hbH
TSZ2qonCySMcUnhnl9f0NLej4/8Uxj2fPBthZae6K+y9SOen2Gsb/jTe0o7O
h6fYaRV4+rypnUpTEbY5s9kzjDU7t7Tzf3Z0fjxD/Rke5y8K6zOw8gR4hgjb
uWZPhbZ4vjxD7qAX1hOE9RMOnmGDMPqX57Nbwv4Qz5/nCGtxctX+BnYqcfWe
46pfQM22te3ofHoOh2lLxxtVs1N1qvzngdxri/Zs/MfnlwcGdj3VtmuFUrXv
8w/hDPKA18frA/eX8PnmgRu1Ny3OzVOqQoWjL+wTHL9qsaRvOp9/LzD36J++
rilKlV3lAl/gheJfgDyNz8cXOLWo9ZWfQntd5QF4iUMdJ/pMTOLz8yUmD1tg
u+C3UvVVay8c4Zfwe6atnxjE5+srfLDaGN8hQKmSiCuItgkLDx7/wefvK5Rn
G5vEflOqKtfO7xWSqgXZz/Li8/k14rt9LA54p1Q9v57/wHfEa9xbvPXwsxd8
fr+GUZHN4itPlapqlRv8Gj++5VVr6s7n+xt0c6yddU7of+PFEwavRs88MeUW
n/9vUDBWliG9rFTdMWxu2BtEnDmxtv1Z7g9vUXVc+/lGJ5QqtWFxU99izdpP
A8Y5cf94C6f9+RUN9ipV/Q2nf8xbVO7G7dxf3qHHy04jV25RqipP39nv4FR4
ZcqGjUrqP++wr4Ny3JI1SlXiVsMBeYddTg1MRi9TUn/yxFYDQPOVqg6VJ7gn
OsVN3rpytpL6lycuPoyziJquVO05P0A4ZTzxrHOBs8VkJfW394gdeWBzk9FK
VbCycs3g69W4x45BSup/79G5kcPpOVCqFIbqn/seKQtHtS7oo6T++AFW9Yz2
dRTaawzdw/ED+m5rO+FsdyX1T6GdN8Nd2k6p+mI4ukUfMLj5CPcSOyX114/w
Pl1bedRKqWosdkj8mbV4wF9zJfXfj7j3fnL/TUK7cveVfUSTOXXvepsoqT9/
QteJx4q6/adUVa7e9k/wHdWg8816Surfn7Bim2fTHkI9FzX/jOqb6zWxr6Wk
/v4Za3x8xr2tqlQ99B0h9OjPaFi2uFZhmYL6/2d0eVE1aneBQjVW6I3COYqt
vh8XJGcqqB58RtgC35jh6QpVqUEf789oMaNJ7mChLdaHz5g2bt9SszSF6paF
oUN8wc8485WTkhRUL77gfpvHhZdjFaqhlQf4C4yK56TfD1dQ/fgCT6MWePRT
oSp4YFjBLzjsoVx255uC6skX9Ni9M/6T4Fulqz++oHm7jlU/fVRQffmCjStX
v27ySaEynFzD6nuhe0zspRufFVRvvGDTffHApcLnhmoSMsoLZ6pv7LLlnYLq
jxcW/OxU3NRDoTKcLcIpg75TZjz75KageuSFCufVIZ0fKlSVmxvkBYk0rKDN
XQXVJy+8W6QO7HpToapcnOQr5FvSxx68oqB69RUzJ8g9PC4pVJXlaMJXZPzn
nG4ifC7Wr6/o3bn14FlXFSoxPnzF+bdlg9dfVFA9+4pctXuj7OMKVWU5iPyK
ScvnmkTvUVB9+4o6G/WmdbYqVLsqC443GmcpDzzfrKB6542aK9eW3hXyQ/PK
DuSNvObzt1/aoaD65w03v4zdTbYrVL8q44U3ot67eEwXfl6sh96oeuR003Xr
FapNhu7wR/j+o9ZGno4Kqo/ecHkb6/BwuUJlazidbXywoWq7TisWKKhe+uDj
F9NmE2YpVN8Mp5+DD8Jrvg94Ok1B9dMHkebxphenK1SrKwukD97USLg5Xvi+
WE99sO62+kmq0Dat7PA+aHHmSY3xwvfF+uqLh1O71Fk3QaGqXL0mvrhjtOtg
txEKqre+eHanVmj7gQrVosp/vrhmPE66o6+C6q/w899e1e/eS6EyhCehwuKB
YXlCW6zHvuhbVWY3Qvi+oTpuzvTF+XcLrOz6Kag+f8PNkx2TqqkUqtmVC/yG
j2UNpA16Kqhef0M3Q8HsoFDVqixQ36DXHatXu6WC6vc3WNu2+WnWTKEyHA3Z
42+oMin2jU8TBdXzbzjqXaPLdjuFqjLd5Qu/78fSMd8VCqrvfvAdO/qFq1yh
+mvobh38ELaww7MyoS3Wez+8mSp0UKF933A6r/XDx89uY+9aKqj++6Fsr4mk
vUShGi1uMFr8em+1sbaCPPDDSUMBqapQFRsOh1ZY/s7lzYdXU5AP36E/0mVm
Si2F6oZhc7t9R+V5ZqQgL75jXtGalQ/rKFSDK3fgdzhpYiL3VOe8+x0j/Gr3
uVohV+VV8vAdjtML7jwplZMnQvvCmdQmGrnqgqG8677DqMPFiSvz5eTLD6zH
Azmy5arK8tznB8LhtMAvU07e/EC/K8+W9BQ+ryyvO39gabLTy9IcOfnzA3+3
HqhZInwulr8fqDlqhNuxNDl59AODs/qcD42TqyrLSzV/7By392//SDn55I9r
44omqYPlqsruO8Af6+v7zc7/KSev/FF7gPXkN4FyVWX3OOCP3Q2cGk8RPhf9
8sfUnrY3mgbJVeLp54+NRz9PjRfaomf+sDDu/ruW8P1ww+GtE4C8rUuPVPkm
J98CsPXvi3HXP8pVOyoLYACO2JSaub2Rk3cBaP75qb7slVzVtPIEDIBkxcx/
j1/Lyb8AONav+vmZ0A4MqPyH5cOG9Lj0Uk4eBmB76x0Ze5/LVRsqC2og+uUf
V1R5KicfAyEPnNr5urtcZV15Qgei1LTf/GaP5ORlIIaH1esbKFz/+FReXgWi
5uHcvKpX5ORnIP6+fL/2w3m5amVlgQ7EkWMNh3pdkJOngTA+Gi+bLHy/slzJ
fmL+5Z2HN1+Vk68/kTctckmPS3JVZTmY/BP2c+/nzjktJ29/wrbRjk2tjspV
4uXXT1i2XTtmyiE5+fsTOV362NsfkKvqix0OV56HNsraKyePfyI/tW8Po91y
VeXpYvELNiceh/zZISeff+HpydGzyrbLVZWHY6bwedfTl+sJbdHrXxhkAG6L
XCVenv1Cm3yX2gHr5OT3LwRPW/TfkZVyVeXi4n8hc9dbkzZL5OR5EMoH1S2v
t1BO/T0IiS9HWDacLyffg3C6he1el7ly6v9BeJPyZkJPBzl5H4SwluUDOs2R
Uz0Igir6X5Xls+TkfxCKf4Xu7jddTvVB+H0X73b0mSinPBCE9wafR/P1ahCQ
NMUtcbic8kEQmpf0ktUU2mL9CMK8yOKNI4S2mBeCcOTJRln6UDnVkyCcsMqs
f2ygnPJDEI6Hp/2bBDnVlyAsv7Lp2p1ecsoTweh7bsn35B5yqjfB2Llul/ZN
Nznli2D855PSoH0nOdWfYEyZLvTYNnLKG8FIvfjF7LS9nOpRMOZ4zOzas7mc
8kcwUj4sW+gltMX6FIyv88JeFgvX82IeCUb/nJG3i5RyqlfBGJIZ8qmJtZzy
STAOzHy0uJ8Z169g2A+pesfBRE55JRgPZr+uc8yY61kwGow7gK9SOeWXYGz9
3HvBj0Zc34LxNnFTaJt6csozIdg853y987W53oXgwoXTW8fUlFO+CYEzOhel
VOP6F4JUo/y1//2zpbwTguXDnzccUmJL9TAEyqOdCxsW2FL+CYF99KShZZm2
VB9D0F2y5OmjZFvKQyEYnLvTOCHGluplCIz+NF0zOcyW8lEIHkyv5xH005bq
Zwj0jqcap/rbUl4KQfsPFW+X+NlSPQ1BdErBsOZetpSfQhAmvbBZ9daW6mso
CrQv23Z5bkt5KhTduwRt/+luS/U2FEbXI6OauthSvgrFjcd5U1c421L9DUXC
B2ff/ZdsKW+FYoG/eoP5CVuqx6G49jdnyBEnvp8TijpVyyQthbZYn0PR+3bk
Te9DtpTHQhE7bGCp6R5bqtehOPhgyo+O620pn4Wixt2KRk8X2VL9DhUu7Uek
TZ1tS3ktFON3ffDaO8OW6nkoNM6J595Os6X8Jqzfrxv+YRNtqb6H4WDnlo7P
R9lSngvDRPcD05YMsaV6L7S7me6KGWBL+S4MLjt62nRS2VL9D0PCvbCmyd1t
Ke+F4VrM/m0L29qSB2F4sOVbi55Kvn8Vhultnn4baGFLPoRh0eiLPt4mtpQH
w9AyTZ6xxNiWvAjDSOsUrYPElvJhGOIsB1RxrG9LfoSh9ZLp8xbWsKW8KHx/
dG79CTob8iQMihkXnvgX2FB+DMNKm0Nf9Kk25Es47A9sOdnpjw3lyXCMtNoi
fx5lQ96EQ7/q3cJDQlvMl+H4WHqnz2yhLfoTjoavBwhd2IbyZjiuF5+7JvW3
IY/C4RBwwe3IZxvKn+GYkD6ucNdrG/IpHHc/V7vU8akN5dFwqLxr1Wv+yIa8
CodmbdSOb7dsKJ+GI+tS0bEdl23Ir3Dg25CjnS7YUF4Nx76jxl0uCW3Rs3Ac
e3i4r+15G8qvEbjUqM76ZsdtyLcILDAUsB02lGcjMDo/qeLNShvyLgJ9a0xy
njLfhvJtBPKyJi1Y72BD/kVgWezV+PZzbSjvRoj1bY4NeRiBVvvDp3pNt6H8
K/y+h0ceaSbYkI8R+GL9cILNKBvKwxG4+uTMyT+DbMjLCIztKFzR97ahfByB
FSErD89sb0N+RmBJ833OKU1tKC9HIORodEVLuQ15GoG1Kx+apdvaUH6OxK2x
Y2z3CG3R10g0ud0mfbyVDeXpSAQFnF1uJLMhbyORUnTkgU1dG8rXkagXNq+g
fYU1+RsJt/iRI03V1pS3I7G72G7Qggxr8jgSHztFuzRJsqb8HYlzt1veD4m3
Jp8j0WbnhKmPEqwpj0fifa0dmbnC56LXkcgYsXpX22hryueRUA/a9v7UT2vy
OxLC1q3u/8Wa8nokJjpPqX7ulTV5HoVba0ealDyxJs+j4DG7fupAV2vyPApP
V73v1fG+NXkeJd4/vGVNnkch8r9DK+TXrcnzKMQ2Tu7y5Io1eR4Fa9dzNzLP
W5PnUUib498q8qg1eR4Fs7lH1i7dbk2eR6HD+Z1ev1dak+dRCO83u1Gzhdbk
eRQaG/rTAmvyPAqG2/F5wuei51FoNu2Qs6vwueh5FGoopn2uMduaPI9C0vTc
ue0mWpPnv+FwtkuWYrg1ef4bQQ5CD+xnTZ7/xkz9yjGnuluT579xYsL6Jhfb
WZPnvzF+R7ppU3tr8vw3fO9+uuhlx/fvf6OnvK5uo9KaPP+NP1uSesyQW5Pn
v9H83q2YERbW5PlveOa5Dx3Z2Jo8/42QlHn13apbk+e/cWSq99OvpVbk+W/s
nHy5hXu+FXn+GysmSX7XzrQiz38j5+aDqvtSrMjz31hyrm3FiCQr8jwa765J
Gp9NsCLPo9H5c83fz2OtyPNoiGXZijyPRsLOz9Wr+1mR59E43eDu0VGeVuR5
NHRTJl8599yKPBd+PnPn6H6PrcjzaMxMnNU2ydWKPI/GC+sJmxY+sCLPo7Fp
6de5S29ZkefRKL4hXGBetiLPo+GQ1qv08Fkr8jwai+7GTehx3Io8j4b349zc
C/utyPNojA+7vG3oZivyPAa6Ws26HVlhRZ7HoN3BtXdmLbQiz2NgtPR4v+YL
rMhzod3uy6NGQlv0PAYmnbxi9jlYkecxGGrSfs+MKVbkeQxUo9rMyB5hRZ7H
4GDmtgZf+lmR5zF4Yt+0hmtPK/I8Bgty9l9M6GxFnsfAO3jSO8+2VuR5DI44
nh230N6KPI+BWy+TmLtKK/I8BtOcbe4EW1uR58Ly7JtHTzKzIs9jsPy/cSPj
GluR57FYWHnBb0Wex8LTwTHQusKSPI9FROq53Zc0luR5LISz/d+pPEvyPBbX
Vq4aOSbDkjyPxU4XowbeSZbkeSyqnPu0bcgfS/I8FvfP95dfjLIkz2MR5zq5
mT7EkjwXlrdXvyLlhyV5Lnxu6HCfLcnzWDg8apuw8JUleR6Luctfqc88sSTP
YzGvneyptZsleR4Lw/CU50NL8jwWg3Okqg53LMnzP6gzy+v260uW5PkfHHlc
D91PWpLnf9BlaxfVUidL8vwPDDw77rMkz/8g9lX+uF07LMnzP8jRCQFzgyV5
/gdpJ5eutFhuSZ7/waZ9S9yXzLckz/+gNDVg44HZluT5HxyLDQ23nmFJnv+B
fqKxhdMkS/L8D86NeuvlOdKSPP+DFaeGDf7Z35I8/4MF06/6Fve0JM//YNDb
zjsTu1iS53F4/KZ7y24dLMnzOFSfvSjKvpUleR6Hud6GO0qW5HkcDq7p5hRh
YUmex0H5LaLTfqkleR6HTYtzX9VrYEmex+Fm79ZhV2pZkudx6Kze4jPhnwV5
Hoelrmf8+pZakOdxqCxbhRbkeRwebrAM25ltQZ7HYbt98JlvyRbkeRxW35y0
aHiMBXkurM/USe0+hVqQ53H47F/fcmGgBXkehwczNjrt8rMgz+NxxVAAv1qQ
5/EoVhpGdC3I83g87T10zGkPC/I8HjOrz2g61c2CPI9H99YN9A/vW5Dn8egz
f87zwlsW5Hk81nle1KVcsiDP49FkSM/qdictyPN41H/81vnfAQvyPB7H7XMb
fNxtQZ7HI/JTdqfFOyzI83hI/g4KurTFgjyPx50rZ9y+rrEgz+PF8czFFuR5
PEz0Xb03z7IgzxOws/pZy0GTLai/J6CGeVXjE2MtyPcEFLTPvaobYUH9PwHR
3t8rGg6yIO8TcGOXZ05kHwuqBwmQBVafmtLNgvxPwFjzf32TO1pQfUhA96FO
6pptLCgPJODg9ND3yU0sqF4kwHHH1NVhFhaUDxLwola+69r/LKh+JGD68Atn
xxpZUF5IQHby7fxVNS2oniRg2Z1fQ8yrWlB+SMCDTI/qj3XmVF8SUMf9UDup
1pzyRAI6ppvrzuSaU71JQIPxBbK1qeaULxLQeY/SpEOsOdWfBNiVrN/wLcSc
8kYCtnpJGtn783h9gnh/xcec8kcCPkyKvH3Fy5zqUwK8htc0nvTJnPJIAsym
X792+4051asENA7s/fb+U3PKJwmIfb9m/KUH5lS/EjATFYsDb5pTXknAr6iL
K3pfMqd6loDWV3s0eXnKnPJLAp6r/R2OOZlTfUtAWrWL367sMac8k4jlb/z6
zNphTvUuEUZ38qqf2mpO+SYRld/baE71LxEhfunGY1aaU95JxB0HX5nbXHOq
h4lYmxC+dvFkc8o/iXiwqXBn7Ghzqo+JSPe2if423JzyUCJqZJRUXB1iTvUy
EfM6CYGivznlo0SkhM6fUau3OdXPRLh1D59+qYs55aVEeAzQf73Q1pzqaSKM
/XJab21uTvkpES2PerU9YmNO9TVRrL/G5pSnEqE61thmZX1zqreJULr5SiJq
mVO+SkSnlf9+DK9uTvU3ESvOHvGN/mdGeSsRRZNnHVpWbkb1OBGd5wev36g2
o/yVCMnKb2GzMs2oPifC9Hrrl3HxZpTHEuG588uqqAgzqteJGLny0b73P80o
nyXCprOQ8PzMqH4nouLjrqIkbzPKa4lostPHoq2XGdXzRHRd74GxH80ovyVi
r+H67ZUZ1fckKC3+9MtxM6M8lwSvVVGv7J3NqN4n4did2n1rXTWjfJeEhJZj
5DnnzKj+J+H5UGl+lZNmlPeScG3STVd3JzPyIAnnL4eUz9hrRvkvCSbxY0tX
7DAjH5LQ+a1Z9ezNZpQHk7DZcEN6rRl5kYR7yzzrflxqRvkwCQ/T1u67PduM
/EjCsmJVq/YTzSgvJmF0iL6D+ygz8iQJEzecXPF4uBnlxyTx/s1QM/IlCWcm
bx+QOMCM8mQSbrn0r/6stxl5Q8vvbEb5Mgm3P5RvzmhlRv4kobtzmmuKnRnl
zSTU/zXCx9fKjDwS9oehgxubUf5Mglm13fN/NTQjn5LwftvuPP+6ZpRHk+A2
ybPZ3Zpm5FUSItsPSD5cxYzyaRLs1U0yr5SZkl9JMFweSApNKa8moWWXbbeM
M0zJsyQsunbwoVe8KeXXZEw9HVx1WJQp+ZYMc5+1I1yDTSnPJmOxQ8rCUQGm
5F2yeD/fz5TybTJyG7aoNdTblPxLxrVuo42KPppS3k1G3hObEvdXpuRhMt7n
RF7PczOl/JuMval1zP2cTcnHZAQ8Savy5Zop5eFkpE01zEAxJS+TMX1Jeud6
50wpHydj+4gec3KOm5KfyfDtWCEpPGhKeTkZk/f6JAbsMiVPk7G51Yj1F7aY
Un5ORtTbpZ1GrzMlX5Px+OO7lmOXm1KeTsb6hjfqjppnSt4mo+YYxZSsaaaU
r5MRdDHu78yJpuRvMj5vbD/v5lhTytvJyO9pqf410pQ8TsaZXiuUnYaYUv5O
Rlvdhge9YEo+C/vnwqlGW7uaUh5PRr+ICa5P2pqS18n40X3w8yH2ppTPkxE2
8ObJjkpT8jsZt5wG1e9lZUp5PRkprfacizI2Jc9TcMJw3jU2Jc9TEJHSwjXT
yJQ8T8FUwwSYGqbkeQqiBvf+Hag3Ic9T0HvZSKe3GhPyPEWcP5BrQp6noPEG
291haSbkeQoyYvbee5dgQp6noM+CH4duRZuQ5yn4a58V0CfMhDxPwdYjVspV
P03I8xSMHTUsItHPhDxPQZxfb3XtrybkeQqK8Xn6S08T8jwFG0uq/LnoYUKe
p+Cn+bhoSzcT8jwFkwyB9L4JeZ6C5/Pe9Kxyx4Q8TxHzx3UT8jwFwwNtltS8
YEKep+BOP6Mb/U+YkOcpWFFP6OAHTchzoT07fFqb3SbkeQrUz5uZlG41Ic9T
0DU94XLQehPyPAWV59VKE/I8Bcqy4fKmi0zIc2F5Tx3PpM0xIc9TxPlP003I
8xTMK36e+2KSCXmegi4Djf/WH2NCnqfgjN31PaeHmJDnqTixYY1lA5UJeZ6K
NheP/yzrYUKep8L7gs0obWcT8jwVBRUNol3bmZDnqbhSx/LG7BYm5Hkq3mT1
nDhBaUKep8JwO3WSpQl5noqcuCPeNYxNyPNULAiqe3tfQxPyPBXzhjcJ9q9j
Qp6n4k7hwMbpVU3I81SM/HZtcY7OmDxPhd7WwT1aa0yep2LzEN9lRfnG5Hkq
9u/7cFiRaUyep+L23q/1lEnG5HkqLrprB/WPMSbPU/G916GOE8ONyfNUKMct
mVbyy5g8T0VkB+GK54cxeZ6KNf5Dxod8NSbPU/HkZwf5tg/G5Hkq3sXftg96
bUyepyI6s/aG08+NyfNUSMa/9njiZkyepyIsJNZo7j1j8jwVTp9Pq/ZdNybP
U+H55nitggvG5HkqNsxQml47bUyepyLiSNdvb48bk+epiDdfOUly2Jg8T8OF
TeHV0/YYk+dpcProeb7pVmPyPA1VDjcb673WmDxPw4ztRrsLVxiT52mImJzT
znOxMXmehuIBwhk5z5g8T8PhbLMpM2cak+dpmCz5XXvaZGPyPA0brTDRYpwx
eZ4G+367bg8ZaUyepyHj1ojumsHG5Hkadvwaun+wypg8T8OSkPtZNj2MyfM0
1Al8vK1VR2PyPA1eX+K8T7U2Js/T8MNkmGdwc2PyPA13O0wfMsnOmDxPw+z3
tq/n2BiT52nQ/dinkZkbk+dpWB42oPM7qTF5noY4ty86l/rG5Hka9t8IdPlV
05g8T8ObLcl32/+TkefC9l1de2BTmYw8Fz5fN/euqVZGnqfhUne1akGhjDxP
g8JWs2Jyrow8T0ONmnHfH6TLyPM07H7jOuV0oow8TxPrXYyMPE+D0vu8x6YI
GXmejgXVdh5vEiwjz9Px0Gap4wx/GXmejlv7L7/a5SMjz9OxyLhr9ZmfZeR5
OspnRV1xfy8jz9OR9fL31MNvZeR5Op5LitzuvpSR5+k4Yn18QMVjGXmejg3f
BaAeyMjzdPwZ2CbQ/ZaMPE+Hge8XV2XkeTqO6ssVXS/JyPN0VMQs/JR3Tkae
p6P7/eatC0/JyPN0XMH9l0uPycjzdPRvMuCE+yEZeZ4Om0cfi47ulZHn6TBc
bh/cISPP0/HicfDaW5tk5Hk6tlqv8au1Vkaep+NE37Tq1VbKyPN09AgxN9uy
VEaepyMuvXTJmkUy8jwdhtNRMl9GnqejZY/mxUGzZeR5OjYJcaDKdBl5ng6P
0EZZykky8lzY35t2pLmNkZHnQtvB3PLdMBl5no5+hgu2QTLyXDi+hgmY/WTk
eQbMT6R3utVXRp5nYEkzs59desvI8wwcvvhg3aAeMvI8A3Muv87q2VlGnmcg
516LatfaysjzDKRcixqgs5eR58LyU9p6yZrKyPMMzN7f4sc9hYw8z0Cd5Adr
VtvIyHNh+SFm7s4WMvI8A59VjeUDTGXkeQYMu0sqk5HnGTBcXln9JyPPM9C9
/dtxCxrIyPMMtDdMoKwjI88zYN2zT75vNRl5noE9P++OCq+QkucZeFQycfS2
cil5noE0uxaZc0ul5HkGDLPxPYul5HmGOO+/SEqeZ8D+de62sHwpeS5sv/Wp
/TuypeR5BkYXjApdnC4lzzNg5ZEzzCFZSp5nYH+rW2PHxEvJ8wy86dNvnmeM
lDzPQM/U4ONPo6TkeQb6TvU9uCpCSp5nYEPK0MUOYVLyPAPVZ+mqbQ2WkufC
/q171/txoJQ8z8Qtn/FN5nyXkueZSBg50nSej5Q8z8Tp/PFZZ75IyfNMrA9M
ubryo5Q8z8RSq6xNcz2l5HkmhKv9P8/eSMnzTMyLSx4pfSUlzzPF8c8XUvI8
E77C5YLimZQ8z8Rlw3ifu5Q8z6T7p1LyPBNnHFwuv7wrJc8zYZ6+ur/ijpQ8
z0SV9ZfatbslJc8zUcMw3/OGlDzPhO0t3dpFV6XkeSYe/ig5NvCSlDzPxIH+
Naz6n5eS58L2bD43fPMZKXmeCfu6h18cPyklz4XP/a9MTTgqJc8zoW5RxbeT
k5Q8z8SCusvn5+yXkueZOHHSZHH9fVLyPBOrPINmPtgjJc8zsWnPmWr1dkvJ
80ykaB3Gb98uJc8zMXmn+bH/tkjJc2H/dI5ceneDlDzPxOuXB9LvrZWS55kY
6B34aIGjlDzPQo30Y/a5K6XkeRakhRFlr5dLyfMshN2sGPrfUil5noWz30LV
1RdLyfMsXIs2v/9qgZQ8z8KpAxmNu8+TkudZSGlU68a2OVLyPAtuZzvJNs2U
kudZSF4zro1yupQ8z8KCM6c9nk6RkudZ8Nq3KPLDJCl5noWAmQnqqROk5HkW
5Fe2rB01TkqeZ8Eva/KvYWOk5HkWXEJMIktHSsnzLDSbUNP5zHApeZ6FY60v
z98yREqeZ8G7+fWh7QdJyfMs8f58fyl5noWh4xbnKfpJyfMszNzy/V8KpOR5
ljie1FdKnmfhzfeHHY/1kpLnWbjj2eTnke5S8lxYX/tf7626SsnzLGwzFipE
Zyl5Luy/A+s31+kkJc+zYJjO2KODlDzPgv6BpX1BWyl5noW5poMabW8tJc+z
0Hpx/rFXLaXkeTas07smzm4hJc+zcVBYfHJzKXmejfrWvR56N5WS59mYa5jg
aSclz7MxtPzFkb9yKXmeDcPtfi8bKXmejaSciI7mQlv0PFscH7CSkufZKF09
+1qphZQ8z0a8Yf6FmZQ8z0aVH/EfnE2k5Hk2uq4buuy2TEqeZ+NIk63mPhIp
eZ6Nv4WzX3b8T0qeZ6P83PznbxpJyfNsRPt0Dv3QUEqeC+u/f/DTNQ2k5Hk2
rvY8eeRfPSl5ng0T7bC8p3Wl5Hk2Ho4b2tG1tpQ8z8a8u6YvdTWl5Hk2mj7t
UftXDSl5Lvy82fN34dWl5Hk2Zq+Y3qJGNSl5ng3fT7/eOFaRkufZsDB4+1dC
nmdjUZdZY9ZXSMjzbLhsW7AuXC8hz4XltU3q1UEnIc+zcdgwoa9MQp5nwzN8
XYiuWEKe54j5Sishz3NQvY7t8BcaCXmegw7bB448LLRFz3Nwov+ZaR+KJOR5
DmYJ3a2TWkKe58DqmcnNagUS8jwHZwz9Mk9Cngufz7rnmZ0jIc9zoP/Wf30d
oS16noP+dTut/JclIc9z0HhSaaf3mRLyXPj+5Gzv1AwJeZ6DbQcdA56nS8jz
HHSsMnFNcpqEPM9Bk91XfY6mSsjzHLSufzo0MllCnudgi9KpyDFJQp7nYKjh
BnuihDzPQaUz8RLyPAenZKfnGgtt0fMclFZcNW0eJyHPc6Dp2rXX+D8S8jwH
+b57vW7FSsjzHIx0zKr+PUZCngs/r/NZ8T1aQp7noHI/RknI8xwknd68pWek
hDzPwdjuni9HRkjI8xw0SF7V2D1cQp7n4MOxeW/vCW3R8xxs7WYiqyW0Rc9z
YIirkjAJeZ6LsHDroytDJOR5LroZno8IlpDnudCs/DJ+VpCEPM/F1Wkjqi79
JSHPc7F63tDRzX5KyHPh+xOsas8OlJDnuZjbuVXMoQAJeZ6LlKitwhGTkOe5
mDzY7uYUoS16novnLaZsvugvIc9zcWhMz9MOPyTkeS5S600f+tlPQp7nwtei
7dox3yTkeS4yW3vU8fGVkOe5eK8sjR8utEXPc2EYzlAJbdHzXKzsOnneDR8J
eZ6LA01txnYV2qLnuXCc+2fzJm8JeZ6LS6N2zy37KiHPcyFZarnrjpeEPM9F
M+tUh65fJOR5Li7vnmM37LOEPM9FrUahH99+kpDnuRh30OXScKEtep6L+jb3
d6wT2qLnudB3v2LXSmiLnudi6r/09nM+SsjzXCxvPXflsQ8S8jwXXman7V+8
l5DnuWhpu9cl2FNCnufh4uQBSTZCW/Q8DxmdbsUdeychz/Pw0kJSMlVoi57n
oU/oiGMLhbboeR7e/WdivEZoi57nYe8E26FxbyXkeR5Wunn3biW0Rc/zkGYj
+VjyWkKe5yG4T7ZFG6Etep6HTe+KvNe9kpDneVjU6EW1AUJb9DwPz5zXPIx/
KSHP83BhYHG/C0Jb9DwP18wrlnQX2qLneZhvmI/wQkKe58HtweQ5s4TPRc/z
0Cw1b9124XPR8zwYLid2ekjI8zwkfGx4rdNzCXmeB++fsp5PnknI8zz0Xnm8
jq/QFj3Pg3jcJeR5Hkb2/PFlhdAWPc/DDyt/zyzh+6LnebhzftueaUJb9DwP
4mOCEvI8D74HqiumCW3R8zwETjcaqnsiIc/zxLwktEXP88T7348l5Hke2v/e
/NRHaIue58MwPTlcaIue56NfUY9NnkJb9Dwfhvj7WWiLnudjo8XSR+/dJeR5
PuS1mwa8ENqi5/k492WcOstNQp7nI0VI6zeFtuh5Puzr/+h8RWiLnuejVoHJ
0LFCW/Q8HzttG0ruCG3R83wMe6uzshWWL3qej+0vnbsPEdqi5/k4se6q4xPh
+6Ln+dC7zHyod5WQ5/mwXdQuZrTQFj3Ph1Bt3qe6SMjzfPF5X+Fz0fN8xFS0
/LxJaIue5yNhybcGn4S26Hk+mtotnjtGaIue5+PFWWGDheWJngv7w2jRyC9C
W/Q8Hw8dazySCd8XPc+Hz7pXu4OEz0XP8+H7Rz69ldAWPc/Hwge2YYNc2PN8
zHhRZaXrI/Y8HwGv+7p1c2HP83Hps7vnFhf2PB+JlxaOqebKnudj27D5L064
sOcF+JOX2reHC/f3Atxrn7/m/iP2vQD/TmcGZT7i/l+AgB1rZXIX9r4Ah0oP
tenjwvWgAI7PG8TucWH/C9Boe/3J11y4PhRgeozs5FEXzgMF/19/sV4UoPmH
1dtzH3E+KMCiJb3/837E9aMA9Qwb+IjzQgE8QzqOz3/E9aQAK7Y306U/4vxQ
AGFjmzm5cH0pwMIjPer0dOE8UYBm+vFY7cL1Rvi+6yn1WRfOFwX/P1/E+lOA
8A0P7zdx5bxRAIu7CS1SXLgeFcB5feacMy6cPwrQ58YF2zcuXJ8KxOedXDmP
FKCXj0u/S65crwpw8uiy/8a5cT4pQM91jerGu3L9KsD4a84nTrhyXinA31tt
x9u7cj0rgOHx6IeunF8KkPVj8RYbN65vBTBMt+7uxnmmAPYtnla578b1rgCb
g6ecWuTG+aYAr6JyPX64cf0rwKbhtbP/uXHeKcBAc5d5Ld25Hgrf/1MjvrM7
558CdP9dK0/lzvWxAGvOpJ1c6s55qABFG8z/hrpzvSzAVu+Mtwcecz4qwLUV
1Tfdesz1swAf44UO+ITzUoGYr55wPS3AzqQq5TuecH4qwNfF2QkOT7i+FuB2
2TXPWU84TxVgpnWVNVOecL0tQP3Mgsa+TzhfCf3DMD/rKdffAmwvHLTt/VPO
WwXYsK7wdZ9nXI8L0PXE1KNjnnH+KsCxiHHhNZ5xfS7AhAuKExuecR4rQELR
1zqJz7heC8fvp+GKg/NZAdpO/Pvy/XOu3wVY2+V5qzYenNcKUG4UcmyQB9fz
AlwqDqwI9+D8Jpx/V7K+6z24vhfiTmbOAscXnOcKEeHql7H7Bdf7Qrx4JgT8
F5zvCoVzqZdJzAuu/4XYYjtk3YKXnPcKYd8/a2PxS/agEDA8r/eK818h4jZv
WuD2in0oxM2Npcufv+I8WIi/czakDH3NXhTCZ01C+NrXnA8LceyD6ZwXr9kP
YX1PvfkW8przYiFuRxldufCGPSlEwYiK94/ecH4sxOF6Kuf1b9mXQnR03fTG
+h3nyUKc+f7o+tx37E0hhupsHdzfcb4sxDLnntZ+79ifQnTtY28/yJPzZiEM
j7e/8mSPCnHk2chPA99z/ixEJ2fbBg/es0+FGJ739HDAe86jhYg0uXHxyAf2
qhD+EeXK2x84nxZialLVhRM+sl+FaP9629sxHzmvFuLoI43050f2rBBC2qkp
/cT5tRCu5+t+CvvEvhXCqXWId6/PnGcL0X/6/KC6X9i7QlzXtvi24Avn20LI
+tee5fWF/SvEvBEn72/14rxbiEGtSqp5eLGHhdg3Zp1a+ZXzbyG+WPXZufor
+1iIva699zz9fx4uRJG/w7Gh3uxlIS4g3qS1D+fjQlQxPP/uy34WQjt82sHu
vpyXhd9nmLDiy54WIsvo1X9jfDk/F+Ll6rwnNt/Y10JMUNgcvviN83QhPJrv
Cezhx94K57fC2sbLj/N1ITp/bNd20nf2txBjDBO8v3PeLkR54UUT7Xf2uBC9
2xlbFv3g/F2Ia5XPP7DPhQi79t6vRgDn8ULsWnHGttCfvRa2r4Nt44wAzufC
8RpZ1nhiIPtdiEsTqs2T/OS8Lhy/eZ7bdv9kz9XY0ueSzPYXe67G4nnvGrv+
Ys/VmOu1ZPKrX+y5GobHLRyD2HM1Xi03nBHsuRr+hvtDwey5WpzPGMyeqzG5
Xk6H0yHsuRoBW3w/Lghlz9Xi+yxC2XM1YudnDjANY8/VWL7Qq502lD1X46Mu
+cOycPZcjbYPV18ODWfP1fji+HjuwQj2XA2n4md74yPYczVyd+1+uSySPVfD
wrv2Rn0ke66GdLDH8x1R7LmwvddGrJn0mz1Xo7thAstv9lyNZvEr1s2PZs/V
cMz5ve5yNHuuxsV1LR63jGHP1VhSwzLyUwx7rkbW+ef118Sy52rcPbxpd/M/
7LkaQw0F6Q97rsbpoAvrWsSx58LybUZpF8Sx52q0TD/6wTSePVcjbEhCI8Sz
52pY9T9/pU8Ce66Gz6SF8caJ7LkaHvVqRcYmsudqqEwbmJ9MYs+F/e13ITU7
iT0Xlmd0031fMnuuhsO5W5+CktlzNRruPTH5ZQp7LqzfWqc3PVLZc+H8mzum
lz6VPVfjZPKh4XZp7LkafxwefjVKZ8/VaL3QPGlqOnsuLG/1kO5tMthzNUac
+m9sYgZ7rsb9hXfjJmSy52ooq3Qvzslkz9W4HLV9pmUWe64W5+9lsefC8g0P
dGWz52pxfCqHPVfDwO/aXPZcjcZb/MNP5rLnarwd/2vv2Dz2XI0LG/5Ndcpj
z9X44OIx3SGfPVdDq/mv9Gs+e67G9oath/gVsOdqRFgfXTm+kD1Xw7C5ddTs
uRrPP+75flzNnhfh/aawS42L2PMiZO45+eVIEXtehL8XlwdX07DnRajY7zHD
X8OeF2FIQE6RmZY9L8K6xcIO0LLnRdh/8G/dtsXseRGal28/918Je16Et16e
M71L2PMiPFw3qIWilD0vQo9+V636lrHnRYj6YHy4bjl7XgQjzeHew8rZ8yLs
2dpp2cdy9rwITV6kzjyiY8+LcKvD2Yemeva8CJfDe8U2rGDPi9C6ZdL6MxXs
eZHYf/6y50Vw/3wq3P0ve16EJXaRo1r8Y8+LxOej/rHnRXAwDHhV4fGhIsh3
nL3fryrfPy7CwV6mg7dW5fGiInxI7Lt2eTW+n1wkzg+sxuNHRahpeKClOt9f
Fo7PvFcLJtXg8SRhf1o9UWlq8P3mIvF54Zo8vlSEww5WM3vW4vvPRbjbqb36
eS0ebyrCnIExHTbU5vvRRdh9c02iqg6PPxUh3ilvWmQdvj9dJL7/pC6PRxXh
0QenV/ON+H51EZql7LsRaMTjU0XY6rgpYlU9vn9dhPYap+B19Xi8qgj36z0r
t6vP97OLUCVxwOEL9Xn8qgjb59epcqIB398uwrJ7jf2aNuTxrCJcS7h6/1dD
vt9dhDe528LmNOLxrSIEyvs+TW7E97+L0L3jSf2XxjzeVYTeZZqoC//x/fAi
rDpoWVD2H49/FYnP60ik5LmwPhfHXzwm5fGwInzeXKtBhdAWPS+Ct4dhRjmP
jxWhV7IuabzQFj0Xljet9SC1MY+XCf1Du3DpAxMpeV6Ebk4RR7qa8viZcLwX
HGvkIbRFz4X9N0y4IjXj8TRhfQ2BWGiLnmtQ6+3R9oPMeXxNg4y2hz2UFlLy
XCPeD7bg8TaNOD5kKSXPNbhyul+e0orH3zQYu6LmqBFCW/RcgxPnLy1uas3j
cRpcunf9ir/QFj3XYPXiOVtO2fD4nAYNvWLzUoW26LkGcw0vLJPzeJ0GnSZM
3zVCaIuea2CYrjtSweN3Gng3/XY9RGiLnmtwZKPx+J1KHs/T4H2dCedG2EnJ
cw36bs4NOWjH43saDB3dbJVxEyl5roFzQK3LC5rweJ8G7iZR85VNpeS5Bq9/
tex0rymP/2lgvyB95YpmUvJcA5Ov4VUbN+fxQA065F7VuQpt0XMN9uc2n7/d
nscHNVjlffZPgNAWPdeg3myN8d0WPF6oQY2KAzYdWkrJcw08+jUz79GKxw81
WLLuWsx+oS16rsHvbcIFZWseT9QgxGLf6DptpOS5BkmT+9Vf34bHFzW4+E04
om15PoEGCTfHN/3Rlscbhf031Uz5oB3PL9DA6qd+WcP2PP6owbB2y0pc2/N8
Aw0cs1fdyGrP45EadHXtO2VGB55/oEGds0nJ0o48PqkB/vXZnNuR5yNo4Bt3
tF10Jx6v1KBjn7mHa3fm+Qka7DYMAHbm8UsNPu4VAntnnq+ggeF2//suPJ6p
wcD9u/7r3JXnL2jwxPDCv248vqnBnTqPYn534/kMwvmpEQJzdx7vFM7H+7lz
pvXg+Q3C9iuqb9nYg8c/NWJ+68nzHTT40T6vVnBPHg/VwLbD1lW3e/H8Bw38
0MmpUW8eHxX2b40HfU/15vkQGvRodadZeW8eL9XgT/8pyrF9eH6EBq2cT/9q
1ZfHTzWQDhr652dfni+hwczHO1ecAY+nasX3J6p4/oQWDnbDGj9W8fiqVjxe
Kp5PocX6vr1HnOrH461aVP7fn+dXaJG54JF25wAef9XiycuSRy0H8nwLLYyc
p/3uO5DHY7VI2FN1f6NBPP9Ciwe1a95bMojHZ7Xi+70G83wMLWoeMh14dzCP
12rRzfCA+BCen6FF4kDN8uwhPH6rhbvZ44a7h/J8DS16PhWO0DAez9XCfuex
t8uH8fwNLSKdBPCG8/iuFpbSeW0fDef5HMLyYm4VzxjB471a9D4a92j3CJ7f
oYXd/iGWQ0by+K8WnbXvBjmMZM+1yLiZMG/QKPZci0v6MX/zRrHnwvLLZ670
Gc2ea7H2wKa3TmPYcy3+s/jiqx3DnmsRcqrQ/vxY9lyLqfGfUwaPY8+Fdkpk
o2fj2HMttp6uW9plPHuuxYzAnsm68ey5FnfvqTfun8Cea+E5pOuUwAnsuRaG
crZxInuuxeo3J2OvTGTPtRhs/2rv/UnsuRbvq+gywiax51qYfPwYcW8ye67F
jX4D/tWYwp5r8eJ09v1zU9hzLTwuVAv5O4U91+L8YCFATmXPhe0/Nij09zT2
XIuym/o/vaaz51rc2VLlqH46e67FNem2JbYz2HMtZn9y6LZiBnuuRYMer24o
ZrLnWtRqV24UMpM914rjp7PYc+H4L7rV8e8s9lwL/acsv9Oz2XMtVq3YeLd8
NnuuxUnD881z2HMt/PJXlnvMYc+1eOpfcHOVA3uuxcSeU/+lO7DnWvxYtUjj
PJc9F/pLxtC2/+ay51qk1vexXj2PPS9G3MS7XlHz2PNiZA752mLdfPa8GNfV
GYOnLmDPi1H6bVv4jwXseTF2Hkn+7LqQPS9GYGqtAdaL2PNibNZ8mnl0EXte
jGHXdzfzWsSeF8Mwnav4//NtimF4vLj6Eva8GFfdxjUKXsKeFyP09/cE+6Xs
eTFMb1w8cnwpe14szs9eyp4X49JSIWEtY8+LcdFq0/Day9nzYrRfoqjqvJw9
F36fIZ+sYM+F7TGU9RXseTFO/Frwr/dK9rwYTy5v9whcyZ4L+6fbkid9V7Hn
xZC+Taj/dxV7XowR1eEydzV7Xoyb03dsmOTInhfj7sNOJacc2fNiTDTcgFvD
nhcjosq924PXsOfFOOL642Ortex5Mc4P6eZ1Zy17Xoy21ebvqL6OPS8W3+ey
jj0vRvAT95t/17HnxQh64f1jyXr2vBiG6UHP17Pnxbjm+CRgxgb2vBiH6y4r
NdnInhdjoOGFTxvZ82LU7LK9XvZG9rwYhtuVrTax58VoNGhP39Ob2PNiNO27
aW/FJvZcOB7fu8XEbmbPi1E/cIPF0i3seTFcFkWMV21lz4sxzTCes5U9F45v
/alrjbex58Wo6OA+av429rwY80OHK05tY8+LsXJKxr6F29nzYuwra7Xg8Xb2
XDje2aY5B3ew58VobXjgYwd7Xgz59XfqaTvZ82LEHF3S6/5O9rwYU57Pt2u8
iz0vhuFyxmUXey7sr5LqNma72fNiWHoO1EbsZs+L4d9uXwflHva8GA3/6/bg
zB72vBgP/OfNK9rDngv7yy259PZe9rwE92Trtw3bx56XwLPBsk8v97HnJTC8
nix1H3tegq5J31ct2s+el8Dweqfy/ex5CX61Wd+02gH2vES8n3KQPS/B8ME/
vW4cZM9LkBdsmWd3iD0vwejLV1cPPMSel8Cw+24cYs9L8Lj4qamRE3tegl4T
J5zZ4MSel0By4MKGf07seQl+BwX+VR1mz0ugGTd4ZpUj7HkJMpZMGtHzCHte
gmbHg3u6HGHPS/C28gWd7HkJptRWxYYfZc9LYHjdzfhj7HkJrsx1dos/xp6X
wMTwAOhx9rwE/2pPdd14nD0vQaJh/tgJ9rwE10qXDVlzgj0vwZa01Ke6E+x5
CWpFW4+vf4o9L0F9lfP6zJPseQka9/74Yfkp9rxEfJ/rKfa8BP6eWVWLTrHn
JTiT1euT/Wn2vASnllQb1PoMe14CffKHZQvPsOfC+fLhi2mzs+y5sD/bv+jZ
4yx7XgKjBt7PL59lz0sQoN5g/vcse14CC8MBPseeC+fTqbZd3c+x58LvlzY7
tug8e16Cn1/rjnxwnj0vgf3la9HmF9jzEvH+6gX2vAQbu78bvukie14CYe0G
rLnInpdg6vrsLn0usecl6Pcu6sX4S+x5CdxWO6x1vsSel4jP11xiz0sw0/CC
0MvsubD9n785+Fxmz0twd0r1cwevsOclcBQW53eFPS9Bb9PBW8ddZc+F461z
/bbjKnteIj5PfZU9L0FWjc7/db3Gnpfgfd91EQ+usefC+Svdcmb9dfa8BMZV
R+cnXWfPSzHqwOYms2+w56UIuu7wb8MN9rwU+r+BR6U32fNSvN/wN/f5Tfa8
FFf6bXf4dpM9L0W9YIVjk1vseSn6Vk4IY89L4Vhn0rLiW+x5KXxOdtjU5jZ7
XorH0V0U7rfZ81Kc+vTi4Zg77Hkp7rceYJV9hz0vRS2N1/V6zux5KW72nNyi
jzN7Xoq8zWfj7ziz56XYu8Yx85Ize16Kxs18vjW/y56XotvkeTfO32XPS+E2
9q6uxz32vBQ/16yS5t1jz0vxe/tMy5b32fNS8fmF++x5KVbYvzQNvs+el2KZ
4X1qD9jzUshDozu/esCel6L/7EbNfB6w56U44jInc/tD9rwUg/vP+HnvIXte
iue32tuHPmTPS3FyYnzZoEfseSmeprQ0+fSIPReOR9N0bxsX9lw4HoqTCYNd
2PNSvDvweOAtF/a8FGf6Tystd2HPS2F4XUI7V/a8FMVBfScXuLLnwvFomRy/
2I09L8XdrwPM4M6el8JhBioWu7Pnpdj238pvYe7seSkMr7vTurPnwv4wPLD4
mD0vRW+n6y3WP2bPS2G4HVDlCXteih6zTKRXn7DnwvGwNncNfMKel6Isatat
u0/Z81JkNDYkHPa8FEYxY3xLn7LnpTA2vOD+KXteijs5bVK3P2PPS7Gq3dJj
Ec/Y81Js7TnlnOQ5ey70n56OP52es+elKPiTdvzsc/a8FNYZt1818GDPS6GJ
M6u224M9L8UNozfpZR7seSnqltfrM+8Fey78vhX+uz1esOel8N7SfU/mC/a8
FL9u15/U4SV7XoaUhlf9Al6y52Wo4uN3pscr9rwMDv6tImNesedl+NYmLf3g
K/a8DEnrz7i3fc2el8FSc+81XrPnZeL7gV6z52Wo2/XxrsjX7HkZtib1mKF6
w56X4cK2PdNuv2HPy7BzfG5o4Rv2vAwhh9o+XP2WPS9D/vev/d3fsudlyKvz
oGa7d+x5GZ7Minac+o49L8Pq101q57xjz8twLc5Ht8aTPS9Dv5t+Z+96sudl
sDEMMHuy58L3q3xVp3uy52W4cmGq+fH37HkZehieZ/3Angvbn2RpdPMDe16G
R0vcKq5/YM/L8Dm3riTmA3teBvngOie7fmTPy9BqZPzyOh/Z8zKsN0x4+sie
l+F8vfO72nxiz8swuXBw2ulP7HkZjlzofePCJ/a8DC6/wifnfGLPy+AUbjvX
7DN7XobG1dRNJ35mz8tg4q2K/PiZPReO34qfXzp9Yc/L0DWw1+jgL+x5GfbX
21Kjmxd7XoaqMV+cdnix52WonBDhxZ6X4ZxzlXHtv7LnZXh6QgiAX9lz4Xjm
tGoU8pU9L8MNww01b/a8DHur5aeEfmXPhf13bYy1qzd7XoYfTvVUzt7seRlW
GV4Y78Oel6HnaQeXyz7seRkM08ezfdjzMkiWF7ao4sueC8e73kyb5b7seRlc
+1d/tsKXPS+D4fW25b7suXC8nZOXLfjGnpehjsvgJ7X82PMyvLG7ZvLejz0v
w9fB0z5d9mPPy3D15PIBPn7seRmaLDx6948fe16GsYYHNL6z52UwHJ7b39nz
cnyWZ4a2/MGel2PPRfOuP36w5+XoGLj+ydkf7Hk5duf5X879wZ6XY+qJU3t6
+7Pn5ehluB/lz56X40FAYLc7/ux5Oe6rFi0O9mfPy1F7zqWRxgHseTkqC08A
e16OVzcUVh4B7Hk5DOVME8Cel+OG4QGiQPa8HIbbeymB7Hk5et/bp931kz0X
2pWv5WXPhd+3OOR+1k/2vBwJxTUO5/5kz8theFyp/y/2vFz8ex6/2PNyTIo7
4Tg9iD0vF5+vD2LPyzE65/YOtyD2vBwmR9bjQRB7Lux/w59DCWbPy3HR8Dxq
MHtejqYz/ezeBLPn5ag2T9I2JZg9L8dtgfMlIex5OQ4bnu8IYc+F/Re5N84y
lD0vh4HD2aHseTmOv2p5OCeUPS8X50+FsuflSE9avW1vGHteDv/o+5tnhrHn
5fCeOf7lnzD2vBw/JkwO1Yax5+WY2WPb4hfh7Hk5DH+eoncEe14Ow/DS+Qj2
vBzDDS+4j2DPy3Fii/Uavwj2XPj++POv3kSw5+UImP3q+qsI9rwcwT+XmiyJ
ZM+F/T+kSrejkex5Obb6TDjZOYo9L0eDMU/OLYxiz4X9qS1YeCeKPS+HUF1P
+Eex5+VYp51/Vh/FnpfjnGHC8m/2XNjf+7cHefxmz4X+Y9s4Y2Q0e16Oysux
aPa8HMsMHTCaPS8X3y8Ww54L/cfw/qwY9pz6Syx7Xg4bx1kd7GLZ83IYHi9x
iGXPhf3fp/mH1bHsuU6cLxzLnuugHHPm8eVY9lyHSzLbm6f+sOc6bDxR9Xf2
H/ZcB3n93iU2cey5DgmFubP2xbHnOqyfPf/iwzj2XAfvvF4Hv8Wx5zqM9J6R
Hh/Hnuuwf+hBqxnx7LlOfN9hPHuuQ9LxALtdCey5DsLVw649Cey5DsvadjPL
SmDPdRjd8OZ6ZSJ7roO6zqq7KxLZcx1aTgjoF5TIngvru8O2oSSJPdeh5/fJ
Fycksec6tBuTfmR8Enuug+HXPU1iz3WIDlA8OpDEnutgeL3j2GT2XIeQXsaO
v5LZcx06pj1umpLMnutwo/kNj5op7Lmwf2u9Kza0Rc916OqTfGd6Cnuug4VX
B/8bKey5DhcML6hIZc91UHm1d/ieyp7r4FKnm/mkNPZch4zwKvdup7HnOhjt
tJz3Po0916Hm+HmRxWnsuQ4vuyjNaqez5zpEGB6wTGfPdegd49wtNp09F473
toath2Sw5zqcGv7MeU0Ge65DVrXZi6Iy2HOd+DxPBnuug1nTjHaaDPZcB8Pb
6+My2XOdeD82kz3XwbJwQbdOWey5Dt0PnDdqmcWe63BohXzWiiz2XIe/byrU
37PYcx1iDp85NTSbPRfO5ztn70Vks+c6TH5519kqhz0XztfItiu757DnOgx/
Eug7PIc918GkdXjN9znsuQ6Gx5tr5bLnOkzXvo0+ksue63DQMGEkjz3XQVZr
ocWoPPZcOH+3tm/RN4891yFo/rnFs/PYc534fF4ee66HxUTLa0557Lke668P
nt4ynz3XI2VYSJez+ey5Hk+7zNjyPZ8918PeMOBXwJ7rEfX71K5FBey5Ho9G
XYvNL2DP9VgwrX3hkEL2XI+33T7NvVPInuthiLO5hey5HqrP018uV7PnevF6
Xc2e68X+pWbP9dApb7dJV7PnevHvixSx53q8sNwRUFvDnushs/6eCg17rhf/
3pSGPddj2ZejH/dq2HM9jq76cL+2lj0X9tfWuOM1tey5Xnx+Rsue62H4cycF
WvZcj7HeyoPWxey5HpKuvT+ML2bPhf0dpz94uJg91yNPdV2dUcye62FyP79L
jRL2XA8jw+PNJey5Hg2vdbrzooQ916N3wrt5g0vZcz0unB1b3r+UPdfj9cXO
g7NL2XM94r4FW00rY8+F3zdSPy6sjD3XY+MhWfUm/38+X49/WyzaDy1nz/Xi
+4fL2XM9+hpeaF/Ongs/71vic6+cPRf2r083WV8dey6sn+LEhjU69lwPG+Hy
+p+OPRf217KDE8fp2XM9zt2cqFuvZ8/1cM1K3XRFz54L62/oIBXsuR43VFEt
Jlew53rxfcB/2XM9WnZu7L/oL3uux/ydq5b8+Mue62FmeODhL3uux/6w3JxW
/9hzPWZOCaiz+h97rkfnDrOcwv+x58L+qLartOwfe64X3/9bhd8Xokds8yFV
7wht0XM9pss2jtNU4feH6MXnr6vKyHO9+D7Iqvw+ET2m2HmGdKwmI8/1GKz4
7hZXld8vUoEjTxMzzwufi55XiPPpq/H7RipgNqBH8GOhLXpegfrZvp521fn9
IxUYU2vId1ehLXpegUZXZpVMrsHvI6nAMrO+yvtCW/S8Qnz/Yw1+P0kFmlxa
tqhNTRl5LqzP5Lyai2ry+0oq8L+azj2u53uP4x+3WKpT+ia3XLLOQikqUfL+
yCRqiajkUsr9UoS0CTEk184ya5zG2clch1E7jGbIbIeVLXdz5nE6czcsM5x9
P599vn2+rz9fjx79vr/H5/J+vr6/7/fzerf6PfnVBaU1z9X1764M93RAfolJ
q7fJjseV1jw3ae7PD0u/d0CeiUkFBYFL2jU3bJ6btDu2V/OBzZFvYtKL1pfX
L1Ra89ykwEvnUxxbIO/EpKcZ58fHKK15blK+FbDXAvknJhW98Jh5RGnNc5O8
C1ZvTXgNeSgmvcq9e2ys0prnJrlGdCtu54h8FFOfp1Fa89ykG71v+fm0RF6K
SRfU7XSA0prnavxeP/xOQUvkp5jU0VAOUmnNc5OeH05e87+WyFMx6UnZynPd
nQyb5yZtP+tbc9wJ+Som+eUt/jTG2bB5bup+V87IWzHpzNk3Jt1RWvPcpDkt
N99v7IL8FZMmWAcUldY8N2ltm5w2xS7IYzEp/Gz+w9+U1jw3dT+avyCfRem1
cZtTlNY8Nym7KiXP0RV5LWo8g5evf6D+rnluUs6rgePLXJHfYlJkxOKmQmnN
c9POD0Wei0m3+2ekHlJa89ykP05+Ne+xG/Jd1Py9zOdTWxk2z03imSfyDrVC
3otJB/d+m5Dobtg8V7r41aFyd+S/mOSR9P7iJMOwea7We6Dz6SEG8mBMKr3U
eFGs0prnJn1Q57H6IwP5MKbOD1Na89yk6htXH0Z7IC9G7Ycu/T48orTmuUnx
+xJ+XtQa+TEmDasYfjZDac1zk+J8mnAPT+TJCCprCJg3bJ4LOtM49ftPPZEv
Iyiy4mThXaU1zwX9e7TfkoQ2yJsRVD1iyNlLSmueC/rERTmKtsifEbQiroXX
fKU1zwW1Dmi96pu2yKMRZD0O69vOsHkuqDRa7bB2yKcR9ILd/CCovWHzXJB1
fGB6e+TVCPrVRa1gpTXPBQWeqJ30dXvk1wh9P9PBsHkuyPdx3bQNHZBnI2jW
o8V7HL0Mm+dCvz/uhXwbQZd3dig+o7TmudD5W17IuxE6X7OjYfNc0KqieqE2
nc1zQc59FnT06GTYPBd08VguZXZCHo4gdm5Y8cjOhs1zQX4XfilK74x8HEEz
TlS4+3QxbJ6r+fjMI9i/C/JyBPlYDWyU1jwXZHy+bd3TLsjPERSVti8rzduw
eS5oS9HlNvO9kaejrj885cg+pTXPBXn/sXZ7r66GzXNBOZXBg/OV1jwX+n7h
dcPmuaD+gflP/qG05rmgtSOuXP+/0prngh7svpSU5GPYPBeUcbHi+QClNc/V
97PyppXWPBd0akdGddBfDZvnQt+fK615Lqik0Lss8w3D5rm6vrr9qVda81xQ
fo9rn7n5GjbPhfYvvsjrUuO/5bbXTqU1zwX99NP2yle+yO8StCmmznNCN8Pm
uaCTG2dcfdwNeV5qfo6uOZPV3bB5LqjhOHl35Hup+Xr1MP+B0prnQvdv64G8
L0HcfeLpWqU1z9X+KE2/1NkPPBdktY8gP/BcUAeH+qRv/MBzNX9HRrs28QfP
1fyl1NcF+IPngk5cCpvbryd4LmhX9vWE7J7guaR068BvAHguySl83dClAeC5
1L/fBoDnkpaHVH/SNRA8l8So7tSyQPBc0pyGhnTguaS45aFlI3qB55J+b1r4
6Jde4LmkEb83ip7dGzyXVN3mdlNLa55LCsv7obBpEHguyXpdqUMQeC7pZslH
B6uCwHNJo/Ye2O8YDJ5LEvXBaUXB4Lmk+eV7fLxCwHNJF512f5wbAp5LnccX
Ap5LOj6uamF6H/BcUprV4LAPeC6pbLT/Pd9Q8FxSiflFbWkoeC7pQl71zf2h
4Lmk7iMnzurSFzyX1MLBdcCmvuC5pE1unvlR/cBzSXmHv1t/rx94LumA1VAp
DDxX4z1o3ZXjYeC5pF6LruVcDwPPlbYalISB55JWFQcvjQ0HzyXd9pHFJ8LB
c6mfj/UHz9X8btwVf7M/eC6pqfVANAI8l1TfaFl1WQR4Lmn/k56eTyPAc3W9
ec5BwQPAc7Xe3l1ZHEzguaQ2JR5r5hN4Lim7vfMtfw6eS52/wsFzSS9jn9fU
cvBcra/omU5hA8FzSb86r6y5PBA8lxTi1MktIRI8V5+/rUOz1ZHguaRxB0d5
PokEzyX17R46ImYQeC5pQM22PnsGgedSvx/9Jngu6eiu1m5n3gTP1XwOcOgR
Nxg8lxTs8tuxg4PBc6n9aBR4LqnngGZf5UaB51I/j40Cz9V6aJvVozIKPFfr
eVn2jS+HgOeSjEXTOvWIBs/V5+/N7VofDZ4z/nn60msRQ7HfGT8/doHXnqHg
O+MN/ZGGYf8zrvORwXvGy9Xyey0G9YDxb736/O3DGPCf8YZ+sDGoD4w3nH+O
hR9gPNfX8VlhLOoF41Pc05JFLPwB43lXtgdUvoX6wfiqOzvSM+LgFxhv6G8Q
h3rC+ISCGcMOxcE/MJ55y+Vit+GoL4zHyzH1dcPhJxhnXrfPtYxHvWH8wObw
oJPx8BeMJy9IbPlwBOoP4w15WCPhNxjft+C/2cdHoh4xXvvu8pHlI+E/GF98
71HN4ATUJ8avDrvbszABfoTxhv7ao1CvGK86V3v041HwJ+r7n6rsnTUa9Utd
z8p7Hg2/wrjVjrBvIuoZ48ff3jMoMxH+hfEft8wf652E+sb4PyMmRBckwc8w
Psk6DpiEese4dXsfmgx/w3jDcehk1D/GN5UuifccA7/DeN+MEvfyMaiHjP8Q
tmdL5xT4H8bfS6Uqh7Goj4wPbGhgAj/E+NbdrhurxqJe2utjHPwR41seOS4+
OA71k/HidX9fGTEefonx0HXLbz0dj3rKeMPvvRPgn5TOT9vQMRX1lfHKOXdO
RafCT6nxCu+duDUV9ZZx67hsbSr8lZov9/GeS9JQf9V4+k3wc5oIv8X40XbX
3t88EfVYjd+uHUc90uG/GH9+8f7evemoz4yvfly1zzMDfkx9XsWKvAsZqNeM
56zf3CRiEvyZWs8Bb7ndmoT6zXjIvyKT10+GX2N82tsdfyydjHrOuJUmFzkF
/o3xbZ2iWmycgvqu9lPts2uNpsLPMT7D9G/0YirqPeNH3vNqv2wa/B3jVnt7
Nh31n/FT8QUemdPh9xjf0N91TNl08IDxZ5l+vk4z4P8Yj7wTklM4A3xg/HZE
dfDEmfCDjMeuv1BzcSZ4wXi29YBqFvwh4/9pMj+1ehb4wfjXlS+d3WfDLzL+
hfvDE9WzwRPGXawXGDPhHxlfd/J0eVYm+ML4k9MDIzdlwU+q9VVhFD3PAm8Y
L5lWtHznHPhLxi/XfakcEvij9v+z6R7mXPhNxp3Fkl5js8EjtZ4iWjR6mQ3/
yfh3zXpuDJkHPjHu3/ydXbPnwY+qerv1dMX1eeAV4xGTrcAw+FPGH1j9OReA
X6peeVod/eBX1f/f98osyAHPGB/q1jbxaQ78q9rvnXPzFi0E31S9tt4nXwg/
q+bb6peZC96p8Xk5ccUTpf8EaYme2Q==
               "]]}, "Charting`Private`Tag#1"], {}, 
            Annotation[{
              Directive[
               PointSize[
                Rational[1, 360]], 
               RGBColor[0.560181, 0.691569, 0.194885], 
               AbsoluteThickness[2], FontFamily -> "Arial", 
               Opacity[1]], 
              Point[CompressedData["
1:eJw8nXlcTG0bx0f2PWt22UNItqwnsoQohBCSkNaZ9r0pItkqJCShKKKaJUmZ
sUTkSZTIVtZCEqIQvb+7c53XP8/n+7mXc2/n+l7nzEzPAGvnpZs0RCKRfiuR
iP1X+GddIrGd2LWTuj7p68NF1mbcxz4fu06y6kxsxbmc0/zof7WL+neAXZbb
AVvO2n9nniquG5WLufuZST+mafVV+3a9OO+Vjxu3ZHhv32Mb+1B9L65z55tF
X99oqb0/DB3bKtmP2/fYLtlsbh9qL+XKj/3eIDLuo55aarr3sFMw16XF7HY2
C7tTf9u5sLDgEYGhTdSZ89tpjNy5g0tNSur98npz6j+Uq8gNqhzz9JdqsiLX
4+qJMC70XciIT44NKv56e7i6bT7qtS51qox+IZ+WZOzjEieLi38d/a3irx/O
RZ9/mVty+7sq5qZ2qottBFcXYrXIxO2Hih9PJPe2Xbl7/zXVqme/Gi/IZfT1
+xkV8VXFj+8gZzVw/IbA4EpV7zEvBrcIOsRZhYYeeC39rOLHG8WVhZu1GbKq
QrXaprFHruzIiq9vplao+PFHcwV1uvoXf75RHT3S+I+r5ty3FRq/ofkc5eIi
55h9qixVleTXLnuTcIyLazEqbljBS5pfDKeOdLXu+PmpqmezFR1GyY5zZT/v
vtiofkrzjeVE55sbKHs9UVnwHXLSmdH1eTnFNP84ztB44J33uwpVJpN2zbR6
F8epz61cOdTrAa3HSU76cP2v6X/+U1UuYT2e5EQf8jO6bcmj9TnFicKfVPWL
u63a7VD+J+nrKc7QO6Lig0kOrddpTm1TH5iTcl01cmd3TAF8IGLroL3Xaf3i
Oamk89ICs+uqvJNz0r//jecM26lufm5zndYzgZM2aS0Jvn5VxVarR7MznGhR
VeCRpZdofc9w0sXasq0DUlVtHp8WT29zlhMVX/buVppE6w2OHT3f8U+S6hyb
rmYiJ0pu1y1pSTKtP7jwiPX5ledVC1h33ZMwv7zo00ZnaT/AD2TzS/xPqRqX
u885TlSvGuzW+zjtD3hPv07pJgdVbPUKBp7nRFaGqxJkUtovcMEO2RlbX264
5f7rP3SSOZG4d+H4+AiO3z9ws1dtdIoOcHfQW68xFzhRq+W+A4/s5/j9BFdv
rjG8tIuzjfjsx024yIn+9fzypGc4x+8v+FT7HWsyj3AYHKacwolUNwx7PjvF
8fsNnjPmtIVTEmeOw4Mt5UTBqQ7zr6Rw/P6Dd25fqnNHxsVj9R6fTuWkmlpz
j61XcPx5QLn6uc/+kQqu5m+R14ehaZy0wc9t0Q8Zx5+PNE40dtEI/0Mybnbj
AUB5u34hzmEKjj8vKK+70Snm1SUOm8cmxElD1s85qc7k+PMDXrVZPzrqCscP
D9wwK1H5IpPjz5OMEyW22qWVkcmNa/wn50RVSfFbXlzh+PMFrpMsX85lc9vU
d3GC5Jy0o87PkXVZHH/eUF5ZnL5E/wpXiN3HmnBS85NDT9y4zPHnD9x9ygfL
R5ncoMYOFZyo05+78RpXOf48gkMmlD70VXOujRug5ESbls8KzFRz/PkEz/3a
eq1Mxd34oYMdVnLS2RPWN+t0lePPazon2mGtvrfiKteZHyBnmGtRoNNbzfHn
F+zRwbFnoZprHF1uOifdeWitS5Ga48/zJU69/mP5ojlqTnb8y9lbCy9xhq8b
vj5sq+b48w1Widf0tFRzGo0TBrcvnn/7vZrjz3sGZ2hfWlRVo+aW8geGM/w2
YWXHcDXHn/8MTnq0YoJTDzV3ik23KAPnL7/nkqcqjr8fLnMirf+is8pU3DfW
ncVlTqq2mPXphIrj7w+UD1r0r38HFTeLHf9nrH7p+bTSqxx/v2RyIoeV1TUX
VFzj8V0H/n581Or1ao6/fzI56YVxa5q7qrlXPmxDUH7c1MumpZrj76crnCjt
/tjVQ1Xc2MYDDn5w9GfDJBXH31/gOYYj7B6puKBDRjgyYOcMXVmpiu63LE7U
vChYsfQq92Bg4wZzoppe3f9tyaL7D1z1bXv45SvcABb9P4M9U7SrNmfT/ZjN
SfcEdf62TcVJ2O0hzuZEdvGzcq+o6P4ET1Xmpm7N5q6x3f0OtpVvntopk+7X
q5yoYUxF/toMTpO/ITnp/Y+V/u0v0/0LPtzKZN+TTK5x+X6hftTvG2Xnr9D9
rOJE53I6x/S+wjUOzw+sNuq43T+T7m8VJ7WJHL3rB9at8Z+ak3aY75zaL4vu
d/DV3zUpWllc4q2FuKPVnGhwj4YhczPp/ke5f9+fC1wucWa4G3FGOekRc3Xg
JyXFA9Qfv4br55HO1TH73AT/rGm90zeD4gP4npntsS6ZXFwvdkNc40SlPuum
WmdSvLjGSRcY7Z0VeZkzbtxglO8vMBrZcIniB8qbdnwTtyCdqz7LBgg2vCXp
FaSgeALWG/Qua7Kci2aju4v2hb/u97OQU3wBD6jYtXG8kmOHa36765woouXt
B9eEeANetq3/7kGXORZNHi4Cd7R7slSRQfEHfPXzshM/0jl2WnBkONF/94d+
9FZSPAKH9mgzLlfBNU634DonndL3Q+gyBcUnlJffb7PYXc41dtf5BicqWm6q
nSejeAV2/t2h5JicawxHy25w0pUz767snU7xC+V3464ZxWdwfPqA8gM7ykqO
ZlA8Q/lxp29XY5VcYzh4DDayuWHVP43iG3jgBvu6Dhe4wMaAc5MTHdDK3Gd8
keIdeMTbBdPbyrhhjTcQuI328LIzCop/Nzlpy9F3ypKV3P3G9AJcX9nNbKeS
4iF4vV+q5lwl58luhxdobyaJ5jopKT6CzUM6FA5QcP3Zce6Xw0lHt3vbW0NG
8TIHPu6jHX06hbvNjp8V2Lw6qfjkRYqfqJ/brO9w/TTOuTFAgvu+ztqNOM3H
U9QfstRq4Op0Tqvxhkf5ydBo803pFF9vcdIXHSP+xim4xuENvsWJagc4X/6d
RvEW/C/suml0Cre58R84xL1ZpU8yxV9wT9shC/LPcyx5QoTF/aa3N0J2keIx
+k8fZG2vL+NYdPT6gPIp90rG6SspPt/mRK5GU0pWpXPrGjsEj0ls59xDSfEa
PNWkqcU8GdeiMUDd5qSuXSefbZFK8Rvlhdecoo5e5NhudL0IHv747pSHKRTP
UT9iWYXPuVSuMbv7At4z/9rClWkU33M5UYKOes4GGfeP3W5jczlp4Itc9QgF
xXuUZ4RMqdqj5M6w4+yC8lMDtoTlKyj+g4s/3fselcYt5ifMidbd9rileZ58
AJ7f/1O4wVnuJ9uOH+DbOe/77jhHfrjDSbe+D0z8mMrFsulOApfnnDLRUpAv
wD/FqUUtlNzcxgW8w4lm1BzQ7qwgf6C87c0j9adkXFWjHlDewaPo9fE08gnK
dY333VelclEsvP9BeYN655OgFPLLXfim95aIHxe4xvA8Hey/OjFpUAr55i4n
9Vv5acOVNK4xvAaw8nMFG6YoyD8o7z3/xXAvJceHP3DdW58ZngryEXjahdEf
tGV8eNHIQ7yps6+xTiE/gceUZN47nMw13r5G4JKCqnYjkslX4DZD71UlXuAa
b48QcE3J7ZF7UslfeRjfzEVDPso4/vihPOPQH/FDBfkM5bZxTTo0U3KP2Pa2
usdJpR8Nl/aWk9/ucaKH5pVXbFI5/8YRgpfYm30MukC+A/+5Osd41UVuSOMB
RPvzmk17l6aS/8C/V6T1tJRx/91r/MdJN/s7e72XkQ/B404pJtXJOPfGgPof
J52+ZXDCIjn58T9OlLOg+8wLcq5v44FG+aZLUzX/yciXKP8a9qvPvVQup/Hx
CvxlT/qIXcnkT3BwzeXAB+c4x8YADT6rv+CE80XyKfjCmM5PXWRcY7jqms+J
uivnvDmqIL+Cu43aujpGwTWGgxX5nNR6Q2jMVRn5FuWSYa3FWmkc//gFbjE3
7ltUKvkXXFgQ2bo6lWvH33C43+9ftJ+fRj4GLz7VdaNpGtd4XHrdx/NIWrrr
+TTy831OFOAvOnhJxjVuhyW4g1xd+UROvgbrr/fs20/B8Y9naD+k7zD/VnLy
NzjSQvOhQxrX2F0p6lc2RF8Ylko+L0D+6zyj1/cUut8LEB93XLtul0p+Bzvu
CvkyKY3uf9Q/Iw5f2kRGvgfP7rRap15G8QD169bazD4qJ/+jvNf9rnWRcooP
rP/rx1O3yigfQLlixLOP71MpXqA86UBsik8q5Qcoz0yN++knxA+U6z+oDekr
p3wB/CNH2e6fnOIJePewrcec5JQ/oH3fsDZVdjKKL2B9eeuO/WSUTzzgRL07
T3a/J6N4A37yoP8kUznlFw846dy58b8SZBR/wPsvGVkZpFG+gfrvdtR9XJlK
8Qh84sSEoF5plH+g/qpiq33PZRSfHnBq0btyx9YKykdQf5qG072TcopXqO/e
4qTWfOF5B/zjU9rJVWkUvx5whkrlXouqNMpXUL42ed34XnKKZygfNqbT90dC
/gKe1m+2n0RO8Q3Xf5et/eSsjPKZhzgvR7UiV8ko3j3k1A+q+0hvyCi/Qblz
wsXysXKKfw85w/JfEyV6csp3UH9U2357y2QUD1F/5XLJM6wXn/+AC/a9enhB
RvER7eeft/+XJKN86CEnyh7R/xj8xcdL1M+WBVp+TKP8CPzuxEWdZjKKn2jP
hT/SxPMkv71of8p46Sh/OcVT1G9hNWdGlJzyJ9S/rP9xaRs5xddCPM9EO7uX
yyifKuREN7lOeuvlFG8LOfWRMKNKDQXlV6h/rNXy+RVyir/gEYMLpTkyyrdQ
P7u7l1Z2GsVjlAcbR/3DcymffxUivrf41QXPkXx8Bq/t4rlBU0n5GOpr3anc
PERJ8RrlC/1ankI+x+dn6L+b6bqyO2kUv1GeNNomdkQa5Wso3/HoXg+cBz6e
o7+xgWUhuP/5/A31V3xzPoH7gY/vRZxhiXdJwEI55XNFnKhgV9cJ64R4X4T8
0K1l+BAF5Xeov7to27EvCor/qB+2acd9+J3P94o4dc2Svi/y5eQD8KSbEXYm
Msr/0N+Wd4OV99LID+Amg7zr/GSUD6K/lbd73SiWky9wvcGLHsU9V1B+CE79
fr10mJL8gfoXbV1jnikoX0T5ownWgdMU5BOw9ffuiglyyh8xHu/fY327CH55
hPPQ/eEO2zTKJx9xovynUVF5aeQblO/SlO1cIqf8ErxoRJnqh4L88wjPE9+T
bqmUlG+i/dmpERaTleQj1K8/3n3JIgXln6jv0ynlzRk5+ekRp549w/0/Kznl
o+AJayZdGCUnX6H+ui//vFJklJ+y8uoXOYEy8hfYuGp5wSo55atg8YDUqjFK
8hmuHzj1VMIJIX8t5tQjJhsekKST34o56cTpLXtZCvks+OMPn8lv08h34Kub
Fh/OSaX8Frx5f4szu9LIf8WcYV5p7WIzOeW7xZxIt3i0e5KCfAieNCzYZ6SS
8l/wsZLHplgf3o9oP6N4415DJeXDGJ/Xz9szRyjJl+AmU17ccFZQfozrf47v
5K4lJ3+CbV9OKm0m5Muof3VbxiPkT7xPwbfHHOgil1P+/JgTxSa4b9qgJL8+
5tTr9wV9cBHyaZTnXZqRPCmdfIvyhosOLlOE/BrluyP6aryVk38fIz9Z4dZV
KeTb4E3Wb/Y/TyMfP+YMY29q5r9Ko/wbfPJEO40PMvIz+t+zdteLuwrKx1Gu
s3KI6YZ08jWuN+bysa+30yk/R/la7zipXEn+RvnzkSuCeigoX8f1V6+W3cf9
zvv8Caf+0cuMvdfifQ626xP4fK2cfP6EEyUbHJhxS04+f8JJ5T12lHRTkM9R
PiWuzlVDST5He+u9LfTHpZPPUf9I3CudonTy+RPOUDNBZy2eN3mfo33f8TfW
/5STz9E+yMBlCeIh73PUH6Rxuvk8wefg6KInnoky8jnam2y1sshSkM9xvT/3
Iy9OTCefo36RQfDX9enkc5Q3TfeNkynJ5yWcNGjKhiMfFOTzEsT3WeVdbYX3
i+DVr3LvvJOTz0s4dTsu+QfyTd7nKK/d2rx3Jzn5HLywz9HRiMe8z9F/xoND
sxoU5HO0N9hzoN3/3y+gftuYEeXx6eRzlB+RnFlYqySfg++dSRkeqiCfo/7s
PxbXnIX3Dyi3mzp12W0Z+bwE94tv5cRrMvI5eE+Fw1QTwefgDZ27zZMoyOdP
OcOVu5qLEJ94nz/lpOKd0wz2pZPPn3Jqo7kH/luUTj5/iuextIIetQryOXiN
5RYH+JT3OfpzHRxgXS34HO3/Lhy721tOPkf94CnvHuxVkM9Rf3/noLajleRz
lIdlvlcbCO870F70JWL3ZOF5COObkjV28V4l+Rztnx4emJKtJJ+j/nzrHOlK
Jfkc/blqHZtQL/j8GfJB3cX5csHnzzjDn3+DfXbIyOco3+nW3rFUTj4HexY6
r4xSks9Rf19vDXFQOvkc5U6fMkY2Tyefg2t2/datUJDPwenhhT01FeRztFdW
uSz7Iyefg0eVJMVxCvL5M05k/e1eJeIZ73O0t76c8ChcQT5H+bfA5gbFCvI5
2i86m3JrrZJ8jvKGzrkrc5Xkc/CLSQviLgvPa8850VHl96D2SvL5c8SLdaMm
LFCQz8FLNJa8Rz7I+/w5J03bMV/dRPA52ltX7mk1XPD5c079r+pIfZCCfI72
nvIxTi+E9zko/y7WKNyqJJ+DpQptTZXwfgf8ML6rm6+SfA5u6DGrPFrwOa7/
UPvvCzy/8D5H/7n95l7A+Hifo3xB+bzKRMHn4OeutufChPdB6C+neOqP80ry
+QvE+3e2gzopyefgObscsx0U5PMXnKFGZEYZ1p/3+QvEt6joN5WCz1F+/pNk
jb7gc7TfMjvMv0RBPn/BSR/v+3O5m+BztK8d+ur4Y8HnKL/2PWaGiYJ8jvYL
3h/9jXyF9zn6T8uz+RmkJJ+jPnd3/Z4OSvI56m/I6/0D+8X7HGy8YWaHVgry
OdqfnlgU46Mgn7/k1D9Dmi3orCSfv0Q81ar1Waokn7/kpCftRndvoySfo/7v
OQMPJyvI52Dzj8OKQ4Xn2ZecqMfANk9PKcjn4GdXd/XMFXyO/hcFnVdfVpDP
0f+7iSMr5QryObiGa1NxX0E+Bze7uKM/4gnvc1xvzItrz3IEn6O/hsPl0esU
5HPU99JTlo9QkM9x/XfPj+rj/uF9jvYX78SOUirI56U4X5fkJp0Fn5dyhnPa
zC6Er3ifg9X/vc65riCfl+L+EreZLVOQz0s5aUzBhBf1CvI56q9e6a2erSSf
o7z3udp9vxTkc7CT2DIB4+F9jv4ilbMnJsnJ5xjPcEPnkLaCz1H+2D1w2HcF
+Rzt7webvbytJJ+DTd13pMUKPkf7NorY/ELB5xhPhNi+zx/B52Wc6IhHD70i
IX8v49TxTZbYdVCQ31H+bXTy8qMKuv/LOMPm61b8PKwg35dh/LFtT2wX4gHq
P/mgV4P14f0Pzvyivd9ISfEB9fWHcV0jlZQPoL+nfZUTFyopXuD6D/NfOPgK
7/9Qv/uzbQdz5RQ/UP/goQjDeOH5H/V7tx0Z0VuIJ7jeTZ8NU24pKH9A/f9K
2sjHKSm+oP6vcQeeLlFSPoH+l+m8Lh0lxBuUX0iMVj4V3i+iP62c4FHI//n4
A7bX6TFrj5zyDfTf3W1slrHwfIH+suUfxx6RU/6B/voO+qZ2E+ITys/v9I5b
r6R8BP252hhf9xOeP8ABIZPGzlFSfgJ+1X2wTbbwPMK47HUXL+HzTfS/lAs3
mCrEM4znvun524i/fP6C8vNLXP6cFp5X0H7QEYPNh+WUz7zi1K19A3WmKyje
veJEOqUD3xsrKb95xRke/Vrt/0OIf6846exOBwtDlJTvoP6ZwPkjlgnxEP3d
uBg5frCQ/6B94gmrg0+F9+ngFt6D/7gK+RB4cvNY7RVCvET/iH7jSoX3r+j/
bGh9brmC4ifK7yVoGLRUUr6E9p2UGv5NhOcj8KGJidx3IX9Cfd+J/Q/ZCfEV
5Vem249UyCmfQvnLlLUTRgjxFtcL1Ov0yUZ4X4Jyk3fDFHpC/MX8Htfr13YV
8i3wr7Mj2wQJ8Rj976rtWo794/Mv9Kd5yr6bXPg8gF3/0/1vv4V8DOUur170
XSOneI3rnek0MqxGyM/Q/+Ge3bI6Cc9jqP/4U9jjm8L7F/RXEf3nb44Qz9F+
1jVl4i4l5W+o79m5+oulkuL7a056IabBNFnI516jv7Cac+VyivfgY3nn1gTK
Kb97zamrjGo7Rskp/qM8/9eejKtyyvfQ38ZVjybBr7wPXnOGpyKvTv4qvM9B
+fo5b57bCn5AueT4904iJeWD4B0LRj6eoSRfgLU+emjFKyg/xPUH3LcN2y48
D6K/5qGGf6VCvojy32W3PF2F96Uo97rzfp6pkD+iv5qws/22Cn7B+POkP1L/
Cfkk2o+uL/P7KPgG7Q/3edjUR3i/jvLdeyMzOwn+AZvnXtS6JKd8E/1Vt/2V
dkBOPkL73OCVzefLKf8EGwx7dH25nPyE8URt+e6C9nw+iv6MB/9esFrwFeon
7bCwyBPe36P/GxpJ63IFf4E7zgp+ukL4/A71d7pPHJolJ5+B837HzzES8tc3
nOGIhFH3G2TktzeIp63NY34K+ewb5Gdx9usN5eS7N5zaYVzfZU+F91Vgj0TV
td0K8h/6q37um/FWeH+FcrfvRmu2Cz5Efyc2bKvIFt5ngY/PMGnXRU5+RP25
Jt6zPgjvtzAeywtOZiuE51+Up77aYV8rp/wYnN/kWHEvBfkT3L7/7ZyWQr6M
9us9IqZUCO+rwQ2egzybCPkzrr/rwpzU7oJf0T6r17VZ2UI+zcYfN31RH8G3
mF9k5JU1x2SUX6O/H3/0Wv0nI/+iv47n543zFt6fof7Hw80CRwg+Rvm4h751
DkL+De78wF0D1+f9jOvNTlj4EueZz8fR/2Vvr9aj5ORrlEs+/74C5vNzcFzH
Xh/nyMnfuN7jtpX5m4X3b+h/7m7L5vaCz98ifudOeZ0m+Bw8MCZoZaWcfP6W
k47Y8bn/N+H93Fv4YejJlanC8/tbPN9ta2mwQHhfh/b9DmTvaRA+n0P91e+q
39fLyOcoX+rfamgHOfkc7SsUHjUD5eRzlAdP0gkbIiefo/37ZQs3zhd8jvLA
Xgez/ASfo/3hTZnHY4X3fRivw/Di9ZuE9/toP8Aodn+d8P4P7V/3tQlOEd73
o7yT7HWblzLyOco399pZYiq8L0D/LVcHDTgvJ5+j3NHKcOtOwefgzy0ysvUE
n4O7jMm7+F5GPkf/Kze0mVkkI5+jPP1+9c7ewucFGK+6au/2EcLzB64X8a2j
/h8Z+Rzt85qczzgvI5+jPEYyjgPzPkd/luHtsquEz6/Q35U1/ypwf/I+R3mH
uFkDRwo+R3/FKXufPRc+b3jHiUyDgmeGCu8j33HSlbsn2uwXPn94xxlapG+7
j/XhfY7yCwsG/tEWPo9Auf8UK9OBwudj6K/1CNmXz8LnE6jfcv7yO+mCz1Hf
VCfAHuPnfY76ooQtxw7LyOfggHcNazNk5HPUH//Da/g+Gfn8He5vy86jjgrf
x0L945WLkmKFz9/AObo6dy8In2+g/aNhE3YHy8jn4KXiN8/nycjn6K9spcHu
jjLyOdr/83JPAfM+R/23yx63mygjn2M+jd83ED4PQXvrhKwJ42Xkc9SfmLEx
boDw+S76M7t6p9lE4f0p+FtEtqu1jHyO/paXt7TZJLxPRfua9DeH2wo+R/mT
uSea7kojn+N6JVOOaaxMI5+jv01/7+xxTyOfg3dZO+V/TyOfo7+qh6/85sjI
5++RjyfrTvuRRj5/j+fPUxc0PdPI5yhvzJfSyOfvObVzRtv4n6nkc9R/Zm7w
on0a+fw9J3099YJsgPC+FvWzRudVa6SRz9FfzLri4PfC+1uUd8i4f+Z3Kvkc
/ak1/liOFN7ngj8PK1dMSyOfgx//t3r291TyOa5n8dvdJDiVfI7+N98vaN49
lXyO+mNb6S3/l0I+Bxc/W7R3UCr5HNdPePt+07pU8jlYfX+8gV8q+Rz1lz2a
US9NJZ/jemNPbDuCct7n4PlNio62TCWfg3NTwybpp5DPwav21ATZXiSfg/eX
ZPVrI3y/Ajxu/K9r5hfJ5+CeLXa6/L1IPgdv3BcWH5xCPsd44h6uWD8thXyO
8j9zW4+/dJF8Dk5Zc/IYd5F8jvpT33yX4Hq8z8s5UQvpQr+cC+Rz8CnXTZ9n
XSCfl3PSa9HPVsuSyefgNW1uXvdNJp+Dr8wNqml6gXwOHhUa+fTRBfI5qx/5
eovJRfI563/RzU6rL5DPwTPnbZ0hSiafo77ZoVnW8nPkc5THbptxY8M58jmr
31x33YNz5HOwv+Z43S3nyefgG6OOaSacJ5+DIzOmDj92nnyO/tW6G0aKz5PP
Ud588JiE9ufJ52C7y5cWpp4jn6O+a5/2vUqSyOdgHfnMoT2TyOeoP/7qvaZH
E8nnYMWLUK2SRPI5u759VPuNSeRztE8y/9sqL4l8jvKXyXGfryWRz8EO040M
NieRz8En477Hfk8kn6P9Ie97WbqJ5HOUf/26t1O/s+RzcIeXsljlGfI56md0
Mf246wz5vIITrW3hOnTcWfJ5BSd1+du97t1Z8jn4qu2d62sSyefgVS55f2+e
JZ+Dawtqch+dIZ+jvxt7b20pTCCfg8O3W46KSyCfg4ftHK2bmEA+R/tB65r8
Kkggn4MjF+u2lieQz1E/dtbeW3cTyOcoV/YaefBXAvkc5ea5y9bNPkM+R/ms
x4eajDpDPkd5bsVcb+sE8jnKk1TR7RbGk8/BywbOm+V2mnyO+j9nu62xOU0+
B+MZwOD3afI56pscO3qkMJ58Dh5m927Cq3jyOeqXGwU7X4knn4Pd9Xb3048n
n4ND5sQtv3aafI72c2c6qJeeJp+DzY+4Tnl6inyO+usmVFw8cop8Dh4oN150
9BT5HGzjGRSpcZp8zvbLI6vtntPkc/DrhR5nUk6Tz1H/Fnfm4JrT5PMPiCfh
2q0vnyKfgz/Xff4+9hT5HPzUWX5EdZJ8zupnpOrGnSSff8B+b0m6ue8k+Rzl
RtV715w/ST4HqzMcZ+WfJJ+j/jTX+QrbU+RzcL+LLjVTTpHPwR+eh5ldPEk+
R/u2QVOLSuPI5yg3bTNh6uQ48jnrv1+Jv1Ec+Rzlyj6tU0/Ekc/Bw+9pv/kZ
Rz5H/S/eWku/xZHPUT7PsrRtVhz5HOXfHsSJ98eRz1F+rX/AP9848jl4bvnJ
NeZx5HPwnbpsp70nyOfgVu9bizbFks/BZk+Wyw8eJ5+DS4eLa4bHks/Bo6a2
sJxxgnyO6+vNqq/sFkc+R3l7ee7aASfI5+Di+y5tB8WSz8Em9VrDNY+Tz8G2
U4zCbGLI52DRiP2LPGLI5x85UZWvRfSyGPI5eKJ+QMHWGPI5+MBx90MtY8jn
4Mpm4ztNjCGfg90H3WkYGkM+BxtdGDOu4hj5HPzzYPYAm2Pkc3B76+/yXUfJ
5+BTt76MMz1KPgeHflR++3GEfA62OnB3cb+j5HPw9W4d9jw6Qj4HL7dt2Pn2
CPkcHP9y2eTPR8jnH9n3e5K+nDxCPgffmPY1e+oR8jn4lk33uf2jyedsvkV1
U+8eJp+DV3nudM6KIp+Dra80ZEQeJp+D0wcrThtGk8/BIybpTQ+LJp+D7Uy2
nL9ymHwO7jPzkFVkFPkcHNkxWVx5iHwOtvg3K3VoFPmcsYPWDbso8jk4rkK8
cWsU+RzssuG/qPeHyOfg7TrSlyMPkc/BwR22TOt5iHz+iRMt/jpe7HKIfA6e
dt7bJPkQ+Rxc0iPEyfAQ+Rzs7KEcOuwg+Rx8e0uERHmAfA42LJ7SoeMB8jk4
ZOKem/UHyOfgXKMph6cfJJ+D77X7vaLrQfI5OCZR5Bp6gHwO7mxl5ZwTST4H
6z0Km2EQST4HX8o78elhBPkcbH5zU2V6BPkcPNuxrU1qBPkcbHGmvnZgJPkc
LP46sGR2JPkcrHtoqqVhJPkc/GP37NGrIsjn4KItPUJTwsnn4B4nPNJNw8nn
4KFm7/Scw8nn4HUv7rrfDiefg6PVXx4vDCefg0fYvjzaOpx8Di4+cGlk+/3k
c3BNxp91U/eTz8H/5b5czYWTz8GxQVZnr+wnn4NbPQ4rjNlHPgdnvg4MGLCH
fF7Jidocnp2s2E0+B3vdCFnefw/5HHzUsXezIfvI5+AMnR9r6/aRz8Fvs+M1
TfaRz8GndDSsx+0hn4OfON5cci2MfA7W2ZSwe04Y+RycOadf+PEw8jnYbVDT
86lh5HPwmUGm5xeGkc/B3c3+fLkcRj4H22V0zvMMI5+Dr48oXlkTRj4HL71b
m28VRj4Hawe+6/EnlHwO7hcgj+8QSj5n41c2r9PdST4Hu1xK5MJ3kM/Bxj5a
msU7yOfgadnalmU7yOfg1An5Id12ks/BioOLJoTtJJ+Dw+Nu1cbvJJ+D6359
uWa/k3wOVj96PDcghHwOXtE03vb8NvI5WDOrYfzqbeRztl9pWmcvbCOfg7v6
zus0K4R8DtZ4v9QoI4R8zub/5pF1SAj5/DPO23zVr7fbyOdglwE7nf8Fk8/B
LZJGPckMJp+DNZs9kc0KJp+z9tkTe48MIp+D67QjHjdIyefg1BWGbzKl5HPw
rIBzudVB5HPWX4j5qlHbyOfgmqiOB/tuI5+Dc7/rf+4YTD4H/7Y0udRNSj4H
G9bsTrnjRz4HZ4xZP+eNH/kcXOld9MnCn3zOxhN0XO9YIPkcfM/FadGRQPI5
+PrX/GaTpORzcHiQTfX7QPI5eKnj6BY6UvI5OLFvcKGZP/mcjSez9FmhN/kc
bNv30qhmXuRzdv19dz8meZLPwW+3xJq/9iSfg1udqNWM9SGfM356MizVl3wO
tvjR1DbBh3wOHr9h/9tF3uRz8MFeryUKT/I5+PmnmEVv3cnnVfD/v38NOW7k
c7DOlMopI93I5+Bc+RH/v27kc7Co98atTzzI52DbLd8P5HiRz8HRnwf1WuJF
Pgdbmm20X+hJPgd3NbTMGexGPgcPHr4zyM2FfA5OXTBoToWYfA62mWc6MUxC
PgfHZGyetkZCPq9i90uVZ7yEfA6uDkwaHyMhn4NbSd5VHpeQz8Hqy+MefHEj
n7Pr3d9954EL+Rz89lPP9S3F5HNwmce6Zcot5HNW/6xUZ8Um8jlYqmW0unQL
+Rys9y5Bb7gj+Ry83V65M1tMPmfrt9zWWuZMPgdbzJaUGTiSz9n6JYw/sGIr
+ZztR/OQbUpb8jlY+3nA1KAt5HNw6KzPnfU2kc/Z+Kql3cytyefgHtcma0yz
Jp9/wXrlvSzXtyGfg8NXR358YkM+B4trijcd30w+B4vueQ//sJ58zsprfz5W
W5HPwanPh9cfX0E+B5dFzfzisIx8Dtbumd4n1px8Do6LcGjyZgn5HGyoVfE6
1IJ8DlZfURv8tiKfs/HdOjd52EbyORtP11PVh9eRzxn3V5mrzMnnrP/OfT2O
zyGfs/7V32qzx5HPwVZashkdjMnnjG9pbjc3JZ+z/trvM5u6nHzO+rvVLOnh
YvI5m9+FZVn1s8nnYOny6ZW3Z5DPWX++fy74LSCfs/6OZ6zLm0U+Z3zmTBdV
KxXvc8ZlbU/vfjOD9znr/8WNT71nq3ifs3LplXkR2ire54y7je5u0pd8zsbn
ouzrMJt8zso3Tyq4P5R8Xo3/TonZN2U4/b4XLB11vc+KhSre76zcYXDr63NU
/AEBl+n7DO46k37PC1bvPue1Y7qKjwesfcCT6LoxKt7/jJ9eGVM/gn6/y/rL
2943f4KKzwfAccG5sV2NVXy8AGsWtvzbeamKzw9Y/6u8vwWsUPHxA1x9YN7f
7qtUfL4ANkyWdOtooeLjCWt/wH5fzGoVnz+w8t0JxleXqvj4wq5fPmiA1yoV
n0+w+WTvyXaxUPHxBmz2/Y5xjoWKzy/Y+Purp1qaqvj4AxY7TOxzyVzF5xts
PLVtAmevUfHxCByakuKetEHF5x9g7QU6U5tbq/j4BE5N/PS32Xr6/Te7/tf2
AxPWqPh4xcbbNaXw5lIVn58w7tYrydWSfu/N1sv7pb6JtYrPV1j7fSuzTbeo
+HgGzu13crPxJvp9N7hViFbBoo0qPr4xvtX0+gQbFZ/PgA167UiNsqbfc7P5
3JzkabtZxec3YNvFD8SLN6n4+MfWRxWnStlEv98GZ7z+cH/tZhUfD8HRHsMt
dW1VfP7D1uuIp3XtVvq9Njh8zpaaf3YqPh8C95jbwaF6q4qPl2C9HvcDD2ym
39ez+X0udri5RcXHT7BXzYch2zer+HyJjb/TBlN/W/q9PavvN0Fv5xYVnz+x
/vdWGGXZqfj4yso1mtXqOqr4fIqN509hfbmzio+3YJ0th/q2dVbx+RU7fxGP
yuc7qvj4y9bjr+1PYwcVn2+x8qwei6/bqfh4zPZ3gb/igIOKz7/Ab6feMr0u
VvHxmZ0Pf3VbNzH93h+8vePKg+PEKj5eg40fXt8xyFnF52esvyFbW7Rxpt/3
N56Po+tmOqn4fI21P7TpTR+xio/nbH+PP5p92Il+z8/OS+vBB3qKVXx8/4r7
Y8OoIbbOKj6fAyf/p/nkvZh+vw82u33bJ1mi4vM7cMHDiHGBLio+/oMrqpXt
Xkjo9/rguqPBod0lKt4H4D23t7SfLFHx+R/45vARqVMk9Pt8sO7hlKHnXFR8
Pgg2uPmppFai4n0BNvdoM7jKRcXnh2Bx5vSl+1xVvD/YePMea+S7qfh8ERw9
8sI4P1cV7xNwj/BW6aVuKj5//MrynZOrHV1VvF/AqeXbxzm4qPh8Enzw/v7O
f11UvG/Aei/jWoa6qvj8EtzqwMrtVW4q3j/g6mHmb3F9Pt8Ex+e/+/fATcX7
iM1nSEKiiZuKzz/BXUfmfAh0U/F+YuV5K9qec6e/78DWN8/3ZYibivcVeNrl
9IG17io+P2Xtd+7zau9Of8+B7d/+09kfPVR8vsrWX9vWIt9DxfuMrXdwUtNk
T/r7DeBmFwZdCfdQ8X5j6/XftSflHio+nwXX1GrP2O9Of68BnFUjD2rtoeLz
W9ZfwVMNPw8V7z+w3ziXMQfc6e8zgIuulYyN9VDxPgS36xZq9MxDxee/7Dxo
l1ud86S/xwCu13kw5riXis+HwRad+oyf56XifcnWO35YSaIH/T0N8Pa81uv6
uqt4f7L+/DV05nqo+HyZrV/XitTFnvT3NcAxAcOia71VfP4MTjR8mv3WS8X7
le3v9z+nu3qr+HwaHP42sMsOL/ItO28/fbWDvFR8fs3m29B/mImXivcv2M1o
TfksbxWfb4MznDtebelDPgbbRGTWTfRS8fk3WOfOf5V3vcnPbPwNlqkjvejv
ebD77d/5S8d8VLyv2X51WD/6j5eKz8/Bg1/e3+jqTX+/g9UPjFEc8VLx+To7
DxqF5395qXiff0N83LL6PdaX9znY9uewffu9yOfg1Pwpz8J8yOfgDK/1+q+8
yefg8E9Rsrl+5HPwk455iSN8yeeMD/W628+XfM7av9ncW9eHfA6u7pJV196b
fA7u4bhDY5k3+Rx8b3JXWZoP+RzskHz+RJg/+ZyVv2i9pKcP+RxcH/vW7JIP
+ZyVr84dOdyHfA5WD1Mea+1LPgf3cRmYquNLPmfzGTdny0Rf8jm42Qdlb3df
8jlYe2DbwXY+5HNwQW7Lp2If8jk4Ma/F+ss+5HPw9t9GX/X9yOdsfAamJvP9
yOfgVqlfRy/xI5+DdVQfHZ/4ks/BblzFt/m+5HM2/1kbwpb4ks8Zx47oWepL
PmftVwXqb/Qnn7P9vTvMvLk/+ZyNd8j+HY8DyOfg0DEffE39yefgm4vE61b7
kc/BluP25R32JZ+Dn3c8WTrWl3wONhhcvK63H/mcnZdNRsbD/MjnbL6O8mZr
/MnnrH7s8bmT/cjnrH/P7+Y7/cjnrDzdofypL/mc7cfBbtxxf/I52LBdSE8b
P/I524/CPktC/cnnYGP/d9ui/MjnbH6/Nfrr+JHP2f5cW5Sk8iOfg2PuWh28
7Ec+Z+c18+ha1wDyOdiiudaHRQHkczY/17QOlf7kc3aegldcCfInn4PfHrpe
1cSXfM7We9CMde/8yOfg6E2hG9f6kc/Z9etN/1X5k8/Zefza61wPf/I5WFc/
RvTXn3zO9rf3/A3WfuRzsOjY9j4JfuRz1n/VwDYT/MjnYM0e3d6F+5HPv+N5
wrKyqsKPfA7usypqqrs/+RysN/xuefsA8jk4NaLpb0d/8jnY65G4myKAfA5W
mHg02RpAPgcbzJdesQ0kn4PHd7B4bx9APmd82uyvdgD5HFyw94SfXiD5HHwz
4ny/Jf7kc/DzMSUrT/mRz8FmB9MDegeQz8FP+iusngaQz8HJ60qspgWQz8Ha
ES+HRgaQz8FlbYP9R/iTz8HS0ytfh/iTz8HteuhW4Xq8z9l4Uw7bYL95n7Px
3ajq5RVAPgcba8d9bxJAPgdb/lzx0SeAfA62UB68ttuffM7K5+/XHxxIPgc7
RPiIv/uTz8F12W03Dg4gn7Px3B6VU+JPPmflj3oXF/iTz8GVFqUniv3J5+Bp
IeWt9gaQz9n4lbf6PPMnn7P+tIsP+wWQz8Fuu8v6YPy8z8E9XksUK/3J5+y8
ZCj9PfzJ56y81KzOwZ98Drbdld1inB/5nM13/e+PlX7kc3DWmF0dnvuRz8Fv
A/q0nB5IPgdXhE1O6BhIPmf70X5wTFEg+Ry8fcPhLlhP3udsvT1sDhwJIJ+D
TQIVLXG/8j4H6wYmhF8KIJ8ztimtHxRIPmfXv5HUMDOAfM7Y+1ONnT/5nPUX
ukPbOoB8Do5eM2yXNIB8Ds7tlWal608+Z+NfPjzwiz/5nO1v01vqNX7kc7Ze
JQMMA/zJ52z8tw2+b/Unn4ObbVP6NvUnn7P1vqtuMsqffA4Wnw6pSfInn4Pj
XGMXNw8gn7Pz/+qsxUN/8nkN+JTVgPwA8jnYeHivsUX+5HOwQ9ygzQp/8jlY
esXMRNuffA5OPbrMaZ4/+Rw8bd2NZn0Cyefg54aRpxcEkM/BYr97u3G/8T5n
15twyu6cP/kcfNCw1Ay+4X0OHi/62P+sH/kc3Cz54b35AeTzGuF9K/kc3Mep
ZLuOP/kcfO/MyK9v/MjnYNv9j5Qd/cjnNez92l0DqT/5nPW/LDk2y598Dt4+
/XxR80DyORuv960B+wPI56x+YBNlQwD5HKx5xnqWWQD5vIbFl6YjJgSQz8GW
raydxgaQz8HRcbdn4v7gfQ6+Ob6D/EQA+Zz1X3zjt9yffA6un+tn2DSAfA52
8+z5yNyPfA620F8Wc0zwOdjk0Pxd4/3I5+B2Z60qHPzI52CzFdcChwg+Z+13
yJf93+dgvXY1fyP9yOdgL/m5TxLB54y3TXQdJvgcLJqj9msv+Jydj4gSPXfB
5+z6GV/s+gSQz8GhWr2eXfAnn7P5vDuyHPvN+xwcH7/o50Jf8jm4bp/51U+C
z9l4rS29X/uRz1l/S6v6Xg4gn4P9hs5x3+5PPmfnOXREfc8A8jlYsah1u2DB
56y9k558mR/5nO1X3BKvJ/7kc7Du1sn7hvmSz9l5KI2payn4nI3ffEb9Gx/y
OTsP57q3Nhd8zvpT/Thm60s+Bxuc1dre1o98Dp69xyZ1nR/5HLwnw6FnN8Hn
7Ly4lmprBpDP2fmcfdiqhT/5nO3X33ENKsHn4IxPCcM1BJ//wPm69vJmuOBz
sPaI0qhpfuRzsInBnDzcj7zPwZZTvef5CT4HG0R+MrLzI5+DpVsfPQ71IZ+D
1RvFvv19yOesv9gjf3EeeJ+D3YxPa2D9eJ+DLXq4JXT2I5+D7/39PDHal3wO
1nxgU5ztSz5n9a08Kr/7kM9Z/d5BNYN9yefg6GkjDNv5ks/BNf7HXIx8yedg
sxFN8l/6ks/ZeOqU3AYf8jm4x/shvmt8yefg5Glm6hIf8jmr/3rBzmg/8jnY
MHXoUOSfvM/Bid4nau77k8/BZWOiQw77kc/Bfj6/ruJ+5H0OtlncZa+2L/mc
lde1frjUh3wO7trGf3mhD/kcrLfXNOqgD/kcbH7Kc28bH/I5OMtY2u+AD/mc
jfeNPDfDh3wOzq0bpr7jTT5n1+tzb16+N/mc7fcH39H3fcjn4LfXu53H+vA+
Z+vh1nTeb1/yOdv/Nlx/DR/yObhox7y2m3zJ5+CYrUMGmPqQz8EZerk7mvqS
z8GzHRzb/PIhn7PzuPKrNMKXfM72d7PZpgZv8jk49O3IoINe5HPwnhueLft6
k8/Z/Cx+ncXzNO9zsI5RQF6xN/kc3KzLZs8iH/I5WLFx5/axPuRztr738yMP
eZPP2fnZ6JuU4k0+Z+PdMuRLV+H5nO3PviUhz73I52y84ebLzLzJ5+DUSa6G
eH7mfc6ulzPj1ykf8jlb/y6b7r72Jp+z8+Nc/1fbh3zOzset9duWCc/n7Po6
rYJa+5DP2f2c/7rB0Yd8/hPrk9PnusiXfA42+bav5x0f8jnYeOmimZu8yefg
mC7aKcnC8znY/GDpX6wf73Oww/echiNe5HNwQeKgmq9e5HPw4ItjB+oJz+dg
swW1w/09yefgt2227Z0rPJ+DvTq0+aLlRT5nbNNxQ6YX+RyccWryysne5HNw
9JHR/7AfvM/Be+rSfk4Qns/BbmmrbgR6k8/B8ZOspJ29yeesvlH3e+28yedg
3eO7o5y8yOfgxPvey2Re5HPwtE6Tdmz3Ip+DtfdN8bvrRT4Hpwb3qHjqST5n
613faaSxF/kcfNDJ4Zu9B/mcjeeMpYaDJ/mcjWfehNFdPcnnYNEYVbcgL/I5
2KJq1LEvHuRzcJ8dnT1beJLPwXFnbh939iSfg58r31ve9CCf/2SfV0YstfQk
n4PFKWHcaU/yOThr6cA8Hy/yOfiea5f8B57kc3Ye/utmX+JBPgfntnrde58n
+ZyNX3+t1MaTfA4uu/V9yjov8jm43eEMjVwv8jlbP+8B9R29yeds/YvflqM/
3udsPrqHei32JJ+z/d/Wec49d/I5az+g3fgdHuRz8Phhp2Ys8iCfs/Oz7NzZ
pp7kc3D1HQjEi3zOzqty2Jj7HuRzVl9/d2SoJ/mcre+c+LJWHuRz1l7p6XXI
g3zOxlfRPHeTB/mc9XfmQ1EnT/I5m+/fX26zPcnnYJ3IJk2VHuRzsEHThTaP
PMjn7P67vv1bpjv5nK1H/EQzGw/yObjHsPJV2zzI5z/Z55E91730IJ+Duy5+
dfCPO/m8Fuf1Q8Coce7kc3DcuO5tF7qTz8HNsk6VW3iQz2uZb1up53mQz8G5
fysrC9zJ52CFVoFuiCf5HGz8j3tY4EY+B8e/uH/ruBv5HPzkRe/bBm7kc3A7
lw5nfNzJ57Xs+wI1D5+6k8/BetPMBjXzIJ+z+jnPlmp7kM/ZfIw/9bnmTj4H
e9Wmm/p7kM/BhhvFL+e7k8/BdYV3Nmp5kM/BBqkP5g/wIJ+z9WjafjSux/uc
rUdUQe+fwvt2cNHlo4Nyhfft4AyrSQ5rhPftYKsmuWUHhPftYIfrOvku7uRz
cOXEwIAEN/I5u/4/x7c1wvt2cLjLbnNXN/I5uNpx59lCCfkcvL3n1LWfXcnn
YLdJQ39GuZLP2Xr3Xj0i3J18zsbHbfv2xo18zvarde3dLHfyObvelJ5xa13J
52z+27uO7+pGPgcPPj4xU+lCPmfzGxK2oqMb+Zytr07LSbPcyOdgqe+4+K1u
5HPWv+9cGzM38jnr/7pbfnt38jmbT4xO9SdX8jm45vLyVpFu5HNw8mY7R3c3
8jk4Zu5L6y6u5HM2P7uQHUtcyOfgg10mOtW6ks/B2vpjHti5kM/B91petk5z
JZ+z8zXlvK22G/mc1Q/4O3a4O/kcLF6Stnq0O/kcnPr02t0jbuRzdv5ctXyG
uZLPwX4XW59PciWfg/eY7FdpuZLP2XyaTNlQ70o+Z+exn4VGuRv5nN0/UTcN
3dzI56z/IZqzsX788MBmIet3ZruQz9l4z1huinIhn9chPrHvT7iQz8FudyKV
2F/e5+D4j0kGwS7kc3Bl832ZeyTkc3B4uXtWqgv5HFwzdtLGay7kc/DB4698
HkrI5+Cuss1G6I/3OXhwQ/CBQa7kc3CuydHPZ13I5+Bpq/4rPyohn4Ofz1u8
K1pMPgfX10/+u1NCPmfla85NmOlCPgf3mBo4Z7YL+Zz176JeiPXkfQ5OTRgj
snEln4MTFTkTZriSz8FWx0eUjnMhn4MVC167vBCTz8HJyanVVhLyOeu/+QzJ
LQn5HPzEr03f2xLyOVi3YlV2kIR8zurr/qc5VUI+Z/PVdovycSGfs/HdjDra
VUI+B4eeLkx6JSGfg2+aPpTFu5DPwc3mXZpg7kI+Z/v1+WrPTxLyOVi7eH/b
Ygn5HGwbqLvjtAv5HGyuEZN9yYV8Di7KXvwxz4V8zlhz7VY/V/I5uG5Dg+Nf
CfkcLPrtULhPQj5n8w/bcmmcM/mcrW+tw0lzMfkcXOC5JqWNmHzOzs/QJta/
xORzcNbBmo5nJORz8L0Gg+ACCfkcLH4nzWghIZ+DWxnNffTBmXwO1hl15o2v
mHzO1nvoXt0aB/I5WCrJ9JCLyeds/MvfZ8cIn5+DNdspywZLyOfsfnB6+NtP
TD5n68213+MjJp+z++nQf6/fi8nn4IoFo129hM/P2f01YaVLpoR8zva7arvu
HAn5nK3XlcK6MjH5nM3fKT9tiZh8DvaLPXW4o5h8zsb7eLqtrvD5OZtvb72b
18Tkc/CeVeeatpSQz38hXgxp0KoTPj8Hp/Yv/DPLmXwOzr2yxifVgXwO1t2/
1uKzmHwOVre/OXqDM/kcHL5pzt8bYvI5WOTf82Cw8Pk52NJeR6klfH4ONmsR
seKWmHwOjqkaN3GvmHwObiffJzssJp+DvcJ1DN45k8/BiqptgcvE5HNWnth3
lbkz+RxcaZaWbSEmn4Nt11QZ33Min4Mr6rmnMx3J52z8jpbFY5zI5+AMF+P/
8pzJ52w+cs2VF8Tkc7CB9127TCfy+S/2/Rjz6D2O5HN2vdwjp8bZk8/Zev1c
tUPhSD5n7TvMfLHKiXwOtug60qezE/mczW/23RsiCfmcjS9Rlm3mTD4HJ/7U
nityIp//Yt/XKe1t6Ug+/8V86z3ikjP5HPzEYUVsljP5HOzWNLAT1pf3OTiL
/cF5CfkcHP/acAPuB97nbH7GN5fifPE+Z/09cfrcxol8Dm71te24tY7kc3AB
P1/e52BNyy0XjziSzxvry1caOpLPwT00HE9XOJHPwdFJ9saTHMnnYGnX193S
HMnnbL7FSx5hvLzPGbfK8XzpSD4H+3WM3jxDTD4Hl9VLk00cyeds/NVXPkQ5
ks/Zefg5bOQmR/I5249bg2ZPdSafs/Nw6117OyfyORufpI3aW0w+Z/t9a2Kz
gc7kczZ/I5P2a53I5+z6tjumKuzJ56zcpOeBVbbkc7Zf52RLlfbkc7Y+Hfua
FDmQz9n1p++ZfNyJfA4WFw6a+NmBfM7WR7/Wc5kj+fw3ztue/FixPfkcrBds
tC7Hlnz+m33eeHJqmgP5HGwrPdd7sgP5HFwx+0LWUAfyOVgnOibOyYF8Di7Y
YmDywJF8zvr/uc7vgRP5HGw1PWbtAmfy+W82/yeTtcTkc3CPh20/bXcmn4Mz
Nn+0rHImn4OrU/rPdHcgn4Nz+e8v8T4HS/O3cZV25HPWv2670UkO5HNw3enD
LU84kM/BosALAzs4k88Zd/g15KMT+Zxdz+BB9ToH8jm41RG3W9l25HOwxcCg
z3+3ks/BBq0jnY87kM/ZeCZttdRzJp+D4w7/0PF3JJ+z+b0tTxniRD5n/Wkb
93jnSD5vHM/rPk+cyOdg7U/drgx0JJ+DQy1N6w45kM/ZepjVK40dyOdgM59Z
g6IcyOdsPqO+BIXakc/ZfEY1i1nqQD5n+ztqdd89duTz3yz+7Tih40Q+B3uV
dr5+zIF8zs5HfWXNTCfyOTs/uXtvp9mRz9l5uLRhcYot+ZyN7/NT5Zct5HNw
9DrdpM225HN2XtwPKEvsyOfsPCwIPpfqSD5n+/lO/aK/mHzOyt8NezTDkXzO
znfm3LwgJ/I5u560+YH99uRztp7s+wsO5HN2/QVBf686kM/ZfOvDC34J34dj
/XtPNv3gRD5n6637LHChI/mcnafpuveGO5HPGa9YlFBiTz5n69PatWi8A/mc
nf+/TeLFDuRzNt5rP/475UA+Z+N1a/ibb08+Z+dnfE6a7VbyORsvZ928tT35
nO2nT/1qJ3vyOVjz0/YTSxzJ53/Qv7dMke5IPgdXFGtVrBO+Dweucyuz3mxP
PgeL+tRmZ9iRz8FlO7YfnG1PPgcbHjCbtt6OfA6Wxtsa77Inn4MtCjU9WjiS
z/+w+7/vuVtO5HNWP6l3g9iRfP6HvQ/Z89zUkXwOtrK4N6vXVvI5OLdb9uPJ
9uRzcKvxIXtM7cjn4NDch6/L7cjn7HrfskZ+tiOfg6Pdq3T17Mjn4PCNk6ba
25HPwYlFKwoj7cjnYG23r+OaO5LP2XoZTNtj7UA+B5unuj3rJCafs/W7sjnR
0IF8zubvfu/HXjvyOVv/kiZ1gxzI52w+Gla93R3J52x9zatMvzuTz9n8e1ru
eSv4HPykIr9kkJh8Drbd8Hx0qhP5nLW31Mkrtiefg43Hd+h+dyv5HCxO6Gyp
2Eo+Z+OJ/jTNyJ58ztZHem/pM3vyOev/dPX+C47kc7ZeQ2fqrnIkn7P9T08S
Z9qTz9l6dX/sF2JHPmf7cU5au8mefP6Hfd/ohaaXHfmcjSd2ekmOPfmc9V/t
qj/MiXzOxr+uwWj8VvI52CCpcF4TJ/I5u/5KUZ2JPfkcXH0vb0OtI/kcHLfh
XKGVE/mcna8Okxc2dSKfs/HGZkR7OJDP2fW3ns2xsSOfs/Pp3Czc0458zrj1
EXMNB/I5O18GE82/OJLP2fofr5r21YF8zs6T7sefOP+8z9l+d9zXf6E9+ZyN
t81y34FbyedsP+psI4u2ks/ZeUoK+RzsQD4Hp368ugfz433OxqNbmush+Lye
+ffCPeTLvM/BFqbLTDs6k89ZufbQV7OcyOfgcHXQum9O5HNwaAf52uuO5HNw
dObvu++dyOeM9fvWaQs+B+fq/7PMcCCfs/5sl+9d4UA+r2f3y7JDbg7k83r2
PnBmv7b25HOwYatpVRudyOfgsieGz947ks/BqUZb1h91Ip+z8X+bUaBhTz4H
mx1Z8nq4HfkcrLdzUvklO/I5WHuPuuiMA/kcLNbvEIT8jfc5G0/rxLxse/I5
OONJTMNoJ/I563+5xYzmzuRzsFe0tTzXnnxeT59vOpDPwbZD9ZXHBZ+z8lbD
R/sLPmf9RZhXw++8z9l4wv3uFjuTzxk7euo4OpHPwcbquiJPZ/I5WKrdIN/m
SD4Huw3O/YLnYd7nbL9nND9h50g+B9fpty9yFXzO1rsyfw58wfucjXetbfUX
O/I5W98BGzQ5wedsfcJSex9yJp+DiwyWNMHzKu9zsGXHfuaBwvM5Ow8XGzam
O5HP2Xyne7zwcyafg594Ox6ROpLPwQUh7Z7bCj5n8zP1vv/ciXwOjmldINIR
k8/Z+ZvesLlW8Dkb761taRedyeeN+1HqkC/4nM03ttXraYLPwT3WnnpxyJ58
DhZZX3A+6kg+Z+flvxv34wSfg606vMvoJPicre+1tPXrHMnn4FaHO+kkO5HP
GeubXJroRD5n6+vaLSfMiXzOrn/8z00bJ/I5W681raq0hO+3s/F+6uRS60A+
Z/3l662uFHzO6pdcjQgTvt/+F+sVOPNpDyfyObjrjoLV4yXkc8aeWXeche+3
g3MNunq1kJDPwZq54cMNxeRzsPaMN1tyHcnnYD1lyIICR/I5ux77PpMT+Ryc
OOnepheCz1n/Do5n853J52Az0+63xjiTz8Gh4fe6HBeez8EG1hN/dXUkn4PF
pkOmf3Iin4PLmrhP4JzJ5+B2czJP4Hme9/lf9v2EAQtyxORzdn2XNXtlzuRz
8BOnfn/wPMH7HFz/ObzlbQn5HJyVkR4yQEI+Byuk1TN6CT4H2xb3OGQmIZ+z
/rdv7rTVmXwONjZKOGTvTD7/y/Ln1NYbHMjnYPXY5MHnnMjnYIu338POOpHP
2fVLR/fZLvgcXDl19vlkMfkcHF7S8ucnMfkc7BVgNL5eeD7/y75/of29lxP5
vHH/LsfedySfg1Mf6l2F/3ifs/0YNS59gPB8ztb/XJ6mjZh8zvqzX5scJyaf
g80PGSX7iMnn4IP2sQHnxeRzcPWvMQtSJORzcN2CmePWi8nn4PH6UYOMXMjn
bD+myvc/E5PPwTrdZr18ISaf/2XvxyYtdxWTz1n/Kc+fPhOez9n+hbbbaikh
n7P5eH5V14nJ5+DnfVvfmSYhn7P1HvXtTXcx+Zyd55HNWuL5kfc52Ir9D0Qc
yedsf98dXbtUTD4HF7Tqt+aMhHzOzker/E5lEvI5uMjkwoV9LuRz1r66YF0v
F/I5WFSh7f+fhHwOdjt2Pr6vmHwOHmz2aPFLCfmc3R+1aVm4v3mf/8P4N/2q
15GQz8GDtz3qpyUhn4NFkvofWH/e52CrBWk3A4X37eAnMgffH2LyOVgzUut6
g5h8Dp5m/XzXVuF9Ozijb0FoqIR8DlZMKPuDeML7HPzcckvrZcLzOXg80uE+
YvI5a1+41CxLeN8O7vH86o2bwvt2sI6yaskc4X07uGzuw50Rwvt2Nv5BHTcN
diGfg7XXH1qUJiGfgwtKHiyRiMnn/9jvd/S7p0rI5+BWv6J/2rmSz8EH306v
lbuQz1l/CScitruRz8Gzm68YdteFfM7Ws+/Y059dyOdsfLLlLm/E5HOw7aCN
td2E9+3s+vs/jjggJp+D4zqoDb8I79vZeA9W3/KRkM/B5hkvZDg/vM/Z9c0y
6+OE9+3gPoflzo9cyOdgsVGOQaAr+ZztX9d+Gd+F9+3gcKNz72e6ks/BuYM6
N1knIZ+DvTKiD58T3rez83T15P084X07G//VQW6vJORzxtkPpha6ks/ZfjgO
0MB68D4Hh84vidVzJZ+z/jo91XJ3IZ+z9s8XRtkJ79vZeViUElMsPJ+z/eg1
IRPnnfc5O0+Gb09ecCGfs/X9+U6S7UI+B+9ZWmHY4EI+B7s9u63R3pV8Di56
5tFuuQv5HJzY4WPrCgn5HFy3tNuZsS7kc3B99+37u7qSz9l+e09ttsOVfA72
qx7f7bIL+RxsUv2gbTtX8jm4ZslTjwlu5HM2/+nPjt1yJZ+z/Q0zvY3zxfuc
7UfHvY+2uZPP2fUO14W1dSWfs/1+Nut6tiv5vAH7aRM6XOZCPgf36WWld8eF
fA6ePTJ75XA38jlj06So467kc3DqzphZj13J5+BE94B/k93I5+CDB/79KXUl
n4P9LI4cb+pKPgdLq59PjhF+rwZOdhFrTHQjn4O9MusDt7mSz8GV55I7P3Aj
n4MrtgYufulKPmfjH+3bZosb+Rwct3NXcLUr+RycFfNtoUT4vRrj9sM/n3Ml
n4NtUkPfqdzJ5+CiNsFGgcLv1cDb7/st7e5KPmfz6z+taYYr+Rysabcv54gr
+Zy1H+Y8sZ07+RwcY7zK/J/wezVwfI55xmfh83Pw+FvhB5+5ks/BTy7u+1Tn
Qj5vYL/HDMu/6EI+Z/O71933hwv5nM2nsvWTMW7kczYe91Uj1wmfn4MH50RN
+uhOPgeXVdiElgufn4P35B9SthV+r8bG++DO2BfC5+es/to/a8e5kc/Z+eGU
i8YJv1cDm00unPXAnXzO9mvC9XMHhN+rsfaLO0VtET4/b2C/9379Wlf4/Bx8
84v52i5u5HN2PjbH5N4UPj8H6wXYbG8i/F4NXN2x+qWeO/kc/Nw4o6vUjXzO
yvOjl8xxI5+z9TyZFzzUnXwOFhv/XLDEnXzO6ldN3XTZnXzOzmvns8mtPcjn
4GjR9URtD/I5u16/l1+GuZPP2fx9/VrluZHPwQ5vQpV1buRzdj3zLh8GuZPP
2X6vnuQa7E4+BxuPGmCo4UE+B9fcytGZIvxejbWPdN3W14N8DtY9d/nobA/y
Obtf1u4d+tONfC4yFFX8nTbxsPB9GfD4/ISSDHfyOzh32HFjPeH7M+BpVm93
rHEn3zPOsR1yS/g+DTjx3L7Bq93J/+C3NUFDM90pPoDj1hdnRXhQPgDW+9pN
a6gnxQtw5b6GV/qelB+w/nyqX3f3oPgBbvWvrJOpO+ULrP8r2ZOjPCiegK3G
jFp01ZPyB3B4xPMxJZ4UX8DmTu31P3pQPgHOshllOtaL4g34Sac5ZouF7+eB
tRPcc3cL399h6+PyfMFId8o3wKEPBrT/LcQjxots3mt4Uv4Brhuq637Zg+IT
+GDfUbWHPSkfAduy/z+x8H0ftt4pZkv/elB+Ava6MFkrzZ3iFzj1v6U1GR6U
r7DxLhtTsdSD4hm4OpB7s96T8hewaJzr8+3C94PANXHr6p56UD7D1stgWV2s
J8U7sM3REw/aeVF+AxZHdNit40Xxj5V71Nic9qJ8Bxz//YwN1o+Ph2CT0Oio
IOH7g2C35yHa74XvF7H1WfFDt9yD8iE2/zPvDZ54Urxk58O71K+L8P1CNr59
n/One1H8BGvOjNnZRfi+Ibgs4k3XGZ4UT8Gze1d+w3rw+RM7H7ebndzgQfEV
PLiw2b+LnpRPgQ0PO8du9qJ4y87jQ8n3Q96UX7H9/u7d8M+L4i+rX9+3xV0v
yrfANw1HtDzvRfGYcXbFq0wvyr/YeMdENF3rRfEZXHCp/f+2Zy9sPSPIvn2r
Vr8sh5bXoPyk8KDatQLaPgPyc5YtTTtbDi2/QeHpZZBlCFvvCAr/vXnnf1dA
y3NQejggE9dTAW2/gdLbisgZOZXQ8h0UnoZ1pRsqoe05kP/22Qs8K4eW96Dw
O3hPfTdsfSTIv0fC9x8qh5b/oPz4zWiPfAW0vQfiK8max8PWRwP5Aev+H3tQ
CW3/gcw3PH5TELZeGsj/M3+hyskKaHsQyI+J+/2LoxJaX4DSp7ntnLoKaPsQ
5J73C944VEDrD1D5wDZRzaYC2l4EhVdpR0I6bP8zyD1svmeVSqHtRyB/xrN0
E2ZY/QLKP7fTp84sgrYnQeHzLeOZRBG0vgGZF96wKBW2ngOcP+/E2+ZB6x9Q
+q38WamfBW1vguJXRSdbNhNaH4H4tj8bZNOg7U8g3yOn65ZAGrR+AoV/U+qM
QNj5CSD1LMpdKqnQ+gqUHtydN99IhrZPQeEZeuuRVDy0/gK5v6Tb7lEYtL0K
Sk+ggA2E1mdAfsNTx6ouH2j7FZSfij/4ZDhB6zdQeVBx6VCqK7Q9C+IvVxI9
Zgat70B8CAAAzWls2w==
               "]]}, "Charting`Private`Tag#3"]}}, <|
          "HighlightElements" -> <|
            "Label" -> {"XYLabel"}, "Ball" -> {"IndicatedBall"}|>, 
           "LayoutOptions" -> <|
            "PlotRange" -> {{0., 0.1}, {-7.27269348, 9.555265}}, 
             "Frame" -> {{True, True}, {True, True}}, "AxesOrigin" -> {0, 0}, 
             "ImageSize" -> {360, 360/GoldenRatio}, "Axes" -> {False, False}, 
             "AspectRatio" -> GoldenRatio^(-1), "DefaultStyle" -> {
               Directive[
                PointSize[
                 Rational[1, 360]], 
                RGBColor[0.560181, 0.691569, 0.194885], 
                AbsoluteThickness[2], FontFamily -> "Arial", 
                Opacity[1]], 
               Directive[
                PointSize[
                 Rational[1, 360]], 
                RGBColor[0.368417, 0.506779, 0.709798], 
                AbsoluteThickness[2], FontFamily -> "Arial", 
                Opacity[0.8]], 
               Directive[
                PointSize[
                 Rational[1, 360]], 
                AbsoluteThickness[2], FontFamily -> "Arial", 
                RGBColor[1, 0, 0], 
                Opacity[1]]}, 
             "HighlightLabelingFunctions" -> <|"CoordinatesToolOptions" -> ({
                 Identity[
                  Part[#, 1]], 
                 Identity[
                  Part[#, 2]]}& ), 
               "ScalingFunctions" -> {{Identity, Identity}, {
                 Identity, Identity}}|>, "Primitives" -> {}, "GCFlag" -> 
             False|>, 
           "Meta" -> <|
            "DefaultHighlight" -> {"Dynamic", None}, "Index" -> {}, 
             "Function" -> ListPlot, "GroupHighlight" -> False|>|>]]& )[<|
         "HighlightElements" -> <|
           "Label" -> {"XYLabel"}, "Ball" -> {"IndicatedBall"}|>, 
          "LayoutOptions" -> <|
           "PlotRange" -> {{0., 0.1}, {-7.27269348, 9.555265}}, 
            "Frame" -> {{True, True}, {True, True}}, "AxesOrigin" -> {0, 0}, 
            "ImageSize" -> {360, 360/GoldenRatio}, "Axes" -> {False, False}, 
            "AspectRatio" -> GoldenRatio^(-1), "DefaultStyle" -> {
              Directive[
               PointSize[
                Rational[1, 360]], 
               RGBColor[0.560181, 0.691569, 0.194885], 
               AbsoluteThickness[2], FontFamily -> "Arial", 
               Opacity[1]], 
              Directive[
               PointSize[
                Rational[1, 360]], 
               RGBColor[0.368417, 0.506779, 0.709798], 
               AbsoluteThickness[2], FontFamily -> "Arial", 
               Opacity[0.8]], 
              Directive[
               PointSize[
                Rational[1, 360]], 
               AbsoluteThickness[2], FontFamily -> "Arial", 
               RGBColor[1, 0, 0], 
               Opacity[1]]}, 
            "HighlightLabelingFunctions" -> <|"CoordinatesToolOptions" -> ({
                Identity[
                 Part[#, 1]], 
                Identity[
                 Part[#, 2]]}& ), 
              "ScalingFunctions" -> {{Identity, Identity}, {
                Identity, Identity}}|>, "Primitives" -> {}, "GCFlag" -> 
            False|>, 
          "Meta" -> <|
           "DefaultHighlight" -> {"Dynamic", None}, "Index" -> {}, "Function" -> 
            ListPlot, "GroupHighlight" -> False|>|>]]}, 
      Annotation[{{{}, {}, {}, 
         Annotation[{
           Hue[0.9060679774997897, 0.6, 0.6], 
           Directive[
            PointSize[
             Rational[1, 360]], 
            AbsoluteThickness[2], FontFamily -> "Arial", 
            RGBColor[1, 0, 0], 
            Opacity[1]], 
           Line[CompressedData["
1:eJw83HVcFN0eBnC7MXaXrl0Qu0Wxn1UMDGwFO14DFExsUbG7RcVOFCwUBUQQ
6e7u7tplWXbBuAP8zuWf+zkfeIeZM2ee78Oe8Yo27ly8uV2bNm1GdWnTpvl/
2Zf28VnK6og+4t9vJfHmGxfiQ8eXTkV9+TRej215KoEqpwTixmPbftjdssKb
Rs3OQwpU6fu7MM5hXs7AeeriI4IPs/IO2yHqz+FB82Qa9PMHYezxqE+bc1ri
Q2X9RnZ5dxSb19brLsjSpv/+BHZUdXvsu0xXPDFnwZW7O07iRJTGtsm/9Oh4
p7HjwXwLnQJ98ffZPdoNPncW/WbsO607TkjHP4/g7Tpe584JxePdQ/f7PrmI
I7NGLfT1EdLvu4yAlJjZl5VCsafemYpFnlfRw+S12YRBIvr91zE7ZfCn2lUi
8cNA4ac9VjcwLGzilr6nRHQ+NxHefpbncVeROEPZ8gsxdManQzsiRXR+t+F4
bt/BadUisfbwrL6dHO5Ar2HOu+huBnS+jngjSzMo6mcgXrmp5YgY3eXfptNT
DOj87+GuzphhY5YZiJ3ut3yB5/V6g52VAV2PE16s6vbC/bCBOC26YUnBqwcw
gfou04sGdH0PIbZd6tz+voFYs8PynkM/P4Jx7Gn0e21A1/sYw42eh8s/G4gt
Ww+IE1Pu37vha0DX/xR347RHiMMMxPNMLkxdX/QUbSx2zVoUb0Dz8Qxqu2sn
Tko3EFcuaj7iM9zp3XlTtzwDmp/ncGp3/9GMEgPxJZuSpreS5xhatbBveKUB
zdcLnLo1fUOWxEA8+JwadwkvcFt7ebu9cgOav5d4rD90e3WjgTji2YxvdX9e
Yvcjt/qh/wxoPl/B+dTFwm7tDcXNs6XR4TVWb4jL6dPJkOb3NbYdO79gVBdD
cbeUF7smd3PGo4Ivzi5dDWm+nfFk3eLTVd0MxS7Nl9v7DRJzS2tH9jCk+X+D
oWNvH9igYiie03w4tbcoXR8gG9/TkO7HW+gr9m525cYt063jAtvQzC5R3Lh1
Ol3Qt0i97j03bp69WANXPApf+HkAN269X67Qsnv0jM8df+Dqa/71A95BreC+
oW13Q7p/7zDdemftGe58w7ijaQ1/j+kSO8XXzoZ0P9/DqEdTXwF3vVY3qo5i
zAcMUYRO3dTBkO7vB7zZ9ezYinaGYu7kuEv+iLLAmyMy/rH7/RErvyWrd/1j
IF7KLR7ulmLaxKs//inZ/f+EziO7bfDi7sdLbvZSXnzCBonZYWEdWw+f8Hdj
yp4pNQZi2Z/Eg2X93LBIzzV6dgVbH25w8Vv7wIa7/9NbFoAbfAqWj39QwNaL
G/74XC+6lmMg5m5e8wXBtPfInfoZbP18hmjNoCkWyQbi1tP7jIfTjjrtiWPr
6TN6m1kYOkUaiEe3fH1Bn9m6n71D2Pr6gqWLi055+BuIT/mFcyvoC17scKu8
5cPW2xcEr+gaeN7TQJzA3X1uTlBoGTXQ4wtbf+4wVu9+ps1HA7FhywHdcXOw
9SltF7Ye3XH0+sf5OS8NxHtbbsBX1GXOCd32hK3PrwjfsnDzP+75C6gfwN3h
r8Askw4/bxvQev0GN4v6GaevGYh5rScIFfu+BcKLLB++QfR5w6drpw3ELWcX
+g2B71as637cgNazB9Zf1fvpcchA/PlRjXPwXA/oWH2efNKO5YkHVEa4tR20
00DcruWCPXBnZ0jRBWsDWu+euCj9MuzXfwbixa0LBlX7/y1UX8vyxxNnP0wa
/tnSQPy8+XITPREsXxl7ZIkBPQ9eSPj2t8xsvoFY2nw4Sy/U+k2w7TOb5ZUX
ppVLfSSmBuJpzcs/wwvvJ/bv/IfLt9bn5Ts2dFqysc8EA3HL8l37HT8OFVY3
GLN8+46ojV8nPhxuIM473HxDvqP7nCGnRwwyoOfJGxprjkilfQ3EI1sWuDdu
vLE+/Eef5aE3VAZcnDlU20DscMeUWzLeSAhwxCo1A3refiD+5fFex/sYiOMM
Wm4wsi8XTnrfg+XnD1gOXL6rsrOBWNSc/lU/IO/UY6FBewN6Hn3QvkvR40F/
ReLdzY/HLh9sG/XWX1spoufTB6GnwueKZSLxr+a7W+eD/X72Y5NqRPS8+iJ4
pMnpmAqRuHfrA4kp56/MKigR0fPri/2uvkbBBSJxy/QpfaGwdsi3yRHR8/wT
+aFbvNtkiMQtp3f0J2YGVw9+mSyi5/snXixfy58fLxK3au6H4qIhAeVRInre
/SCLyZBcCBOJ3wTP5Z5oPwSHWn/fFMT888OEQ6rTHv4SiRdyTyO3RjFLd8rm
Hr4iygM/2HyY9WTtd5FY0axPoB8m7+6ds+CbiPLBD78+fh4lcROJn2o1PxC/
0Ltstfz6exHlxS/0cb5ls++tSGzWcoN/oXJp6vU3r5i3v+BeufEP/7lIXOvc
fIK/0KU/xjx9LKI8+YXU8e6b5z0Qie81n134LzhMvBnQ856I8uUXjB+tqvW+
LRI3L67ZPfyhFjm/XuuGiPLGHwdHDhhmcEUkbk6TeHN/2A0Putb7AvPdH6XS
Sx4TzojEzauFWzJ46aGSFeEgojzyR9WeVTYvj4nELZcb649HqW1zzh4RUT75
ozI4c+S8gyJxy+F4ATgYZda71k5EeRWAY2vbtT26WyRuiaMlARh/ree4XFvW
JwLwRvrGV7BNJG6tDwHY8W7crSlbRJRnAfiiGnbj/UaRuCUOUgIQ8zx96YN1
Isq3ABQLbugrV4vEx1sCJxD28VZy65UiyrtAuL3MtL9qIRL3b3mAApFe0vvH
nKWsvwTikc3yn+ELReKYlnoRiJz8Y/x55iLKw0BMuzGiQ8lskfhA8+OQFYge
IU0X780UUT4Got3Hn983mYrE+s3LWS8IGmVbmraKRZSXQSh92XDl42SROKR5
+a0PgoMqT95zIutLQZjZ+1XQqHEi8c6WgAyCvXjL+RxjEeVpEAb+Gbl95EiR
WL3lgQ9C8Yljq84NFVG+BqNqHF9lJNfnWk6vbzDcg5/yp/UXUd4G44v69FP3
+orEW1q+gqH+dF7/dgYiyt9gXFt3w99aXyRuLk9cwuJP/zf7/XRElMfBiPNa
MK9YUyRuTseDZcEQGbi5+6qJKJ9D4NXFd/gCvki8tuWAIVj/Vmac2UtEeR2C
X6nbe33tIRJ3agmoEKgmaPkou4oov0MwZ42vybHOInHz3RB8CEGKfZ9jdR1E
lOchsNI1Rv92InFLu6sJwVmTEg+tf0LK91Ac/Rc1oKxJKP7b/LiNDEWSy5Ph
LxVCyvtQmJlnvl5QLxS/bl7Oe0JxyD57Ymcp68+hmOd6dFC7GqF4fusFI6Lz
zOWbK4XkQShmLk431iwXiuXNt6M+FCpep7sGlgjJhzAM9B3TvVeRUPy4+XJN
wmD5yp9XnSckL8Kwr0+fQKdsoXhmywSGoUcPd8c1GULyIwzG4kTTZalCcXUL
D2FYumNW1t4kIXkSBvVO+2e+iheKHZvjvSkM3Xf1OloRIyRfwrGmr/ja7Cih
uCWeJ4fDsijn+8twIXkTDrOK9JcBIUJxS7weC8fOqyWSU4Hs74VwhJSGu3X6
JRS3xl84BKeWDX/M/f3Q6lE4oq7l+t/4LhS3xEu7CKxZodYt10NIPkXA9uC4
Cyu/CsUtj69pBB5MTFsU9FlIXkXgj86irb0+CcUtj8eZCNxbofCc8l5IfkVg
ncfpJYtchOLW5ReBTuvD9k9wFpJnEZidaOzz94VQnNR8e7tEoupVSVHYUyH5
FonkpZlpCY+EYvuWAIzE+C/OwwY9EJJ3kRjSdrv703tCsVHLAoyE95zlYbV3
2N9HkTiy9vFl5U2hOCqy5QuP51uZRVwTkoeRUC3lH7p5WSje1xKoUQgWzkjZ
dEFIPkbB0WTI52lnhWLdlgUdhaFvw6YNOiUkL6Ng5avRYcwJoTio5c+rKKj9
Hht40F5Ifkbh6K92dRWHhWLbloCOQsGKwDeLDwrJ0yh4D/Zev2ufUNwSV4Jo
mAyv85+2R0i+RiPwXwf3NjuF4pY4WB6N/x7fcc/fLiRvozHZb9vd31ZCceuf
X9Ho9XzktoFb2N+D0Zh5W13V7D+huEfrA4eh/P3jLNYLyeNoLH6munf7GqG4
ZbloxUB7yNSKsyuF5HMM3G+bj7loIRS33I7VMWgX28tvxVIheR2DvN/a1e0W
CcWtf57FIN99tYq3uZD8jsG7NzNsP80RilsOlxODPifOeWfNEpLnsVicHJ6j
MYM977F4/Tb0zrhpQvI9Ft/UBC8mgD3/sbBpf++DySQheR+LeV1m1k0Yz/Ig
Fgv0TA6OHSsk/2PhP9LluvZolg+x+Mm3jpMMF1IfiMXSr3usM4awvIhF5Xct
88qBQuoHsfhyp7Ff9/4sP2Lxx7jz9t59hdQXYvHEsHtTuZDlSSwORKklf9AV
Un+IxZJfcYYntFi+xKKz8aZjW9SF1Cfi0GWXPHuOgOVNHKJjcE6rj5D6RRxO
j3uoVajC8icO4yp8B0Z1E1LfiIP2xdhpeZ1ZHsVBZCcZ3bGjkPpHHEb2eWvW
tR3LpzicGtnVPeSPPvWRONyOyeu9vkGf8ioOnp4ikZFEn/pJHIy7XjLTqdCn
/IrDEY+IvM5F+tRX4pDaXYaP2fqUZ3GwLwr6PCxVn/pLHNcvrVOi4/Qp3+KQ
EWEz80eEPvWZeKxcHhkdEKRPeRePIuuPsus/9anfxON82ftZ7bz0Kf/iYWbI
/7Dgsz71nXi4605ID3TVpzyMR+CYnacOvNKn/hOP4scxv6c+0ad8jAd/s9e3
tvf1qQ/FY/G0dm9/3dSnvIyHgNf/37vL+tSP4tEnY2Fvv7P6lJ/x+Dd8QpTf
CX3qS/F44+Tewe6wPuVpPPw2ZSyM3qtP/SkeNWZVQ9Rt9SlfE1B3s8Hy7hZ9
6lMJGDD20o9F6/UpbxPwYk9Yf62V+tSvEjDystPoiCX6lL8JMBlqEbDDXJ/6
VgJsd/E0jGbpUx4n4FbmLfN0sT71rwSolQoCVkzQp3xOQPCSJs1To/WpjyXg
uNGN1SeH6FNeJ8Dy2/hpgUb61M8S8H7r6avn9fUpvxOww+q7zQdNfepr3PkM
vLgunK9PeZ6A4c7r7O+q6FN/S0C3TjnmWp31Kd8TITIPtDvdRp/6XCIEZ0ef
qVHqUd4notNm5ZQZdXrU7xJhP3jwJ7tKPcr/RHj28i5xLtKjvpeIsFu9Og/K
0SMPEhFqdeJ4lzT2+VoiftzVqeuToEc+JGK9/+eC2Eg96oOJiA79mqESrEde
JMK79Oqeal896oeJ0DU3cYj10CM/EmEXdLlW/kmP+mIiGvZv6rXBRY88ScS9
KxNyZC/0qD8m4qzxz8QPj/TIlySYDhppd+OuHvXJJAjcdINP3dAjb5KQMkQ6
c+olPeqXSbiwwGDKudN65E8S2lQ8ePOfvR71zSS07bJwwrD9euRREnYunWS1
bKce9c8kWD+7s7HQSo98SsKNkKEbP27Uoz7Kfd+C+wNxtR55lYTDXzPvd12u
R/00CfzUI/uOLdAjv5Kg07N2dqSZHvXVJPh1XHY4daoeeZaEa9/bvHk6QY/6
azKqBnXuv360HvmWjIsbJ2cfGqJHfTYZL9Ub1Af00yPvkjHdVnvmVKEe9dtk
LH0/MdJcS4/8S8bkNT9e1PD1qO8mw3jzx+s6KnrkYTIWlETuEHTSo/6bDMXU
wdt6/dMlH5MRGqihp6PQpT6cDM+kPeeNJbrkZTJmzwl8ZVeuS/04Gd+m9P/6
t0CX/ExG8PsX/eKydKkvJyPlqOK1c4oueZqMJR9WhWvF6VJ/TsGA7wcvNIXp
kq8peLW1/9Rz/rrUp1Pwsure98HeuuRtCopMUrOM3XWpX6cg50plydP3uuRv
Cr6dPdI4zVmX+nYKym0cO0qf6pLHKZghurvnkZMu9e8U9DJUPBp2W5d8TkFj
52H59ld0qY+nQNul5J3VWV3yOgVDtrbx6nlcl/p5CuzXK738D+iS3ykYZ311
W+4uXerr3O8ffzVw1zZd8jwVYZ167B6xSZc8T0WXql57o9bokuepaHN551RN
C13yPBX9Nq5aOHChLnmeiprrLx+qzdYlz1OxKCPUNn+qLnmeCo8BPZvuTdAl
z1PxKmKAh/VoXfI8FS+v29ddG6JLnqdi0JevR4f00yXPU2E2Pl7RVahLnqfi
46bcAj9NXfKcOx8r8ZE/PF3yPBXjNCeVxXbXJc9T8WXywsbTHXTJ81Qknvyb
s+mPDnmehpVvP50+Itchz9Pgt+zbLbcaHfI8DbL9cwYoS3XI8zSssggwX5ev
Q56nYX9SnGtuhg55ngan0RZZy5J0yPM0WKa51R6K1iHP09Bodrvz6BAd8jwN
TcbyKZ4/dcjzNCwdINDa6alDnqfhyeyXmy+56ZDnaTi8fb1rB1cd8jwNCVbv
Mq+91CHP07DXav2fdo91yPM0eP+p4y++q0Oep6FgTnru2es65Hk61hz43evu
BR3yPB17nvMVh07qkOfp6Hin0cX0iA55ng4rL/un/ex0yPN0GD3slG5hq0Oe
p2NY8JreCVt0yPN06Hp5iVat1yHP07G0IbTYZYUOeZ6OAwnzZ79frEOep2PB
8QFrz87VIc/TUZd/cqL1dB3yPB376+1+Lp2sQ56n48/0pXenjdUhz9PxyCi1
fNxwHfI8HWf3D31lMUCHPM/AyOVVf76LdMjzDCy/usXTVFuHPM9ApaPFlbcC
HfI8A0Py2s77pqJDnmcgK9BL+1gnHfI8A1et5sXP/KdNnmdgh5Gp8xyFNnme
gXevh74+IdEmzzOQbrvim0+5NnmegY/nsgT5BdrkeQYmdTHo/DtTmzzPQJtL
vxtFydrkeQYKJ7ZpmhujTZ5noG+n9edWhmqT5xmwyux0xPiXNnmegYaRAyIa
vLTJ80z8MRp6JumzNnmeiZkl3xUyV23yPBM3MheWiF9pk+eZ+NB1998Lj7XJ
80wIfkwY5HpXmzzPxKnq51o/rmuT55kwDG4TEHdBmzzPRErcuMSak9rkeSYy
0hKK/h3RJs8zsajm7UO5nTZ5nokcRV1sha02eZ4JtX4TrNpt1SbPMyGufTR5
0npt8jwT427K/h5aoU2eZ8LH8/WL64u1yfNMDL/Rd7vDXG3yPAtlQXqCvdO1
yfMs7L2wbPaZydrkeRaGjFri83asNnmehcLJc37/GK5NnmdheJcBhV8HaJPn
WTAvn+XkItImz7NwfumRMwFa2uR5Fh6UFIzpJtAmz7MgVVtxdKmKNnmehQ2m
VhX2nbTJ8yyY9DspPvFPizzPgmPfCTccFFrkeRaKNqbvfi7RIs+zMDXpzpXk
ci3yPAue2QXdGgq0yPNsJDzt1646U4s8z8b+thcrs5O0yPNsZGieeVMRrUWe
Z+PBig+D+4ZqkefZiNE1yVj/S4s8z4Z6TuD8E9+1yPNsjJ7accfhL1rkeTb+
VUb427zTIs+53x9TpL7zlRZ5no2HvJXCS4+1yPNsOPq0Wf78rhZ5ng2fL2GG
n65rkefZ2AOPdrEXtMjzbIgdT1znn9Iiz7MxxPLZQqujWuR5NiqNm+Jc9mmR
5zlYoBJn57lDizzPQZ4ybOrjrVrkeQ4+dvQxObteizzPwW2MVL22Qos8z0Fw
2ZhzXxdrkec5SOx4+FP2XC3yPAcd+V4//07XIs9zsO1MqG3fKVrkeQ4CU16H
rzTRIs9zUNx/hOLaCC3yPAdHSqvuOA3UIs+540vbWxwy0CLPc7Ap6GCxmbYW
eZ4D3ZTR02YJtMjzHMSNv7D4sooWeZ4LrYEjV8k6adHznovdPJ/tS9toke+5
GLBv0oybSk16/nMRNG9X349STfI+F4Udr+wKqtCkPMiFu5H4XGqhJvmfC6uV
R9olZWlSPuRih+ulZz7JmtQHcqFb8DfvW4wm5UUujKbleReHalI/yMVKp5wV
C/01KT9y0VW24MZPb03qC7k46lHv0uarJuUJ9/Mes9e2+aBJ/SEXe06eN8l5
rUn5kgtR1oSgiCea1Ce4859x40jGPU3Km1ws/3hlSuebmtQvcpFqo75efEmT
8icXB5YJbB1Pa1Lf4I4nnafX8Zgm5RE3Xz/bdz90QJP6Ry5mhvV8HLJLk/Ip
F4Ih+reSrTWpj+RiXuiRWx82alJe5ULDY63sxipN6ie5sNyQ9+v5Uk3KL+58
vHdrVJlrUl/JxemM5RcXzNKkPMtFzarLHT+INam/5KL9u3Z7f4/XpHzj5uex
+7DJozWpz+RhemT4A6shmpR3edhm9N92GyNN6jd5MFm6vWi+niblXx78Tt0N
MVHXpL6Th24bn25f11uT8jAP/xldeprcVZP6Tx46KXcM3dNek/IxD9G5l6sa
fmtQH8qDfsLxI6ZyDcrLPGR6bxi7ukaD+lEezNx2m2wt1aD8zMPhZ+GHj+Rp
UF/Kw46dkpjr6RqUp9z5Vc0d9j5Bg/pTHia5zUjPidSgfM3Dvw6B+QjWoD6V
h+DI+2aBPzUob/PQr9xhyzQvDepXeWibuq7x3GcNyt88qDz1LTvrqkF9Kw89
PD6s3fJSg/I4D73O2KeufaRB/SsP8YUax284alA+52FQdWWZ9JoG9bE81Clm
N2y/oEF5nYfP/f6sLD+pQf0sDz+jtvzdclSD8jsPz3otvROzT4P6Wh5OaaUY
qO3UoDzPw5CdmQ8HWmlQf8vD66nL9vXdoEH5ng8b5+y2E1dqUJ/LxxbTTt0v
LtGgvM+H0G51TBdzDep3+TDS3pN7a6YG5X8+Dm/I6dFJrEF9Lx/Nfy5ajtcg
D/LRY0Eq/+4oDep/+bgXFnA6bLAG+ZCPnaZzvMv7alAfzMe6pS+N2utpkBf5
MPPPcR2qrkH9MB8il5gV13prkB/5WJo8ZeyQbhrUF/Px3/y8xTntNciTfOxZ
IJu3+4869Ufu+DfWIVCuTr5w17vk9fHiGnXqk/ko8vLt1blMnbzhzv+0Qtss
X536JXe8c5+uPstQJ3+4n3cYbN4lSZ36Zj7mPdn650C0OnnEzY9HZU1tiDr1
z3yM3TzY8uAvdfKJO9+szwbV39Wpj+bjQmB84wR3dfIqHyPV8hxWv1enfpoP
nZITOw69Vie/8lHYRtrD44k69VXufNc962x0X508y8c4N+mNrzfVqb8W4ONv
raDZl9XJtwL8fGqQHntGnfpsAXKyx5TOPa5O3hXglY3Loh8H1anfFoBnO+if
xh518q8AGQFrB6zfrk59twDa+T0vPtykTh4WQLwlvEm+Rp36bwF6VqSUHLFQ
Jx8L4HasbYP2InXqwwWwe2Eo+DZHnbwswN28iLNDp6tTPy7A1OlRHRwmq5Of
Bbj2Lbcpbqw69eUCpL453jB4hDp5WoDDc33uXh+oTv25AO7tl+ypM1AnXwvg
veSb/iodderTBXh22TkxQ1WdvC3Ajw6jS4/2Uqd+XYBGZ63sAV3Vyd8CnA7v
c+d7O3Xq2wWYmdFFbvRbjTwuQLD0qPh4vRr17wIUf3v8qKBajXwuwNu2Gx23
lKpRHy/AqprdZ5ry1MjrArQ/tdL/eoYa9fMCLOpkUqKVpEZ+F8B0xZ3YJ9Fq
1NcLEPm35/EhoWrkeSGq95+64P1LjTwvxHw7Q/Nx3mrkeSE+mGwUPHNXI88L
MfCdx+EeH9TI80LkrB725rqzGnleiJe+/IXGz9TI80K8yllVmOukRp4X4mnx
epWTt9XI80I8vF7zVXBVjTwvhHzO7JfO59TIc+74E2pumzmokeeFWFqgKKg+
rEaeF8Jh1JIjV+zUyPNCTHfamqG/Q408L0RN+bnHX7eqkeeFmPncL3bNBjXy
vBA9fYu7916lRp4XQkv5INFvqRp5Xgjt3JM2K+arkeeFcJyrG1AyS4085+bP
aJDz8alq5HkhhAueXx80UY08L4RKmuuyTGM18pw7vt1/8gvD1MjzQhgPeXuu
3wA18rwQPy9FbwoSqZHnhaiTPJ68X1uNPC9EU9nzO+NV1cjzQoyb9WxZU081
8rwQdue8Zrt1USPPC/EnoNu+9e3UyPNCmGzawtf7rUqeF2Hxrq2qlfWq5HkR
Yqy/TP5Ro0qeF+E/n169DpepkudFmJBwuqp/gSp5XoRXek7rkzJVyfMi3J62
586DZFXyvAihv2+aHo5VJc+L8HHyTTWLcFXyvAibJm0fbRSoSp4XYZt73xXl
PqrkeRHidDZs++ChSp4Xoc/SJV9OuamS50U4bzugy3pXVfKcO95to2mTXqmS
50UYXli6Wv2JKnleBMtfY+61u69KnhdBMF+g2eGWKnnO/T4LNzvVK6rkeRFu
tO3eT/+cKnlehAsJQfZqDqrkeRGKxyw70vaIKnlehOSq549ldqrkeREOFx9W
VexQJc+LwHve53Vna1XyvAg/3O8aav2nSp4XoX2DueuoNarkeRH6vRKMWmeh
Sp4XYWmU8PetRarkeRHyNjcWBM1VJc+L8LmN/ZXyGarkOfffRxdt+A1V8rwY
DiEG/D4TVMnzYjwd03HJbGNV8rwYMRLtXc7DVMnzYjx0yqhRG6hKnhdjW/vu
3qcMVcnzYtgs9Sgq01Ulz4vhOKLy1kINVfK8GEV3j//25amS58WYOKmN13AV
VfK8GAPG3hrq1FmVPC+GcduPm9q2UyXPiyG6l7Xn0G8BeV6MTmXRnqoNAvK8
GDuvbd+UIBGQ58VY73ZM63algDwvxh7nPmdNSwTkeTFUnvh+zMgTkOfFWGU/
L3lHpoA8L8bHfefb90kRkOfFeGUxJjokTkCeF8PTeff1y5EC8rwYdZM8J24P
EZDnxei4ofHpOn8BeV6MrqWKWf/5CMjzYizqvlO4w1NAnhdj85DCVdZfBOR5
MVa2yzFc9EFAnhcjcN2I7sPfCsjzYlwYdL/G4KWAPC/G3fP2hmOfCMjzYrz7
8z5mo5OAPC+BZbuS2/fvCMjzEmwyeXwn6bqAPC+B7pL8NtqXBeR5CT62+WC/
6ZyAPC/Bqdgkt1cnBeR5Ca69cn+RZS8gz0vQVDU0q/shAXlegpknOwhn2wnI
8xLUTdgS5rZTQJ6XYJLWmy6ztgvI8xIMyfU4XbtFQJ6XoKv0+eZbGwXkeQna
e//ZIlwrIM9L8HmOpJvzCgF5XoL90cP+G71MQJ6X4Ff4CZOohQLyvASCDevf
7ponIM+5+XC63KefmYA8L0HUPo8p1aYC8rwEAz2qjiRCQJ6XoJ//vN9REwXk
eQni1LqUBZsIyPMSfO8dae46WkCel+BwRwfNo8MF5HkJduQUaZkPFpDnJXjy
NWOYcX8BeV6C3TcHvJtoKCDPSxBzutBmib6APC+Bhv2fBnttAXleAqNdY357
qgvIc25+n/JFSr6APC/FOoe2JeN7C8jzUpwaXJ5l3UNAnpeiR7Cg+koXAXle
infuwppPHQTkeSn+tBfvqm0jIM9LsdZhrt3SP3zyvBTK9H1bE5V88rwUvfdH
7l4m55PnpfjV79XxKCmfPC/FhDF+TpNr+OR5KU571998X8Enz0thOjOpTL+U
vX9fisLj+z/dKuST56X44nBlfrc8PnleiqduL4ZfzuKT56UI/949eUQ6nzwv
RfoFtbDKZD55XgofW5u7nxP45Hkpuq17e9A2lk+el8Lm4oc3gig+eV4KV5cn
Cz+H8cnzUqwcXvZwTTCfPC/F8B+HZmkG8MnzUkzfrDKg6CefPC/FtRGCsO8/
+OR5KTIUnhlOXnzyvBS/43d1OP+NT56XQn5MXHfkC588L8V+64AN1p/45Hkp
FPKYBWbv+eR5KaYE9fym5cInz0uRcMHiQcNrPnleBttXfXhVL/jkeRk6rto1
/O9TPnlehsxeld/4j/nkeRmmrjk1begDPnlehoJ5d6tN7/HJ8+bvT+236g6f
PC9Dnk2X0P03+eR5GdwdQpS3rvHJ8zJcVNvi73qZT56XIWSZND7sAp88L4PG
2biXTWf55HkZZHPFhqan+eR5Ge699Znp5MAnz8vgOOFsTM0xPnlehs85YWsm
HOWT52UQv4uMdjjEJ8/LoMUbvy9yP588L8PTx/4TDO345HkZZo6/Z35iN588
L8PDCTP+FO7gk+dl+BefWbbYhk+el6HcVB4Ubc0nz8sgGKn6yWIrnzwvw8fN
r/fkb+KT59x8nQhvY72RT56XQe3P/QE56/jkeRlSpt2TrVzDJ8/LcOLD6xPV
K/nkOTf/Jj/Fty355HkZFhyZtmbqcj55Xsb12ymrq5fwyfNyqG03vn5/EZ88
L0eWr+XA+Qv45Hk5prY7/6WrOZ88L4ez/5O8qDl88rwc/T0Wvr5mxifPy2Ge
6pm1YCafPC9H9WGzo+rT+eR5OZ6MFK+vmsonz7nju25QxoNPnpcj0znD7/tk
Pnlejo21D84/mcgnz8vRbVb8llPj+eR5OSJGHi63MuGT5+Xo26O94+oxfPK8
HB022pYsH80nz8vxn5qgaPlIPnlejuCQk7orh/PJ83KMXPKyx5ahfPK8HFV2
l2PtBvPJ83IU39k65tpAPnlejtdLVVe/7M8nz8tR7ja/j4cRnzwvx3z7qedi
DfnkeTnOHr5mqxDxyfNyjNU0nDdCyCfPy2Gonmxjrccnz8txWXPN10c6fPK8
HIMcsjfHavHJ83JcnDn/RldNPnnO3b/qwBEL1fnkeTlcLM8vfKTKJ88rEFPf
dncln0+eV2BO2F/vsTw+eV6B0R2+jT/dm0+eV0A64kXPvJ588rwCDjcNNWer
8MnzCizc293vS3c+eV6BNd/m7NDpxifPKxDZ9fjgY1345HkFhvy3aUZhJz55
XgHTPwmfV3bkk+cVqLY+Pj+7PZ88r0Cnxz6DrdvxyfMKJFimD5W24ZPnFXAZ
qgw98o9HnlfgW3/L+V3+8sjzCpzUH5fh9JtHnlcg9aZhypAmHnlegZ2vlgz7
qeSR5xUQWXf0s1DwyPMKJJYNd2mS88hzbr46PvvrWs8jzyvwb93S5HUyHnle
Ac8JJdN71vHI8woEu25b5CnhkecVeGgh0d1ayyPPKzA8sPtjzRoeeV6BSsuc
J8lVPPK8Almfz2g4VvLI8wpcqxpptaSCR55XoOOp27Za5TzyvAJrC0fzK0p5
5HklhobELg8v4ZHnlZjVb/WTl8U88rwSm4LGhu8v4pHnlRj14e6gqYU88rwS
2x2eLlQp4JHnlYh4qFpdmscjzyvx+puTY2IujzyvxHmX+PrQHB55Xgn9V6Pf
eWXzyHPu+wfc1J2zeOR5JSYHLFzrmMkjzysh+VAVeT6DR55XYuagkuL96Tzy
vBJx5VYzrNN45Hklmpz0165K5ZHnlXg4T2/WyhQeeV6Jbf8Ne2adzCPPK3Fg
xbHXx5N45Dl3/X+vad9N5JHnlbCxOLPCJYFHnldi5ZNLZd/ieeR5JXR0FhwM
ieOR55W48zvDOSOWR55XooOw83l5DI88r8Tvv1GX+Ny41fNKzN5t+GRsNI88
r4TJ9X5Bm6J45HklzFZOfPAkkkeeV2JRt4JJyRE88rwSo2N8P3Xgxq2eV+JQ
oI10YDiPPK+EZtT59AVhPPK8Chg5peeRUB55XoVjAaHeniE88rwKu++7FP8L
5pHnVbhlkeM8ixu3el6F9Pbv/a4H8cjzKhwMWKKdHcgjz6vQtesl60HcuNXz
KgTcNzI4GMAjz6sQ3f6Q1M+fR55XYdzaBR+6cONWz6vwIumpk+UvHnleBaus
LzZf/XjkeRW+6c7tpMuNWz2vQtP6VSaXf/LI8ypM7dD+lcyXR55XYUPmjfQV
3LjV8yp8v9/Y09OHR55X4eW7b1Fa3LjV8yr0mBr4w/4HjzyvQo2a9doibx55
XoU3eRPmzOfGrZ5XwXFYlfWv7zzynJtfL4m6GTdu9bwKK7cLp8d48cjzKlhW
nmy/mBu3el6FOWOtlBGePPK8Cof9JW3AjVs9r0K7diXJXz145HkV9JZOlo3j
xq2eV0H3pkaPkG888rwKowu17lpy41bPq9HhrunGqq888rwaa42Kep3kxq2e
VyPgvetdTW7c6nk17HvU7f7oziPPq5FrovkJ3LjV82roWDq2Df/CI8+rsTy1
YoMlN271vBp5Pb0vV3/mkefVOL/3QuM1btzqeTUiSly+jOfGrZ5X48pk4b5c
Nx55Xo2L9RZp57lxq+fVXL9rNBzKjVs9r8ZTr/hVcZ945Hk1RNfn6hzixq2e
V2OSV9ftIm7c6nk1JkgutQ39yCPPq1E+xPXuUW7c6jk3P7XPJZO4cavn1Yj2
6rCvAzdu9bwa87rN0A3/wCPPq7F31tTSc9y41fNqbM/JXDeZG7d6Xo1BvGM7
Ze955Hk11G1tN3/mxq2eV8PnzYsOh7hxq+fc+Rfd3DWNG7d6Xo3Zx52E3blx
q+fVuLX1zYOkdzzyvBpnNR+fe8ONWz2vhsqzkSOOceNWz2uwql/Hngu4cavn
NahxLlkh5Matnteg2MvuZKUrjzyvwTf7ODVfbtzqeQ1GDejn9pAbt3pegzDD
azwHbtzqeQ32j9YvseLGrZ7XwNHl7+KF3LjV8xpU9mujMYobt3peg26Pc05p
cuNWz2sQ96wg6Z8LjzyvgcvqHYvyuXGr5zWYv/iGJIgbt3pegx5evb98cmGe
1+Ci/bGaZy7M8xoM6v0m0NGFeV6DJY9vJl92YZ7X4M2Bbjr2LszzGvQ+72u5
3YV5XoPa33qRli7M8xrMkGdvn+PCPK9BuODrkJkuzPMaRN2+HSB2YZ7XIOuD
n9EEF+Z5DTTdXLxMXJjnNSib4brR1IV5XoM5CWvnzXNhntcgclh0dPPvb/W8
Bqdu3t252oV5XoN5VQeq17owz2vwMd1fsMGFeV6LRf3buzdfT+vzXos+05IM
HFyY77VY93VU3l0X9vzX4r8Fjl/fuDDva/Ht+bZZX1xYHtTC9j9E/XJh/tci
sG77/HgXlg+1OFt9MaT5frX2gVrkNRkvUriwvKiF5QTxu56urB/Uot3f/9oM
cWX5UYs5fe7omruyvlCL41UXTHe5sjypxaMxKoE3XFl/qIVViXF3d1eWL7VI
Cp17Mc6V9YladAgdvF3uyvKmFmVzdGc1r/fWflEL7a0qPrPfsfypxcPM7Rq7
3rG+UYv7S+J233vH8qgWt7c9uRryjvWPWjg4NwUr3rF8qsXok3dWD3jP+kgt
VryMuLX4PcurWiQcfbXW/j3rJ7W4Knhm+vo9yy9u/rb/E6S+Z32lFuk302bz
PrA8q8XUaoN5iz6w/lKLS97bRp//wPKtFv67l+T7fmB9phY7K/2SFR9Y3tVC
LXzKk9EfWb+pxal2XU7a/T//arFhY1P+14+s79TiwTJnHfn/87AWF3pc3Dbh
E+s/tdgSuSz9+CeWj7UwPLJ3R9gn1oe49TPlQXeeG8vLWpxwzh9o6cb6Ebce
5jzucN+N5WctzPX6zct2Y32pFh5j7bsbfWZ5Wgutm51zd3xm/Yn7/YesrD0/
s3ytxZ9D9ivbf2F9qhbRD512Lf3C8rYWkjsv7Jy/sH5VC9VeDS6KLyx/azGw
D99phjvrW7VQueTe1tGd5XEtLpuUts13Z/2rFmc2m1qP+cryuRZfv/a5cfMr
62O1+OWRVtXsa2te18JtQEJHs2+sn9Wi8GCE/NE3lt+1aDxwxqL+G+trtVi1
yzVongfL81qMd7EqfuPB+lstXj38Mqy9J8t3CQLv3LRe48n6nARTcyIff/dk
eS/B+ReBfTS8WL+TYLVQWHDYi+W/BF8e2H3L8GJ9T4Li0m6ak74zDyQwqLPd
cv87638SLGh/snfTd+aDBNtWv6xf7c36oAQ9FtWmB3szLyRY2atg7bAfrB9K
MGCIc93dH8wPCX6d2mHWyYf1RQnOGcpf7/Nhnkgg33ncJc+H9UcJkv8rVS7w
Zb5IoFdkGeTpy/qkBAd8zPOFP5k3EiSO6rLx2k/WLyUYcn6hb3s/5o8Eo2ZN
zjvox/qmBJ/KhbYVfswjCVIb95VZ/L9/SqCout455BfzSQKNZ2d7mPizPipB
RNfJvd75M68k0DrzpkIvgPVTCXRPGwU4BjC/JJA5FVp1C2R9VYIwt54uDoHM
Mwmcn5/o9DeQ9VcJKk/EVx0MYr5JUP2knXd9EOuzEuBexRPbYOadBJFSx/4l
wazfSjjPfNZsCGH+cesldfuenBDWdyX4/sD22spQ5qEEwUuXBaSFsv4rQWHh
frWVYcxH7v7Vj4hKCWN9WILZsVtXrAxnXkpwb8BA8+Rw1o8lyAv4/H1RBPNT
AsvyFb3DI1hflsBj/CN7s0jmqQQ3yn82REay/ixBzr9NORZRzFcJ9PV0P2dG
sT4tQYpww+JV0cxbCVT1J23Jj2b9WgK+b4OJVQzzl1sP1Q7za2JY35agNEq7
04FY5rEEdxJM09rEsf7NPR9WoRZn45jP3PlmJrj3imd9nDu+jb3KvXjmtQT7
679l9Etg/VyCPtOryj4lML8lsNk7MGZcIuvr3HwbfCr2TWSeS2GRMuzqzCTm
uRRt10+XRScxz6VQ2W+isiKZeS5Fde7w46XJzHMpnPqVdtqXwjyX4tfQk3s7
pDLPpSj06Lr3ZirzXIrpgUHjdNKY51KEHquf9CaNec6Nv+/fbZzOPJdiwZ4d
nwLSmedSnF34PsUig3kuxci9/XiSDOa5FFUxb2wdMpnnUtide/qudxbzXIqD
4idlz7KY59z3dS7kGWczz6X42zutV/j/Py+QYqnfU+XKHOa5FFM2z2+syWGe
S2ET9vnQ8VzmuRS9bw6L6JPHPJeiT8WgEa/zmOdSJE+d3HZyPvNcim27UgwS
85nnUrjPGDpgawHzXAqH+yP/KAuY51IUnDRNv1zIPJdiyMG88aIi5rkUebLK
Xz5FzHNuPtPu8FYUM8+lMOtzWiIrZp5z13vl2qEbJcxzKcZatz0wpJR5LsXF
e2Vh/qXMcylMVtVfX1XGPJdi0qJ5PtIy5rkU5ws+Hr9SzjyXImdn1In+Fcxz
KR6WjXkTUME859bbwqArqyqZ51LUXx1UL61knkvxxczc6WIV85y7vy+6hhtW
M8+lkN1fL/9ezTyX4mi0OG1xDfOc+/n58RYVNcxz7v4kN4SeqmWeSxE2auEq
bQnznFtv5wpGN39e1uq5FJPPblq6Sso8l0LNrUCrUco8l0IjpGqSYx3zXIqo
F1vGjZYxz6Xo0G7V0DAZ81wKfRu3jK31zHMpfJrXjZx5zv381glnXsuZ51Kc
aDt+nGkD81yKmcuO5eQ2MM+lcJz+zv2IgnnO3b+oVEM1JfNcim8dQtp9VjLP
65B49VrinEbmeR1GaOzrXdrIPK/DHIO1c882Mc/rYG1tnN7vN/O8Dq/azlYG
/Wae1+Fp4ylLqz/M8zrE38se1/z5Z6vndXD/w7v67i/zvA5nK3o9nPePeV4H
HQtbs6p/zPM6uBjN3HSzDdu/qUNM1x76o9qyz3froHffRCe2LdvPqcOBk+vb
7WvHPu/lfr67zj7N9mx/pw6lSXNG/WjPPv+tww3Lh0dWdGD7PXXowT9YVdeB
fR5cB6e+qZ+udGT7P3U4/O5b9YBO7PPhOqxIvLk0pBPbD6rD6X3X72ztzD4v
rkPDqMPtO3Vh+0N12O+icHzZhX1+XIcsFe/Fpl3ZflEdNM6umV/alX2eXAe5
reDBuW5s/6gOoU0vxvTvzifP63DUcrJTWHe2n1QHmfR1qXUPPnleh2ve4017
qrD9pTokq8w3dOPGrZ7XwdnbSGNxT7bfVIdJW/mH6rlxq+d16KRxNdqxF9t/
4q5Hvkpp3JtPntdhu2zbifjebD+qDu2F4w7u6sMnz+vw+8i0tC48tj/FrZ8f
mumvuHGr53Uo4y/km/LZflUd1u/4V1DCjVs958aF8z5dErD9K26+JlafHqLK
J8+54/uXDYlUZftZddjZ5oKVjRqfPK/DKfNXnirqbH+rDqnKfR/fceNWz+sw
8sWho4s12H5XHb6mDHeUcONWz+vgMGDywZuabP+rDnnDnv4w1uKT53UYln3s
Y4oW2w+rw4To2MqD2nzyvA4PjMd21dBh+2Pc8VZ02PuZG7d6XoeoS42/5umy
/TJufS5bYlbKjVs959bv95kRDnps/6wO6VHvL+vq88lzbr0U98j+rs/20+pQ
KL/QfYWQT57L8COvwFMhZPtrMkzwivl5V8Qnz2XgF84/O9aA7bfJcE/xY0Yi
N271XIaZB5PD7AzZ/psMOaZj5/P68slzGYKM7Ht79mX7cTK4B173WWnEJ89l
+CXrLGgyYvtzMoy+KQh40I9PnsuwY9Bt+yn92X6dDMZ/r0qz+rP9eRkGpfe1
PD6A7d/JMNfhj6/OQLZfL8Pk9evnewxk+3kyONqEOiwYxPbvZZCrCvOKB7H9
PRm6/hd35/Rgtp8vQ4eHI3v2G8L2+2T45z57SPAQtr8vw8Hh24Wbh7L9Pxne
qZw41mYY2+/nrs9p+bxHw9h+oAxmO40txg1n+/8yuCTd35synO0PyvBkkUW4
3Qj2PoAMl5e8EvQZyfYLZQjo+arabSR7P0CG609s5s8fxfYPZfgLN/+KUex9
ARmG5Jlanf//fqIMd6Y/OG9ozN4fkGH/u5E2PsZsf1GGoW/P9bMcw94nkKHy
eUxh9Ri23yiDU8f2j06NZe8XyNC4I3yWhgnbf5Thgthp+UcT9r6BDJkLXpXP
Gsf2I2UYf79xd/449v6BDOUab1ceH8/2J2V4ePClufoE9j6CDDWz9Ie+n8D2
K2WoXS8/OG0iez9BBjUju7TciWz/Uob16p9cjk9i7yvIkGA35JXuZLafKcO6
fhevN+/Xtnoug474zPTlU9j+pgzT++4LrZ7C3meQ4ezqmZPPgu13cve3zVFT
QzF7v0GGastBBzzFbP9ThisOZXsWT2XvO8gwP2N01+KpbD+UW29PD9w5Mo29
/8Ctx4HjrXmmbH9Uhqj+fuXOpux9CBlWr/hjg+lsv5S7//rXBiVOZ+9HyDDP
zmOr7Qy2f8pd33TVrL8z2PsSMswZWCq/OZPtp9ajY3Bjp36z2PsT9SitajPW
ZxbbX63HqfHiRcvM2PsU9Zh7RWtNjRnbb62HrfH5ARdms/cr6jH75+PBojls
/7UeT6ITzn+ew963qMejbn6W0+ay/dh6/FniMj1tLnv/oh4+Khvn285j+7P1
6Ovu6tbGnHnOHd/7k9ctc+Z5PcxvX/5qMJ95Xo/ES4K37vOZ5/VIcPbUM13A
PK+Hx7WAPwkLmOf1+BHaw/a/hczzesg6zbeRLWSe1+PZ5cEqJxYxz+uRWu6+
hbeYeV6PNFO3iNeLmef1GD0i7uXkJczzejxOyJ+WuIR5Xo9c15nTty9lntdz
fbjnsN9Lmef1mBn97PqVZczzetxo32iru5x5Xg/H1cKHLsuZ5/XQszszf4IF
87weVSF658MsmOf1OCc/kLLMknleD4uLYwcVWjLP63ElYvqSHSuY5/UIeFfU
RbGCeV4PXvPnsyuZ5/XQtRyd0nMV87weTncW7ri/inlej+LyM936r2ae12N3
fuTgD6uZ5/Ww1+jyZPwa5nk9Is3rc4PWMM/rEVR5tmzxWuZ5PY5UThlVsJZ5
Xg+z9cLgveuY59z9OnO97u865nk9Mq+n659azzzn1kPMX/deG5jn9djycqX2
nQ3M83roT5+wTLSReV6Pxj6p/95vZJ7XIz7//U6T/5jn9ZD0umPk+x/zvB4q
ftY7TDcxz+vhYIjy0E3Mc279XJ/rNX8z85y7HtENu6TNzPN6jHnm47l6C/O8
Htd6X1xcsoV5Xo8py1Om7NrKPK/Hf+unJCm2Ms/r4Sm9eNXBinnOrQ8/n0fd
rJnncojPDq67Z808l+Noh/67jLYxz+UYPmvSXbdtzHM5ciJN247dzjyX49bO
VW1+bmeey/Fmo8Lf1IZ5Lse77NC0EBvmuRzxXVSGz7dlnstRea+DV5It81yO
J38thy7bwTyXY/wIQfeUHcxzOSSfVQ5Z7GSeyxHUaUtuxk7mOXc+kzXnr9vF
PJfDu8Q5qWAX81wO2XnziVt3M8/l0Nw//lnJbua5HMcMZom27GGey6HhvnNP
6R7muRwHTU1vW+9lnsvxd023pOq9zHM5TmTsn7/bjnkux8+04mCZHfNcDtuT
7b/u3cc8l2P6fo09tfuY53KYx4c3bN/PPJfDRHdTp9L9zHM5HCMFJVsOMM/l
EPZ3fFVygHkuh05Z07pNB5nnciRXJG7KOcg8l+Pjz2chKw8xz+VwabvYPekQ
85y7X+udnRYdZp7L8eBNl8LYw8xzOa6ZG4sXHmGey1F7dPiSqCPMczn2H+4d
OvMo85xbDw63BgceZZ7LUa9ZlDDNnnnOrYdtwxFgzzzn5ufhcYepx5jncvT7
N+KO3zHmuRzGGtrPJh1nnstxr7P2pi/HmedyPCtQ1xl6gnkux587bfzfnGCe
y5ERfNekrwPznFvPM8IzHzkwz+XIm/55geZJ5rkcouDo89dPMs/lkP8W9+16
innOXV/QJqdjp5jncpip/9hUd4p5zs1X/fNP204zz+VwGvlcnHeaeS7HjtK1
PS3PMM/lSPBQOxB1hnkux/uKIrcZZ5nn3P1MvT7D+yzzXI7E9E/2o88xz+W4
O6FM6XKOeS7HjX/a2cLzzPMGyKITZjqeZ5434IXT8JNdLjDPGzA9cor0yAXm
eQPmlUasVVxgnjfA+sgC8Y6LzPMG/Bj9ZlfBReZ5A0QF6sctLjHPG/Bl8knj
4EvM8wZsCsvXH3WZed6AuDH6mi8uM88boC/52FP1CvO8Ad87nhFeusI8b8Cx
Gd2c/1xhnnO/zyLux86rzPMGeFz1Xpx7lXnegMBt+QmLrzHPG1CcNauv3//f
x2yAsXLGlVHXmecNeNZRlf/iOvO8AalDjP/j32CeN+DmzUzr0zeY5w0IHe92
Tn6Ded6AHdvL/TbeZJ43wGlc/tqEm8zzBjz8vv/mtFvM8wYMOnj2xIdbzPMG
6AZ0Oatxm3negJNf/010uM08b4BtJ2lE4W3meQOqwmYdWXSHed6AJ0nSe953
mOcN8Lp06e9gR+Z5A/69U0ruOjLPuev36PK+/V3meQP6dgw4sO0u87wB1ZsW
nE24yzzn1sP35b0n32OeN0Ar5YzY5R7zvAHv4k6e1LjPPG/A30oX91P3mecN
yPaLeFt7n3neALcJI85vcGKeN2DuKP3oCCfmeQMSRjWMMXnAPG/A8PPWq14+
YJ5z53tr1bvuD5nnDbj/M1hv50PmeQNyxSblKQ+Z59z1/j6rgkfM8waMm3Lp
susj5nkDyt++0FV7zDxvgGfxxx4Oj5nnDXhqcjCh4jHzvAF7jS/sWfiEed6A
XpHGPb88YZ43YF35wG3qT5nnDeh8tDHn6FPmeQM2S2YHljxlnjfg6KDNoiXP
mOcN6G52oMT7GfO8AZPqF8oMnzPPG/Bo0Kvz558zzxW4Xd/JqOo581yBoQuD
bMxfMM8VeHVIoen+gnmugEnDMx21l8xzBY5537+29yXzXIHzj2pCE18yzxV4
sfy4yOQV81yBevdhTY6vmOcKXF3AWy1/xTxXINf2oY7Fa+a5AjmqbzZ+e808
V+CRr+OUPs7McwVm7O3zyNaZea6AY5zf/ihn5rkC7rPqake/YZ4rYHx1/e+7
b5jnChztFRfS5i3zXIENAQmDN79lnivQQbGjLvgt81yBI819x4V5zn3/zXmL
ky7McwUWWpt1LHBhnivwPKQhe5or81yBfYFdjjm7Ms8VWKzXU9nhHfNcgUVb
3kX89455rsC3VR17+79jniswYHDsOL33zHNufo2Llh59zzznfn8/884Z75nn
Cgx+6pQ5/gPzXIFgrYhZtz8wzxWYM1XLv+YD81yBBWdVjed/ZJ4r0FlaKX3/
kXnOzdexlZN7fmKeK2D31tdt5yfmuQJnrXxvR3xinivwz33ENSM35jn3++47
Gdm7Mc8V2FljujfFjXmugHbbC4WjPzPPFdj95NzTS5+Z5woMDx08p/Qz81yB
Sy/UV077wjxXwMnop/m9L8xzbr7etntZ+YV5rkC8fY2RqTvzXAGz98U1t92Z
5wq4vOqxttKdea6A5r3KbqZfmecKzD2fb/jwK/OcO5/jNsPrvzLPFfj1pJv5
vP//ewTu/kVNrHj9jXmugHnz/1+qB/NcgXeGAW3XeTDPFSiPMhd7ejDPuZ9/
PXhpT0/muQJvnskMtngyzxWYkJ/u5OvJPOeepxPTpZpezHMFRo1rUN3rxTxX
4kqdU0SEF/NcCfkAU6noO/NcibRpB4p3f2eeK3Hzxp/J/t+Z50o4ybclaHkz
z5U4bt7wbZc381wJ2dEVOsHezHMlchcqbHR/MM+V6Nk3u3b3D+a5EpMP9HQO
/ME8V2Lqv+t+6j7McyXy7o9eYOPDPFfiYdBLA38f5rkSf3zCr2v6Ms+VKHeb
+XSHL/NcicyT064H+TLPlRifrWKi9ZN5rkTdkNtXt/1kniuxzzFpru9P5rkS
q4eeM+P7Mc+V+FXktmWTH/NcCfu4m2c8/Jjn3Pe1dx7r+It5roSD84GrS38x
z5U41+uz+etfzHMlXN+YZyt+Mc+VsMyKe2jmzzxX4mzsv8OP/ZnnSmwbtOJ8
lT/zXIlZJf7WkwOY50qM9b506koA81yJGY+elhcEMM+V2Ox43GhKIPNcCSz5
OflOIPNciZ+/r3+sCGSeK9Hn2PHkKUHMcyUWvSlzvRnEPFfi1YV0l/wg5rkS
GZpXNI2DmefcfHyaonYhmHmuxFdRw6rUYOY5N//DFj3sH8I8V0K0cbziYAjz
XIlh58TPQ0KY50r0PWiqpRrKPFdi5GSzyi2hzHMl3l52S/scyjxXotsbhxFt
w5jnSizrde/cvDDmuRLd854m3w1jniuRVbDvZkkY81yJ3YEa68eFM8+5+cjp
KLoUzjxXQrlsZ0B2OPNcCcMhV3qMiGCec+d7wGOsfQTzXInF5v/MQiKY50r0
evjRunck81yJoyNrItdFMs+5+az8MdctknmuhG8nCdpGMc+V+OHu93xuFPO8
EZZS/5J7UczzRoR0zs/Lj2KeN2Jrx7LkgdHM80ZcmTLVxy6aed6I+rH9VvyK
Zp43Qqwnte8ZwzxvxLO0pRtWxzDPG2GjL3V0jWGeN+JL8dx7f2OY5404uCDx
/IJY5nkjlBqnvF7EMs8bEdf87xdimeeNeKg3dKRpHPO8EZndE49ciWOeN6KH
vp19VhzzvBGpm/p8GRLPPG/Ez1VB547FM88b4fd6pXlMPPO8EeO+dfXRT2Ce
N2JmU5WRTQLzvBH7d68Z2Pzv21o9b8ToNqP/a0xgnjdi39Dbg8WJzPNGdHJr
O/dKIvO8Ee5nNBwzE5nnjRg2pkY+IIl53ogR6+OC7ZKY543wf/Fh5M8k5nkj
OlZfHKSSzDxvhFbv06kWyczzRsRsmFb/Mpl53oj4yhvjJMnM80bMfWh1f3IK
87wR2frbdc+lMM8b8XKA9r+EFOZ5I+zf3L0sSmWec/fP8/bQ3anM80ZY1NX1
8U1lnjdit9Tmabc05nkj1N67ai9OY55z92/F49m30pjnjdCdeTkkPY153gjj
0hhnw3TmeSP6PSyK2JHOPG/E9Hv97vimM88bYRfRU9Irg3neiNd61rtWZTDP
G3Frn7vD6wzmeSNUzlz5XpPBPG+ETO/ZjAmZzHPu/C9phV7MZJ43wrHvXJ+0
TOZ5I4y63KgYlMU85+53j3bdDmUxzxvRJ9xLJzSLec79fGRSd9Vs5jk3H22e
/dmQzTxvhJ7ZgJAP2cxz7nnalPFFkc08b8TdjnEbp+Uwz7nje3ZdfDqHed6I
Xq//RkXlMM8b4ZuuLtHMZZ43Idh/5KwtuczzJmROv2fllss8b4KJ4ZHtf3KZ
502Q7/arnZbHPG/C74eRF87lMc+bYNbh4IyYPOZ5Ezrs3eWnmc88b8Lwrn+X
WuUzz5vAO/Xkh2c+87wJ7j7Wk7oWMM+bEJU5yMiigHnehGqNfjbPC5jnTRjT
/uf30gLmeRMqEkO6Ghcyz5uwbqty1/FC5nkTxjkXzQ4vZJ43IUu0bZZaEfO8
CcXWZ/etK2KeNyHmxS/JqyLmeRO+2G8eWVfEPG/CXN8nEycXM8+bUKP4q3+x
mHneBNszyzakFjPPm2AfHj1MVMI8b8I20ceXViXM8yb8r6c7D6sx7eMAfkdJ
KNtB2VVK1jAUqt+tEpKU0o4WyRJRCr0MGjKMdbJP8Xrxln0Xsi9DmBpjyZp9
plKUTKnzLO8913O+75/f6+R4zvPc5/f5XVeur1r7JsGn/oLnerrwe26kcQk8
11P0P7+gK4HnevJbtO9qdgk819P1Iw/9akrguXiev20e4lkKz/U0sPBb+LpS
eK6nLT1/cHxSCs/1ZF11Nt+2DJ7ryfJt3vDEMnguXvfueudCGTzXU06GR43p
R3gunnercysCPsJzPf04af/zrR/huZ7eTN4dXfwRnoufv7Bwmn05PBefv3nu
4tnl8FxPPfcMbnuuHJ7ryV96HGRSAc/15Nb655NjK+C5nhpKUx5nVsBzPT1W
CmpKKuC5nvLObp7v/Amei/P1bErE6k/wXE+7svbHFH2C5+J8bhjlZvMZnuvJ
y2Pf5pmf4bk4r9+u5p79DM/F80gJPN64Ep7r6Q81sU9YJTzXU5DDuR3ZlfBc
TwG5B92+VsJzPb1/drCMV8FzPfXufuLQyip4rqf+jm/SC6rguZ7shvcO7fQF
novzdNDvUPwXeC6R7Xmvcee/wHOJJpv292xWDc8lKjWv3RheDc8lujar183s
anguUV2nvC811fBcol79K0M8vsJziaTqXfqMr/BcootdfpeKv8Jzie6+nz6w
z9/wXKIVrXMcF/0NzyU69ae11W9/w3OJtvFFdh1r4LlE3uOX3pxVA88lmtt0
3cLzNfBcvD4mdbxJLTyXqNj3VuOxtfBconrzY2+31MJzibaPGbnmdS08l+js
ysOz+32D5xJdThgQueQbPJfopzZ/zLr7DZ5L5GV7u4VVHTwX9ye56vb0Ongu
UY2HWfrpOngu0avUt0mN6uG5RGXq1d6h9fBcIssH2ccO18Nz8bycqblaD8/F
9YUkbhyvh+cStTv1R+YePTyXyOfG0Kc1engu0clM9zMjJHguURq12bFNgucS
uc4O2PqXBM8l2ulwJnWQDM8lssnoZpQmw3NxPTvtWv0uw3OJXCZ+sO6mwHOJ
kg6bvkxQ4LlEY73VHTcVeC6RR17ua50KzyXipS4to1R4LlHo7Sevj6rwXKJ7
9aZzFBWeS7Q832OzH0Ofh0StKqwW7BVZ81yifP0H/zqGfg+JYs41Zj5GOoPn
Eh3o+vfanUbo+5Doy0j/uE8ia55L1OiOta1rA/R/SBRyN3zxOpE1zyXq4ftn
o9cN0Acicl0J9W+oM3guvk/TAwKXNUQ/iERdBi1bXCiy5rlEndm9FtbG6AuR
aPTj0tAkkTXPJZJXtim7Yoz+EHE+9w2d08JEZ/BcoiZPHu6INkGfiDgvrkaT
jomseS7OR5Gzv1Ej9IvIlPrawSRUZM1zmSo+Hzl4rBH6RmR6GZlzvYmpzuC5
TG51d0NjTdE/IlOA88EHeSJrnsv0wCjMuEVj9JHI1KJwXa9IkTXPZTrj5aWe
aIx+Epmsuti2NjPTGTyXycb4xbPJZugrkUm60qH6jMia5zJ1SlVfNmmC/hKZ
CmfaXZoksua5TJPXbzQ52gR9JjJdt381pUFTncFzmcpfdvk8oSn6TWQyS530
OkdkzXOZVnksOMSaoe9Epmw1I8JfZM1zmdSLCUX/bYb+E5ku//eHe8xcZ/Bc
pnHZnr3CzNGHItOmI33fHBVZ81ym/eZBp00t0I8i0/q9piciRNY8l2mRc1vf
4xboS5GpcUS5o0lzncFzmVrubhkf0Rz9KTKZ39u1/4zImucyVV1zON28BfpU
ZAr8xTQ/VmTNc5kSnI5PuNAC/Soy7Vr9pmnzljqD5zIV/NPn2hJ9KzJ1eFvx
[truncated: 4,272,669 more chars]
