# Supplementary material for: Zero-field J-spectroscopy of quadrupolar nuclei
Source: Nat Commun. 2024 May 27;15:4487. doi: 10.1038/s41467-024-48390-2 (PMC11637023; doi:10.1038/s41467-024-48390-2)
Supplement: Supplementary file 8 — Supplementary Software 2 [file 41467_2024_48390_MOESM8_ESM.zip › Simulation example of 15NH3.nb]

(* Content-type: application/vnd.wolfram.mathematica *)

(*** Wolfram Notebook File ***)
(* http://www.wolfram.com/nb *)

(* CreatedBy='Mathematica 11.0' *)

(*CacheID: 234*)
(* Internal cache information:
NotebookFileLineBreakTest
NotebookFileLineBreakTest
NotebookDataPosition[       158,          7]
NotebookDataLength[    608322,      10548]
NotebookOptionsPosition[    603626,      10464]
NotebookOutlinePosition[    604071,      10481]
CellTagsIndexPosition[    604028,      10478]
WindowFrame->Normal*)

(* Beginning of Notebook Content *)
Notebook[{

Cell[CellGroupData[{
Cell[TextData[{
 "Simulation of ",
 Cell[BoxData[
  FormBox[
   RowBox[{
    RowBox[{
     SuperscriptBox["\[InvisiblePrefixScriptBase]", "15"], 
     SubscriptBox[
      StyleBox["NH",
       FontSlant->"Plain"], "3"]}], 
    SubscriptBox[
     StyleBox["D",
      FontSlant->"Plain"], "1"]}], TraditionalForm]],ExpressionUUID->
  "b0e71a1b-5c92-449e-a282-62b759836edd"],
 " at zero field"
}], "Title",
 CellChangeTimes->{{3.693800307726488*^9, 3.69380031493296*^9}, {
  3.69380291638552*^9, 3.693802920943817*^9}, {3.769423264105083*^9, 
  3.76942327699431*^9}, {3.827409207645855*^9, 3.8274092757139206`*^9}, {
  3.8315322677632732`*^9, 3.8315322761216507`*^9}, {3.90670764442247*^9, 
  3.9067076594231462`*^9}, {3.906710802217743*^9, 3.9067109137419653`*^9}},
 FontSize->24,
 FontWeight->"Normal",
 FontTracking->"Plain",ExpressionUUID->"dac98fe7-4517-4147-8386-445eaa303fb2"],

Cell[CellGroupData[{

Cell["Preinitialization", "Subchapter",
 CellChangeTimes->{{3.693800319573217*^9, 3.693800323101009*^9}, {
  3.9067093063432617`*^9, 3.9067093095254602`*^9}},
 FontSize->12,ExpressionUUID->"9a1dd812-e484-431d-befe-98bd7c09ebb1"],

Cell[BoxData[{
 RowBox[{
  RowBox[{"SetOptions", "[", 
   RowBox[{"ListLinePlot", ",", 
    RowBox[{"Axes", "\[Rule]", "False"}], ",", 
    RowBox[{"Frame", "\[Rule]", "True"}], ",", 
    RowBox[{"PlotRange", "\[Rule]", "All"}], ",", 
    RowBox[{"AspectRatio", "\[Rule]", "0.4"}], ",", 
    RowBox[{"BaseStyle", "\[Rule]", "13"}], ",", " ", 
    RowBox[{"ImageSize", "\[Rule]", "Medium"}], ",", 
    RowBox[{"PlotStyle", "\[Rule]", 
     RowBox[{"RGBColor", "[", 
      RowBox[{"0", ",", "0", ",", "1"}], "]"}]}]}], "]"}], 
  ";"}], "\[IndentingNewLine]", 
 RowBox[{
  RowBox[{"SetOptions", "[", 
   RowBox[{"ListPlot", ",", 
    RowBox[{"Axes", "\[Rule]", "False"}], ",", 
    RowBox[{"Frame", "\[Rule]", "True"}], ",", 
    RowBox[{"PlotRange", "\[Rule]", "All"}], ",", 
    RowBox[{"AspectRatio", "\[Rule]", "0.4"}], ",", 
    RowBox[{"BaseStyle", "\[Rule]", "13"}], ",", " ", 
    RowBox[{"ImageSize", "\[Rule]", "Medium"}], ",", 
    RowBox[{"PlotStyle", "\[Rule]", 
     RowBox[{"RGBColor", "[", 
      RowBox[{"0", ",", "0", ",", "1"}], "]"}]}]}], "]"}], ";"}]}], "Input",
 CellChangeTimes->{{3.906709508069193*^9, 3.906709543712343*^9}},
 FontSize->12,
 CellLabel->
  "10/19/23 15:52:33 \
In[204]:=",ExpressionUUID->"d38a0aed-12b5-4fa6-888c-737a31b76a16"],

Cell[CellGroupData[{

Cell["Fourier transform", "Section",
 CellChangeTimes->{{3.443741009082*^9, 3.443741044748*^9}, {
   3.443794639033377*^9, 3.443794640534377*^9}, {3.4462269182891917`*^9, 
   3.4462269329141917`*^9}, 3.504556524968108*^9, 3.6096249013874903`*^9, {
   3.827818932607133*^9, 3.827818933729673*^9}, {3.829732865999173*^9, 
   3.8297328710168796`*^9}, {3.9067106141328793`*^9, 3.906710620603219*^9}, 
   3.9067109436736298`*^9, 3.9067120391282735`*^9},
 FontSize->12,ExpressionUUID->"f9bb9793-aeb0-439f-9b9d-6687afd00370"],

Cell[BoxData[
 RowBox[{
  RowBox[{"fourpos", "[", 
   RowBox[{"data_", ",", "dt_"}], "]"}], ":=", 
  RowBox[{"Module", "[", 
   RowBox[{
    RowBox[{"{", "nerp", "}"}], ",", "\[IndentingNewLine]", 
    RowBox[{
     RowBox[{"ft", " ", "=", " ", 
      RowBox[{
       RowBox[{"2", "/", 
        RowBox[{"Sqrt", "[", 
         RowBox[{"Length", "[", "data", "]"}], "]"}]}], 
       RowBox[{"Fourier", "[", "data", "]"}]}]}], ";", "\[IndentingNewLine]", 
     RowBox[{"ft", " ", "=", " ", 
      RowBox[{"Drop", "[", 
       RowBox[{"ft", ",", " ", 
        RowBox[{
         RowBox[{"-", 
          RowBox[{"Length", "[", "data", "]"}]}], "/", "2"}]}], "]"}]}], ";", 
     "\[IndentingNewLine]", 
     RowBox[{"nuvals", " ", "=", " ", 
      RowBox[{"Table", "[", " ", 
       RowBox[{
        RowBox[{
         RowBox[{"1", "/", 
          RowBox[{"(", 
           RowBox[{
            RowBox[{"Length", "[", "data", "]"}], "*", "dt"}], ")"}]}], "*", 
         RowBox[{"(", 
          RowBox[{"j", "-", "1"}], ")"}]}], ",", 
        RowBox[{"{", 
         RowBox[{"j", ",", "1", ",", 
          RowBox[{
           RowBox[{"Length", "[", "data", "]"}], "/", "2"}]}], "}"}]}], 
       "]"}]}], ";", "\[IndentingNewLine]", 
     RowBox[{"ft", " ", "=", " ", 
      RowBox[{"Transpose", "[", 
       RowBox[{"{", 
        RowBox[{"nuvals", ",", "ft"}], "}"}], "]"}]}]}]}], 
   "\[IndentingNewLine]", "]"}], 
  RowBox[{"(*", 
   RowBox[{"Fourier", " ", "tranform", " ", "of", " ", "the", " ", "data"}], 
   "*)"}]}]], "Input",
 CellChangeTimes->{{3.445563087559*^9, 3.445563087783*^9}, 
   3.504556524968811*^9, 3.609624901387897*^9, {3.90671199931977*^9, 
   3.9067120110198913`*^9}},
 FontSize->12,
 CellLabel->
  "10/19/23 15:52:33 \
In[206]:=",ExpressionUUID->"62862dc9-cd3b-4d87-8fe8-4ce4b83dbf98"],

Cell[BoxData[
 RowBox[{
  RowBox[{"cullkeepx", "[", 
   RowBox[{"data_", ",", "\[Nu]range_"}], "]"}], " ", ":=", 
  RowBox[{"Module", "[", 
   RowBox[{
    RowBox[{"{", 
     RowBox[{"jmin", ",", "jmax", ",", "d\[Nu]", ",", "dum"}], "}"}], ",", 
    "\[IndentingNewLine]", 
    RowBox[{
     RowBox[{"d\[Nu]", " ", "=", " ", 
      RowBox[{
       RowBox[{"data", "[", 
        RowBox[{"[", 
         RowBox[{"2", ",", "1"}], "]"}], "]"}], "-", 
       RowBox[{"data", "[", 
        RowBox[{"[", 
         RowBox[{"1", ",", "1"}], "]"}], "]"}]}]}], ";", 
     "\[IndentingNewLine]", 
     RowBox[{"dum", " ", "=", 
      RowBox[{"Drop", "[", 
       RowBox[{"data", ",", 
        RowBox[{"-", 
         RowBox[{"(", 
          RowBox[{
           RowBox[{"Length", "[", "data", "]"}], "-", 
           RowBox[{"Floor", "[", 
            RowBox[{
             RowBox[{"\[Nu]range", "[", 
              RowBox[{"[", "2", "]"}], "]"}], "/", "d\[Nu]"}], "]"}]}], 
          ")"}]}]}], "]"}]}], ";", "\[IndentingNewLine]", 
     RowBox[{"Drop", "[", 
      RowBox[{"dum", ",", 
       RowBox[{"Floor", "[", 
        RowBox[{
         RowBox[{"\[Nu]range", "[", 
          RowBox[{"[", "1", "]"}], "]"}], "/", "d\[Nu]"}], "]"}]}], "]"}]}]}],
    "]"}], 
  RowBox[{"(*", 
   RowBox[{"Construct", " ", "the", " ", "frequency", " ", "axis"}], 
   "*)"}]}]], "Input",
 CellChangeTimes->{{3.425909478499125*^9, 3.425909488592875*^9}, 
   3.4259102163585*^9, 3.5045565249701223`*^9, 3.609624901388556*^9, {
   3.90671193631752*^9, 3.906711963890066*^9}, {3.9067120157222157`*^9, 
   3.906712023042635*^9}},
 FontSize->12,
 CellLabel->
  "10/19/23 15:52:33 \
In[207]:=",ExpressionUUID->"2da6c5da-5e33-4637-aed7-c85005cf479f"]
}, Open  ]]
}, Open  ]],

Cell[CellGroupData[{

Cell["Physical Properties", "Subchapter",
 CellChangeTimes->{{3.693800319573217*^9, 3.693800323101009*^9}},
 FontSize->12,ExpressionUUID->"1f875997-a67c-4cc0-99d3-1e213606a527"],

Cell[BoxData[{
 RowBox[{
  RowBox[{
   RowBox[{"M", "=", 
    RowBox[{"6", " ", 
     RowBox[{"mol", "/", "L"}]}]}], " ", ";"}], 
  RowBox[{"(*", 
   RowBox[{
   "Molar", " ", "concentration", " ", "of", " ", "the", " ", "compound"}], 
   "*)"}]}], "\[IndentingNewLine]", 
 RowBox[{
  RowBox[{
   RowBox[{"NMoleculesPerLitre", "=", 
    RowBox[{"M", "*", "6.02", "\[Times]", 
     RowBox[{
      SuperscriptBox["10", "23"], "/", "mol"}]}]}], ";"}], 
  RowBox[{"(*", 
   RowBox[{"Number", " ", "of", " ", "molecues", " ", "per", " ", "litre"}], 
   "*)"}]}], "\[IndentingNewLine]", 
 RowBox[{
  RowBox[{
   RowBox[{"SampleVolume", " ", "=", " ", 
    RowBox[{"0.0003", "L"}]}], ";"}], 
  "\[IndentingNewLine]"}], "\[IndentingNewLine]", 
 RowBox[{
  RowBox[{
   RowBox[{"kB", " ", "=", " ", 
    RowBox[{"1.380649", "*", 
     SuperscriptBox["10", 
      RowBox[{"-", "23"}]]}]}], ";"}], 
  RowBox[{"(*", " ", 
   RowBox[{"J", " ", "/", " ", "K"}], " ", "*)"}]}], "\[IndentingNewLine]", 
 RowBox[{
  RowBox[{
   RowBox[{"T", "=", "300"}], ";"}], " ", 
  RowBox[{"(*", "K", "*)"}]}], "\[IndentingNewLine]", 
 RowBox[{
  RowBox[{"kT", "=", 
   RowBox[{"kB", "*", "T"}]}], ";"}], "\[IndentingNewLine]", 
 RowBox[{
  RowBox[{
   RowBox[{"hbar", "=", 
    RowBox[{"1.054571817", "*", 
     SuperscriptBox["10", 
      RowBox[{"-", "34"}]]}]}], ";"}], " ", 
  RowBox[{"(*", " ", 
   RowBox[{"J", " ", "s"}], " ", "*)"}], 
  "\[IndentingNewLine]"}], "\[IndentingNewLine]", 
 RowBox[{
  RowBox[{
   RowBox[{"\[Gamma]H", " ", "=", " ", 
    RowBox[{"2", "Pi", "*", "42.57746905766274"}]}], ";"}], " ", 
  RowBox[{"(*", " ", 
   RowBox[{"rad", " ", "/", 
    RowBox[{"(", 
     RowBox[{"s", " ", "uT"}], ")"}]}], " ", "*)"}]}], "\[IndentingNewLine]", 
 RowBox[{
  RowBox[{
   RowBox[{"\[Gamma]D", " ", "=", 
    RowBox[{"2", " ", "Pi", " ", "*", "6.5359013131563915"}]}], ";"}], 
  RowBox[{"(*", " ", 
   RowBox[{"rad", " ", "/", 
    RowBox[{"(", 
     RowBox[{"s", " ", "uT"}], ")"}]}], " ", "*)"}]}], "\[IndentingNewLine]", 
 RowBox[{
  RowBox[{
   RowBox[{"\[Gamma]N14", " ", "=", " ", 
    RowBox[{"2", " ", "Pi", " ", "*", "3.0777051852829093"}]}], ";"}], 
  RowBox[{"(*", " ", 
   RowBox[{"rad", " ", "/", 
    RowBox[{"(", 
     RowBox[{"s", " ", "uT"}], ")"}]}], " ", "*)"}]}], "\[IndentingNewLine]", 
 RowBox[{
  RowBox[{
   RowBox[{"\[Gamma]N15", "=", 
    RowBox[{"2", "Pi", " ", "*", 
     RowBox[{"-", "4.317265697862487"}]}]}], ";"}], 
  RowBox[{"(*", " ", 
   RowBox[{"rad", " ", "/", 
    RowBox[{"(", 
     RowBox[{"s", " ", "uT"}], ")"}]}], " ", "*)"}]}]}], "Input",
 CellChangeTimes->{{3.693800335641486*^9, 3.693800499863394*^9}, {
   3.769423177348013*^9, 3.769423179105094*^9}, {3.769423252040762*^9, 
   3.769423252664291*^9}, {3.8274090147246065`*^9, 3.8274090153317003`*^9}, 
   3.827409046901758*^9, {3.827409090808711*^9, 3.827409113232278*^9}, {
   3.827409154313445*^9, 3.8274091634530563`*^9}, {3.827409384992783*^9, 
   3.8274093879031973`*^9}, {3.827409434261125*^9, 3.82740949536701*^9}, {
   3.8274096389121895`*^9, 3.827409760832494*^9}, 3.8274098544715405`*^9, {
   3.827409921648183*^9, 3.8274101024326134`*^9}, {3.827410430865712*^9, 
   3.8274104331201477`*^9}, {3.827740828100381*^9, 3.8277408304777994`*^9}, {
   3.8296547873779345`*^9, 3.829654902760931*^9}, {3.8297321776130056`*^9, 
   3.8297321952391*^9}, {3.829733589808704*^9, 3.829733636228608*^9}, 
   3.829835447632778*^9, {3.831532248125481*^9, 3.831532258423894*^9}, {
   3.9067109915404515`*^9, 3.906710991804949*^9}, {3.9067120998668118`*^9, 
   3.906712106971715*^9}},
 FontSize->12,
 CellLabel->
  "10/19/23 15:52:33 \
In[208]:=",ExpressionUUID->"1c49a7ca-6184-4ba9-8e16-e935c60fd218"]
}, Open  ]],

Cell[CellGroupData[{

Cell["Simulation", "Subchapter",
 CellChangeTimes->{{3.6938005929872513`*^9, 3.6938005969154463`*^9}, {
  3.6938006732478333`*^9, 3.693800673887354*^9}, {3.8172896719122734`*^9, 
  3.817289672839738*^9}},
 FontSize->12,ExpressionUUID->"8576dd84-353b-4218-9891-2e844c6c4822"],

Cell[CellGroupData[{

Cell["Simulation Parameters", "Section",
 CellChangeTimes->{{3.6938006684729443`*^9, 3.693800671519724*^9}},
 FontSize->12,ExpressionUUID->"fd92e9b2-ad98-4170-9ab5-9b1ceab9a303"],

Cell[BoxData[
 RowBox[{
  RowBox[{"(*", "  ", 
   RowBox[{"ZULF", " ", "Magnetic", " ", "field", " ", "in", " ", "uT"}], 
   "*)"}], "\[IndentingNewLine]", 
  RowBox[{
   RowBox[{
    RowBox[{"Bx", " ", ":=", " ", "0.0000"}], ";"}], "\[IndentingNewLine]", 
   RowBox[{
    RowBox[{"By", " ", ":=", " ", "0.0000"}], ";"}], "\[IndentingNewLine]", 
   RowBox[{
    RowBox[{"Bz", " ", ":=", " ", "0.0000"}], ";"}], "\[IndentingNewLine]", 
   RowBox[{
    RowBox[{"Bp", " ", "=", " ", 
     RowBox[{"2", "*", 
      SuperscriptBox["10", "6"]}]}], ";"}], " ", 
   RowBox[{"(*", " ", 
    RowBox[{"Prepolarizing", " ", "Field", " ", "in", " ", "uT"}], 
    "*)"}]}]}]], "Input",
 CellChangeTimes->{
  3.693800814722682*^9, 3.769424209150525*^9, {3.769424663481159*^9, 
   3.7694246636004744`*^9}, {3.7978648895814247`*^9, 3.797864889878543*^9}, 
   3.8038128628523264`*^9, {3.82922239864045*^9, 3.829222399213316*^9}, 
   3.829379037014355*^9, {3.829732354339315*^9, 3.829732368171443*^9}},
 FontSize->12,
 CellLabel->
  "10/19/23 15:52:33 \
In[219]:=",ExpressionUUID->"62d4225f-c513-4b55-80aa-1b70904b0a26"],

Cell[BoxData[{
 RowBox[{
  RowBox[{
   RowBox[{"dt", "=", "0.001"}], ";"}], " ", 
  RowBox[{"(*", 
   RowBox[{
    RowBox[{"Time", " ", "increment"}], ",", " ", 
    RowBox[{"or", " ", 
     RowBox[{"1", "/", 
      RowBox[{"(", 
       RowBox[{"sampling", " ", "rate"}], ")"}]}]}]}], 
   "*)"}]}], "\[IndentingNewLine]", 
 RowBox[{
  RowBox[{
   RowBox[{"LW", " ", "=", " ", "2"}], ";"}], " ", 
  RowBox[{"(*", 
   RowBox[{
   "full", " ", "width", " ", "at", " ", "half", " ", "maximum", " ", "in", 
    " ", "Hz"}], "*)"}]}], "\n", 
 RowBox[{
  RowBox[{
   RowBox[{"T2", " ", "=", 
    FractionBox["1", 
     RowBox[{"\[Pi]", " ", "LW"}]]}], ";"}], " ", 
  RowBox[{"(*", 
   RowBox[{"Coherence", " ", "decay", " ", "time"}], 
   "*)"}]}], "\[IndentingNewLine]", 
 RowBox[{
  RowBox[{
   RowBox[{"acq", " ", "=", "20"}], ";"}], 
  RowBox[{"(*", 
   RowBox[{"Acquisition", " ", "time", " ", "in", " ", "s"}], 
   "*)"}]}]}], "Input",
 CellChangeTimes->{{3.693802360655105*^9, 3.693802419699848*^9}, {
   3.769423435962694*^9, 3.76942343843372*^9}, {3.769424111520563*^9, 
   3.7694241142486563`*^9}, 3.8292141052930374`*^9, {3.829736223864575*^9, 
   3.829736238418144*^9}, {3.8315328128344502`*^9, 3.8315328611470456`*^9}, {
   3.9067079690047626`*^9, 3.906708015290778*^9}},
 FontSize->12,
 CellLabel->
  "10/19/23 15:52:33 \
In[223]:=",ExpressionUUID->"09f18206-c1c5-4e03-b6f6-b5ce800b3c55"],

Cell[BoxData[{
 RowBox[{
  RowBox[{
   RowBox[{"Spins", "=", 
    RowBox[{"{", 
     RowBox[{
      RowBox[{"1", "/", "2"}], ",", 
      RowBox[{"1", "/", "2"}], ",", 
      RowBox[{"1", "/", "2"}], ",", 
      RowBox[{"1", "/", "2"}], ",", "1"}], "}"}]}], ";"}], " ", 
  RowBox[{"(*", " ", 
   RowBox[{
    RowBox[{
    "Here", " ", "we", " ", "input", " ", "the", " ", "spin", " ", "number", 
     " ", "of", " ", "each", " ", "nuclei"}], ",", " ", 
    RowBox[{
    "where", " ", "the", " ", "nitrogen", " ", "is", " ", "in", " ", "the", 
     " ", "first", " ", "position"}]}], " ", "*)"}]}], "\[IndentingNewLine]", 
 RowBox[{
  RowBox[{"gamma", " ", "=", " ", 
   RowBox[{"{", 
    RowBox[{
    "\[Gamma]N15", ",", "\[Gamma]H", ",", "\[Gamma]H", ",", "\[Gamma]H", ",", 
     "\[Gamma]D"}], "}"}]}], ";"}], "\[IndentingNewLine]", 
 RowBox[{
  RowBox[{
   RowBox[{"NspinsOneHalf", "=", 
    RowBox[{"Length", "@", 
     RowBox[{"Select", "[", 
      RowBox[{"Spins", ",", 
       RowBox[{
        RowBox[{"#", "==", 
         RowBox[{"1", "/", "2"}]}], "&"}]}], "]"}]}]}], ";"}], 
  RowBox[{"(*", " ", 
   RowBox[{
   "We", " ", "count", " ", "the", " ", "number", " ", "of", " ", "spins", 
    " ", "that", " ", "are", " ", 
    RowBox[{"1", "/", "2"}]}], " ", "*)"}]}], "\[IndentingNewLine]", 
 RowBox[{
  RowBox[{
   RowBox[{"NspinsOne", "=", 
    RowBox[{"Length", "@", 
     RowBox[{"Select", "[", 
      RowBox[{"Spins", ",", 
       RowBox[{
        RowBox[{"#", "\[Equal]", "1"}], "&"}]}], "]"}]}]}], ";"}], 
  RowBox[{"(*", " ", 
   RowBox[{
   "We", " ", "count", " ", "the", " ", "number", " ", "of", " ", "spins", 
    " ", "that", " ", "are", " ", "1"}], " ", "*)"}]}], "\[IndentingNewLine]", 
 RowBox[{
  RowBox[{
   RowBox[{"Nspins", "=", 
    RowBox[{"NspinsOne", "+", "NspinsOneHalf"}]}], ";"}], " ", 
  RowBox[{"(*", " ", 
   RowBox[{
    RowBox[{
    "Those", " ", "are", " ", "the", " ", "only", " ", "possibilities"}], ",",
     " ", 
    RowBox[{
    "so", " ", "the", " ", "sum", " ", "is", " ", "the", " ", "total", " ", 
     "number", " ", "of", " ", "spins"}]}], "*)"}]}]}], "Input",
 CellChangeTimes->{{3.4462253668360667`*^9, 3.4462253742423167`*^9}, {
   3.4462256912266917`*^9, 3.4462257046329417`*^9}, 3.4462282134923167`*^9, 
   3.4462332705391917`*^9, 3.484847101297*^9, {3.491836168796875*^9, 
   3.4918361701875*^9}, {3.504542134335409*^9, 3.504542135230303*^9}, {
   3.504542554933361*^9, 3.504542555746211*^9}, {3.504554317348538*^9, 
   3.504554317489079*^9}, {3.504640977717709*^9, 3.5046409784027863`*^9}, {
   3.505531688940662*^9, 3.5055316916695833`*^9}, {3.508514358740047*^9, 
   3.5085143623287992`*^9}, {3.5734367591632442`*^9, 3.573436759262822*^9}, {
   3.574281865472007*^9, 3.574281865545286*^9}, {3.609624596411374*^9, 
   3.6096246090968027`*^9}, {3.609624695156782*^9, 3.609624700679865*^9}, 
   3.609624901358836*^9, 3.769423317680155*^9, {3.769423414153455*^9, 
   3.7694234420577717`*^9}, 3.7978626540277896`*^9, {3.8134125413516383`*^9, 
   3.813412547075477*^9}, {3.8201531454919796`*^9, 3.820153145659649*^9}, 
   3.8274104821616745`*^9, {3.8274105123970346`*^9, 3.827410560726718*^9}, {
   3.8274109971149006`*^9, 3.827411034569555*^9}, {3.827426451872095*^9, 
   3.8274264543767085`*^9}, {3.8274317983454027`*^9, 3.827431798823284*^9}, {
   3.827505573963169*^9, 3.827505641087509*^9}, {3.827505731904664*^9, 
   3.8275057322618403`*^9}, {3.82750579573425*^9, 3.8275057999021244`*^9}, {
   3.827590918502329*^9, 3.8275909299313955`*^9}, {3.8275910480525026`*^9, 
   3.827591054268382*^9}, {3.827639387343397*^9, 3.8276394011364217`*^9}, {
   3.8277293201712484`*^9, 3.8277293294967966`*^9}, {3.8277405341033106`*^9, 
   3.8277405428666105`*^9}, {3.829214121106657*^9, 3.8292141294731035`*^9}, {
   3.829375092312296*^9, 3.8293751031583767`*^9}, {3.829377621936749*^9, 
   3.829377663906498*^9}, {3.8293790162338486`*^9, 3.829379027860323*^9}, {
   3.8296501882960844`*^9, 3.8296501943197117`*^9}, {3.8296514305565476`*^9, 
   3.829651430981943*^9}, {3.829651496052497*^9, 3.8296515629886584`*^9}, {
   3.8296521832179937`*^9, 3.8296521925280223`*^9}, {3.829652225652692*^9, 
   3.82965223851614*^9}, {3.8296525982615833`*^9, 3.829652646978367*^9}, {
   3.8296545585101748`*^9, 3.829654558853821*^9}, {3.8297322315871253`*^9, 
   3.8297322406258335`*^9}, 3.8297322736860313`*^9, {3.8297323132940836`*^9, 
   3.82973236690069*^9}, 3.829829423703107*^9, {3.8315329305642395`*^9, 
   3.8315329346477594`*^9}, {3.8315347706820955`*^9, 3.831534772403309*^9}, {
   3.831535757179737*^9, 3.8315357884047785`*^9}, {3.831535842092264*^9, 
   3.8315358743986845`*^9}, {3.906708040243*^9, 3.9067082306394553`*^9}, {
   3.9067109851151323`*^9, 3.906711002505275*^9}, {3.9067115776917067`*^9, 
   3.906711578378435*^9}, {3.906711792027667*^9, 3.906711793297549*^9}, {
   3.906712458149*^9, 3.906712461258461*^9}},
 FontSize->12,ExpressionUUID->"ca55bbc1-7873-43fd-8be8-45068a59526b"],

Cell[CellGroupData[{

Cell[BoxData[
 RowBox[{
  RowBox[{"(*", " ", 
   RowBox[{"J", "-", 
    RowBox[{"Couplings", " ", "in", " ", "Hz"}]}], "*)"}], 
  "\[IndentingNewLine]", 
  RowBox[{
   RowBox[{
    RowBox[{"JNH", " ", ":=", " ", 
     RowBox[{"+", "73.429"}]}], ";"}], "\[IndentingNewLine]", 
   RowBox[{
    RowBox[{"JND", " ", ":=", " ", 
     RowBox[{"+", "11.3"}]}], ";"}], "\[IndentingNewLine]", 
   RowBox[{
    RowBox[{"JHD", " ", ":=", " ", 
     RowBox[{"+", "2.6"}]}], ";"}], "\[IndentingNewLine]", 
   "\[IndentingNewLine]", " ", 
   RowBox[{"(*", 
    RowBox[{"J", "-", 
     RowBox[{"Coupling", " ", "Topology"}]}], "*)"}], "\[IndentingNewLine]", 
   RowBox[{
    RowBox[{"jnet", " ", "=", " ", 
     RowBox[{"Table", "[", 
      RowBox[{"0", ",", 
       RowBox[{"{", 
        RowBox[{"i", ",", "1", ",", "Nspins"}], "}"}], ",", 
       RowBox[{"{", 
        RowBox[{"j", ",", "1", ",", "Nspins"}], "}"}]}], "]"}]}], ";"}], 
   "\[IndentingNewLine]", "\[IndentingNewLine]", 
   RowBox[{
    RowBox[{
     RowBox[{"jnet", "[", 
      RowBox[{"[", 
       RowBox[{"1", ",", "2"}], "]"}], "]"}], "=", 
     RowBox[{
      RowBox[{"jnet", "[", 
       RowBox[{"[", 
        RowBox[{"1", ",", "3"}], "]"}], "]"}], " ", "=", 
      RowBox[{
       RowBox[{"jnet", "[", 
        RowBox[{"[", 
         RowBox[{"1", ",", "4"}], "]"}], "]"}], "=", " ", "JNH"}]}]}], " ", 
    ";"}], "\[IndentingNewLine]", 
   RowBox[{
    RowBox[{
     RowBox[{"jnet", "[", 
      RowBox[{"[", 
       RowBox[{"1", ",", "5"}], "]"}], "]"}], "=", "JND"}], " ", ";"}], 
   "\[IndentingNewLine]", 
   RowBox[{
    RowBox[{
     RowBox[{"jnet", "[", 
      RowBox[{"[", 
       RowBox[{"2", ",", "5"}], "]"}], "]"}], " ", "=", 
     RowBox[{
      RowBox[{"jnet", "[", 
       RowBox[{"[", 
        RowBox[{"3", ",", "5"}], "]"}], "]"}], "=", 
      RowBox[{
       RowBox[{"jnet", "[", 
        RowBox[{"[", 
         RowBox[{"4", ",", "5"}], "]"}], "]"}], "=", "JHD"}]}]}], " ", ";"}], 
   "\[IndentingNewLine]", "\[IndentingNewLine]", 
   RowBox[{"jnet", "//", "MatrixForm"}]}]}]], "Input",
 CellChangeTimes->{{3.484861360757*^9, 3.484861366082*^9}, {3.484877973477*^9,
    3.484877973525*^9}, {3.4848780121470003`*^9, 3.484878012875*^9}, {
   3.4848816375559998`*^9, 3.48488164315*^9}, {3.485007252140625*^9, 
   3.48500725303125*^9}, {3.48501099565625*^9, 3.4850109961875*^9}, {
   3.485105460328125*^9, 3.485105464984375*^9}, {3.491836089171875*^9, 
   3.491836090140625*^9}, 3.504544611204418*^9, {3.504544685073846*^9, 
   3.504544825480195*^9}, {3.504544856237954*^9, 3.504544879372182*^9}, {
   3.5045450226151743`*^9, 3.5045450319263687`*^9}, {3.504545109513577*^9, 
   3.504545137171392*^9}, {3.504545194932249*^9, 3.504545238130618*^9}, {
   3.504545719548819*^9, 3.5045457422682123`*^9}, {3.504546153948813*^9, 
   3.504546155499538*^9}, {3.504546186809204*^9, 3.504546225884354*^9}, 
   3.504546257208438*^9, {3.504546412526774*^9, 3.504546413315549*^9}, {
   3.5045464963929243`*^9, 3.504546498391067*^9}, {3.504546628208386*^9, 
   3.504546649531417*^9}, {3.5045467216900682`*^9, 3.5045467382228107`*^9}, {
   3.504546803334399*^9, 3.504546803407968*^9}, {3.504546966143173*^9, 
   3.50454696659916*^9}, {3.5045471609981613`*^9, 3.504547161915224*^9}, {
   3.504547214666443*^9, 3.504547238086298*^9}, {3.504547411173594*^9, 
   3.504547414377935*^9}, {3.5045475389975023`*^9, 3.5045475546660748`*^9}, {
   3.504547641270707*^9, 3.504547647139948*^9}, {3.504547725792879*^9, 
   3.504547729606475*^9}, {3.504547805155706*^9, 3.504547807289988*^9}, {
   3.5045494268026257`*^9, 3.504549436374138*^9}, {3.504554363420261*^9, 
   3.504554402288321*^9}, {3.5045561076654453`*^9, 3.504556169167054*^9}, {
   3.504556237800611*^9, 3.5045562380811377`*^9}, {3.50455634701161*^9, 
   3.504556368488916*^9}, {3.504556459857905*^9, 3.504556460194243*^9}, {
   3.504556563211295*^9, 3.5045565633957233`*^9}, {3.504556595475913*^9, 
   3.504556600369176*^9}, {3.504556638055335*^9, 3.504556639260734*^9}, {
   3.504634692388411*^9, 3.504634699549494*^9}, {3.504634931064527*^9, 
   3.504634931748921*^9}, {3.504635077951054*^9, 3.504635087494348*^9}, {
   3.504635144658691*^9, 3.504635152088119*^9}, {3.504640685284697*^9, 
   3.504640782597138*^9}, {3.5046408265304613`*^9, 3.504640873915287*^9}, {
   3.504640998302348*^9, 3.504641033692803*^9}, {3.504641306915201*^9, 
   3.5046413072782927`*^9}, {3.5055316954521093`*^9, 3.505531696266148*^9}, {
   3.505531755390254*^9, 3.505531772236837*^9}, {3.50553182700671*^9, 
   3.50553197163409*^9}, {3.505532005695503*^9, 3.505532155381022*^9}, {
   3.5055327466021357`*^9, 3.505532777808756*^9}, {3.505532859221192*^9, 
   3.505532860674818*^9}, {3.505533154417104*^9, 3.5055331560743837`*^9}, {
   3.505539235587269*^9, 3.505539236214897*^9}, {3.505540677615399*^9, 
   3.5055406791292562`*^9}, {3.508503450914343*^9, 3.50850346322761*^9}, {
   3.5085144690267477`*^9, 3.5085144824380217`*^9}, {3.508514765128934*^9, 
   3.508514774522634*^9}, {3.519714201758634*^9, 3.519714212501281*^9}, {
   3.519734113588849*^9, 3.5197343883580513`*^9}, {3.519734426208782*^9, 
   3.5197345792377653`*^9}, {3.521832993568314*^9, 3.521832995785964*^9}, {
   3.525529433278911*^9, 3.525529509001999*^9}, {3.525529856504663*^9, 
   3.525529920769018*^9}, {3.5255300876979628`*^9, 3.52553010588951*^9}, {
   3.525531123289956*^9, 3.5255311314633493`*^9}, {3.525531936238401*^9, 
   3.525531944875286*^9}, {3.5255327388573227`*^9, 3.525532765230592*^9}, {
   3.525533110619787*^9, 3.525533114831826*^9}, 3.525533333279085*^9, {
   3.525533565853792*^9, 3.52553357492225*^9}, {3.525560352010889*^9, 
   3.525560352528792*^9}, {3.525560532463399*^9, 3.525560535189496*^9}, 
   3.5255607583587837`*^9, 3.525560850365425*^9, {3.525560976747901*^9, 
   3.525560982777233*^9}, 3.5255633903142357`*^9, {3.52556360847439*^9, 
   3.525563624199011*^9}, 3.525564677524415*^9, {3.525565441326706*^9, 
   3.525565450804289*^9}, 3.525565774432276*^9, {3.525566068270248*^9, 
   3.5255660702603292`*^9}, {3.5255665015607367`*^9, 3.52556651583118*^9}, {
   3.525567680988161*^9, 3.5255676820511827`*^9}, {3.5255681301672697`*^9, 
   3.5255681339102287`*^9}, 3.525572962092881*^9, {3.525573832368804*^9, 
   3.525573832619025*^9}, {3.525574754613763*^9, 3.5255747561153307`*^9}, 
   3.525575726455543*^9, {3.525576454479999*^9, 3.525576482374157*^9}, {
   3.5255767379416656`*^9, 3.5255767659384937`*^9}, {3.525577617702407*^9, 
   3.5255776230200243`*^9}, {3.525580826608494*^9, 3.525580828486718*^9}, 
   3.525581659484125*^9, {3.5255818770126247`*^9, 3.5255818785219183`*^9}, {
   3.525582197664238*^9, 3.525582214005129*^9}, {3.52558245456111*^9, 
   3.525582456342743*^9}, {3.52558267836839*^9, 3.525582703039007*^9}, {
   3.5255829373607273`*^9, 3.525582958133018*^9}, {3.525583163003606*^9, 
   3.5255831663211937`*^9}, 3.525583357791086*^9, 3.525613016459757*^9, 
   3.525615553273402*^9, {3.52561681113807*^9, 3.5256168182773542`*^9}, {
   3.525618365039793*^9, 3.5256183739166307`*^9}, {3.525618672365423*^9, 
   3.525618739310761*^9}, {3.52561930546913*^9, 3.525619351494886*^9}, 
   3.525619543340474*^9, 3.525619824947473*^9, {3.5256201678851223`*^9, 
   3.5256201699467*^9}, {3.525620579617741*^9, 3.525620588151141*^9}, {
   3.525622886718313*^9, 3.525622897235303*^9}, {3.525623035341267*^9, 
   3.525623045994607*^9}, 3.525623690020726*^9, {3.525623814169939*^9, 
   3.525623822343625*^9}, {3.525623879823185*^9, 3.5256238908521223`*^9}, {
   3.525623971240244*^9, 3.525623975600465*^9}, {3.5256255707845087`*^9, 
   3.52562559272721*^9}, 3.525626846991433*^9, {3.525627010293499*^9, 
   3.525627013346998*^9}, {3.52562852450686*^9, 3.5256285312892027`*^9}, 
   3.525628846255117*^9, {3.525629035529168*^9, 3.525629037087726*^9}, {
   3.525629174625845*^9, 3.525629213055563*^9}, {3.5256293755587254`*^9, 
   3.5256293872275467`*^9}, {3.525786726495285*^9, 3.525786729492683*^9}, 
   3.525786805930503*^9, {3.528637739897135*^9, 3.528637742920336*^9}, {
   3.528641136580585*^9, 3.5286411569522753`*^9}, {3.528641251443983*^9, 
   3.528641293863283*^9}, {3.528641371867689*^9, 3.528641373386978*^9}, {
   3.53537740434729*^9, 3.535377457913764*^9}, {3.535377490671529*^9, 
   3.5353775188208323`*^9}, 3.535650783245263*^9, {3.535650903670618*^9, 
   3.535650908807691*^9}, 3.535651028196821*^9, {3.5356510876976643`*^9, 
   3.535651119031537*^9}, {3.5356513700391912`*^9, 3.535651373287641*^9}, 
   3.535651696514373*^9, {3.535651797351177*^9, 3.5356518237056217`*^9}, {
   3.539123098010833*^9, 3.539123129656887*^9}, {3.539123402252822*^9, 
   3.53912340239491*^9}, {3.539123489482126*^9, 3.539123490922222*^9}, 
   3.5391238980557947`*^9, {3.539124030921184*^9, 3.539124036782638*^9}, {
   3.539124119053273*^9, 3.539124119438039*^9}, {3.539124232749535*^9, 
   3.5391242335975723`*^9}, 3.539124396918679*^9, {3.539124940689053*^9, 
   3.5391249502804823`*^9}, {3.5391250450434027`*^9, 3.539125046908537*^9}, {
   3.539125149682667*^9, 3.539125149791011*^9}, {3.539125240821126*^9, 
   3.5391252422972727`*^9}, {3.5391254240002813`*^9, 3.539125424094612*^9}, {
   3.539125510202601*^9, 3.53912551029105*^9}, {3.539125586816383*^9, 
   3.539125599224559*^9}, {3.5391256809745293`*^9, 3.539125682613248*^9}, {
   3.539125766332522*^9, 3.539125769531763*^9}, {3.539125844994409*^9, 
   3.539125845122923*^9}, {3.539548161417966*^9, 3.539548232406067*^9}, {
   3.539552114014535*^9, 3.539552148132551*^9}, {3.539552371400461*^9, 
   3.5395524254895477`*^9}, {3.539552965064492*^9, 3.539552971008644*^9}, {
   3.573436764699532*^9, 3.5734369215778713`*^9}, {3.573436984580618*^9, 
   3.573437130389813*^9}, {3.573437242535524*^9, 3.5734372480550613`*^9}, {
   3.573437307193995*^9, 3.573437340181958*^9}, {3.5734375049105577`*^9, 
   3.573437510648593*^9}, {3.573437576608303*^9, 3.573437576756971*^9}, {
   3.573437757487297*^9, 3.573437779672327*^9}, {3.574281875857719*^9, 
   3.574282020976879*^9}, {3.5742825162643757`*^9, 3.5742825173359756`*^9}, {
   3.574284410811419*^9, 3.574284412488097*^9}, {3.574284590301546*^9, 
   3.574284590411757*^9}, {3.5742849553908443`*^9, 3.574284959307127*^9}, {
   3.574287721776178*^9, 3.574287723362493*^9}, {3.5742882676783237`*^9, 
   3.574288267780476*^9}, 3.574288305989276*^9, {3.57428835598654*^9, 
   3.57428835609935*^9}, {3.574288808626289*^9, 3.574288810330714*^9}, {
   3.5782728509138527`*^9, 3.578272852699751*^9}, {3.578273049769383*^9, 
   3.5782730533477793`*^9}, {3.578273122978113*^9, 3.578273123240546*^9}, {
   3.5782731588576937`*^9, 3.578273158944503*^9}, {3.578273950437612*^9, 
   3.57827395060641*^9}, {3.578273988375204*^9, 3.578273991142374*^9}, {
   3.578274025334333*^9, 3.5782740268445063`*^9}, 3.578838819732584*^9, {
   3.578838904129856*^9, 3.5788389056401873`*^9}, {3.578839830900003*^9, 
   3.578839831043042*^9}, {3.578842822744384*^9, 3.578842822807798*^9}, {
   3.5805217991658487`*^9, 3.5805218012827463`*^9}, {3.5805222137107162`*^9, 
   3.580522215439376*^9}, 3.609624655464283*^9, {3.609624708239645*^9, 
   3.6096247431177797`*^9}, 3.609624901360128*^9, {3.676448829204289*^9, 
   3.6764489541634893`*^9}, {3.693800608979205*^9, 3.69380063209935*^9}, {
   3.693802504026288*^9, 3.6938025212643433`*^9}, {3.7694234744546423`*^9, 
   3.769423529890593*^9}, {3.769423574125211*^9, 3.769423698346307*^9}, {
   3.769423806653764*^9, 3.769423818101481*^9}, {3.769423927519827*^9, 
   3.769423928055196*^9}, 3.769424064470479*^9, 3.769424726839944*^9, {
   3.797862672346424*^9, 3.797862707891686*^9}, {3.797862816698078*^9, 
   3.797862982903734*^9}, {3.7978630203423405`*^9, 3.797863339542206*^9}, {
   3.8201531529200077`*^9, 3.8201531562468967`*^9}, {3.8201532513811088`*^9, 
   3.820153309302786*^9}, {3.820153812394342*^9, 3.820153847571573*^9}, {
   3.8201538855880423`*^9, 3.8201538991107635`*^9}, {3.8201539934220257`*^9, 
   3.8201540494909005`*^9}, {3.820154358340016*^9, 3.820154387779747*^9}, {
   3.8201545579898806`*^9, 3.8201546094539247`*^9}, {3.820154827533655*^9, 
   3.8201551519389067`*^9}, {3.8201552309484887`*^9, 
   3.8201553464783087`*^9}, {3.8201553906105213`*^9, 
   3.8201553935153027`*^9}, {3.820155424460129*^9, 3.8201554945984945`*^9}, {
   3.820155528709504*^9, 3.8201556208909483`*^9}, {3.820155666958259*^9, 
   3.8201557768457327`*^9}, {3.820155835096834*^9, 3.8201560097329893`*^9}, {
   3.8274107337042155`*^9, 3.8274108516178255`*^9}, {3.827410894731489*^9, 
   3.827410958354856*^9}, {3.827411044057515*^9, 3.827411079054944*^9}, {
   3.8274159495558763`*^9, 3.827415995639563*^9}, {3.827740549937991*^9, 
   3.827740604057205*^9}, 3.82921415479431*^9, {3.829375123207925*^9, 
   3.8293751283128605`*^9}, 3.8293757360787315`*^9, {3.829377672758583*^9, 
   3.829377715498597*^9}, 3.8298294265960536`*^9, {3.8299918207752542`*^9, 
   3.8299918544055758`*^9}, {3.8300041254097166`*^9, 3.830004126297104*^9}, {
   3.831532953061562*^9, 3.831532970467524*^9}, {3.831534778161393*^9, 
   3.831534783345358*^9}, {3.9041191438833804`*^9, 3.9041191645476108`*^9}, {
   3.9041192008030815`*^9, 3.904119297179719*^9}, {3.9067082345280514`*^9, 
   3.906708241150443*^9}, {3.9067117674757185`*^9, 3.9067117985777254`*^9}},
 FontSize->12,
 CellLabel->
  "10/19/23 15:52:33 \
In[232]:=",ExpressionUUID->"b1af251d-11c0-4a35-8603-0bd656e36a9c"],

Cell[BoxData[
 TagBox[
  RowBox[{"(", "\[NoBreak]", GridBox[{
     {"0", "73.429`", "73.429`", "73.429`", "11.3`"},
     {"0", "0", "0", "0", "2.6`"},
     {"0", "0", "0", "0", "2.6`"},
     {"0", "0", "0", "0", "2.6`"},
     {"0", "0", "0", "0", "0"}
    },
    GridBoxAlignment->{"Columns" -> {{Center}}, "Rows" -> {{Baseline}}},
    GridBoxSpacings->{"Columns" -> {
        Offset[0.27999999999999997`], {
         Offset[0.7]}, 
        Offset[0.27999999999999997`]}, "Rows" -> {
        Offset[0.2], {
         Offset[0.4]}, 
        Offset[0.2]}}], "\[NoBreak]", ")"}],
  Function[BoxForm`e$, 
   MatrixForm[BoxForm`e$]]]], "Output",
 CellChangeTimes->{
  3.8299918709228168`*^9, 3.830004134817136*^9, 3.8303284492710075`*^9, 
   3.83153297285462*^9, 3.831534794444095*^9, 3.831536293861528*^9, 
   3.8315368697355995`*^9, {3.904119119377962*^9, 3.904119166170932*^9}, {
   3.9041192050563483`*^9, 3.904119299556303*^9}, 3.906708668918293*^9, {
   3.906709210256673*^9, 3.9067092354047136`*^9}, 3.906709322352285*^9, {
   3.906709515033075*^9, 3.9067095449457107`*^9}, 3.906709612200173*^9, 
   3.9067096705458603`*^9, 3.9067102149579535`*^9, 3.906710251898317*^9, 
   3.9067106553001595`*^9, 3.906711099571066*^9, 3.906711205226945*^9, 
   3.9067114467689962`*^9, 3.9067114853325796`*^9, 3.906711629194803*^9, 
   3.9067119038064804`*^9, 3.9067120338986435`*^9, {3.906712086747775*^9, 
   3.9067121110537615`*^9}, 3.90671235371589*^9},
 FontSize->12,
 CellLabel->
  "10/19/23 15:52:33 \
Out[239]//MatrixForm=",ExpressionUUID->"dcfb856c-c4d2-425f-b1fd-e594cced2495"]
}, Open  ]]
}, Open  ]],

Cell[CellGroupData[{

Cell["Spin operators", "Section",
 CellChangeTimes->{{3.4462250389610667`*^9, 3.4462250597266917`*^9}, 
   3.5255608548263273`*^9, 3.525563394765168*^9, {3.573437579642866*^9, 
   3.5734375805891733`*^9}, {3.580521827355818*^9, 3.580521828789094*^9}, 
   3.609624901363393*^9, {3.8298335653846426`*^9, 3.829833566492159*^9}, {
   3.8298360680921926`*^9, 3.829836071545092*^9}, {3.906711244412259*^9, 
   3.9067112576413665`*^9}, {3.9067118347120295`*^9, 3.9067118362562485`*^9}},
 FontSize->12,ExpressionUUID->"fdf897ff-0a2d-40d1-aacd-e2511ccba932"],

Cell[BoxData[
 RowBox[{
  RowBox[{
   RowBox[{"imax", " ", "=", " ", 
    RowBox[{
     SuperscriptBox["2", "NspinsOneHalf"], "*", 
     SuperscriptBox["3", "NspinsOne"]}]}], ";"}], " ", 
  RowBox[{"(*", 
   RowBox[{"We", " ", "construct", " ", "the", " ", "Hilbert", " ", "space"}],
    "*)"}]}]], "Input",
 CellChangeTimes->{{3.4462254430704417`*^9, 3.4462254630704417`*^9}, 
   3.609624901363594*^9, {3.8274158307264967`*^9, 3.8274158561693916`*^9}, {
   3.8297442124911346`*^9, 3.8297442131962895`*^9}, {3.829828593723851*^9, 
   3.8298285945864863`*^9}, {3.906708260878824*^9, 3.9067082718661957`*^9}},
 FontSize->12,
 CellLabel->
  "10/19/23 15:52:33 \
In[240]:=",ExpressionUUID->"d64927d2-ca36-4fcc-9605-ad014a2dcfba"],

Cell[BoxData[
 RowBox[{
  RowBox[{
   RowBox[{"\[Sigma]", " ", "=", " ", 
    RowBox[{"{", 
     RowBox[{
      RowBox[{"{", 
       RowBox[{
        RowBox[{"{", 
         RowBox[{"1", ",", "0"}], "}"}], ",", 
        RowBox[{"{", 
         RowBox[{"0", ",", "1"}], "}"}]}], "}"}], ",", 
      RowBox[{
       RowBox[{"1", "/", "2"}], 
       RowBox[{"{", 
        RowBox[{
         RowBox[{"{", 
          RowBox[{"0", ",", "1"}], "}"}], ",", 
         RowBox[{"{", 
          RowBox[{"1", ",", "0"}], "}"}]}], "}"}]}], ",", 
      RowBox[{
       RowBox[{"1", "/", "2"}], 
       RowBox[{"{", 
        RowBox[{
         RowBox[{"{", 
          RowBox[{"0", ",", 
           RowBox[{"-", "I"}]}], "}"}], ",", 
         RowBox[{"{", 
          RowBox[{"I", ",", "0"}], "}"}]}], "}"}]}], ",", 
      RowBox[{
       RowBox[{"1", "/", "2"}], 
       RowBox[{"{", 
        RowBox[{
         RowBox[{"{", 
          RowBox[{"1", ",", "0"}], "}"}], ",", 
         RowBox[{"{", 
          RowBox[{"0", ",", 
           RowBox[{"-", "1"}]}], "}"}]}], "}"}]}], ",", 
      RowBox[{"{", 
       RowBox[{
        RowBox[{"{", 
         RowBox[{"1", ",", "0", ",", "0"}], "}"}], ",", 
        RowBox[{"{", 
         RowBox[{"0", ",", "1", ",", "0"}], "}"}], ",", 
        RowBox[{"{", 
         RowBox[{"0", ",", "0", ",", "1"}], "}"}]}], "}"}], ",", 
      RowBox[{
       FractionBox[
        SqrtBox["2"], "2"], 
       RowBox[{"{", 
        RowBox[{
         RowBox[{"{", 
          RowBox[{"0", ",", "1", ",", "0"}], "}"}], ",", 
         RowBox[{"{", 
          RowBox[{"1", ",", "0", ",", "1"}], "}"}], ",", 
         RowBox[{"{", 
          RowBox[{"0", ",", "1", ",", "0"}], "}"}]}], "}"}]}], ",", 
      RowBox[{
       FractionBox[
        SqrtBox["2"], 
        RowBox[{"2", "I"}]], 
       RowBox[{"{", 
        RowBox[{
         RowBox[{"{", 
          RowBox[{"0", ",", "1", ",", "0"}], "}"}], ",", 
         RowBox[{"{", 
          RowBox[{
           RowBox[{"-", "1"}], ",", "0", ",", "1"}], "}"}], ",", 
         RowBox[{"{", 
          RowBox[{"0", ",", 
           RowBox[{"-", "1"}], ",", "0"}], "}"}]}], "}"}]}], ",", 
      RowBox[{"{", 
       RowBox[{
        RowBox[{"{", 
         RowBox[{"1", ",", "0", ",", "0"}], "}"}], ",", 
        RowBox[{"{", 
         RowBox[{"0", ",", "0", ",", "0"}], "}"}], ",", 
        RowBox[{"{", 
         RowBox[{"0", ",", "0", ",", 
          RowBox[{"-", "1"}]}], "}"}]}], "}"}]}], "}"}]}], ";"}], " ", 
  RowBox[{"(*", 
   RowBox[{
   "Sets", " ", "of", " ", "Pauli", " ", "Matrices", " ", "for", " ", "spin", 
    " ", 
    RowBox[{"1", "/", "2"}], " ", "and", " ", "spin", " ", "1"}], 
   "*)"}]}]], "Input",
 CellChangeTimes->{{3.424786043765625*^9, 3.424786133375*^9}, {
   3.4462254409141917`*^9, 3.4462254662735667`*^9}, 3.609624901364231*^9, {
   3.8274266437274265`*^9, 3.8274266533030233`*^9}, {3.8274267130783863`*^9, 
   3.8274269557673025`*^9}, 3.827427007991057*^9, {3.82742707901847*^9, 
   3.827427096873681*^9}, {3.827592021890693*^9, 3.8275920230650806`*^9}, {
   3.8275920945342264`*^9, 3.8275921079811335`*^9}, {3.8275921902541738`*^9, 
   3.827592220068604*^9}, {3.8297324860606127`*^9, 3.8297324893399024`*^9}, {
   3.906708280775078*^9, 3.9067082813848143`*^9}, {3.9070496781405697`*^9, 
   3.9070496999318523`*^9}},
 FontSize->12,ExpressionUUID->"14d5cc5a-7a51-47ad-a6f0-f1bdd5b0062b"],

Cell[BoxData[
 RowBox[{"ZeemanBasis", " ", ":=", 
  RowBox[{"Module", "[", 
   RowBox[{
    RowBox[{"{", "ner", "}"}], ",", "\[IndentingNewLine]", 
    RowBox[{
     RowBox[{"MzQuantumNumbers", "=", 
      RowBox[{"{", 
       RowBox[{
        RowBox[{"{", 
         RowBox[{"0", ",", "0"}], "}"}], ",", 
        RowBox[{"{", 
         RowBox[{"0", ",", "0"}], "}"}]}], "}"}]}], ";", 
     "\[IndentingNewLine]", 
     RowBox[{"For", "[", 
      RowBox[{
       RowBox[{"i", "=", "1"}], ",", 
       RowBox[{"i", "\[LessEqual]", " ", "Nspins"}], ",", 
       RowBox[{"i", "++"}], ",", "\[IndentingNewLine]", 
       RowBox[{
        RowBox[{"tmp", " ", "=", " ", 
         RowBox[{"Table", "[", 
          RowBox[{"s", ",", 
           RowBox[{"{", 
            RowBox[{"s", ",", 
             RowBox[{"Spins", "[", 
              RowBox[{"[", "i", "]"}], "]"}], ",", 
             RowBox[{"-", 
              RowBox[{"Spins", "[", 
               RowBox[{"[", "i", "]"}], "]"}]}], ",", 
             RowBox[{"-", "1"}]}], "}"}]}], "]"}]}], ";", 
        "\[IndentingNewLine]", 
        RowBox[{"MzQuantumNumbers", "=", 
         RowBox[{"Insert", "[", 
          RowBox[{"MzQuantumNumbers", ",", "tmp", ",", 
           RowBox[{"2", "+", "i"}]}], "]"}]}], ";"}]}], "\[IndentingNewLine]",
       "]"}], ";", "\[IndentingNewLine]", 
     RowBox[{"MzQuantumNumbers", "=", 
      RowBox[{"Drop", "[", 
       RowBox[{"MzQuantumNumbers", ",", "2"}], "]"}]}], ";", 
     "\[IndentingNewLine]", 
     RowBox[{"basis", "=", 
      RowBox[{"Tuples", "[", "MzQuantumNumbers", "]"}]}], ";", 
     "\[IndentingNewLine]", "basis"}]}], "]"}], 
  RowBox[{"(*", " ", 
   RowBox[{
   "This", " ", "is", " ", "the", " ", "uncoupled", " ", "Zeeman", " ", 
    "basis"}], " ", "*)"}]}]], "Input",
 CellChangeTimes->{{3.4247864780625*^9, 3.42478649653125*^9}, {
   3.4247865884375*^9, 3.424786609984375*^9}, {3.424786661*^9, 
   3.424786756375*^9}, {3.4247884651875*^9, 3.42478848178125*^9}, {
   3.424793515125*^9, 3.424793517578125*^9}, {3.4450907651435003`*^9, 
   3.4450907681122503`*^9}, 3.4458203492279997`*^9, 3.4462234292110667`*^9, {
   3.4462234753360667`*^9, 3.4462234787891917`*^9}, {3.4462235215548167`*^9, 
   3.4462235583673167`*^9}, {3.4462236015860667`*^9, 
   3.4462236022110667`*^9}, {3.4462236341485667`*^9, 
   3.4462237025235667`*^9}, {3.4462239230391917`*^9, 
   3.4462239565391917`*^9}, {3.4562765431359997`*^9, 3.456276554585*^9}, 
   3.609624901366004*^9, 3.693803037421761*^9, 3.8274111994268813`*^9, {
   3.8274283162388754`*^9, 3.82742841357689*^9}, {3.827428494940478*^9, 
   3.827428514190246*^9}, {3.8274286203833184`*^9, 3.8274286246844177`*^9}, {
   3.8274286800218277`*^9, 3.8274286850391507`*^9}, {3.827429785350444*^9, 
   3.82742980389567*^9}, 3.827429986478901*^9, {3.8274300442747684`*^9, 
   3.8274300817830048`*^9}, 3.827430287125993*^9, 3.827430587228301*^9, {
   3.8274310558943663`*^9, 3.8274311318601847`*^9}, {3.827431278258119*^9, 
   3.82743132064683*^9}, {3.8274313577061987`*^9, 3.8274314842999215`*^9}, {
   3.827431523270383*^9, 3.8274315280334578`*^9}, {3.827431585767427*^9, 
   3.827431631564974*^9}, {3.8274316895235376`*^9, 3.827431751367814*^9}, {
   3.827432144712435*^9, 3.827432150136833*^9}, {3.827432216883051*^9, 
   3.827432251395046*^9}, {3.827432327630465*^9, 3.8274323705336475`*^9}, {
   3.827432430207857*^9, 3.8274324784202952`*^9}, {3.827433738277507*^9, 
   3.8274337736425858`*^9}, {3.827433825349219*^9, 3.8274339055243397`*^9}, {
   3.8274346046288753`*^9, 3.8274346438188457`*^9}, 3.82743467423654*^9, {
   3.8274347223920393`*^9, 3.8274347720376406`*^9}, {3.8274821995874424`*^9, 
   3.827482320850993*^9}, {3.8274856888342276`*^9, 3.8274856994756804`*^9}, {
   3.827485800670397*^9, 3.8274858251342797`*^9}, 3.8274859841162047`*^9, {
   3.827486529501484*^9, 3.827486676864442*^9}, {3.827505669379117*^9, 
   3.82750568574134*^9}, {3.827590804538742*^9, 3.827590805024867*^9}, 
   3.8275910166067586`*^9, {3.8277293839059896`*^9, 3.827729384808159*^9}, 
   3.829732495539217*^9, {3.9067082916308618`*^9, 3.9067083120289335`*^9}, {
   3.906711694932949*^9, 3.9067117117031636`*^9}, {3.906712476089345*^9, 
   3.906712487384819*^9}},
 FontSize->12,ExpressionUUID->"d320c48c-413f-4d32-ad1c-853c88157dd6"],

Cell[BoxData[{
 RowBox[{
  RowBox[{"IOps", "=", 
   RowBox[{"ConstantArray", "[", 
    RowBox[{"0", ",", 
     RowBox[{"{", 
      RowBox[{"Nspins", ",", "3"}], "}"}]}], "]"}]}], 
  ";"}], "\[IndentingNewLine]", 
 RowBox[{
  RowBox[{
   RowBox[{"For", "[", 
    RowBox[{
     RowBox[{"i", "=", "1"}], ",", 
     RowBox[{"i", "\[LessEqual]", " ", "Nspins"}], ",", 
     RowBox[{"i", "++"}], ",", "\[IndentingNewLine]", 
     RowBox[{"For", "[", 
      RowBox[{
       RowBox[{"j", "=", "1"}], ",", 
       RowBox[{"j", "\[LessEqual]", " ", "3"}], ",", 
       RowBox[{"j", "++"}], ",", "\[IndentingNewLine]", 
       RowBox[{
        RowBox[{"list1", "=", 
         RowBox[{"Table", "[", 
          RowBox[{
           RowBox[{"KroneckerDelta", "[", 
            RowBox[{"s", ",", "i"}], "]"}], ",", 
           RowBox[{"{", 
            RowBox[{"s", ",", "1", ",", "Nspins"}], "}"}]}], "]"}]}], ";", 
        "\[IndentingNewLine]", 
        RowBox[{"Which", "[", 
         RowBox[{
          RowBox[{
           RowBox[{"Max", "[", 
            RowBox[{"list1", "*", "Spins"}], "]"}], "\[Equal]", 
           RowBox[{"1", "/", "2"}]}], ",", "\[IndentingNewLine]", 
          RowBox[{"list1", "=", 
           RowBox[{
            RowBox[{"(", 
             RowBox[{"j", "+", "1"}], ")"}], "*", "list1"}]}], ",", 
          "\[IndentingNewLine]", 
          RowBox[{
           RowBox[{"Max", "[", 
            RowBox[{"list1", "*", "Spins"}], "]"}], "\[Equal]", "1"}], ",", 
          "\[IndentingNewLine]", 
          RowBox[{"list1", "=", 
           RowBox[{
            RowBox[{"(", 
             RowBox[{"j", "+", "5"}], ")"}], "*", "list1"}]}]}], 
         "\[IndentingNewLine]", "]"}], ";", "\[IndentingNewLine]", 
        RowBox[{"list2", "=", 
         RowBox[{
          RowBox[{"(", 
           RowBox[{
            RowBox[{"ConstantArray", "[", 
             RowBox[{"1", ",", 
              RowBox[{"{", "Nspins", "}"}]}], "]"}], "-", 
            RowBox[{"Table", "[", 
             RowBox[{
              RowBox[{"KroneckerDelta", "[", 
               RowBox[{"s", ",", "i"}], "]"}], ",", 
              RowBox[{"{", 
               RowBox[{"s", ",", "1", ",", "Nspins"}], "}"}]}], "]"}]}], 
           ")"}], "*", "Spins"}]}], ";", "\[IndentingNewLine]", 
        RowBox[{"For", "[", 
         RowBox[{
          RowBox[{"k", "=", "1"}], ",", 
          RowBox[{"k", "\[LessEqual]", " ", "Nspins"}], ",", 
          RowBox[{"k", "++"}], ",", "\[IndentingNewLine]", 
          RowBox[{
           RowBox[{"Which", "[", 
            RowBox[{
             RowBox[{
              RowBox[{"list2", "[", 
               RowBox[{"[", "k", "]"}], "]"}], "\[Equal]", 
              RowBox[{"1", "/", "2"}]}], ",", "\[IndentingNewLine]", 
             RowBox[{
              RowBox[{"list2", "[", 
               RowBox[{"[", "k", "]"}], "]"}], "=", "1"}], ",", 
             "\[IndentingNewLine]", 
             RowBox[{
              RowBox[{"list2", "[", 
               RowBox[{"[", "k", "]"}], "]"}], "\[Equal]", "1"}], ",", 
             "\[IndentingNewLine]", 
             RowBox[{
              RowBox[{"list2", "[", 
               RowBox[{"[", "k", "]"}], "]"}], "=", "5"}]}], 
            "\[IndentingNewLine]", "]"}], ";"}]}], "]"}], ";", 
        "\[IndentingNewLine]", 
        RowBox[{"list1", "=", 
         RowBox[{"list1", "+", "list2"}]}], ";", "\[IndentingNewLine]", 
        RowBox[{
         RowBox[{"IOps", "[", 
          RowBox[{"[", 
           RowBox[{"i", ",", "j"}], "]"}], "]"}], "=", 
         RowBox[{"\[Sigma]", "\[LeftDoubleBracket]", 
          RowBox[{
          "list1", "\[LeftDoubleBracket]", "1", "\[RightDoubleBracket]"}], 
          "\[RightDoubleBracket]"}]}], ";", "\[IndentingNewLine]", 
        RowBox[{"If", "[", 
         RowBox[{
          RowBox[{"Nspins", ">", "1"}], ",", "\[IndentingNewLine]", 
          RowBox[{
           RowBox[{"For", "[", 
            RowBox[{
             RowBox[{"k", "=", "2"}], ",", 
             RowBox[{"k", "\[LessEqual]", "Nspins"}], ",", 
             RowBox[{"k", "++"}], ",", "\[IndentingNewLine]", 
             RowBox[{
              RowBox[{
               RowBox[{"IOps", "[", 
                RowBox[{"[", 
                 RowBox[{"i", ",", "j"}], "]"}], "]"}], "=", 
               RowBox[{"KroneckerProduct", "[", 
                RowBox[{
                 RowBox[{"IOps", "[", 
                  RowBox[{"[", 
                   RowBox[{"i", ",", "j"}], "]"}], "]"}], ",", 
                 RowBox[{"\[Sigma]", "\[LeftDoubleBracket]", 
                  RowBox[{
                  "list1", "\[LeftDoubleBracket]", "k", 
                   "\[RightDoubleBracket]"}], "\[RightDoubleBracket]"}]}], 
                "]"}]}], ";"}]}], "\[IndentingNewLine]", "]"}], ";"}]}], 
         "]"}], ";"}]}], "]"}]}], "]"}], ";"}], 
  RowBox[{"(*", 
   RowBox[{
   "We", " ", "construct", " ", "the", " ", "spin", " ", "operators", " ", 
    "taking", " ", "into", " ", "acount", " ", "indvidual", " ", "spin", " ", 
    "being", " ", "either", " ", 
    RowBox[{"1", "/", "2"}], " ", "or", " ", "1"}], "*)"}]}]}], "Input",
 CellChangeTimes->CompressedData["
1:eJxTTMoPSmViYGAQB2IQPYstyb+35Y3jkuCARBCdlcp2BEQf01M5AaJtZlRd
B9G/z9eC6QsbCu+A6B9qO8D0oXNHX4Bo/11v3oDoZ88LP4Lo5PJnLH1AOs5G
SwxET04PAdO/7KsUQfSsw6+MQPTt5xLPFwNpmUsln0B0XuD/nyB6Et/j/yDa
sYaddwmQ/vTNBEx3XLOVAtEJizfJg2hNE3cdEP2r6pYeiJ5VfNwcRDO8X2EB
ote5W3iCaC1GKV8QfXLqswAQvedDXwKIbmj8mgaiX/XE5YLoD+ryxSC67kJE
LYg2OxmseA1In5v+UAVEm2Qc0QfRdvdPOoDoLZvbakqk3zqWWWvUgeiNWcq8
ZUB664kJ/CB65acdctIybx0vfz6rAKIBgLnGaw==
  "],
 FontSize->12,ExpressionUUID->"77896630-a004-492b-a144-4d7e794710a7"]
}, Open  ]],

Cell[CellGroupData[{

Cell["Hamiltonians", "Section",
 CellChangeTimes->{{3.4462250389610667`*^9, 3.4462250597266917`*^9}, 
   3.5255608548263273`*^9, 3.525563394765168*^9, {3.573437579642866*^9, 
   3.5734375805891733`*^9}, {3.580521827355818*^9, 3.580521828789094*^9}, 
   3.609624901363393*^9, {3.8298335653846426`*^9, 3.829833566492159*^9}, {
   3.8298360680921926`*^9, 3.829836071545092*^9}, {3.906711244412259*^9, 
   3.9067112576413665`*^9}, 3.90671183046113*^9},
 FontSize->12,ExpressionUUID->"e8be00a5-5e92-47bd-8d82-9dbba94a9edc"],

Cell[BoxData[{
 RowBox[{
  RowBox[{
   RowBox[{"Hj", " ", ":=", 
    RowBox[{"2", " ", "\[Pi]", " ", "*", " ", 
     RowBox[{"Sum", "[", " ", 
      RowBox[{
       RowBox[{
        RowBox[{"jnet", "[", 
         RowBox[{"[", 
          RowBox[{"i", ",", "j"}], "]"}], "]"}], 
        RowBox[{"(", 
         RowBox[{
          RowBox[{
           RowBox[{"IOps", "[", 
            RowBox[{"[", 
             RowBox[{"i", ",", "1"}], "]"}], "]"}], ".", 
           RowBox[{"IOps", "[", 
            RowBox[{"[", 
             RowBox[{"j", ",", "1"}], "]"}], "]"}]}], "+", 
          RowBox[{
           RowBox[{"IOps", "[", 
            RowBox[{"[", 
             RowBox[{"i", ",", "2"}], "]"}], "]"}], ".", 
           RowBox[{"IOps", "[", 
            RowBox[{"[", 
             RowBox[{"j", ",", "2"}], "]"}], "]"}]}], "+", 
          RowBox[{
           RowBox[{"IOps", "[", 
            RowBox[{"[", 
             RowBox[{"i", ",", "3"}], "]"}], "]"}], ".", 
           RowBox[{"IOps", "[", 
            RowBox[{"[", 
             RowBox[{"j", ",", "3"}], "]"}], "]"}]}]}], ")"}]}], ",", 
       RowBox[{"{", 
        RowBox[{"i", ",", "1", ",", "Nspins"}], "}"}], ",", 
       RowBox[{"{", 
        RowBox[{"j", ",", "1", ",", "Nspins"}], "}"}]}], "]"}]}]}], ";"}], 
  RowBox[{"(*", 
   RowBox[{
    RowBox[{"Zero", "-", 
     RowBox[{"field", " ", "hamiltonian"}]}], ",", " ", 
    RowBox[{"where", " ", "1"}], ",", "2", ",", 
    RowBox[{"3", " ", "represent", " ", "the", " ", "x"}], ",", " ", "y", ",",
     " ", 
    RowBox[{"and", " ", "z", " ", "axis"}], ",", " ", "respectively"}], 
   "*)"}]}], "\[IndentingNewLine]", 
 RowBox[{
  RowBox[{"Hz", ":=", 
   RowBox[{"-", 
    RowBox[{"(", 
     RowBox[{
      RowBox[{"Bx", "*", 
       RowBox[{"Sum", "[", 
        RowBox[{
         RowBox[{
          RowBox[{"gamma", "[", 
           RowBox[{"[", "i", "]"}], "]"}], 
          RowBox[{"IOps", "[", 
           RowBox[{"[", 
            RowBox[{"i", ",", "1"}], "]"}], "]"}]}], ",", 
         RowBox[{"{", 
          RowBox[{"i", ",", "1", ",", "Nspins"}], "}"}]}], "]"}]}], "+", 
      RowBox[{"By", "*", 
       RowBox[{"Sum", "[", 
        RowBox[{
         RowBox[{
          RowBox[{"gamma", "[", 
           RowBox[{"[", "i", "]"}], "]"}], 
          RowBox[{"IOps", "[", 
           RowBox[{"[", 
            RowBox[{"i", ",", "2"}], "]"}], "]"}]}], ",", 
         RowBox[{"{", 
          RowBox[{"i", ",", "1", ",", "Nspins"}], "}"}]}], "]"}]}], "+", 
      RowBox[{"Bz", "*", 
       RowBox[{"Sum", "[", 
        RowBox[{
         RowBox[{
          RowBox[{"gamma", "[", 
           RowBox[{"[", "i", "]"}], "]"}], 
          RowBox[{"IOps", "[", 
           RowBox[{"[", 
            RowBox[{"i", ",", "3"}], "]"}], "]"}]}], ",", 
         RowBox[{"{", 
          RowBox[{"i", ",", "1", ",", "Nspins"}], "}"}]}], "]"}]}]}], 
     ")"}]}]}], ";"}], "\[IndentingNewLine]", 
 RowBox[{
  RowBox[{"(*", 
   RowBox[{"Zeeman", " ", "hamiltonian"}], "*)"}]}]}], "Input",
 CellChangeTimes->{{3.424802556171875*^9, 3.42480259865625*^9}, {
   3.42480263490625*^9, 3.424802705890625*^9}, {3.424806363125*^9, 
   3.42480639503125*^9}, {3.424806442921875*^9, 3.4248064969375*^9}, 
   3.424806612671875*^9, 3.424806846171875*^9, 3.440863995139*^9, 
   3.4439620363120003`*^9, {3.4450907705653753`*^9, 3.4450907722060003`*^9}, {
   3.4462241730548167`*^9, 3.4462241806485667`*^9}, {3.4462243187735667`*^9, 
   3.4462243211329417`*^9}, {3.504641243196619*^9, 3.504641258980022*^9}, {
   3.5742823714914303`*^9, 3.574282373291379*^9}, 3.609624901373933*^9, 
   3.8292141996200027`*^9, {3.829377729452606*^9, 3.829377733623658*^9}, {
   3.829651645340661*^9, 3.829651645660987*^9}, {3.8297398089438095`*^9, 
   3.8297398091668797`*^9}, {3.829740293843405*^9, 3.8297403416662507`*^9}, {
   3.8297404049342537`*^9, 3.8297405246744223`*^9}, 3.829821856859914*^9, {
   3.829823259249277*^9, 3.8298232814918547`*^9}, {3.906708354873655*^9, 
   3.906708361777728*^9}, {3.9067084825800285`*^9, 3.906708537520151*^9}, 
   3.9067116176946115`*^9, {3.9067116494607363`*^9, 3.9067116506995955`*^9}, {
   3.907049756745103*^9, 3.907049758909103*^9}},
 FontSize->12,ExpressionUUID->"e5ad7db1-beaf-48a7-b01e-22c7c8437c9e"]
}, Open  ]],

Cell[CellGroupData[{

Cell["Observable and propagation", "Section",
 CellChangeTimes->{{3.4462250389610667`*^9, 3.4462250597266917`*^9}, 
   3.5255608548263273`*^9, 3.525563394765168*^9, {3.573437579642866*^9, 
   3.5734375805891733`*^9}, {3.580521827355818*^9, 3.580521828789094*^9}, 
   3.609624901363393*^9, {3.8298335653846426`*^9, 3.829833566492159*^9}, {
   3.8298360680921926`*^9, 3.829836071545092*^9}, {3.906711244412259*^9, 
   3.9067112576413665`*^9}, {3.90671133663822*^9, 3.9067113566103687`*^9}},
 FontSize->12,ExpressionUUID->"46ebf002-c5d9-4773-9a02-d3aa7616bb02"],

Cell[BoxData[
 RowBox[{
  RowBox[{"(*", 
   RowBox[{
    RowBox[{"We", " ", "observe", " ", "along", " ", "the", " ", "z"}], "-", 
    RowBox[{
    "axis", " ", "of", " ", "total", " ", "magnetization", " ", 
     "observable"}]}], "*)"}], "\[IndentingNewLine]", 
  RowBox[{
   RowBox[{"Mutotz", " ", "=", " ", 
    RowBox[{"Sum", "[", 
     RowBox[{
      RowBox[{
       RowBox[{"gamma", "[", 
        RowBox[{"[", "j", "]"}], "]"}], 
       RowBox[{"IOps", "[", 
        RowBox[{"[", 
         RowBox[{"j", ",", "3"}], "]"}], "]"}]}], ",", 
      RowBox[{"{", 
       RowBox[{"j", ",", "1", ",", "Nspins"}], "}"}]}], "]"}]}], 
   ";"}]}]], "Input",
 CellChangeTimes->{{3.429930150601618*^9, 3.4299301917706175`*^9}, {
   3.429964548901*^9, 3.429964551559*^9}, 3.443962025939*^9, {
   3.4445045614275*^9, 3.44450457183375*^9}, {3.4450907755341253`*^9, 
   3.4450907765810003`*^9}, {3.4458233883529997`*^9, 3.445823428259*^9}, {
   3.4462240939141917`*^9, 3.4462241009610667`*^9}, {3.4462241854141917`*^9, 
   3.4462241878516917`*^9}, {3.4462243245860667`*^9, 3.4462243259766917`*^9}, 
   3.4482212653702497`*^9, {3.4482213760421247`*^9, 3.4482213769014997`*^9}, 
   3.456276164391*^9, 3.609624901375866*^9, {3.906708545942032*^9, 
   3.9067085673485103`*^9}, {3.906711388501475*^9, 3.9067114036954484`*^9}},
 FontSize->12,
 CellLabel->
  "10/19/23 15:52:33 \
In[247]:=",ExpressionUUID->"bc93ed04-dea9-4e6b-b98b-ede474259503"],

Cell[BoxData[
 RowBox[{
  RowBox[{"(*", " ", 
   RowBox[{
   "Density", " ", "matrix", " ", "elements", " ", "in", " ", "the", " ", 
    "basis", " ", "of", " ", "eigenstates", " ", "of", " ", "the", " ", 
    "hamiltonian"}], " ", "*)"}], "\[IndentingNewLine]", 
  RowBox[{
   RowBox[{
    RowBox[{"Rho", "[", 
     RowBox[{"\[Rho]_", ",", "eigensystem_", ",", "a_", ",", "b_"}], "]"}], 
    " ", ":=", " ", 
    RowBox[{
     RowBox[{"Conjugate", "[", 
      RowBox[{"eigensystem", "[", 
       RowBox[{"[", 
        RowBox[{"2", ",", "a"}], "]"}], "]"}], "]"}], ".", "\[Rho]", ".", 
     RowBox[{"eigensystem", "[", 
      RowBox[{"[", 
       RowBox[{"2", ",", "b"}], "]"}], "]"}]}]}], ";"}]}]], "Input",
 CellChangeTimes->{{3.4439222139110003`*^9, 3.44392222363*^9}, {
   3.443922360573*^9, 3.443922387716*^9}, 3.443922472151*^9, {
   3.443924830696*^9, 3.4439248396540003`*^9}, 3.445822011741*^9, {
   3.445823845804*^9, 3.445823846623*^9}, {3.4462243455860667`*^9, 
   3.4462243656485667`*^9}, {3.5805726613184967`*^9, 3.580572662832457*^9}, 
   3.5807995921150007`*^9, 3.60962490137939*^9, {3.8277426070683947`*^9, 
   3.827742608254507*^9}, 3.8297338200890408`*^9, {3.8297442563445663`*^9, 
   3.829744274359417*^9}, {3.8297443483584905`*^9, 3.8297443693676324`*^9}, {
   3.8298306492930727`*^9, 3.8298306498413024`*^9}, {3.9067111311874275`*^9, 
   3.90671113149113*^9}},
 FontSize->12,
 CellLabel->
  "10/19/23 15:52:33 \
In[248]:=",ExpressionUUID->"1014eb50-4b23-49bf-9b25-7e917f23c6dd"],

Cell[BoxData[
 RowBox[{
  RowBox[{"(*", " ", 
   RowBox[{
   "Time", " ", "dependent", " ", "magnetization", " ", "given", " ", 
    "initial", " ", "density", " ", "matrix", " ", "\[Rho]", " ", "and", " ", 
    "eigensystem"}], " ", "*)"}], "\[IndentingNewLine]", 
  RowBox[{
   RowBox[{"Magzt", "[", 
    RowBox[{"\[Rho]_", ",", "eigensystem_", ",", "t_"}], "]"}], ":=", 
   RowBox[{
    RowBox[{
     RowBox[{"Parallelize", "[", 
      RowBox[{"Sum", "[", 
       RowBox[{
        RowBox[{
         RowBox[{"Exp", "[", 
          RowBox[{
           RowBox[{"-", "I"}], 
           RowBox[{"(", 
            RowBox[{"Chop", "[", 
             RowBox[{
              RowBox[{"eigensystem", "[", 
               RowBox[{"[", 
                RowBox[{"1", ",", "a"}], "]"}], "]"}], "-", 
              RowBox[{"eigensystem", "[", 
               RowBox[{"[", 
                RowBox[{"1", ",", "b"}], "]"}], "]"}]}], "]"}], ")"}], "t"}], 
          "]"}], " ", 
         RowBox[{"Chop", "[", 
          RowBox[{
           RowBox[{"Rho", "[", 
            RowBox[{"\[Rho]", ",", "eigensystem", ",", "a", ",", "b"}], "]"}],
            "*", 
           RowBox[{
            RowBox[{"Conjugate", "[", 
             RowBox[{"eigensystem", "[", 
              RowBox[{"[", 
               RowBox[{"2", ",", "b"}], "]"}], "]"}], "]"}], ".", "Mutotz", 
            ".", 
            RowBox[{"eigensystem", "[", 
             RowBox[{"[", 
              RowBox[{"2", ",", "a"}], "]"}], "]"}]}]}], "]"}]}], ",", 
        RowBox[{"{", 
         RowBox[{"a", ",", "1", ",", "imax"}], "}"}], ",", 
        RowBox[{"{", 
         RowBox[{"b", ",", "1", ",", "imax"}], "}"}]}], "]"}], "]"}], "//", 
     "ExpToTrig"}], "//", "Chop"}]}]}]], "Input",
 CellChangeTimes->{{3.445821960127*^9, 3.445822054266*^9}, {3.445823304073*^9,
    3.4458233172019997`*^9}, {3.445823439226*^9, 3.4458234548900003`*^9}, {
   3.446173826592*^9, 3.446173826862*^9}, 3.4462227021954417`*^9, 
   3.4462267379298167`*^9, {3.4462267823516917`*^9, 3.4462267847423167`*^9}, {
   3.4482205453702497`*^9, 3.4482205596358747`*^9}, {3.4482216516671247`*^9, 
   3.4482217183546247`*^9}, {3.580572667955114*^9, 3.580572672550658*^9}, {
   3.580799592145591*^9, 3.580799592179247*^9}, 3.6096249013807507`*^9, {
   3.693803106860571*^9, 3.6938031159474907`*^9}, {3.906711081840233*^9, 
   3.9067110900332117`*^9}, {3.906711123766189*^9, 3.906711127617879*^9}},
 FontSize->12,
 CellLabel->
  "10/19/23 15:52:33 \
In[249]:=",ExpressionUUID->"dfd345b8-fe61-4548-bc1f-a5d473ddb143"],

Cell[BoxData[
 RowBox[{
  RowBox[{"Propagate", "[", 
   RowBox[{"rho_", ",", "H_", ",", "t_"}], "]"}], ":=", 
  RowBox[{"Module", " ", "[", 
   RowBox[{
    RowBox[{"{", "v", "}"}], ",", "\[IndentingNewLine]", 
    RowBox[{
     RowBox[{"v", "=", 
      RowBox[{"Transpose", "[", 
       RowBox[{"H", "[", 
        RowBox[{"[", 
         RowBox[{"2", ",", "All"}], "]"}], "]"}], "]"}]}], ";", 
     "\[IndentingNewLine]", 
     RowBox[{
      RowBox[{"U", "[", "t", "]"}], "=", 
      RowBox[{"v", ".", 
       RowBox[{"DiagonalMatrix", "[", 
        RowBox[{"Exp", "[", 
         RowBox[{
          RowBox[{"-", "I"}], " ", 
          RowBox[{"(", 
           RowBox[{"H", "[", 
            RowBox[{"[", 
             RowBox[{"1", ",", "All"}], "]"}], "]"}], ")"}], " ", "t"}], 
         "]"}], "]"}], ".", 
       RowBox[{"Inverse", "[", "v", "]"}]}]}], ";", "\[IndentingNewLine]", 
     RowBox[{
      RowBox[{"Rho", "[", "t", "]"}], "=", 
      RowBox[{"Chop", "[", 
       RowBox[{
        RowBox[{"U", "[", "t", "]"}], ".", 
        RowBox[{"(", "rho", " ", ")"}], ".", 
        RowBox[{"ConjugateTranspose", "[", 
         RowBox[{"U", "[", "t", "]"}], "]"}]}], "]"}]}], ";", 
     "\[IndentingNewLine]", 
     RowBox[{"Rho", "[", "t", "]"}]}]}], "\[IndentingNewLine]", 
   "]"}]}]], "Input",
 FontSize->12,
 CellLabel->
  "10/19/23 15:52:33 \
In[250]:=",ExpressionUUID->"b6d6d12e-6a62-4965-aace-c44e3bd2edd8"]
}, Open  ]],

Cell[CellGroupData[{

Cell["Calculate the eigen system of the Hamiltonian", "Section",
 CellChangeTimes->{{3.519692190224043*^9, 3.5196921906396523`*^9}, 
   3.6096249013908663`*^9, {3.8297328789587717`*^9, 3.8297329150776124`*^9}, {
   3.8298326093949413`*^9, 3.8298326339260063`*^9}, {3.9067107396655035`*^9, 
   3.906710743054391*^9}},
 FontSize->12,ExpressionUUID->"32504e12-71f2-491c-b89e-d3acc456bc0e"],

Cell[BoxData[
 RowBox[{
  RowBox[{"(*", " ", 
   RowBox[{"Eigenstates", " ", "and", " ", "eigenvalues"}], " ", "*)"}], 
  "\[IndentingNewLine]", 
  RowBox[{
   RowBox[{
    RowBox[{"esys", " ", "=", " ", 
     RowBox[{"Eigensystem", "[", 
      RowBox[{"Chop", "[", 
       RowBox[{"Hj", "+", "Hz"}], "]"}], "]"}]}], ";"}], "\n", 
   RowBox[{"Do", "[", 
    RowBox[{
     RowBox[{
      RowBox[{"esys", "[", 
       RowBox[{"[", 
        RowBox[{"2", ",", "i"}], "]"}], "]"}], "=", 
      RowBox[{
       RowBox[{"esys", "[", 
        RowBox[{"[", 
         RowBox[{"2", ",", "i"}], "]"}], "]"}], "/", 
       RowBox[{"Norm", "[", 
        RowBox[{"esys", "[", 
         RowBox[{"[", 
          RowBox[{"2", ",", "i"}], "]"}], "]"}], "]"}]}]}], ",", 
     RowBox[{"{", 
      RowBox[{"i", ",", " ", "1", ",", " ", 
       RowBox[{"Length", "[", "esys", "]"}]}], "}"}]}], "]"}]}]}]], "Input",
 CellChangeTimes->{{3.4462275147735667`*^9, 3.4462275165548167`*^9}, {
   3.4462281599766917`*^9, 3.4462281667110667`*^9}, 3.4462282813516917`*^9, {
   3.4462326243204417`*^9, 3.4462326305860667`*^9}, {3.4462334171954417`*^9, 
   3.4462334356641917`*^9}, {3.447161681176375*^9, 3.447161681192*^9}, {
   3.447165130192*^9, 3.447165133770125*^9}, {3.447165800676375*^9, 
   3.447165800801375*^9}, {3.447165856863875*^9, 3.447165865817*^9}, {
   3.484790953568*^9, 3.4847910812609997`*^9}, {3.484792528314*^9, 
   3.484792538704*^9}, {3.484828468807*^9, 3.484828485926*^9}, {
   3.4848466113450003`*^9, 3.4848466864519997`*^9}, {3.484847686585*^9, 
   3.484847687297*^9}, {3.4848782637139997`*^9, 3.484878267153*^9}, 
   3.504550377864023*^9, {3.504550426325521*^9, 3.504550426683486*^9}, 
   3.50455618028266*^9, 3.525788507014142*^9, {3.5257886363030853`*^9, 
   3.525788636500643*^9}, {3.525790581473991*^9, 3.525790585079653*^9}, {
   3.525790737478897*^9, 3.525790739324459*^9}, {3.526145846961429*^9, 
   3.526145847551354*^9}, {3.5267357293503103`*^9, 3.526735731403941*^9}, {
   3.574282096600134*^9, 3.574282100160529*^9}, {3.574282178374981*^9, 
   3.574282178646899*^9}, {3.5742824397367153`*^9, 3.574282439824257*^9}, {
   3.574283819159513*^9, 3.574283823740128*^9}, {3.574283882853825*^9, 
   3.574283883084284*^9}, 3.574283944189643*^9, 3.574283982459656*^9, 
   3.5742840493527*^9, {3.574284087896968*^9, 3.574284110332695*^9}, {
   3.5742841529530907`*^9, 3.574284154654872*^9}, {3.574284204326716*^9, 
   3.574284205851111*^9}, 3.5742842406217327`*^9, {3.574287711737911*^9, 
   3.57428771214649*^9}, {3.5782740696935787`*^9, 3.57827419208554*^9}, {
   3.578274232087276*^9, 3.578274232173256*^9}, {3.57827428401486*^9, 
   3.578274284142104*^9}, 3.578274534176923*^9, 3.580523561533166*^9, 
   3.5805237333514214`*^9, {3.580523913725586*^9, 3.580523915908633*^9}, {
   3.5805239718218203`*^9, 3.580523971872869*^9}, {3.58052401352953*^9, 
   3.5805240136507263`*^9}, {3.58052404691409*^9, 3.580524048679955*^9}, {
   3.580524360894043*^9, 3.5805243634841537`*^9}, {3.580524450203355*^9, 
   3.5805244502847357`*^9}, {3.580524481305829*^9, 3.5805244816647987`*^9}, 
   3.580524544004754*^9, 3.580524612071335*^9, 3.580524760034876*^9, {
   3.580524919967494*^9, 3.5805249216637697`*^9}, {3.580569904642118*^9, 
   3.580569904730489*^9}, {3.58057156115611*^9, 3.580571561490326*^9}, 
   3.580571916518043*^9, {3.580571987664629*^9, 3.580571987721909*^9}, {
   3.5807997867525063`*^9, 3.5807998108224487`*^9}, 3.6096247557833652`*^9, 
   3.6096249013931017`*^9, {3.693800782996571*^9, 3.6938007988516197`*^9}, {
   3.8292142601452208`*^9, 3.829214262806134*^9}, {3.9067095825823836`*^9, 
   3.9067096045808597`*^9}, {3.9067097136608963`*^9, 3.906709715732564*^9}},
 FontSize->12,
 CellLabel->
  "10/19/23 15:52:33 \
In[251]:=",ExpressionUUID->"f356ae3b-b558-41de-a15b-9cae37756481"],

Cell[BoxData[
 RowBox[{
  RowBox[{
   RowBox[{
    RowBox[{"Table", "[", 
     RowBox[{
      RowBox[{
       RowBox[{"Conjugate", "[", 
        RowBox[{"esys", "[", 
         RowBox[{"[", 
          RowBox[{"2", ",", "i"}], "]"}], "]"}], "]"}], ".", 
       RowBox[{"esys", "[", 
        RowBox[{"[", 
         RowBox[{"2", ",", "j"}], "]"}], "]"}]}], ",", 
      RowBox[{"{", 
       RowBox[{"i", ",", "1", ",", 
        RowBox[{"Length", "[", 
         RowBox[{"esys", "[", 
          RowBox[{"[", "1", "]"}], "]"}], "]"}]}], "}"}], ",", 
      RowBox[{"{", 
       RowBox[{"j", ",", "1", ",", 
        RowBox[{"Length", "[", 
         RowBox[{"esys", "[", 
          RowBox[{"[", "1", "]"}], "]"}], "]"}]}], "}"}]}], "]"}], "//", 
    "Chop"}], "//", "MatrixForm"}], ";"}]], "Input",
 CellChangeTimes->{{3.4462275147735667`*^9, 3.4462275165548167`*^9}, {
   3.4462281599766917`*^9, 3.4462281667110667`*^9}, 3.4462282813516917`*^9, {
   3.4462326243204417`*^9, 3.4462326305860667`*^9}, {3.4462334171954417`*^9, 
   3.4462334356641917`*^9}, {3.447161681176375*^9, 3.447161681192*^9}, {
   3.447165130192*^9, 3.447165133770125*^9}, {3.447165800676375*^9, 
   3.447165800801375*^9}, {3.447165856863875*^9, 3.447165883707625*^9}, 
   3.484792548493*^9, 3.485009570359375*^9, 3.580572735269261*^9, 
   3.5807995922599792`*^9, 3.609624901395384*^9, 3.8298335842162237`*^9, 
   3.906709695178688*^9},
 FontSize->12,
 CellLabel->
  "10/19/23 15:52:34 \
In[253]:=",ExpressionUUID->"c47dfdd2-e229-42b2-adf6-89f3406fb685"]
}, Open  ]],

Cell[CellGroupData[{

Cell["Thermal polarization, pulse, evolve ", "Section",
 CellChangeTimes->{{3.4462276714454417`*^9, 3.4462276735235667`*^9}, {
   3.574283888468377*^9, 3.574283890210038*^9}, {3.5742839874724827`*^9, 
   3.574283988142535*^9}, 3.6096249013974867`*^9, {3.693802777741619*^9, 
   3.693802793444932*^9}, {3.8297329448138266`*^9, 3.8297329482452626`*^9}},
 FontSize->12,ExpressionUUID->"7b1c5767-0bc5-487a-93a4-04f200ff8d2b"],

Cell[BoxData[{
 RowBox[{
  RowBox[{
   RowBox[{"beta", " ", "=", " ", 
    RowBox[{"hbar", " ", "Bp", " ", 
     RowBox[{"gamma", "/", "kT"}]}]}], ";"}], " ", 
  RowBox[{"(*", " ", 
   RowBox[{"For", " ", "thermal", " ", "polarization"}], " ", 
   "*)"}]}], "\[IndentingNewLine]", 
 RowBox[{
  RowBox[{
   RowBox[{"Z", " ", "=", " ", 
    RowBox[{"Sum", "[", 
     RowBox[{
      RowBox[{
       RowBox[{"beta", "[", 
        RowBox[{"[", "i", "]"}], "]"}], "*", 
       RowBox[{"IOps", "[", 
        RowBox[{"[", 
         RowBox[{"i", ",", "3"}], "]"}], "]"}]}], ",", 
      RowBox[{"{", 
       RowBox[{"i", ",", "1", ",", "Nspins"}], "}"}]}], "]"}]}], ";"}], " ", 
  RowBox[{"(*", 
   RowBox[{"Partition", " ", "function"}], "*)"}]}], "\[IndentingNewLine]", 
 RowBox[{
  RowBox[{
   RowBox[{"rho0", " ", "=", " ", 
    RowBox[{
     RowBox[{"MatrixExp", "[", "Z", "]"}], "/", 
     RowBox[{"Tr", "[", 
      RowBox[{"MatrixExp", "[", "Z", "]"}], "]"}]}]}], ";"}], " ", 
  RowBox[{"(*", 
   RowBox[{"thermal", " ", "distribution", " ", "density", " ", "operator"}], 
   "*)"}]}]}], "Input",
 CellChangeTimes->{{3.44392170788*^9, 3.4439217327139997`*^9}, {
   3.4439218159969997`*^9, 3.4439219212200003`*^9}, {3.443922073611*^9, 
   3.443922116064*^9}, 3.443922178348*^9, {3.4439242526549997`*^9, 
   3.44392426015*^9}, {3.4439259558789997`*^9, 3.443925958749*^9}, {
   3.4440050128389997`*^9, 3.444005025142*^9}, 3.444005616415*^9, {
   3.4440056882609997`*^9, 3.444005688459*^9}, {3.444009536763*^9, 
   3.444009537426*^9}, {3.444487366474375*^9, 3.444487369724375*^9}, {
   3.444487471786875*^9, 3.44448747599*^9}, {3.44449511102125*^9, 
   3.444495141615*^9}, {3.444495206911875*^9, 3.444495232865*^9}, {
   3.44449555624*^9, 3.444495559849375*^9}, {3.44449592214625*^9, 
   3.444495925693125*^9}, {3.444495974255625*^9, 3.444495980443125*^9}, 
   3.4450907872841253`*^9, {3.445563003526*^9, 3.445563006118*^9}, {
   3.4462265996016917`*^9, 3.4462265999454417`*^9}, {3.4462282988048167`*^9, 
   3.4462283160391917`*^9}, {3.4462329089923167`*^9, 
   3.4462329099454417`*^9}, {3.4847913100699997`*^9, 
   3.4847913237980003`*^9}, {3.504547445476275*^9, 3.504547475356057*^9}, {
   3.5805224160736113`*^9, 3.580522416513357*^9}, {3.580522597376449*^9, 
   3.580522598677462*^9}, {3.580522685282901*^9, 3.580522685373822*^9}, {
   3.580523678641799*^9, 3.580523684032324*^9}, {3.580524888447098*^9, 
   3.580524888527626*^9}, {3.5805249797050543`*^9, 3.580524979783033*^9}, 
   3.609624901398965*^9, {3.693800841801525*^9, 3.6938008418735313`*^9}, {
   3.693801777869892*^9, 3.6938018320585737`*^9}, {3.69380186942544*^9, 
   3.693801869897347*^9}, {3.7694238704835653`*^9, 3.769423870561755*^9}, {
   3.769423980061701*^9, 3.769424001358245*^9}, {3.8173212823621783`*^9, 
   3.8173213986037235`*^9}, {3.8173214433854513`*^9, 3.81732145075694*^9}, {
   3.8173214916333027`*^9, 3.8173215384009438`*^9}, {3.817321571899411*^9, 
   3.817321573680137*^9}, {3.8173216416986876`*^9, 3.817321649467086*^9}, {
   3.817321750640215*^9, 3.8173217615256906`*^9}, {3.8173219871873393`*^9, 
   3.8173219889882174`*^9}, {3.8173220530142837`*^9, 3.817322081318123*^9}, {
   3.817322135725554*^9, 3.8173221703063602`*^9}, {3.817322201914695*^9, 
   3.8173222059786863`*^9}, {3.817322591170493*^9, 3.81732260249026*^9}, {
   3.817322713291566*^9, 3.8173227229780006`*^9}, {3.817322753986595*^9, 
   3.817322754082272*^9}, {3.8173233276028295`*^9, 3.817323420129508*^9}, 
   3.8173235846386952`*^9, {3.8173237908210287`*^9, 3.8173238391377954`*^9}, {
   3.81732394769246*^9, 3.8173239647260485`*^9}, {3.8201647038515434`*^9, 
   3.8201647079044485`*^9}, {3.820164774128397*^9, 3.820164804052948*^9}, 
   3.8202264364049354`*^9, {3.827742677641601*^9, 3.827742680628734*^9}, {
   3.8277427883217573`*^9, 3.8277428251744537`*^9}, {3.827819201164171*^9, 
   3.8278192068794365`*^9}, {3.827819241312069*^9, 3.8278192703891163`*^9}, {
   3.827820924481135*^9, 3.8278209267797637`*^9}, {3.8292145485559835`*^9, 
   3.829214560098941*^9}, {3.8292146709356337`*^9, 3.8292146766596556`*^9}, 
   3.829214728050304*^9, {3.8292149165312405`*^9, 3.829214917243331*^9}, {
   3.829215469925631*^9, 3.829215474632985*^9}, {3.8292156731580753`*^9, 
   3.829215686139224*^9}, {3.829215885011442*^9, 3.8292158889389524`*^9}, {
   3.82922254688713*^9, 3.8292225511468678`*^9}, {3.8292226075631256`*^9, 
   3.829222621558608*^9}, {3.8296500516747456`*^9, 3.8296500760155334`*^9}, {
   3.82965021380756*^9, 3.8296502313047743`*^9}, {3.8296508413389325`*^9, 
   3.8296508663412004`*^9}, 3.829651706802505*^9, {3.829654507232154*^9, 
   3.829654508423625*^9}, {3.8296549707656007`*^9, 3.829654970940773*^9}, 
   3.8297323051001964`*^9, {3.8297323959174013`*^9, 3.829732423585822*^9}, 
   3.8297363472303505`*^9, 3.8297406130292463`*^9, {3.8298295122999325`*^9, 
   3.829829512491932*^9}, {3.9067088743925343`*^9, 3.9067089060383725`*^9}, {
   3.9067101067966223`*^9, 3.9067101101254387`*^9}},
 FontSize->12,
 CellLabel->
  "10/19/23 15:52:34 \
In[254]:=",ExpressionUUID->"25c08cfe-33ec-471a-9e32-10482e5b0e8f"],

Cell[BoxData[
 RowBox[{
  RowBox[{"(*", " ", 
   RowBox[{"Generate", " ", "observable"}], " ", "*)"}], 
  "\[IndentingNewLine]", 
  RowBox[{
   RowBox[{
    RowBox[{"mzSudden", "[", "t_", "]"}], "=", 
    RowBox[{"Magzt", "[", 
     RowBox[{"rho0", ",", "esys", ",", "t"}], "]"}]}], ";"}]}]], "Input",
 CellChangeTimes->{{3.423098282519*^9, 3.423098308093*^9}, 3.423099043993*^9, 
   3.423449160925*^9, {3.423449409067*^9, 3.4234494091540003`*^9}, {
   3.423449941446*^9, 3.4234499474890003`*^9}, 3.423479335198*^9, {
   3.423992593115*^9, 3.423992615354*^9}, 3.424159804973*^9, {
   3.424170044611*^9, 3.424170091348*^9}, {3.424183235382*^9, 
   3.42418323648*^9}, {3.4243396877130003`*^9, 3.424339757424*^9}, 
   3.4243406550109997`*^9, {3.424340753302*^9, 3.424340763677*^9}, {
   3.424341033415*^9, 3.424341056212*^9}, 3.424341470291*^9, {
   3.424343350545*^9, 3.424343352234*^9}, 3.424343573648*^9, {
   3.424343973659*^9, 3.4243439764779997`*^9}, {3.424344040715*^9, 
   3.424344071416*^9}, 3.424552801545*^9, {3.4245535679230003`*^9, 
   3.424553568409*^9}, {3.4249124254960003`*^9, 3.424912494854*^9}, 
   3.424912546913*^9, {3.424975209675*^9, 3.424975230361*^9}, {
   3.425002103454*^9, 3.425002105021*^9}, {3.4250022653970003`*^9, 
   3.425002265533*^9}, 3.425004681902*^9, 3.42833311540625*^9, 
   3.4283340116875*^9, {3.43015509534375*^9, 3.43015509584375*^9}, {
   3.4301551904375*^9, 3.430155190625*^9}, 3.430155436921875*^9, 
   3.43015558515625*^9, 3.430156166796875*^9, 3.430156258546875*^9, 
   3.430156367265625*^9, 3.43015645459375*^9, 3.43015660628125*^9, {
   3.43015679953125*^9, 3.4301568180625*^9}, 3.4301569320625*^9, 
   3.43015699178125*^9, 3.430158229546875*^9, 3.4307044660150003`*^9, {
   3.44085683567025*^9, 3.44085683617025*^9}, 3.440858210185875*^9, {
   3.440858518404625*^9, 3.440858527139*^9}, 3.440858560514*^9, {
   3.44085859735775*^9, 3.440858627685875*^9}, {3.440858660404625*^9, 
   3.44085867098275*^9}, {3.44085873017025*^9, 3.440858732217125*^9}, {
   3.440859167217125*^9, 3.44085916904525*^9}, {3.440859309139*^9, 
   3.440859325029625*^9}, 3.44086191892025*^9, {3.4408623239515*^9, 
   3.4408623253265*^9}, 3.44086235548275*^9, {3.440862438842125*^9, 
   3.440862439529625*^9}, 3.44086248073275*^9, {3.440862530404625*^9, 
   3.440862573185875*^9}, 3.440862638873375*^9, {3.440862698029625*^9, 
   3.44086270529525*^9}, {3.4408627422015*^9, 3.440862766029625*^9}, {
   3.440863670123375*^9, 3.440863672764*^9}, {3.440864055560875*^9, 
   3.4408640712015*^9}, 3.440864292373375*^9, 3.4408648078265*^9, 
   3.440865205810875*^9, 3.4408652590765*^9, {3.44086530254525*^9, 
   3.4408653052015*^9}, 3.44086539767025*^9, {3.440865432639*^9, 
   3.440865433185875*^9}, {3.440865566764*^9, 3.440865589592125*^9}, {
   3.4408656365765*^9, 3.440865674279625*^9}, 3.440865739810875*^9, 
   3.440865782467125*^9, 3.440865851810875*^9, 3.440865938514*^9, 
   3.440865999529625*^9, 3.440866043139*^9, 3.44086607529525*^9, 
   3.440866127998375*^9, 3.440866181014*^9, 3.44086658385775*^9, 
   3.4408666499515*^9, {3.440866698514*^9, 3.440866700248375*^9}, {
   3.4408667318265*^9, 3.440866735014*^9}, {3.440869184373375*^9, 
   3.440869187810875*^9}, 3.4408693197015*^9, {3.440869386873375*^9, 
   3.44086938923275*^9}, 3.440869424967125*^9, {3.4408695194515*^9, 
   3.44086953035775*^9}, 3.440869634779625*^9, 3.440869830967125*^9, {
   3.44086987679525*^9, 3.440869881217125*^9}, 3.44087003410775*^9, {
   3.440883626935875*^9, 3.44088365779525*^9}, 3.440883823529625*^9, 
   3.440883873014*^9, {3.4408839960765*^9, 3.440883997639*^9}, 
   3.440884041014*^9, {3.440884174498375*^9, 3.440884178279625*^9}, {
   3.440884253139*^9, 3.4408842597015*^9}, {3.4408845489515*^9, 
   3.44088454960775*^9}, {3.440887467685875*^9, 3.440887470217125*^9}, 
   3.440887521248375*^9, {3.440887566514*^9, 3.440887566842125*^9}, {
   3.4434876121549997`*^9, 3.443487620283*^9}, 3.4437418288859997`*^9, {
   3.443742033858*^9, 3.443742065176*^9}, 3.4437444431280003`*^9, 
   3.443839776348*^9, {3.443841543726*^9, 3.443841546494*^9}, {
   3.443842315591*^9, 3.443842315623*^9}, {3.443842399458*^9, 
   3.443842425009*^9}, {3.44384245791*^9, 3.443842477045*^9}, {
   3.443842562008*^9, 3.4438425645039997`*^9}, 3.443842763258*^9, {
   3.443842874834*^9, 3.4438429496099997`*^9}, {3.443843016086*^9, 
   3.443843042276*^9}, 3.4438431576289997`*^9, {3.443843248176*^9, 
   3.443843299394*^9}, {3.443843458608*^9, 3.443843527196*^9}, {
   3.4438452829309998`*^9, 3.44384528321*^9}, 3.4438453152*^9, 
   3.443845428625*^9, 3.4438455761029997`*^9, 3.443845610284*^9, {
   3.443845651962*^9, 3.443845697679*^9}, {3.4439167456*^9, 
   3.443916771014*^9}, {3.443917970803*^9, 3.443918042406*^9}, {
   3.443918096922*^9, 3.4439181127200003`*^9}, 3.4439181477320004`*^9, {
   3.44391820112*^9, 3.443918282474*^9}, 3.443920462987*^9, {
   3.443920493374*^9, 3.443920508652*^9}, 3.443921070392*^9, {
   3.443921106487*^9, 3.443921136363*^9}, 3.44392119658*^9, 
   3.4439212495290003`*^9, 3.443921333675*^9, {3.443921544902*^9, 
   3.4439215538120003`*^9}, {3.4439240990769997`*^9, 3.443924125355*^9}, {
   3.443924178835*^9, 3.443924182138*^9}, {3.443924357296*^9, 
   3.443924449781*^9}, {3.443924609061*^9, 3.44392467037*^9}, 
   3.443924717824*^9, {3.443925038889*^9, 3.4439250429779997`*^9}, {
   3.443925075724*^9, 3.443925080881*^9}, {3.443925570887*^9, 
   3.44392562149*^9}, 3.4439256630550003`*^9, {3.443925701285*^9, 
   3.443925727126*^9}, {3.443925761342*^9, 3.443925807693*^9}, {
   3.443925848475*^9, 3.443925909999*^9}, 3.443925978741*^9, {
   3.443926015274*^9, 3.4439260888929996`*^9}, {3.444005661451*^9, 
   3.4440056769700003`*^9}, {3.4440057126*^9, 3.4440057675880003`*^9}, 
   3.444005827308*^9, 3.4440094998059998`*^9, {3.4440097003459997`*^9, 
   3.444009724152*^9}, {3.44400983302*^9, 3.4440098809969997`*^9}, 
   3.444009937851*^9, {3.4440148798529997`*^9, 3.4440149323380003`*^9}, {
   3.444015018949*^9, 3.44401504366*^9}, {3.4440974808450003`*^9, 
   3.444097514547*^9}, 3.444097651933*^9, 3.444097684613*^9, {
   3.444098648826*^9, 3.4440986491219997`*^9}, {3.444098714039*^9, 
   3.444098719406*^9}, {3.444493704005625*^9, 3.444493705130625*^9}, {
   3.4444937639275*^9, 3.44449378314625*^9}, {3.44449401483375*^9, 
   3.444494102661875*^9}, 3.44449425802125*^9, {3.44449441433375*^9, 
   3.444494421193125*^9}, {3.444495249849375*^9, 3.444495264880625*^9}, {
   3.4450232084876156`*^9, 3.4450232406438656`*^9}, {3.4462228301954417`*^9, 
   3.4462229032110667`*^9}, {3.4462266928360667`*^9, 3.4462267071016917`*^9}, 
   3.4462267518985667`*^9, {3.4462274271954417`*^9, 3.4462274448204417`*^9}, {
   3.4462274968985667`*^9, 3.4462275256485667`*^9}, {3.459354464406*^9, 
   3.459354470773*^9}, 3.484792586427*^9, {3.5045493976305943`*^9, 
   3.504549419693812*^9}, {3.504635295645084*^9, 3.50463529641847*^9}, {
   3.504635328298912*^9, 3.504635328960334*^9}, {3.5046432708613987`*^9, 
   3.504643284972652*^9}, 3.505533204685467*^9, 3.50553738198761*^9, {
   3.5055393364954576`*^9, 3.505539336606923*^9}, 3.5742820694245462`*^9, 
   3.578274788973967*^9, 3.609624901399952*^9, {3.829214324792512*^9, 
   3.829214336330731*^9}, {3.829829652133523*^9, 3.8298296839966516`*^9}, {
   3.8298332965055933`*^9, 3.8298333106618814`*^9}, {3.8315355638708763`*^9, 
   3.831535568929005*^9}, {3.906708921661105*^9, 3.90670892424599*^9}},
 FontSize->12,
 CellLabel->
  "10/19/23 15:52:34 \
In[257]:=",ExpressionUUID->"56c78bbe-92da-4bf7-8838-2be1f43088cc"],

Cell[BoxData[
 RowBox[{
  RowBox[{"(*", " ", 
   RowBox[{"Conversion", " ", "to", " ", "moles"}], " ", "*)"}], "\n", 
  RowBox[{
   RowBox[{"NMoleculesPerSample", " ", "=", 
    RowBox[{"SampleVolume", "*", " ", "NMoleculesPerLitre"}]}], 
   ";"}]}]], "Input",
 CellChangeTimes->{{3.423098282519*^9, 3.423098308093*^9}, 3.423099043993*^9, 
   3.423449160925*^9, {3.423449409067*^9, 3.4234494091540003`*^9}, {
   3.423449941446*^9, 3.4234499474890003`*^9}, 3.423479335198*^9, {
   3.423992593115*^9, 3.423992615354*^9}, 3.424159804973*^9, {
   3.424170044611*^9, 3.424170091348*^9}, {3.424183235382*^9, 
   3.42418323648*^9}, {3.4243396877130003`*^9, 3.424339757424*^9}, 
   3.4243406550109997`*^9, {3.424340753302*^9, 3.424340763677*^9}, {
   3.424341033415*^9, 3.424341056212*^9}, 3.424341470291*^9, {
   3.424343350545*^9, 3.424343352234*^9}, 3.424343573648*^9, {
   3.424343973659*^9, 3.4243439764779997`*^9}, {3.424344040715*^9, 
   3.424344071416*^9}, 3.424552801545*^9, {3.4245535679230003`*^9, 
   3.424553568409*^9}, {3.4249124254960003`*^9, 3.424912494854*^9}, 
   3.424912546913*^9, {3.424975209675*^9, 3.424975230361*^9}, {
   3.425002103454*^9, 3.425002105021*^9}, {3.4250022653970003`*^9, 
   3.425002265533*^9}, 3.425004681902*^9, 3.42833311540625*^9, 
   3.4283340116875*^9, {3.43015509534375*^9, 3.43015509584375*^9}, {
   3.4301551904375*^9, 3.430155190625*^9}, 3.430155436921875*^9, 
   3.43015558515625*^9, 3.430156166796875*^9, 3.430156258546875*^9, 
   3.430156367265625*^9, 3.43015645459375*^9, 3.43015660628125*^9, {
   3.43015679953125*^9, 3.4301568180625*^9}, 3.4301569320625*^9, 
   3.43015699178125*^9, 3.430158229546875*^9, 3.4307044660150003`*^9, {
   3.44085683567025*^9, 3.44085683617025*^9}, 3.440858210185875*^9, {
   3.440858518404625*^9, 3.440858527139*^9}, 3.440858560514*^9, {
   3.44085859735775*^9, 3.440858627685875*^9}, {3.440858660404625*^9, 
   3.44085867098275*^9}, {3.44085873017025*^9, 3.440858732217125*^9}, {
   3.440859167217125*^9, 3.44085916904525*^9}, {3.440859309139*^9, 
   3.440859325029625*^9}, 3.44086191892025*^9, {3.4408623239515*^9, 
   3.4408623253265*^9}, 3.44086235548275*^9, {3.440862438842125*^9, 
   3.440862439529625*^9}, 3.44086248073275*^9, {3.440862530404625*^9, 
   3.440862573185875*^9}, 3.440862638873375*^9, {3.440862698029625*^9, 
   3.44086270529525*^9}, {3.4408627422015*^9, 3.440862766029625*^9}, {
   3.440863670123375*^9, 3.440863672764*^9}, {3.440864055560875*^9, 
   3.4408640712015*^9}, 3.440864292373375*^9, 3.4408648078265*^9, 
   3.440865205810875*^9, 3.4408652590765*^9, {3.44086530254525*^9, 
   3.4408653052015*^9}, 3.44086539767025*^9, {3.440865432639*^9, 
   3.440865433185875*^9}, {3.440865566764*^9, 3.440865589592125*^9}, {
   3.4408656365765*^9, 3.440865674279625*^9}, 3.440865739810875*^9, 
   3.440865782467125*^9, 3.440865851810875*^9, 3.440865938514*^9, 
   3.440865999529625*^9, 3.440866043139*^9, 3.44086607529525*^9, 
   3.440866127998375*^9, 3.440866181014*^9, 3.44086658385775*^9, 
   3.4408666499515*^9, {3.440866698514*^9, 3.440866700248375*^9}, {
   3.4408667318265*^9, 3.440866735014*^9}, {3.440869184373375*^9, 
   3.440869187810875*^9}, 3.4408693197015*^9, {3.440869386873375*^9, 
   3.44086938923275*^9}, 3.440869424967125*^9, {3.4408695194515*^9, 
   3.44086953035775*^9}, 3.440869634779625*^9, 3.440869830967125*^9, {
   3.44086987679525*^9, 3.440869881217125*^9}, 3.44087003410775*^9, {
   3.440883626935875*^9, 3.44088365779525*^9}, 3.440883823529625*^9, 
   3.440883873014*^9, {3.4408839960765*^9, 3.440883997639*^9}, 
   3.440884041014*^9, {3.440884174498375*^9, 3.440884178279625*^9}, {
   3.440884253139*^9, 3.4408842597015*^9}, {3.4408845489515*^9, 
   3.44088454960775*^9}, {3.440887467685875*^9, 3.440887470217125*^9}, 
   3.440887521248375*^9, {3.440887566514*^9, 3.440887566842125*^9}, {
   3.4434876121549997`*^9, 3.443487620283*^9}, 3.4437418288859997`*^9, {
   3.443742033858*^9, 3.443742065176*^9}, 3.4437444431280003`*^9, 
   3.443839776348*^9, {3.443841543726*^9, 3.443841546494*^9}, {
   3.443842315591*^9, 3.443842315623*^9}, {3.443842399458*^9, 
   3.443842425009*^9}, {3.44384245791*^9, 3.443842477045*^9}, {
   3.443842562008*^9, 3.4438425645039997`*^9}, 3.443842763258*^9, {
   3.443842874834*^9, 3.4438429496099997`*^9}, {3.443843016086*^9, 
   3.443843042276*^9}, 3.4438431576289997`*^9, {3.443843248176*^9, 
   3.443843299394*^9}, {3.443843458608*^9, 3.443843527196*^9}, {
   3.4438452829309998`*^9, 3.44384528321*^9}, 3.4438453152*^9, 
   3.443845428625*^9, 3.4438455761029997`*^9, 3.443845610284*^9, {
   3.443845651962*^9, 3.443845697679*^9}, {3.4439167456*^9, 
   3.443916771014*^9}, {3.443917970803*^9, 3.443918042406*^9}, {
   3.443918096922*^9, 3.4439181127200003`*^9}, 3.4439181477320004`*^9, {
   3.44391820112*^9, 3.443918282474*^9}, 3.443920462987*^9, {
   3.443920493374*^9, 3.443920508652*^9}, 3.443921070392*^9, {
   3.443921106487*^9, 3.443921136363*^9}, 3.44392119658*^9, 
   3.4439212495290003`*^9, 3.443921333675*^9, {3.443921544902*^9, 
   3.4439215538120003`*^9}, {3.4439240990769997`*^9, 
   3.4439241034519997`*^9}, {3.443924999789*^9, 3.443925011012*^9}, {
   3.443925461046*^9, 3.443925544981*^9}, 3.443925741993*^9, 
   3.443925798118*^9, {3.4439259254779997`*^9, 3.443925927101*^9}, {
   3.444014949991*^9, 3.444014961242*^9}, 3.44401499592*^9, {
   3.444015259344*^9, 3.444015328802*^9}, {3.444015413915*^9, 
   3.4440154661280003`*^9}, {3.444097718957*^9, 3.444097719028*^9}, {
   3.4440990276549997`*^9, 3.444099038646*^9}, 3.44409908515*^9, {
   3.44449491783375*^9, 3.444494986755625*^9}, {3.444495157411875*^9, 
   3.44449515920875*^9}, {3.4444958038025*^9, 3.44449582720875*^9}, 
   3.44449590789625*^9, {3.44449599277125*^9, 3.44449600558375*^9}, {
   3.4455629401470003`*^9, 3.445562940377*^9}, {3.445563048009*^9, 
   3.4455630672790003`*^9}, {3.4462268484923167`*^9, 
   3.4462268859141917`*^9}, {3.4462269737110667`*^9, 3.4462269791798167`*^9}, 
   3.4462284806798167`*^9, 3.4462285629298167`*^9, {3.4462288932735667`*^9, 
   3.4462289065079417`*^9}, {3.44716805203575*^9, 3.447168098145125*^9}, 
   3.44716813672325*^9, 3.4471681712545*^9, 3.484791797656*^9, {
   3.4918562121875*^9, 3.491856227296875*^9}, 3.491856273703125*^9, {
   3.5290643083104563`*^9, 3.529064315019559*^9}, {3.53912596876035*^9, 
   3.539125969312008*^9}, {3.5782729288903503`*^9, 3.578272933465213*^9}, {
   3.578273090244129*^9, 3.5782730933509912`*^9}, {3.5782735771223373`*^9, 
   3.57827357720334*^9}, {3.5782737631455383`*^9, 3.5782737689852047`*^9}, {
   3.5788372111889963`*^9, 3.578837217909255*^9}, {3.578837259044297*^9, 
   3.578837259821281*^9}, {3.578837603963475*^9, 3.578837604090499*^9}, {
   3.5788387457926273`*^9, 3.578838746068355*^9}, {3.578839798015979*^9, 
   3.578839798999642*^9}, {3.578839858792594*^9, 3.5788398622876368`*^9}, 
   3.578842818231195*^9, 3.5788428668448887`*^9, {3.580524406721932*^9, 
   3.580524406809369*^9}, {3.5805247308608437`*^9, 3.5805247309270983`*^9}, {
   3.580571744765402*^9, 3.580571746669166*^9}, {3.5805719363612347`*^9, 
   3.580571937320842*^9}, {3.580799634511744*^9, 3.580799634623843*^9}, 
   3.609624901400503*^9, 3.676449317330552*^9, {3.693800878361968*^9, 
   3.693800899038885*^9}, {3.693802092136322*^9, 3.693802127742969*^9}, {
   3.693802844620306*^9, 3.693802850811167*^9}, {3.827409531656417*^9, 
   3.8274095332614393`*^9}, {3.8274098812046795`*^9, 
   3.8274098972651277`*^9}, {3.8274101317780123`*^9, 
   3.8274101388532414`*^9}, {3.827410179955776*^9, 3.8274101934586797`*^9}, {
   3.8297336665093913`*^9, 3.8297337134814205`*^9}, {3.8297340999484234`*^9, 
   3.829734125156957*^9}, 3.8298250750834236`*^9, 3.9067089281791134`*^9, {
   3.907059710581518*^9, 3.907059711166238*^9}},
 FontSize->12,ExpressionUUID->"44b55769-2d90-412e-85c7-1dc88961d12e"],

Cell[BoxData[{
 RowBox[{
  RowBox[{"ts", " ", "=", "0"}], ";"}], "\n", 
 RowBox[{
  RowBox[{
   RowBox[{"mzvalsSudden", " ", "=", 
    RowBox[{"Re", "[", 
     RowBox[{
      RowBox[{"Chop", "[", 
       RowBox[{"Parallelize", "[", 
        RowBox[{"Table", "[", 
         RowBox[{
          RowBox[{
           RowBox[{"mzSudden", "[", "t", "]"}], 
           RowBox[{"Exp", "[", 
            RowBox[{
             RowBox[{"-", "t"}], "/", "T2"}], "]"}]}], ",", 
          RowBox[{"{", 
           RowBox[{"t", ",", "ts", ",", 
            RowBox[{"acq", "-", "dt"}], ",", "dt"}], "}"}]}], "]"}], "]"}], 
       "]"}], "*", "NMoleculesPerSample", " ", "*", "hbar", "*", 
      SuperscriptBox["10", "6"], "*", 
      SuperscriptBox["10", "12"]}], " ", "]"}]}], ";"}], 
  " "}], "\[IndentingNewLine]", 
 RowBox[{
  RowBox[{
   RowBox[{"tvals", " ", "=", " ", 
    RowBox[{"Parallelize", "[", 
     RowBox[{"Table", "[", 
      RowBox[{"t", ",", 
       RowBox[{"{", 
        RowBox[{"t", ",", "ts", ",", 
         RowBox[{"acq", "-", "dt"}], ",", "dt"}], "}"}]}], "]"}], "]"}]}], 
   ";"}], " ", 
  RowBox[{"(*", 
   RowBox[{
   "We", " ", "parallelize", " ", "to", " ", "compute", " ", "faster"}], 
   "*)"}]}]}], "Input",
 CellChangeTimes->{{3.423098282519*^9, 3.423098308093*^9}, 3.423099043993*^9, 
   3.423449160925*^9, {3.423449409067*^9, 3.4234494091540003`*^9}, {
   3.423449941446*^9, 3.4234499474890003`*^9}, 3.423479335198*^9, {
   3.423992593115*^9, 3.423992615354*^9}, 3.424159804973*^9, {
   3.424170044611*^9, 3.424170091348*^9}, {3.424183235382*^9, 
   3.42418323648*^9}, {3.4243396877130003`*^9, 3.424339757424*^9}, 
   3.4243406550109997`*^9, {3.424340753302*^9, 3.424340763677*^9}, {
   3.424341033415*^9, 3.424341056212*^9}, 3.424341470291*^9, {
   3.424343350545*^9, 3.424343352234*^9}, 3.424343573648*^9, {
   3.424343973659*^9, 3.4243439764779997`*^9}, {3.424344040715*^9, 
   3.424344071416*^9}, 3.424552801545*^9, {3.4245535679230003`*^9, 
   3.424553568409*^9}, {3.4249124254960003`*^9, 3.424912494854*^9}, 
   3.424912546913*^9, {3.424975209675*^9, 3.424975230361*^9}, {
   3.425002103454*^9, 3.425002105021*^9}, {3.4250022653970003`*^9, 
   3.425002265533*^9}, 3.425004681902*^9, 3.42833311540625*^9, 
   3.4283340116875*^9, {3.43015509534375*^9, 3.43015509584375*^9}, {
   3.4301551904375*^9, 3.430155190625*^9}, 3.430155436921875*^9, 
   3.43015558515625*^9, 3.430156166796875*^9, 3.430156258546875*^9, 
   3.430156367265625*^9, 3.43015645459375*^9, 3.43015660628125*^9, {
   3.43015679953125*^9, 3.4301568180625*^9}, 3.4301569320625*^9, 
   3.43015699178125*^9, 3.430158229546875*^9, 3.4307044660150003`*^9, {
   3.44085683567025*^9, 3.44085683617025*^9}, 3.440858210185875*^9, {
   3.440858518404625*^9, 3.440858527139*^9}, 3.440858560514*^9, {
   3.44085859735775*^9, 3.440858627685875*^9}, {3.440858660404625*^9, 
   3.44085867098275*^9}, {3.44085873017025*^9, 3.440858732217125*^9}, {
   3.440859167217125*^9, 3.44085916904525*^9}, {3.440859309139*^9, 
   3.440859325029625*^9}, 3.44086191892025*^9, {3.4408623239515*^9, 
   3.4408623253265*^9}, 3.44086235548275*^9, {3.440862438842125*^9, 
   3.440862439529625*^9}, 3.44086248073275*^9, {3.440862530404625*^9, 
   3.440862573185875*^9}, 3.440862638873375*^9, {3.440862698029625*^9, 
   3.44086270529525*^9}, {3.4408627422015*^9, 3.440862766029625*^9}, {
   3.440863670123375*^9, 3.440863672764*^9}, {3.440864055560875*^9, 
   3.4408640712015*^9}, 3.440864292373375*^9, 3.4408648078265*^9, 
   3.440865205810875*^9, 3.4408652590765*^9, {3.44086530254525*^9, 
   3.4408653052015*^9}, 3.44086539767025*^9, {3.440865432639*^9, 
   3.440865433185875*^9}, {3.440865566764*^9, 3.440865589592125*^9}, {
   3.4408656365765*^9, 3.440865674279625*^9}, 3.440865739810875*^9, 
   3.440865782467125*^9, 3.440865851810875*^9, 3.440865938514*^9, 
   3.440865999529625*^9, 3.440866043139*^9, 3.44086607529525*^9, 
   3.440866127998375*^9, 3.440866181014*^9, 3.44086658385775*^9, 
   3.4408666499515*^9, {3.440866698514*^9, 3.440866700248375*^9}, {
   3.4408667318265*^9, 3.440866735014*^9}, {3.440869184373375*^9, 
   3.440869187810875*^9}, 3.4408693197015*^9, {3.440869386873375*^9, 
   3.44086938923275*^9}, 3.440869424967125*^9, {3.4408695194515*^9, 
   3.44086953035775*^9}, 3.440869634779625*^9, 3.440869830967125*^9, {
   3.44086987679525*^9, 3.440869881217125*^9}, 3.44087003410775*^9, {
   3.440883626935875*^9, 3.44088365779525*^9}, 3.440883823529625*^9, 
   3.440883873014*^9, {3.4408839960765*^9, 3.440883997639*^9}, 
   3.440884041014*^9, {3.440884174498375*^9, 3.440884178279625*^9}, {
   3.440884253139*^9, 3.4408842597015*^9}, {3.4408845489515*^9, 
   3.44088454960775*^9}, {3.440887467685875*^9, 3.440887470217125*^9}, 
   3.440887521248375*^9, {3.440887566514*^9, 3.440887566842125*^9}, {
   3.4434876121549997`*^9, 3.443487620283*^9}, 3.4437418288859997`*^9, {
   3.443742033858*^9, 3.443742065176*^9}, 3.4437444431280003`*^9, 
   3.443839776348*^9, {3.443841543726*^9, 3.443841546494*^9}, {
   3.443842315591*^9, 3.443842315623*^9}, {3.443842399458*^9, 
   3.443842425009*^9}, {3.44384245791*^9, 3.443842477045*^9}, {
   3.443842562008*^9, 3.4438425645039997`*^9}, 3.443842763258*^9, {
   3.443842874834*^9, 3.4438429496099997`*^9}, {3.443843016086*^9, 
   3.443843042276*^9}, 3.4438431576289997`*^9, {3.443843248176*^9, 
   3.443843299394*^9}, {3.443843458608*^9, 3.443843527196*^9}, {
   3.4438452829309998`*^9, 3.44384528321*^9}, 3.4438453152*^9, 
   3.443845428625*^9, 3.4438455761029997`*^9, 3.443845610284*^9, {
   3.443845651962*^9, 3.443845697679*^9}, {3.4439167456*^9, 
   3.443916771014*^9}, {3.443917970803*^9, 3.443918042406*^9}, {
   3.443918096922*^9, 3.4439181127200003`*^9}, 3.4439181477320004`*^9, {
   3.44391820112*^9, 3.443918282474*^9}, 3.443920462987*^9, {
   3.443920493374*^9, 3.443920508652*^9}, 3.443921070392*^9, {
   3.443921106487*^9, 3.443921136363*^9}, 3.44392119658*^9, 
   3.4439212495290003`*^9, 3.443921333675*^9, {3.443921544902*^9, 
   3.4439215538120003`*^9}, {3.4439240990769997`*^9, 
   3.4439241034519997`*^9}, {3.443924999789*^9, 3.443925011012*^9}, {
   3.443925461046*^9, 3.443925544981*^9}, 3.443925741993*^9, 
   3.443925798118*^9, {3.4439259254779997`*^9, 3.443925927101*^9}, {
   3.444014949991*^9, 3.444014961242*^9}, 3.44401499592*^9, {
   3.444015259344*^9, 3.444015328802*^9}, {3.444015413915*^9, 
   3.4440154661280003`*^9}, {3.444097718957*^9, 3.444097719028*^9}, {
   3.4440990276549997`*^9, 3.444099038646*^9}, 3.44409908515*^9, {
   3.44449491783375*^9, 3.444494986755625*^9}, {3.444495157411875*^9, 
   3.44449515920875*^9}, {3.4444958038025*^9, 3.44449582720875*^9}, 
   3.44449590789625*^9, {3.44449599277125*^9, 3.44449600558375*^9}, {
   3.4455629401470003`*^9, 3.445562940377*^9}, {3.445563048009*^9, 
   3.4455630672790003`*^9}, {3.4462268484923167`*^9, 
   3.4462268859141917`*^9}, {3.4462269737110667`*^9, 3.4462269791798167`*^9}, 
   3.4462284806798167`*^9, 3.4462285629298167`*^9, {3.4462288932735667`*^9, 
   3.4462289065079417`*^9}, {3.44716805203575*^9, 3.447168098145125*^9}, 
   3.44716813672325*^9, 3.4471681712545*^9, 3.484791797656*^9, {
   3.4918562121875*^9, 3.491856227296875*^9}, {3.491856273703125*^9, 
   3.491856276046875*^9}, {3.504641653265498*^9, 3.504641663881123*^9}, {
   3.505532928295632*^9, 3.505532929453323*^9}, {3.505532989144826*^9, 
   3.505532991525956*^9}, {3.5172708724142227`*^9, 3.5172708740200863`*^9}, {
   3.5179456727807713`*^9, 3.517945673275681*^9}, {3.517946016759774*^9, 
   3.517946016829611*^9}, {3.517946228439547*^9, 3.517946244462349*^9}, {
   3.526735760638104*^9, 3.5267357622432327`*^9}, {3.526736367531364*^9, 
   3.526736370282596*^9}, {3.5267559651178627`*^9, 3.526755967947237*^9}, {
   3.526782409315508*^9, 3.526782409778879*^9}, {3.5267837183310328`*^9, 
   3.5267837206317987`*^9}, {3.528494279826003*^9, 3.5284942827843018`*^9}, {
   3.528494610613267*^9, 3.528494612036613*^9}, {3.5285526754721613`*^9, 
   3.528552676895693*^9}, {3.529063287079733*^9, 3.529063299846869*^9}, {
   3.535649002269197*^9, 3.535649010632243*^9}, {3.539123268014675*^9, 
   3.539123273311453*^9}, {3.5391258690658607`*^9, 3.539125871321475*^9}, {
   3.53912597871386*^9, 3.539125978798964*^9}, {3.539126413341836*^9, 
   3.539126431466556*^9}, {3.539548292277092*^9, 3.539548322486104*^9}, {
   3.539552779311133*^9, 3.539552780125877*^9}, 3.539553196467565*^9, {
   3.539553394612536*^9, 3.5395534205425043`*^9}, {3.573437160969788*^9, 
   3.5734371690478077`*^9}, {3.57428362424513*^9, 3.574283624332918*^9}, {
   3.5742842134209623`*^9, 3.574284213501116*^9}, {3.574284638514083*^9, 
   3.57428463856674*^9}, {3.574284772006144*^9, 3.574284772141982*^9}, {
   3.578273555308935*^9, 3.578273555395883*^9}, {3.578273741331052*^9, 
   3.578273742922467*^9}, {3.5788372141027327`*^9, 3.578837214197054*^9}, {
   3.5788565497292747`*^9, 3.578856549819933*^9}, {3.57885884192395*^9, 
   3.578858842017716*^9}, 3.6096248303955708`*^9, 3.609624901401681*^9, {
   3.676449074892758*^9, 3.676449076665936*^9}, {3.676449361898302*^9, 
   3.676449362329987*^9}, 3.693801478017372*^9, 3.6938019951656923`*^9, {
   3.693802130758972*^9, 3.693802160293852*^9}, {3.6938023302648983`*^9, 
   3.693802331704294*^9}, {3.8292143622616878`*^9, 3.8292143686925926`*^9}, {
   3.829733735245832*^9, 3.829733743256878*^9}, {3.8297338718425417`*^9, 
   3.8297338728778205`*^9}, {3.829733920829875*^9, 3.8297339663936367`*^9}, {
   3.8297343405660987`*^9, 3.8297343941719494`*^9}, 3.8298286766527767`*^9, {
   3.8298287770914626`*^9, 3.8298288325617094`*^9}, {3.8298297134793606`*^9, 
   3.829829723425704*^9}, {3.82982979310839*^9, 3.829829807046247*^9}, {
   3.8298333242184267`*^9, 3.8298333498784027`*^9}, {3.8315355772867775`*^9, 
   3.831535588445471*^9}, {3.906708977914977*^9, 3.906708978588212*^9}, {
   3.906709034212874*^9, 3.906709054809478*^9}},
 FontSize->12,
 CellLabel->
  "10/19/23 15:52:34 \
In[259]:=",ExpressionUUID->"b24a9efe-2d44-4f64-b84f-93a79a68f56f"],

Cell[CellGroupData[{

Cell[BoxData[{
 RowBox[{
  RowBox[{
   RowBox[{"parsSudden", " ", "=", " ", 
    RowBox[{"FindFit", "[", 
     RowBox[{
      RowBox[{"Transpose", "[", 
       RowBox[{"{", 
        RowBox[{"tvals", ",", 
         RowBox[{"Chop", "[", "mzvalsSudden", "]"}]}], "}"}], "]"}], ",", 
      RowBox[{"A", "*", 
       RowBox[{"Exp", "[", 
        RowBox[{
         RowBox[{"-", "t"}], "/", "T2"}], "]"}]}], ",", 
      RowBox[{"{", 
       RowBox[{"{", 
        RowBox[{"A", ",", 
         RowBox[{"-", "1"}]}], "}"}], "}"}], ",", "t"}], "]"}]}], ";"}], 
  RowBox[{"(*", 
   RowBox[{"Subtraction", " ", "of", " ", "DC", " ", "magnetization"}], 
   "*)"}]}], "\n", 
 RowBox[{
  RowBox[{
   RowBox[{"mzvalsSudden", "=", 
    RowBox[{
     RowBox[{"mzvalsSudden", "-", 
      RowBox[{"A", "*", 
       RowBox[{"Exp", "[", 
        RowBox[{
         RowBox[{"-", "tvals"}], "/", "T2"}], "]"}]}]}], "/.", 
     "parsSudden"}]}], " ", ";"}], "  "}], "\[IndentingNewLine]", 
 RowBox[{"ListLinePlot", "[", 
  RowBox[{
   RowBox[{"{", 
    RowBox[{"Transpose", "[", 
     RowBox[{"{", 
      RowBox[{"tvals", ",", "mzvalsSudden"}], "}"}], "]"}], "}"}], ",", 
   RowBox[{"PlotRange", "\[Rule]", "All"}], ",", 
   RowBox[{"FrameLabel", "\[Rule]", 
    RowBox[{"{", 
     RowBox[{"\"\<Time (s)\>\"", ",", "\"\<Signal (pT)\>\""}], "}"}]}]}], 
  "]"}], "\n"}], "Input",
 CellChangeTimes->{{3.423098282519*^9, 3.423098308093*^9}, 3.423099043993*^9, 
   3.423449160925*^9, {3.423449409067*^9, 3.4234494091540003`*^9}, {
   3.423449941446*^9, 3.4234499474890003`*^9}, 3.423479335198*^9, {
   3.423992593115*^9, 3.423992615354*^9}, 3.424159804973*^9, {
   3.424170044611*^9, 3.424170091348*^9}, {3.424183235382*^9, 
   3.42418323648*^9}, {3.4243396877130003`*^9, 3.424339757424*^9}, 
   3.4243406550109997`*^9, {3.424340753302*^9, 3.424340763677*^9}, {
   3.424341033415*^9, 3.424341056212*^9}, 3.424341470291*^9, {
   3.424343350545*^9, 3.424343352234*^9}, 3.424343573648*^9, {
   3.424343973659*^9, 3.4243439764779997`*^9}, {3.424344040715*^9, 
   3.424344071416*^9}, 3.424552801545*^9, {3.4245535679230003`*^9, 
   3.424553568409*^9}, {3.4249124254960003`*^9, 3.424912494854*^9}, 
   3.424912546913*^9, {3.424975209675*^9, 3.424975230361*^9}, {
   3.425002103454*^9, 3.425002105021*^9}, {3.4250022653970003`*^9, 
   3.425002265533*^9}, 3.425004681902*^9, 3.42833311540625*^9, 
   3.4283340116875*^9, {3.43015509534375*^9, 3.43015509584375*^9}, {
   3.4301551904375*^9, 3.430155190625*^9}, 3.430155436921875*^9, 
   3.43015558515625*^9, 3.430156166796875*^9, 3.430156258546875*^9, 
   3.430156367265625*^9, 3.43015645459375*^9, 3.43015660628125*^9, {
   3.43015679953125*^9, 3.4301568180625*^9}, 3.4301569320625*^9, 
   3.43015699178125*^9, 3.430158229546875*^9, 3.4307044660150003`*^9, {
   3.44085683567025*^9, 3.44085683617025*^9}, 3.440858210185875*^9, {
   3.440858518404625*^9, 3.440858527139*^9}, 3.440858560514*^9, {
   3.44085859735775*^9, 3.440858627685875*^9}, {3.440858660404625*^9, 
   3.44085867098275*^9}, {3.44085873017025*^9, 3.440858732217125*^9}, {
   3.440859167217125*^9, 3.44085916904525*^9}, {3.440859309139*^9, 
   3.440859325029625*^9}, 3.44086191892025*^9, {3.4408623239515*^9, 
   3.4408623253265*^9}, 3.44086235548275*^9, {3.440862438842125*^9, 
   3.440862439529625*^9}, 3.44086248073275*^9, {3.440862530404625*^9, 
   3.440862573185875*^9}, 3.440862638873375*^9, {3.440862698029625*^9, 
   3.44086270529525*^9}, {3.4408627422015*^9, 3.440862766029625*^9}, {
   3.440863670123375*^9, 3.440863672764*^9}, {3.440864055560875*^9, 
   3.4408640712015*^9}, 3.440864292373375*^9, 3.4408648078265*^9, 
   3.440865205810875*^9, 3.4408652590765*^9, {3.44086530254525*^9, 
   3.4408653052015*^9}, 3.44086539767025*^9, {3.440865432639*^9, 
   3.440865433185875*^9}, {3.440865566764*^9, 3.440865589592125*^9}, {
   3.4408656365765*^9, 3.440865674279625*^9}, 3.440865739810875*^9, 
   3.440865782467125*^9, 3.440865851810875*^9, 3.440865938514*^9, 
   3.440865999529625*^9, 3.440866043139*^9, 3.44086607529525*^9, 
   3.440866127998375*^9, 3.440866181014*^9, 3.44086658385775*^9, 
   3.4408666499515*^9, {3.440866698514*^9, 3.440866700248375*^9}, {
   3.4408667318265*^9, 3.440866735014*^9}, {3.440869184373375*^9, 
   3.440869187810875*^9}, 3.4408693197015*^9, {3.440869386873375*^9, 
   3.44086938923275*^9}, 3.440869424967125*^9, {3.4408695194515*^9, 
   3.44086953035775*^9}, 3.440869634779625*^9, 3.440869830967125*^9, {
   3.44086987679525*^9, 3.440869881217125*^9}, 3.44087003410775*^9, {
   3.440883626935875*^9, 3.44088365779525*^9}, 3.440883823529625*^9, 
   3.440883873014*^9, {3.4408839960765*^9, 3.440883997639*^9}, 
   3.440884041014*^9, {3.440884174498375*^9, 3.440884178279625*^9}, {
   3.440884253139*^9, 3.4408842597015*^9}, {3.4408845489515*^9, 
   3.44088454960775*^9}, {3.440887467685875*^9, 3.440887470217125*^9}, 
   3.440887521248375*^9, {3.440887566514*^9, 3.440887566842125*^9}, {
   3.4434876121549997`*^9, 3.443487620283*^9}, 3.4437418288859997`*^9, {
   3.443742033858*^9, 3.443742065176*^9}, 3.4437444431280003`*^9, 
   3.443839776348*^9, {3.443841543726*^9, 3.443841546494*^9}, {
   3.443842315591*^9, 3.443842315623*^9}, {3.443842399458*^9, 
   3.443842425009*^9}, {3.44384245791*^9, 3.443842477045*^9}, {
   3.443842562008*^9, 3.4438425645039997`*^9}, 3.443842763258*^9, {
   3.443842874834*^9, 3.4438429496099997`*^9}, {3.443843016086*^9, 
   3.443843042276*^9}, 3.4438431576289997`*^9, {3.443843248176*^9, 
   3.443843299394*^9}, {3.443843458608*^9, 3.443843527196*^9}, {
   3.4438452829309998`*^9, 3.44384528321*^9}, 3.4438453152*^9, 
   3.443845428625*^9, 3.4438455761029997`*^9, 3.443845610284*^9, {
   3.443845651962*^9, 3.443845697679*^9}, {3.4439167456*^9, 
   3.443916771014*^9}, {3.443917970803*^9, 3.443918042406*^9}, {
   3.443918096922*^9, 3.4439181127200003`*^9}, 3.4439181477320004`*^9, {
   3.44391820112*^9, 3.443918282474*^9}, 3.443920462987*^9, {
   3.443920493374*^9, 3.443920508652*^9}, 3.443921070392*^9, {
   3.443921106487*^9, 3.443921136363*^9}, 3.44392119658*^9, 
   3.4439212495290003`*^9, 3.443921333675*^9, {3.443921544902*^9, 
   3.4439215538120003`*^9}, {3.4439240990769997`*^9, 
   3.4439241034519997`*^9}, {3.443924999789*^9, 3.443925011012*^9}, {
   3.443925461046*^9, 3.443925544981*^9}, 3.443925741993*^9, 
   3.443925798118*^9, {3.4439259254779997`*^9, 3.443925927101*^9}, {
   3.444014949991*^9, 3.444014961242*^9}, 3.44401499592*^9, {
   3.444015259344*^9, 3.444015328802*^9}, {3.444015413915*^9, 
   3.4440154661280003`*^9}, {3.444097718957*^9, 3.444097719028*^9}, {
   3.4440990276549997`*^9, 3.444099038646*^9}, 3.44409908515*^9, {
   3.44449491783375*^9, 3.444494986755625*^9}, {3.444495157411875*^9, 
   3.44449515920875*^9}, {3.4444958038025*^9, 3.44449582720875*^9}, 
   3.44449590789625*^9, {3.44449599277125*^9, 3.44449600558375*^9}, {
   3.4455629401470003`*^9, 3.445562940377*^9}, {3.445563048009*^9, 
   3.4455630672790003`*^9}, {3.4462268484923167`*^9, 
   3.4462268859141917`*^9}, {3.4462269737110667`*^9, 3.4462269791798167`*^9}, 
   3.4462284806798167`*^9, 3.4462285629298167`*^9, {3.4462288932735667`*^9, 
   3.4462289065079417`*^9}, {3.44716805203575*^9, 3.447168098145125*^9}, 
   3.44716813672325*^9, 3.4471681712545*^9, 3.484791797656*^9, {
   3.4847920052060003`*^9, 3.484792025906*^9}, {3.491839441890625*^9, 
   3.491839444484375*^9}, {3.504546001301693*^9, 3.5045460053387403`*^9}, {
   3.52673657525031*^9, 3.526736580411697*^9}, {3.578839410524691*^9, 
   3.578839416764842*^9}, 3.609624901405314*^9, 3.693802570862774*^9, {
   3.693802602318281*^9, 3.693802603094007*^9}, {3.693802667291008*^9, 
   3.693802712584467*^9}, {3.7729631247308607`*^9, 3.7729631287574697`*^9}, {
   3.8173218233394637`*^9, 3.8173218283540173`*^9}, {3.8202264807162876`*^9, 
   3.8202264826092267`*^9}, {3.8297364776891603`*^9, 
   3.8297364814161434`*^9}, {3.829829820554386*^9, 3.8298299759091253`*^9}, {
   3.829833362610608*^9, 3.8298334637692857`*^9}, {3.829833662988223*^9, 
   3.8298336941825523`*^9}, {3.8315355961930647`*^9, 
   3.8315356630923843`*^9}, {3.906709000398799*^9, 3.9067090061572914`*^9}, {
   3.9067090591676145`*^9, 3.906709145524634*^9}, 3.9067095336736774`*^9, {
   3.9067115221061134`*^9, 3.9067115246143365`*^9}},
 FontSize->12,
 CellLabel->
  "10/19/23 15:52:39 \
In[262]:=",ExpressionUUID->"79e3a5dc-0798-4282-8c64-20e3ac009158"],

Cell[BoxData[
 GraphicsBox[{{}, {{}, {}, 
    TagBox[
     {RGBColor[0, 0, 1], PointSize[
       NCache[
        Rational[1, 360], 0.002777777777777778]], AbsoluteThickness[2], 
      LineBox[CompressedData["
1:eJw03HlcTF8bAPAplaxFK4oQopC9n+2ZsmaNQkhKRSUUIUSLoijKkhBKIQpR
KEv3oo2KqaTSNu17zdRUU5L3mPO8/vG5nztz7jnnnvt8n3POncbvObTZTprD
4Wht4HD+/f//f3KPLNT/CLdx+x4Lc9fvMQGxY8xHRWVTPLYCfas6zlNzLrf3
jON716v2wPFm3AtrVVl63hlWv7SYtyJKnz2l/GxVxUlX4HxMypmtU8/Qz7tB
UIR15O/l87gnGibPko91B2f3yOSWXYuwfE9gnUPKgl7pcBeXbwy8cdAbPD+H
nPdIGY/l+YDzvPgJbyfPYN8aD5XWPX8OPBclO89rH4j18YMMnm/6n42G3IUJ
GceS712AaOupuzxa1uH1AsBMe2bgoj3ruIljfZs2JV4CV8tvamMuc/H6QcDK
LAg9pzSUG5aiFXfYPhgE2asmqGfpsbQ+V4B/ctEA60PT2eIeyQXBKrq+MEpL
Bet3DTyXnBr/VbsTxsws1Zbzug6cWbvnpGxrZ2h9Q8DK9JGi9onx7A7bRf9K
BP7HqrLXUVNZWv9QYG97HPiSMJ69dVPyDzjrRt9U+sRjaHtuARvSwFluqcIt
+tZtWvXgNnCsixXeZA3G9oUBf94v1Vfhiuwoma3Dp7+8A4I7tn4q2yeztL13
gbXYXJpxUJc1/09SIHAn/dgQKzsN7184hH/ct0x+/TR23QJ/Q6uacNBZJhy7
XE6fpf0RAc7bz3jsaZvNNm/6V2IEFL6drJJ/dBb2z30IEtnb9h6fxF50qvv9
WHgfPO0n+K2fNwz7K5LU92zDZ9nBrO55VdKESAjyPVvnckgH+y8KtJbsjYaz
/7GZESted/yJgqhw+TVGVVyW9ucDsJf9+luvYSm7n/SWusxD8Py7vlhzwxwc
Dw/J+Dm0YpD7OHZwQaTzksGPgLUdUeH/cgT29yNwXlpmd3HUBPbJv+YqRoPJ
6IU5Z8n9pf1PjtVHDZM7NZVd86841cfguTvz8/Y3Q/B+PCb3p9qfWaDGbfzX
3RpPgHt0DM9TSg3HGzl+/WZS53Z19l/v8SbEwOr2idMK9s1n6f2KgaDOkWeu
RgI71eLyp06dWKi/6l0ku3kRS+9fLIRLDfj0wXYa+4WUNnrmU+CUDLXcdDMP
6P18CuEqwnXHDitzHYJb3GHeM/C0W1lyiMvB8fwMOFeOd94e0sKQypEmPwe2
2stR13owl97v5yBYuPLvpaxpXDMyeMgtBXGuQ9OHA3Nx/MdB3Jj676PPz+RG
kd4riIwDTprwqNfyQoaOhzgQtGbL7s6fxYr+/HBrmPwCfMZWTL8wywDHxwsw
Wfn5YW7bdHa5ZAC8AHbQ0MBMvgyXjpcXIHAfOUFvzkzuNXVJgyB81Gaf9dP0
8Xl/CfzuJ1bBF8dxafVeAjvtvPRRTw6Xjidy/J8M99RjDe4cyb940BohNcbo
8VwuHV/xEPpQ25bjv5R7lv1KRlA8rH5t3FJ69j8uHW/x4Omu2TvaVYWbR+4+
6RPI0B6QvvLVLBx/CeBa1ZIRMnIxO1FSYAIod6xnNOpm43hMAK7p41V/Ggdw
j9j/uwGvQGfppEGDQuZy6fh8BfL3klfGtC7gfu7UIXf4FWjtaQk4sE2XS8fr
a/D8eGqTjLcYlGgFgbNnrdP9gBqMD68hfMO+3jc547mS2mW8BvZTyRzLqrlc
Op7fwFDZOcuNfs3nvrzT9iht7RsQb14fvX+gNpeO7zeg9cJe9ERvEistafAb
sPhc09Ic8B+O90QQ1ETonDv1H7uZDhhgfX4ear09Bcd/IoR/38G56KHMvf+v
uT8SIXrAhYVjCvS49HlIgozwesHRPzrc9n/FmSdB3Py5HxZvHcGlz0cSsBM3
GHrd7WeM/g3/4iTguJwZkBf5h6HPy1vQsijakHlwAPfKv+Fr+RbYJLNXGmYq
+PyQ47uq8REJ8tyKk/9uyFsIL4q97HJsMD5P78B859tMyxkT2VmSAf4OEp8Z
ySxZpIPP1zvgJ81+e69Km/W6vowMmXfk+X7bndAyGp+398CuiHTYmjKIzZkg
ucHg2dnzpXBtFUOfv/fAMV44YJ5DF4z/F/1byOe79UYpJw7g0ufxA3iWO3lF
D+8El3+Ph/MH4GuN2r7juCzG2w8QZ/nJ/U3HWPbjv7vb8QFMTiStXfdnIkuf
12TQUty/8nfPKHYEfSCB8zUnfNC830BvRzKY2O0XmTATuJLu60mGoB3vlox5
MYlLn2cGFF+LQ7saRnIl1XNnyPMsOh2RMQLjOTn/xX9y7tSJLNWcBSu13KTX
t8aw9HlngbPh+J1RZ6shOm0teaJZ0FJaePT1BVV8/snngzdvE1XKcE3I0zjy
LAtB3z38wuaPYWk8YCFUqWTrW53prPifPiksGIyec2DK9qnoBSnf5L7cBe8H
ED763wPxERKiNpgPm6nPpfHiI4T/ud+fPOs/7mrJDf4I7Nr9cjIu89DbjyB/
tCd4d7sWV/DoXwXJ+UovXtACRYwnH0E9+mJ+ta0WG/qvdl9JeUX1qkfXDUeP
PoLWWv1tL29LcblkcBkP/QSeo3yS17RKYbz5BPzM8oMWaUps/e9/Df4EYpP5
odU7pqFfn0D95Bt/h5167L/RQoYMsFE2ASs2KrE0Hn2CxHfVc8NfTeRKmsv7
BHo5r8LveM3F+PQJgjibXzt/mMuVFDfyMzinjrXWej4F49Vn4KbYDZ0cLQRJ
ODL9DIq7Wva3y45EHz+DZ2j7l0Pmw1maPnwm49Xt+6AHXQwNF5/BqsjVe/xv
OVYSDgpIecN/F4p0J6Cnn0F+1bS/o1NmsB7/Hmf1FOC7bp7TbjuTpfEuBcyH
9MzpM9Nip0geoBTgVP2nZpUqx6XxLwXCgW14NF2b+12SXqSAvuwApdVHJnBp
PEwBraPjvyxr4HCP/3scSsnxsHvfY32VMT6mAG/q3cyQKk123L/hPDYVtBaq
PO2RUWZpvEwFdl+dxoJgaTb93/CzSoXw9XudKp4poO+poLNDNfmetjZ76N/t
jUiF17GpD56P0WdpPE2F6BGKk76n6rNqkgc+FRRvToY7TpMwH0gDlnlw2Hti
P8P8q552GmgVpVYEHhrKpfE2DTjpZyqOqkpx9+3994+cTzgivXHvCMwfyHnD
shWh3Ensv+SJRFgI+HLPoidah6XxOA3idOReHA2YwP6Ljm4NaRCU2pFzWE4Z
8410YNe7nXo4aAhrKSkwHfjOho9vT1JhabxOh+Wqay/bBmixcpIAlQ5iBT1G
VXsC5ifpEN05K8IFRrP/7obys3QSz6ecDeLLYDxPB87ByvKIpkxGkt21pYPn
+Nd3F2xtYWh8z4Bw32vaLyOGsf3/HrdZGcCbeyrYbsQojPcZIL63tshuiwb7
8N9wPpwBVkkd5t0BozD+Z8Dq4uy30XNV2A20wSBWH2NkP2kESz3IAP5d6X47
Y1m269/t6MwAjm7T94pleUB9+AIc1ZVLdpoqcO/+a+6CL6D4TJabrKaOXpDz
Z95EXi8eyV0p6UBy/DX8o+78AqB+fAE//pIVCscU2VYJD1+Ad2HFDm8fFZZ6
Qo5rLd2EY2XYkH/h/fcXYBs3r60O/QvUl69QqDfW0O+tInep5IZ8Bd71d3n/
zZZGb76Cln+h3OK0Hqb2X3g98xWCrjpq/kkYyFJ/vgJ78Wy6f6UQaPj7CmFv
fRbdLRyPHn2FDLezZ4b+mE7Di3QmhIZb9m7t0OVSnzKBU/xprPFANa7k8V2W
CezC38Mn7RiJXmWCPrNx7wojbVbyePhmgrlN5RT/ck30KxO4Zjutw31qgA6/
TAjSPWtVLxrLpZ5lwtCX1W/WmI/n5v+7vfJZwNmXFTtIR4FLfcsC7nUlhdMi
EXP6X/cZk2MdCyd9k26GepcF9joH8xxsRnAnSQZgFmQYXXAScabg/CELhj4r
+OC6XJebnSX5B4XFSUOUHMdxqYdZEBdt/GuDkRx79Oq/gJoN5vKBv3ymTsF8
NRtc55Y+GRQzjdWUDOhsEo9VVl+cqsVSL7OBXapQGHm6ikmVTK+yIe741C2c
mcO41M9sCKr+YtOzXo574F84zSWf/2/snV1O1Qz1NBucP9vqmKwbwKpIHpBv
wB1nZF91ms9QX79BnD53j3HeIO6Hf+Fg6zeoX23dnMwqcam334CdwOsOnSTF
tZNMv76BwHH/x56Dijg/+gaKSr3xEVu02aH0gQM9060/M92nstTjb2Cfcb22
KGwyKxkuo79DwJvw57cHarHU5+8QPbbk6m0dVVZyOyy+g+IZftD2w0os9fo7
yKsWxI9PUGLp9Ow71A/0bbieooh+fwdnzvwRWg4DWElx5d/BqqDy67a5AoZ6
zgMtq0ffkhV68HnnAevnuyxdegT6zgODl6FFD75r4vPPAxn1A6tHLpjAUu95
oG4j+GbyWwvjAQ+CbpRPn6EwBud/PBDMVbt8cYUaxgceWC1PtbnUMoql+QAP
4moWzz6nOw7jBQ8KCwNf6NeOw/yAB36XZn/vrlPH+MEDzjmlJecbhmK+wAPP
IYzarQdSGE9I+RtLO/qDBmH+QNrjr3fBvFYV4wsPFKMfj/ccPpal+UQOqC+Z
6H5XbwzOz3IgiM99r/lsOM5Hckg+N7LruGkdQ+NPDnCk9ZodNhUBzTfI+cMy
9fm5TQyNR+T8ERndPhV5nL/kgEHWvsZV6xVZGp9ygGep1PXt9hCW5iM5IJjf
aavnK43zQVJe0u2A0x3SmJ+Qz+fV+P1c+P/4lQPmi7w3xv1Uw3wlB7QU+vIG
VKphPMsBq4N/vSrrBmH+QsqTWxT4fE8L0PhG6ne96D+DTgXMZ3LBb0rDjTi3
ETj/zAWeqd6fEYUymN/kgueuKZEQ0Qg0/pFjRvOB+41aoPlOLnBWOcQd8/sD
NB6S7zcZTQw8I4XzL3KeF3zJPjIQaHzMhQwm81zWJUU2SJIP5YJTLdcieOJY
jJe5IB/r36lhpslWS/IjUt64P3pLd8uzlyTxMxcEiQ0bf9jLcQ0ktzcX9IXR
MlHDRnMrJfE0FwxMO0xnblXnBkjyJ1LfnbKrullZ7nxJfM0Djv2bOaeTcxm+
JJ/KA8+Es6NnjihmLkjibR6EdycvmTv5L8yV5Fd5YLWbY5c5T4FbJom/eSDw
mXC7KV2G6yfJt/Ig49LkiZfrOexsyQObB8uPaeVqLNBkSyT5Vx48y68Mmr9v
AntOEp/zYLHZMfXgWnVWXxLQSX2yHwznjvjB/JLE6zwQGxotHj5lJNdHkp/l
gf5z4WRvUxXuDEn8zgP+ifqz/AIpbqEkX8uDIGcTRYMLfxhvSTzPA52J22Tm
iIexepL8LQ/k33pZ9kbJsD8l8f0HcFYWeU2NzGA8JfncDwiX6dTc6FoNNN7/
AMFeywv56Z0Mze9+wLqM36LA10osjf8/IGzRLjU/H03M937A0P5pxyutx+D8
5we4/eWNGJI2DOe/5HrVmpD6KJuhPvwAfqmUwR2NLqD5IDnvMDnI6FwZUC/I
8d0t3bzyPobmhz8g+uR8/+6sYSz14wfE3Zk555bjCJbmiz8g1j7ra+QYRZZ6
QupfXmXbtX0Y5o+kfV8SxqaYDEdf8qHkTu/hCQ6KmE/mQ/3SlLON8oroTT7J
V5P6dkQNxvwyHwwUGPPz82XQn3wwmQk6oeFSmG/mQ4ZBc8ZxdgB6RMrb3xzi
+FAO88980Nlybsu04XIs9Skf9M2rP0SckcZ8NB88c3d+bjwkhfO9fDDPvOw2
PnYg5qfk8/pXLq0KGcFSv/LBXihfMvyECuar+RC77lbZqhFKOD/MJ/mGcfHO
OzKYv/4ETl5GXVIiw1DffpL5p0bfgNlNQPNZcn7d1KmTeorQu59QuExOTyZm
IEvz25/gFJs8K8xLiaX+/YT63bfDmzSUWJrv/gReglu+9f2BOP/8CYI59w/3
ugqZd5L89ydYnY0YnP2igaE+/gS/IyMWP0iVYhUkCclPyJhQPU23bTibJPGS
HKtYSzV6KLA2knSR1LcteO+u7/3MMImf5HjRYsfAukZ4I8mXSfnmchnDv0hx
rSWe/oQ4m0jvlaYCGEInNOAZd3XJFkMO+0riawHYqsQILtoqsbsl+XQB8GVs
rbY+VGUHSYAsgKFhKi1RbiPYeEl+XQC8X1cDfu0fwO6S+FsAihuT/g7r7mZo
vk3OV13P/Fb1l6Eek/PXSw6Gv5DD/LsAxDoy7/3Oy6DPBcCtcfXbVlnP0Hy8
ANhhapAAXUC9LoAg40RPdWspLk0XSP3Obh5pN7gWqN/k/Im4GaqjpFmarxeA
vNQGB9F6JZyfF0LrhcUnNpmp4vpMIQRNzQjccWIkel4IJjqeB6+tGYyeFwLr
OeHU5dkD0XNy3v+11vU9Q9HzQgi48fGmzQZF9LwQOFlSox4XDELPyXGwaFBb
XgtDPS8EgbXfIpFrN1DPC6HQbLyDaaIUrv8VgtUHGbvGxCqgnpPjL0HhKfnS
6HkhaJxSNBfoKKHnhfB2a5Fl9A4V9LwQnJ5aPud9VkTPCyFcTVdz8XQ59LwI
tE5vGXr43AD0vAgSYoJih78cjJ4XQf/F6o+55iNY6nkR3NoRJTRwVmSp50Wg
fuiZQ8sLaZZ6XgScfvmHv5c8ZKjnpPxLNeO7TncA9bwI+FOM2+4xVUA9L4Ig
e0fFjCmdDPW8CLhXTo0pODsIPS8CjSnj7MB3OHpeBO7hDSem58ij50UQp9uw
Ljr3/+tdRaA4O+LEqhgRQz0vAs/jG4LMDcUM9bwI5EdFDMoo47DU819QaCl7
zzlFmqWe/4LwnuJF8TP+MtTzX6Bz4cPXdCMRQz3/BVqtKloxD5oY6vkv4H3/
trdes42hnv8C87T+raxqJ0M9/wV+Ct3+4sXdON/5Bfbqap0d2zsY6vkv8NSU
Lde43Ij7C78gTq3IwbG0mqGe/wKuZ8YKpqqWoZ6Tz3/ZtNL3cy1DPSfHBQEf
ep78ZKjnv4ATNWbBcuuvQD3/Baye07XvfwuBel4MWudERbEWeeh5MRSaKt7+
+eg3el4M1/oe5biBPEs9LwbXJrH90rZBLPW8GLh6QXmCBA5LPS8GVph0RnpV
HkM9J+e/Br9ZMLQFqOfFILjdl7e8swGo5+TzR7RLPyt+Y6jnxWC+5sqk/DtC
9LwYggqMOWtGNDPUc/L5GKcpUR65QD0vhtBJVWkTBoqAel5M5vd9ZQGbGoF6
Xgy8R1M3+oe1M9TzYggYYKV2JXooel4CrTGpuimblVjqeQk4+2qE2K1QZKdJ
PC8BzoBG06Pq/cwPiecl4Jn5QuHRlTQ4I/G8BLg3Gdm1wQ2gI/GcnA9OfB6X
kcTkSjwvgehb02VNNboZd4nnJRAXucwp4uFfZrIkAJLPG87bs8Cvk+FJPC8B
rUXDy+rm/2ROSjwn5Rd/bshtzWC0JZ6T708qumFQ2MV8k3heAiYxla5vjIew
bhLPS2Cl37bHeZuU2AmSgFoCJTvt3vf2jGSzJJ6XgIGVwOiLx2D0vBQ8v30b
+Dylh6GelwKb9M7reHwdQz0vBXvdNt1oBQFDPS8Fv4nvE3qK+hjqeSlYpGx+
Imfy//WjUvA5sj5z/nAp9LwU4lbdW5z+9zdDPS+FoEuz+/+z+YPzzVKQ2dQ4
/c8yWfS8FJy/Wf4eoTkcPS+Fzy5XuxoPj0DPSyHM2DR1grQiek6+X96d9Pbh
QPS8FBLvTpodFPgX56eloNg+fM/D8b0M9bwMzA+s1U/070fPy2DouYBZedrS
LPW8DIK+Xp3TXSCF68NlYHV8mW/Skj8M9bwM6kUDGqvbxAz1vAz4xYrz5Bf3
M9TzMuC62f3XrCWHnpeBsuozvynJQ1nqeRl49m1bxU0cxlLPyyA6aPzWBbyB
6HkZsGYb7AOK/zDU8zJQbNbkWfGFDPWc1E9hwp8BpUL0vAzcFswZPKu3h6Ge
l0Hf8cU5B5dzWOp5GQg6/navyOtnqOflEGo90WPaqy6Gel4OnJEb6jcuFzB0
fawc/DyvaWv0C3G/qpzM/zQ2qD3rZeh6WTmor3xwumWhFM6ny8GME7PIp4mD
62ekvJW51jIbxeh5OZgM+mB4cGsDQz0vB6sH1waoKpYw1PNyCN/nXmlcXoWe
l4Pihsvqo4QChnpeDua3l5v/mtnJUM/LgSsWTOdldTC0euWgNWzgKo2fbbj+
Vg6eL5Md/XxbcH7OB5O/jWbiNCFD12f4UOjao1vwSoTzdT6IAy/9OvRIyND1
WT5wwn/7Ox4sZaj3fAi/Unyo8EQO5vd8ENRrj36ZVQHUfz54ugqlC8s/As33
+RBX1e2hqVPL0HyADzoqR86vduzE9R9y/TENnqoLuxiaH/CB5zH9Q7R1G0Pn
A6R8zdTPLQY1DM0X+KDo/NbZEZpxvYgP1WD0cqWHmKH5Ax9cZa1WiT78Zeh8
gQ/mHzUeTlToxXyCD+z+gsjGHSU4f+CDfp96x5dTzZhf8MHKrkzhM8k36HyC
D85Pap8FP2wCmm+Q9vieuZK7lI/7MaQ+g3MfeNz/zdD8gw8BJhV2nx5ycH+O
Dwb5FssGP+lhaD5Cyjsz/d6LK20MnX/wQf1DpaLXnlaG5iekf5XHrvRP7GHo
fIQPy7nCZWZCacxX+NDOd+lPI/kInZ/wYfGvJVZZ7mKG5i984MarCVasYxg6
X+FDYlLpc5/yJtzvqACdlIgBCQ0NQONdBXBhdXnQmS8MzW8qQDl73uKRP7ow
/lVAmnVqwqZGDuY7FfCpcYDdrZUcnN9UgMbqvxXT/+vB9YwKCPMKWbJkSyfG
xwowMAwaOXxqD0PzoQo4uDbyjtcmDs5/KkBOJKpn86UwP6oA55qENV4P/zA0
flbAYqbN2M9biPlSBSieL9TecrGEofGUfP6Wa7fT6jyG5k8VUJjw6bbymBqM
r+R8wg2L0TXtDM2nKiDIIUxjiJoY420FXPvv6fHR18WYX1VAn35d7wa9bobG
3wrg39W4+GJtN0PzrQqI69ORe761h6HxmBxrPRz9/mwvQ/OvCnBt0DkyQFvM
0PhMrudzIWFhZTtD87EKELTmKN1Z0cLQeF0BnKUntiTItmJ+Rto7ZNSchIwO
hsZv0t74yMS6z2LM1yogo3PzPjunHoznpH9nnysL4HRi/kbup9zK+5rXWjG+
V4JnkND1l20jQ/O5SgiT0pwvmiXAeF8JzYO3drbyRLj/SY6r76bFsp24P1EJ
hbJHlI/wBZjvVULijsuNVlCF87tK0KqErqXXijD/qwSTtrdX5MbUog+VYBAz
5r6McSfmg+R4/aXlDZr96EUlBHyIZYY4/cX8sBLcAmME9zPE6Ecl8fKPuXBK
G+aLlVBvO37Q7GvVDPWkEuSnpPpM21KL+WMlqB/RmtoR0YLzxUoQvBmX6nCv
DfNJcv70zTnTG+pw/kjKH7nO/XJBEeaXlcDPVfJbaPmDof6Qz0sXP/qaUIP5
ZiW8z+uLndsjQo8qIXRNBW97Ux/mn5XgdP3ejsq4P+gT6a+ReTf+pndjPkr6
KzV+k9BGgF6R9oafdq7d34D5KalPcW5sgVoT+lUJQQuz1h5b18rQfLUSMvq+
rlEMbWSoZ+TzU+qDg3TKGZq/VgE/Jbdw76gv6FsVxB0fMDXg7v/Xp6og1DZH
Z3dKI3pXBbwlSZeXHRdjflsFS6vfydk/7GfofLYKNrsYq/sq9zE0360C+Q6X
jOcOHQyd31aB/etzjVMG1zE0/62C1d/OvvDbW8XQ+S65nsl2q4sfGhmaD1fB
4FlLH4wnntH5L6mfqmHFsfmtmB9XgVW7TeujS+XMQImfVcBq5qufmBbH0Hy5
Crhj5l0pa33BvJB4WgUmuxof3qusYmj+XAUWbiW7Crd1MTslvpL6WjIul5T7
MZ+ughD7d++X6fYxshIgq+C+yVK1mvB2zK9J//3umpM4p4J5LvG3Cjh93rbL
Judivl0FWiNtbk41LkWPq6C6evx5S7d6hubfVfD+w0zf/L5G9LkKdNQdr1yL
rGRoPk7KW5kx+uHGr+g1aV/IuI2brsThelsVhO8wdeeuzEe/q2BoKis/d2sT
5utVMLY5epmhswg9r4ZEx6T5Mps6GZq/V4PjH/WaRFcBel5N8ru6w6qPqnB9
rhoypj8OWfblJ3peDWKPqx7iN/kM9bwanOdc7nG5VsJQz6vhferiuzLT+bh+
Vw1x+RMm2yqUoufVEJQk5bytswA9J/UJ8n9uca0QPa+GsKx91fW6fPS8GuoP
ytsUeVWj59Wg5+oVaBFYg55XQyF31sdhyZXoeTXoWz3jjj1fhp6T+guHDOyP
KEXPq0H+1MMncd8q0PNqsLq/dv6qgmp8n68alltP8w3Qq2ao59Wg3rfwRuGz
coZ6Tsp3cRw70rsQPa+G6EOa37L8S9DzakiZpZigPakW1w+rgT3sPNh/cSt6
Xg0mhtdTjWf933PS341HVNba1qLnpD+67jgE1eWg59XAiS550anvje8rVQNf
6ZHLs+hXDPW8GrjCkWHnr5Sg59UwtOLnqm92jeg5ac/wunG/yloZ6nkN2C59
e+HP80aGel4DP9Z/f7TLsxo9rwGexqPMmaeq0fMaSHRN15fKaGao5zUQ0tw0
7OrNDpzf1ID37hH7jqh1ouc14BlXNG2z1//nOzXAVXj5SzSLj57XQLiJmnuZ
+0uc/9QAR93Mf9nSI0A9rwH7BmXBr7Qc9LwGtHJ0c868qkHPayBMaDtjQnAL
el4DWc2xg7XjWtDzGshI2lmiEtGInteA+Qy5R5NnN6HnNWC2JtHzVIEAPa+B
E6GO7TbJIvS8BsbWD+AJLnWi5zVQuUjsFnJKiJ7XALv4x9rF+dXoeQ3UM3Pn
j1qYi57XgD5TapZyOQM9J9evNyjfW/UTPSft9RqvI+JXouc1YDH2mDDbshY9
r4GUVztDEpVq0HNyf/4aPFE8VoWe14D8iognBw7Wouc18L7z9LCasa3oeQ0I
qhyeWga3o+e10O20dFz9uXb0vBY0vBVerp3fjJ7XQsblgQknFpaj57Ug2JyW
+CoqCz2vBZPpvyv6j2aj57VgZWqiG/azGD2vBUUNqRSV/ir0vBYCvAdcaZpV
jZ6T88cOuz4YVoae1wLf6OahPRo/0PNaCL3XOeCBVT56TurjdDqiVL8CPa+F
uTm2BdeN69FzUr/wJv/OBw3oeS3Up/gdSzCtQs9rIfGC7seWnlz0vJaMR591
rlMT0fNaYC2DHXf2MOh5LRhsHxgZui4fPa+F2Mw3nLx5Feg5aW/BeH9uZiV6
Xgs66z0ips4sQ89Jefaao9Vq8tDzWnAeaGH2aMM39LwWOPnf98sIc9DzWpAf
cDi4bmgBek6+/7KpyjutAD2vBb/f73Z83J2LnpP+2+vqZVSahp6T8k0tyl7d
/oSek/Jb+/29nbLQ8zowjw48+9P9J3peB6GTHy78vKIEPa8Dwdykg6cLS9Dz
OhCPcywzO/oLPa+DqFqnPcd1itDzOkjceVrkPOgXek6Ow1f7/CkuQs/Jsef9
V4bRP9DzOrAKPf4k7HEqel4H7GtRptL7SPS8Djhv9r4P1HqEntcBd12wwzHF
LPS8DgKkHYz94ktxfbsO+rK+XbjYWIWek/oW5GfFL6vC+XEdyAedK+iQKkXP
60BmZ9ply6IfOF+uA42lY/bmh+aj53VQWOZtcL6pFOfPdZBs8nyn9bJK9Jz0
z7Lz8grz+DifrgP94/KF7e456Dmp/5g5t1dI3UXP68CT3yZb0HcL19PqQP12
DDvZNB09r4PNV4fUxutVoOd1MDhh/Vejmgb0vA58dAZs9kttRM/J5y399i70
r0bPyfUHLLo9p6gIPSf9e2NwSKZfHnpeD/J72qtzggvR83owa5byuujGR8/r
YXTUpfGbBHz0vB4EAeHDDsUUoOf1YOCxPZ459Imh63X1wNloUz/u9330vB6i
FX7ZNfz9jOt39WA76sXe3fol6Hk9OIao79wXXcvQ9bx60Jn29FHvtQb0vB5u
vZ9k+2FOLUPX9+ohCqZvnbGEj56T+lspy+heKcT1vnpIWHTo876hheh5PYTH
2xgfSPiFnteD6xbbz21pReh5PajvLxV+ycxFz+shI0dG98akFPS8HnhDhz79
yn2HnteDffObl+oTvqDnpD7NH7Zfby9Az+tBNdrT/tJrPnpeD3HfT+evSK9A
z+thddGU4EHq5eh5PSxXTGotv1iEntfD4gepk16mF6Dn9dAsf3I7N74IPa+H
9wO3Hhtb9As9J/XblDlq4+QC9JyUb2RUknL5G3pO+jO2SfxY+SN6Xg9aSTHr
fgSw6HkD8Nu2ZJ4XZ6PnDRCr0tVyK7gAPW+AjMq9amHHi9HzBghrrnAo0CxE
zxuA90e0uVzIQ88bIHRc/82W4xnoeQOEdzsu+GOeiZ43QH2sQVycdR563gCe
0i4VF6oL0PMGSLBoWSirX4DvIzSAfsXh4/UGueg5ud6NEfflUzLR8wZYveny
DLOiLPS8AfQmr7EdF/j/+XkDKGbY67vdK0TPG0CbZaa2vC1EzxtAEJRw9m5X
LnreAM5tumseGqWh5+R4rO6pX6+T0HPSHu3M6WMi36PnDeCW3J/r6Z+GnpPy
Qjit925lo+cNIH/9v/6Ii9/Rc9Lfg9uqrS98R88bIMukom5cRQ563gD2ZamJ
fdIF6HkDTL565paOcQl63gDLL9eE5uiXoucNkNKq/5X7rAA9bwADnezH8rlZ
6Dnp364UKebsO/S8EfjFHzrUiuLR80ZgA9JDSnX+v7/aCNHe+0MDn6Wi541g
/vi85uHXKeh5I1gVTTz91/Q9et4IzsNWapXPfoOeN0K4kSDNnsRv6nkjBOhX
jZ5/KB89bwQeIxV91KocPW+E12zhnoHv+Oh5I3ie1vli61CEnpPyj86XW6Gf
gZ43AnfAzukdj++h5+TzXoOmuO07i56T8+F3kganJaHn5HqXfi54qvsFPSf1
50mvcUr4gp43gtbNbdsiXN6j56Q/whof61ZeQ89Jf/2U/lDmGoGek89nHc9w
dkhj6PuvjeD4YGFyQPFPhr4v1Qj2haMXDeGVMPR9uUZovJ4RGBxYyNDXBxuh
Xqqr9lT9F4a+3kPqX+Ljabj5HkO3+xqBo2c//8eOW0CXr8h53Q07e2wfMnQ4
N4JrW8SgHBJP6fu1jaDPabzToJbJ0PexSPtq5w6wtU5j6Pt4TRCeKnd07LdE
hr6P2QSC3DEPRqnGMfR93CbQX3NgrbTtB4a+v9UE6hsTnvLJ80Xf32uClDuP
sr1O5OL6dBPILD+2y983h6Hv7zZBrJFcZl18Oq5XN0HGqXcGb/6+Zuj7fk3A
Tjrf4b3rCa5fNwFvc+U+M7VXDH3ftwmGhj+dNn31J4auZzeBgd2Uu42O6Qx9
P7AJOEoXwlo/p6PnTbDu8nzZiDlpDH0/uAmUhwrSTD6loedNUA0DN9zQ/srQ
9wmbQHHbxCmZg7LR8ybQafNdpRSbydD3iZsg4F59jLY4FT1vgtDOj+cXTmQZ
+v5hEyS2t/y0H5iMnpP26XOZ6tuf8f3jJsgaLH/u1eiv6HkTcKeoXxftyGbo
+4pN4LxDq39odCZ6Ttqzy/q556oMhm7vN4H25DVxpgsz0PMm0Ivbvd1bJ5uh
6UsTbHBQPn35fg563gQJoklzA2blMvT9ZtJe/0VzfZ9mo+fNcE00q/r0r0+4
3t4MQZcduhsOvEHPm6FeYbfzsNR3uN7eDPaD1o54MSIDPW8GC5s1veO8cnB+
3gxG29696YzPQ8+bodn+qtc4fg7Oz5tBQ3NM60OFbPS8GWRKzJw8/n7B+Xkz
+GV053d9ykLPm2FhQZZb4E0ezs+boW/QHkPpvTz0nHz/7tmft0UZOD9vBvUo
7+1qvHfoeTPwHo476znrGXreDPzQz27Gn1+h580Q7XblvHdyKnreDMOX/nRL
Xc1Dz5thmiizxGV9LkN/LtYMm08X7c29wUPPm8EkyWBBxtlMRtJ9sc3gPM4r
9fXOL+g56a+7403j/TMZ+nOJZvjhcm39h0XZ6HkzOAHkK7AZDH1dlNTfsPrg
jV9v0fNmYCeu/CMOPcvQ7T1y/OKxrdnFO0A9J+3xS778WOcKI+GopRlC9z0O
d/z+AT1vhoy8h1UP9n9hJOH+D7me+NIxrxOZNDzLtYCOzovvEYPTGEk4Hd4C
5sNrTpu2MYwk/Km2QPTI8z/uKzGMJFyNbQHt7NkuvxNSGEl4mdwCJt1yek7D
vzCScDCzBdb1OD/OvZ7KSB7fBS3gF6q3SvnOS0byuEEL6Le+PPzKKwokj8eq
Flg98fLdEc8SQTKcN7ZA0BLO6NqYZyAZfubk+HJA5KrdUYxkuFi1gJbv3NlH
klhGcnvtW+B9sXeKftFnRnI7nFvAoPU/hyeZ7xlJ97m1gGLrwLopr2IYSXO9
WkAgverZc5/7jKR6/i0QmqHlddn3JUN/rki+v+Bstk0/w9CfD7ZAmHeC2pym
j4yE34gW8FTxGjJreiIj4fIxqc/z/pR5LkEM/TkWad8hlYUTvaOA/jynBbii
j4vWBd0H+nOIFgifNWq+W8xVhr4eTa7vE3/Ca+Arhr6+1wJWSw+alwx7z9Dt
fNL/uhHxld5vGLo82QK88Vfu5+XGMDRctQD/oqeP3NxwRhJeOshx4sKDe9lI
RhIOfpP2TPGrnzksjpE8vjKtUH/fub8kOYGRPG5DW8Hv1ZtAc51XjOTxUG4F
9vnuBbNPxjOS4azRCp6h8Ze638UzkuGn3Qpu8UpnRYvfMJLhMr0VdPY/jzyw
8B0jub3zWkHmxQIm7dc7RnI7lrSCwSjDxsGGiYyk+1a0gv0htYQFnvGMpLnr
WyHDyiY34MgLRlK9ra3AC3T1C37zkpEUZ0nql3Jr9wxOAiPhfG8ryKveq1f+
+IKR8HuwFeLGBc523faYkXB5rBVMUk9qzLsWxUh4O0Pqt3BKrqdDHP4+rBWi
Jz/YN3M0w9Dfp7RCSOzBLxdPpDP056StMONSV7xq91eG/ryzFS71545d9jCd
ob9naAWNU2r7SrMZ9LwVrr20tJKGl+g5aZ/6DpUvqU/R81ZYLtZbdaAiAT1v
Bfd1RzVrj7xDz1vBap7upok9Seh5Kyh+CVmwalAcQz1vBU67W8iWOzfR81YQ
+Fy8t+vLXfSc9F/mizMval6j562wcMt5zvSmVPS8Dap7231unshCz9ugN6Q3
ZGXpV/S8DRrXzbCeEPkJPW8D5Qj32HV+8eh5G7Bpd1KbDR6h523gnF2v7XT3
GXreBupNDv1Mxmv0vA34GpYze1ckoudtUHgp6MOQvjj0nHy/aemSEXV30PM2
MDma27vnYgh6Tj4/QyftmMlz9JyUfyP4ikYlg563wUt10d+4S6noeRscVFDu
XMVLQc/bQCfuJ1d7wQf0vA04pbJ5hpeeoedtYGW7vOblswj0nJyPGlak3PUQ
PW8Dg/gPWrXyL9DzNjD7tWvRX+EL9LwN/O7+DtzyKho9bwPuW4dV0xNC0HPS
PmXfj2fjr6PnbVDfre3yaWwset4GAd1XFmksf4uet0H7y11Pp15i0fM2sFg3
r/emywf0vA1WXwwq4k14iZ63gb72SvlTq+6i56T/ZFtNRz28gp4LgOtyNOFi
/X183gVQr1i50f78c/RdAFrT3nvNHf4Cn38BmFtkHE5xjUbvBaD/1XL13h03
MR4IwGTc7+06y26g/wJw1nzhPUf1McYHAehNdxH7Sr3GfEAAgi/L7/+VfYfx
QgBBQX8Wyr5/g/mBAPyUS41vWzzF+EHKV9a/OVv1FuYLAuB9sI3zWnwF44kA
dF4kmRfcicD8QQCK3Fz9GYeeYnwRQNjEBuUy9xeYTwjg2oGYDVc4cRhvBJCx
7Wj1j0lPML8g5eVE3sg9FY3xh9RnspdoXWws5hsCYFcmfQwXxmE8Itcz7Ph7
+m8c5h/k++LIvIBnMRifBBC61GyZYUwk5iPkvGXf6XVTwzFekfJS76Yt1YrE
/EQA9j80rHwF0Ri/SP+kH3v9/Ews5iukvnvMVVVOxWI8I/1helD0aX8s5i8C
SOR2jDSeHIfxTQAlwlKnVVfiMZ8RwOIZVV6Hpr/CeEf6N57ViIh4gfmNAPgW
KwRm0+9j/BMAx63Pe69oJuY7ZPzERly4NT4QaDwk57Oba7YM2o7rGaQ/GtaI
mOoIjI+kfsvOx6oveI75kADMfJsMH8rFYbwUQLRmdo2d9iNc7yDl+Se9Oz0q
HOOnAOSnNpZZZUZhviSAtFNff8uVvsB4KoC4MVvOTpZPxPUQAXgbdbhb/36F
8VUAYktj8a6cKMynSH2OzjMdNP0K0HhLvu+pv1peMwboeokACm/4Qp3TQ6Dx
l9Tn6ypHtcGGQPMtUt4sj/pRZx5iPBaAz3LLLY9KnuF6Cjn/tXzsHf1HGJ/J
8/LS6aOqTwiur5DrVW7/eTfwCsZr0t8RB75aL3uA6y0CKPtSIT8q6SXGbwG8
n72b72f8CvM1AQSMVj+o+CcW4zkZP8YCLbuQU7geQ/r/roFpSVkEfXylhWDV
fM53Qc3/fy8qBEW+6bdlj4KAxnshBNnq9hwxDcH1GiEknCiOnSJ8iPGffH+Q
9ZlZPQ9w/UYI0St66nanhKEHQuBO5M4esvs6rucIwX1Oi66eZjj6IATlrvvj
X+5/gus7QnA7OoqnqRWHXgiBd/H2tqtvYjA/FIL5leTKPYr30A8hhI9ZlpOj
4o3rP0Jgd/zefnyAC3oiBPtZwUcNZgdj/iiE5aVH3lvfj0BfhCReDX45eftD
XB8SQmxowmj97ij0Rgjy1tseTLCLYGh+KQTRuKuerW/D0R8hqJdbv2tfGIXr
R0II46b+2HkgGj36138JWYNrozH/FIJGtPklrcoo9EkIP+6sbH2wKhzXl4SQ
yG6POqoWjl4JYZ1hzp9Dzx5gfko+P37T8+Q1T9EvIQRcF3MK78Th+hOpz+kJ
Yv+cZ+iZEFwrpt2tCIjG/JW0J8a1WvteJPomhKjSNTmLx0Xi+pQQ6tscvj+x
f4DeCSFLPWq29dCHmN8KweRQ8joL1/vonxBWv/PX+3j/Jq5fkfMmo6cIW66h
h6Q8tX6/PPm7mP8KQfvNtJjZbDT6KISRvaLqPRlxuL4lhINf4ia3N//fSzK+
Xhbp2Pc+w/xYCHw9lTw/l0fopxDMXB6PN7t1H9e/yPng41I7GyLQU3L/V97v
2D3wPkPzZyHolDz/On/aHfSVjB8NKdXI+QG4PiYEjrZsXvB3HfSWHFtkpw+V
Xgh0vUwIhbVebTEjg9BfMp5lWyJna0Th+pkQnA3HB6tJx6LHpP37q7g+GU9w
PY08H9pHB4wl8wfqsxAyXPI3Hn18DdfXhKC1d+jv7OlB6DUZD08WtrIXQnC9
jfTvlLrTN4xuo99C8MwKirHbcQXX38j4104onktmhdTzdnDbKSrQqLgBdD2u
HbRe7kysZ24C9Zwcq4r6Hre7AF2fayf58fE3Mn9uoeftEPb5W6jJi0e4XtcO
oYdWlUV8foCet4NnvdmzWX7XcP2uHbjr1ezEiXuBek7Ot/8xSfI7i7+fIMeP
NKWKfm9Cz9tJPnjOp0T1Mq7vkfreXTDj57Ug9LwdOBrGXrGT9ICu97UDa3ja
pvF8CL5/1w7qkwfN5Gy8h7+3aofVQzom7PwYhL+vJ+3r3xiguv0CrgeS+kW0
S5Vsj0TPyfUXG37QSn+A64PtIFhsGBarfhs9J9dfkfm57tYBXC8k5++oqC0q
8QbqeTtYiaXlVloew99ztQP/2I+x0jfPoOftoLg3OEyKzO/oemI7xJ1hO0+z
/ug5KX9Ro/n+T5twfZHU1/lC4nM3d6Cek/4SrrznHb0P6HojKf9S5cmtZ/3Q
c/L9l/bGT8PCcP2xHZTDDmjE/o1Az0l/6XrEaHy8h+uR7RAe4Ky02u86ek7O
s1IHs/Uu4vok6Y/4wXvZVX7oOSl/Z39g8rtLuF5Jzh8sP/kx6wp6Tuq3UlCw
Qf3/65ftYNKhc4QTdA09J98/vSPS50YIrme2w/INGSuL591Cz9sh6kHU9QM3
wnC/sh20c5Wcjg2+jZ6T/jqxZX3X8hDcvyT1nxCmN9/8CnreDnq7PhnmyV7F
/cx2cFfxhcvCG+h5OwztHR4edScM9zfbwcxu++4zpL+o52Q8eA+aKJ4Wivud
pHzftVION6/h+kk7+B3sSrO+egP3P9thcoh57YmIcPS8HXw6kpfEHXiA+6Ht
cOvG3hJz8nxQz9shReaOdYnwHu6Pkvu3YnfQhNKL6Dnpn7RkTy+lZbhfSo4X
Hzwc4zwVqOfkeVsWNTtuoA/un5L2LvE7U1hwHT0n5edkWRaNvIX7qR1A6D1j
uPc67rd0gFWb1R7bNZdwf7UDTPpCVxZvDELPO4Bzyz7bsOsW7rd2wLOhV8fu
TItEzzvgcPywjjrrB7j/2gE+0Jm1WPUeet4BvKjtOfNzzuJ+bAcYLM2KE5/1
BOp5B0SPSWtrKL4AdH+WXF9pe/G4o8eA7t90QHjmvXE5y9xwv7YDCmUWL1Be
fB497wB1byk7bx0v3L/tAFZhdFjg/v24v0Pad/S6W3X1EdzPJfURZoRHHb6M
nndAtfbDiDcVYbi/2wHr/mi+7ikKx/2fDgiYeD6qKiIU93tJeTPHgKLFCfS8
A1Yza/9I7z8LdP+XtG9j0GAD/wCg+0MdEGf5eJ7y0tNA94PJ9xWTV6so70XP
O4B/Q3PC+8Gn8H0vcl539qWTK2xx/4icf1+nbMc7gL+X6AAuv1edXeWEv5fp
AK0ZJW+LI47j+2Ad4G6pGmiRfQX3lzog4c/i3Vr7buJ+cgdc8805smjONfS8
A5yPqyZP8jyJ74uR60UVpF64eQzo/hPpf5Xz963LPYHuN5P+vT++QGRmhn8P
oANCbcKvmL7xwvfJyP08MULF9NBF3J8i/d3bJnd4qC/uR5Pyln9cW17shJ6T
8aXf3hR4YAi+b0auP2/tlFEO+3H/qgMyUmo8TRt9cb+6A+Rv8/dbkfFJPSf3
P6FzqPfWS+g56Y9Md5XDZ71wf4uUN/Dw9jltNvh+Gum/fWbvDdW3oOfk/my4
xjPyOo6ed0DizQnfDDX9cf+L9N+og4er6oNwv5u0N4Sv06cRjJ53gL7Ht5+6
KwPRc1L+l8zqv6P90HNy/tLUCze7fXA/nPTH0we1V8EbPe+AoGQvubkpp9Bz
8v2rqZNsalzQczIeNipMW+d6APfLSX9t1Jdawh5Hz0n5146cK7vog/NzEehv
i3d3eHsR99dEkDiscJ/jkEDcTxeBczc/rz7KH/fbRKC19Op0d/I8Uc9FsFqW
1/9z1QX0XARizb+dLtuCcL9dBFkVY9ZtNgpGz0UQZ3yyPVTWH+fnIvA8tlzH
snIf7s+R6xUPlP1mdBzflyfX43zyVzh3Bqjn5PP1ZRdVTxnh+/MiEFQd+r0q
xhf370TE172n8gqv4PxcBO9dGf2PrldwP08E5hsNk1qencP5uQis6k5OS1/j
gp6LgL14xRTE+9Fz0p5ITtOJOi/0XASFRonm0oaB6LkITBx+djMaF9Fz0j7r
Y80OUc44PyfHSek1k4w90HMRqJuNe2SmcxGo56T8/dph9wM8gXpO2r/SxWvq
gyPouQgOPrzsEKgVjJ6LIM3l5babz6/h/JyUZ/NjfuXdQNw/FAGvJDNT/8Ux
9Jz019LYklU969Bz0j715nKfzY7ouQgyEkYE5L73Qs9F0Lcmx+DkU1/0XATh
gccevOw4hp6LgGtyYPF57f34/r8I6te/W3Gs1Ruo56T/ZyzQ661zx98DkO8H
rJgafNQGPRdBdWtSwaTTF9BzETglRGzkhl5Bz0UgmjZpcLVnEHougrmvgqW0
VH3RcxG4vTtZnT7iBHpO7megdH56wQn0nIw3KeN9zp7e6LkImg1OeLzl+aDn
ZDxdW3+sQ/4Mei6CoGsJ+Z4frNFz0l+PQzYkG5vi/Jy053r7G8Od89Bzcr9k
1+s/cXBDz0VgUDhLuPCoH3ougqjw4x6xjYHoOXk+RuT9t2TyRfRcBPyl73Pv
K/qi5yJIeXE9Z0O1F3ouAu0FleFLYs6i52T8ModfxqueR8/JeD8wckH2hvM4
PxeB7eEJ+T2l3ug5Kf/Ma/fYpSfRc3J/pYPmXh5xDD3vBM6P98MfCt3R807Q
u5O+psjJBz3vBPGD3U6bX55HzzuBLb94l+fhi553Quiq5wmXTnqg552gZXaK
HadwDD3vBP66a8rPa13R804Imtj1dIv6SfS8ExSNAj+z58/g/LwTuE6bqt+f
OY3vW3WCwT2jwWOPnsD3Mcj3LXX9rE1PoOedUH3j5GQPR0/0vBPi1iWb7Evz
Rc/J9XfaqD+rOI+ed0LCI0ep/DNn0XNS/7ax/1XvdkXPSfscpz/uf7MCPSf9
89snsLxzE1DPyXHtC172Pn2gnpPPHzV6bJe/CT0n9efuyJfTNMb3uUh/vFn9
e+59U/S8E/Sjhz4vrrNBzzvB02zHiEvHDYB6To5bvp/rueOKnneCz6Ha4UXl
vuh5Jyg/rFyr7OWP7391QkBeatCQAC+cn5P6Pc1Sv7rEDD0n/fdmVsne8a74
9yrJ9UWOX7ccPom/lyT1ZXmf/S0P4e9lyfFV3uKGS6uBek6OvyxccOrwWvS8
E6L7z4w5/d4FPe8EE58qsfkHD/Sc9PeDNRcMl7sD9Zx8f9lar/HSq4B63gn2
2n3jtpL5C/W8E8IN/Ndzm/zQczIeomtKNif54Pyc9K/N1QkNjvvQ807QmTvD
tW3lYaCek/bFhmcPVT0N1PNOUDd26EoLc8Hfb5P+TPzpuqZzKXreCc5jbjAH
OXvRc3LevWGQb+wy9JzU/26T5oFf+4F6Tsoz8bY56+WK83NSX1MtJ7tyC/x9
KBlvU9WMOi8dQc87QeZIy+SlfT7oOan/vls73DzOoefk+soPXx3SdEfPyfWf
DHvNmWuGnpP75/Hq3MaVlkA9J8eZTlIj/qwE6nknWL1L/hT/2R49J/2/W6b2
xm839LwTeB6ne7ZeOYmed4F5rELM4MtH0PMuUGyv9x9V4Yied4HVUrm53daH
0PMu8Ov/cGKV2wn0vAsmL/itrRfohZ53QUmETNHSCG/0vAs4e07bd6l5oOdd
kKHerz1k+TH0vAt48ps/3Ap2Qc+7QL1O4fDc/Ufw/bouWOzRraza6obz8y5Q
dq097RpxGufnXSCfbaCR9NoDPe+C1YulvkfaeOL7d11g0m1dd+iQF3reBW/d
47eYxHij513QlX3dLsbLGz3vAu7tBZ4PH3ug510gWvuucMfk4+h5F2jPWZZ2
PM0ZPe8C/a3TFu3pcEbPSftvv5p9d9Rx9LwL5sZ8Ba0fp/H9ni649vzLxk1X
PXB+3gVZWmp7D0Sfwvl5F+i8sRPZtB9Dz7sg8QIv7/WS4+h5F4Tum6g71/o0
et4FjgovzsnwvNDzLtiqa7OD0fJCz7tAvNzCwjv6GHpO7ufTdwZ9djvQ8y7w
/K8raZjyeqCek2OFIQnLS+cB9Zzc78SQR+75duh5FxQOWq8b53Yc5+dkvHyX
aYhdegrn512w/LC2xTidozg/J59Pk3/1tNEePSfjQbnv2K23Nuh5F2jVlh5Y
IjiInndBkDws4t0+hp6T/tgZOG9KwlH0vAviWjevHTR3D3pOxsvpq2lqL62B
et4FQ3Mza+1WugL1vAucRJ6cfiMXoJ6T9v93J2pErBFQz8n92zOsZ+b4/eh5
F0St7Ew+JDyC8/MusJ/0/EmY6AB63gX8QUFSdR/N0XNSnrGORYWHMXreBQaX
wift/GqNnpPrv3yhe7bOGT3vguYFpZeLwAU97wLBScevbuu3oufk+XDawFW4
bo9/f7IL6ms0D/5xdsPf05PPb/Kp37X+GM7PSX/uspBS798F1HPyPC/ivX8w
2gY97wL3Yh+Z3QMPo+fdoM47PsB4+EH0vBtMUh59uCbaiZ53A8fmpvluhbXo
eTe4WS2/KgyxQs+7oT5yRE+4igt63g38iXfWRSa7oufdEKcw0iasfz96TsqT
O7Nq5EkOet4NgjWMKqduL87Pu0HrsvJ/HCcHnJ+TzxcouMslGuP8vBsMFuTH
Tai1Qc/JeZXRKYpjD6Pn3aC/arThr+cu6DkpX752UJ+ePXpO6ndjl0p82W70
vBuilzgsyL29Bz0n5c+4eOHMXyf0vBuUN81LOuJ5GOfn3RC08tOnM2EuOD8n
n3efxds0zQE9J+0NsDnXtN0SPe8Gq0dGhbPObcf3N7vBL35aWr3fHnxfm5zn
WbeKkhxxft4NvErPoXdFB9Fz0t9Pwo2/ux1Az7tB8aHxfMNdDug5aa943Kcc
p73oeTeElxxaM3yHHXpO7o/FlKVfFW1xfk7a++tYidpOa5yfk+9P/Ry0Xn43
zs+7QTyzMHTr0z04P++G1dUbgnPHOuH7od3geT/48LYXR/B98G4Isx2Uf373
MVxv74aUT8GZ0ulHcH5Oxte8v/5hWY44Pyf985z71MXNEj0n968/fcGkWebo
Ofn8miRfx0dWOD/vhsK73szh17boOemfyGuJ4TOscH5Ovq/7VtbKaSHOz0l/
fhjksn+eCWyXeE6OG7Yv2KZkDNRzcv+43wquKpij591g+XhkTfqtw+g5ub7t
jYPckJPMALqgDebzhqWmpLvh/JyMn9qSUS8bD+D8nLSnb6uX1pNN6DmpT7iD
/eUZXclPJZ6T+1E8+NQL39XoeTdwefeym5ZYoefkfq4YlTRT1xo9J/X9vtDW
yHkZs03ieTewdqu2fEjcip6T9mfxr65wtALqOTlfsmzNxug5+PfBusFsOHfh
/vR9jJTEczGcHFY0rjnzGHouhkb5Q5vUQ93QczH0etzY36zugp6LwfnLxx/b
QnYwMRLPxeCZNJZ37L0Oei4GrSa/WdsGG6Hn5Hivk5t1/i70XAzNpScX3Z9p
y2yReE6+L+7VWFS4Ez0XA8dCZrrfwSnouZj0z5G+ppHLcX5Ozkc1q34bMw89
F8MPk+HxLwzt0HMxKJe6/x6z+Qh6Lgbe3u86w+KPoudiyDrjP6e10Rk9F4PJ
2vCUW1F70HMxGBwdfkDgvhnftxeT53WUT8Z/W9BzMego8VYnLN6DnovBNmON
2ZQl+9BzMYQarIy69cQW38cXA//S06DspTvRc9Je7qpfcbWm6Dn5vHxewJXI
Xei5GKyia2XUmxzwfX0x3B3vt+55rAt6LoZ1SXbm+lMOo+ekvFVKNRo3ndBz
MSQOc1ddZLMH/54H6b+pHn27PLaj5+R+ZF67sWWQBXouhgClg9xRr/fg/FwM
2tGqw+SP2uHf/yD32/bCoF2ytui5GBanvzGbyrdCz8XglhEz6QEZr9RzMXDT
xqoVPbNBz8UgmDIlrfjE/z0n/V02LP+/CY7oOWmPlLS774296LkY7OvfPr6h
aoWeiyFodOSS5Mlb0XMxrO6+JL3Ewww9J/dj3dIr2eXmOD8n/fdacWnuUQuc
n4tBXk9Gc4reTpyfi6FwbELw8ehtOD8n42OHaaO5qjl6Tup7rnW9UYMlei4G
9xMnlza52qDn5Hyl0oWBHjbo+b/vu/6cE78DPSf3Y6VGVcnupeg5OU68XF0a
YwDUc3I8QfWmScJ8fJ+R3J/L0/2Gti1Cz8l4kFaW1TAxw/k5qf850XvDvdtw
fk7615jbuWDjRpyfk/I0wgTcC0twfk7q17Gvbebu5eg5uX+ic6ph+7ej5z3k
ebmUaf7IFj3vAR3LaYrTpOzQ8x4I91zyt//MFvS8BziRzi/rg5YB9bwH1I+0
8U5l78a/30o+v+tmje4WS6Ce94DWC595WiZcoJ73gF/pjjqB1Sb0vAcU7zfr
dt2zwPl5D4R6x+wT/NiC8/Me4Ols2Dv2jRHOz3uA/d6gWqvHRc97SH54NPh7
/zb0vAdSZvSYhSnsQ897QLwhQTbkwf/X23sgyul5qgKJN9TzHhDwtVysnnHR
c3K95Sb541aYAfW8B1bfSkofOWInzs/J52UHjL+wZBnOz3sg0fHD/qjw/8/P
e8AkYlxDbYE1ek7aH3/b9pvMHvS8B+SXjf/9dcgO9Jy0V3bL2/Z2M/S8B+IE
dv1/f+1Cz3vgTNKl2vzafeh5D7xdM0/51PiD6Dm5f/tbs434+9HzHtA4tlfL
7qc1ek76d/Bvne0+a9Bzcv+iclSm/5qCnpP2FK7eKTtnGXpO+rdeVUv3wXb0
vAcyDvHY/m026HkPvL5gsd03zRY974HkXZGB8Yf3oOc94Oyw29/vohV63gN7
AvgqSu3W6Dm5X6ZdC5o+26HnPbBwsaP7En979LwHniXHqGSG7UPPe6Cv3Xy9
wRUb9LwHtI2SZ7ip70bPe0BmoMWhsQkW6HkPTA7r0o7StGKo5z2wfGi7x6nz
e3B+3gP8dId2lbn/X2/vgZLAVmeN79boObkfRh/dz8lZoec9YNGrsni32m70
vAd+jXG/sXyRFXreA1fWXdh+3tgKPSf3o7d8RchFC4Z6TvpPNF1lY8EW9LwH
gu4qVQx9vgk9J8+Pihun4ND/5+fk+bm5RG2w3i70nIyf9OpxleV7cL29B7yV
z1w9+8sG5+c98HPcgVmXy6xwfk6eX2/ZPhXWHD3vhVgPz6+y1qboeS+YVWa+
39Bkip73QpR6zYHWxVvR81645hHZvDzDFD3vJfmVx74bjsvR817grDw81sZU
DajnvcBe6jpn6PIf/v1kcl6utLpwtyzOz8mxP08/a5wJet4LbpaygoqeXeh5
L+TukS55/toK5+ekfpM968uyt6PnvaDIVqadMlmPnveC5waFXvdmQ/S8F4Ji
HL/W3F+JnvdCdN7/aLrveK6+/wHg771aFJKQUpFUREXJfZGEFElbae89fNoT
WYVSJCRkpEGpJF1bSJKtJDNEJSX77Xe+v/vqz/t4e9979vOc932dY0WgXIcN
et5Ltb8v8vz92Ro9J+l9/qVsfO809LyXsnjzff37hgV4vilJb7DzXPNfNhTj
eS+ldjnjetxUoBjPe6mAoKmppgEL0HNy/3WDB/X116LnvZSm/TfhEK4jek7S
OyXXV890FXreS4kOnDzscN8cPSf5e362Zhx/NnpO0jOMSrE5a4qek/tF1ve4
J9mi572UQ9mG4MYLdug5Sd/xxeJFT83Q816qZlvdY7XREynG8//VT92vFVWm
uD7vpWCP4bpzRloU4zkpvwlJKzNjrNBz8vnNcYfHlaxHz0n9zP2Qw+7ehJ6T
z6+7yk/3WI/nf5H2MnN5/ITny9DzXir0gGjp1Cwz9LyX2nmuz195swV63kvl
KLf2WCxejueFkfzGP+xPubwK4+FI+1B4N9Xv9/IU5t9rkPKVG7CBTeYYD0fq
Z9YsR+81+rifoJc6+OTWUTcXCuPhSH5WXrE2rrVLYY6fJ+X96Pab4iGOGH9M
7tciv0Zp7Wbcb9BL2XVvVLB+thHjkXupkorWckXjNSnMcaK9lNk25ereLDuM
hyP5bZ7lOvfpMtyPQJ7/4vsXWWd7jIcj7U+D+zi8cmUKs52+l9If1R05omoF
xsP1UvkNKdsr79jhfoVeKi7sInvWQ1uMh+ulVjdu/em13S6F+Tmxl6rwW5vz
KmclxsOR9Dm+qzzx31rcz9BLabuWFKRWrcV45z7Kvu2T9iy71bi/oY9SO7/A
v3XXCox/7qPcdBcq6ZnY436HPsphWcKfohv2GA/XR9lyx5k3HLbH/Q99VP5I
mx0xkXYYD9dH6W9q70vfZov7Ifqo9rNLT/cttsV4uD6qua0+N8V7Oe6P6KOG
WvB0/mqvxni4Pqpbd1LEJvm1GA/XR3109Uqbe28lxsP1UQff3lFp9F+K+yf6
qI2fbmdOvmWC8XB9VM2hnucbMudjPBx53mCYkup7c4yH66NOJxmvVrpum8Ls
r+ijvgnq79tNscN4uD5KVN42r3DYUoyH66MMuBUfLj9ciPFwfdTqlv7c8dEL
U5j9F+Tzk2LRpEpbjIfro3a/WtSSpLwG4+H6qGp9d6uhFQ4YD9dH8eoKqwOK
V+H+jD4qrsmQ/WyTBcbD9VGgsbfH+rYsxsOR+rmUlMlumEQx8XB91HnqZGme
mzLu3+ijWKqDSmfNFmA8XB+VcPVOjuUya4yH66N2po+pnHvMEuPhSPp5a4/s
cjLB/R19lGY9NLucAIyH66MK+XpWv3ysMR6uj7LbuT1nZuoqjIcj6R+vpbMy
aD3u/+ijrvovtVzycC3Gw/VRRvNvFLzl2mI8XB+lYxpVn6Ski/FwJL2fsrfc
Oz2aYvaHkPzsLz9W8XkY/t7eRx3faWK/1dIY4+FIe0ofEp3mY4HxcH1U1YKW
lq8di1KY/SN9VLJNppjzyQTfn/dRynE/NwV7AsbDkfaklz/0zAgrjIfro+gD
EzL2q67A/SV9lNPChQptX9fi+3NSfpkN6rNr1+B+kz5KEj/aeLeTHcbD9VGp
RlFtF6wX4P6TPkqx4INgWqce/t5O6i8+e7ivuSHuRyHpb10tifdfiPFwfZSX
sox0bchi3J9C6ifOzshAwQrfn5Pymzf8qvEmM9yvQv7e8LgWn2+K8XB9lLNj
1dq5Dotw/0oftdRwi5cRGf+Z39v7KTdl9u6V1vYY395P1bhsMMtxWY7x7f1U
/+DnCefblmB8ez+VudUjJUHFDH9v76cKp4f8rdwCGN/eT0182l0OHDOMh+un
2riHrxWutcL49n5q794nO6pPLUHP+ym5+RGFExYtxvj2fjIfqDe2fWSO8XD9
VPTGGdrWS80wvr2fqgiY/vrpl4XoeT/l9/OR4bh0C4xv76ceFKyv2ptvge/P
+ym1NTMPHHY3w/j2fiqnetOh/Lvz0fN+6vjLIXSEiwHGt/dTzazulDJlY/y9
vZ8ymF0eerPXDOPbyf0+jW7+ctIS1+f9lEyN+t0d+ZYY395PxaXQa0fPWYS/
t/dT+sejabX1CzG+nTwvdk7+NEtz9LyfCvVtTTylbIHx7aS8RJ+nxqaa4+/t
/VT3TKc1N6YCxrf3Uz6mVYe+hWmj5/1U6pR9sxZwh2J8O/k86lzXPZ3x+Ht7
PxUQ8ktPQzAP49tJ+UgzFW5rLML1Obn/7y0clmQxxreT+tCZ4J6hZIHvz0l5
mJx/qyqzAOPb+6mdzmuVcn+YoOf9VOJ/sod115jjfp9+StNMy/xi9mLc30c+
v7B54vYDizG+vZ9qKNxikXffFD3vp3Q2Xrpza5cmxreT+henFN33E1DM/j9S
PtV/+fXLZdFz8vdDWcH2v+fj+ryfKlkpyUk7Y42ek/ZAjz8YoLQMPSftrVNo
P8t4KXr+v/YT3ffHwRzX5yS/3Xc9Xe+ZoufkfoWynwp3mKPnpH3vSjx3fN8S
9Px/6TsT+7HKBtfn/dTV1Orcb+st0XNS3r9c6zdEzUXPyd9nr7U68Hc8ek7q
S+62dHOBBv7eTurjxK7jH9eboOf91P0hN+JWzLJBz/sp6fh5pzMcl6Pn/dSG
oh6VHw52uD7vp/brjD/obboEPe+nvvUuvPsnYRF63k9NL76Yl2digZ4PUNop
D6pPJVuj5wNU2HYz0xNKNuj5AFW08akkWGcxej5AeYgdDUr9TdHzAcrty9X4
vJrZ6PkA1X7zUgt1ZjZ6PkAFzhq7a42jKXo+QH1btKR5WfVi9HyAUh8rM31M
vi16PkApOjv1jz9ji54PUHYxSx6477NGzweo0JKVHfG+Fuj5AFWl2twxRGCB
ng9QHesyDZ+ftkTPB6ivP9c+yL5siZ6T9Jj06++e8c/zAWp45zzBonZAzweo
hOkya0ML5qLn5HnpNgFeI4zQ8wEqec6v1evI+oDxfIC69n79u0Px/zwfoFQb
5a0WHjVHzwcoED3eMWWGGXo+QCmNUL3kutEEPSflFQSeusRPxvMBauLDZUcf
+5ig5+S6r3CB/gVT9HyAEkh76ocbmmB8+wDVpn1A3eHnPPR8gHowvev3BdfZ
6PkANXTzKsuXqnPQ8wGq4kzVNw33+ej5ADXTqf3sW5Epej5AcZqr71Qqm6Ln
5O8/DpMZf9wIPR+gIqIDFv1O0UXPB6hCQ7Upa4Ino+cDlIy+i/nTWk30fIBy
MB6hsq9SFz0n5fvLN3t5nz56PkAZeHJMB9bPxP2eA9TGZ+qegzpa6PkAler7
QuGHniZ6PkCdvx4l2+qsh56T+s/SO+E/DNDzASokup8DXmbo+QD1JyzV72bg
AvR8gEpM0x5/onIuek7yZ36x1EFeEz0nz0sepSxfNAI9H6DismTP87MV0PMB
ykfG46Dsck30fIBaPTrUPLdwOnpO8mN9KuPIeE30nJTPIVvd75eU0HNyf4UF
3739VNBzUj4vu8e5+s9Ezwco2/UlHg9KTdDzAWorpb720AgL9HyA8gs5udmn
YhF6PkCVlNVcF3maoOcDlPXrjsAxB/XQcykVXVBba9k6CT2XUrYHHfVa26eg
51KKFx+TZTugh55LqYjiZEX7ZXPQcynl/HtLXoiyHnoupVhG9VqHszXQcylV
uKhuT0LdRPRcSh3XyjyX91YPPZdSSqPfHpcomqLnUmrPrataHZkW6LmUKque
rSx5aImeS6n8C421Ws/M0HMp5ZMUUhWWPA89l1JH3Q1V7rTqoeckfbqljj+i
ZqHnUsq+btXzBlcj9FxKPT/1I85xGaDnUur00VWzhpP5PeO5lNrarLAo7Mts
9FxKhRZx1M+N00PPpVSzULVts+0c9FxKTXh/KKsuDdBzKaXxvW/JoNU/z6VU
o+7xZ7OH/fNcSr0+y/1uk2aKnkupjbsTak/NNULPSXlbtooWf5+Nnkup7riO
3X76Bui5lPKq3ra0dsJ89FxKpVzYNtHTBNBzKRWXfOR9ox+Fnkupto3ht21k
jNBzKWVRbHhpSqchei6lHqgcUxh1dl7K/w9/nlIqsu6qZrmIQs+lVPyjgnMn
HQE9l1J2+sOrzpoZo+dSSm5bxsz57QbouZRSnvcts91bHz0n5bd+RM7HPj30
XEol5GqeyH4yGz2XUhuqlx5jhxvifn4pdT/+3N7N8+ei56Q9Tmms0ygyQM+l
VFVuPqXZPQc9l1Jfg3ZtKwoxRM+l1MT//qY2xBuh51LqZP7IBFHSfPRcSgUo
lLYmjJyLnkspaXNEyPGMmeg5Kb+SfqsPWzXRcym188GkX8e3TkLPpZTmyJxS
yctp6LmU0tq/3OQiaxZ6TtrH9/PvTBcZoOdSyq9LNOFh5Wz0XEqNjB3yLG2V
HnpO8h+QZ8NZMBM9l1LtK45a9YXMQs+lVFikgA5NnoueSynaRih5tcwIPSft
QTBw4cP0Oeg5aS/ay8Iff9dCzwcp2wT12uFe8vh7+yBVmJh4sOu5LHo+SKUC
NXRs+ST0fJCq8MlXeF2kh54PUhFt2sE2zQb4/nyQerIobklz1hz0fJBK9mn8
z+qYHno+SH2b5Sh5vkIXPSffPxd4aYicPno+SO30Hd5mOskQPR+k6iLyzMv7
56LngxTrT4f13VGz0fNByuzluZKDCZroOcnPfwkv7k2WQc8HKdAzilaRFaDn
g9Sf+u/f7DQnoOeDVL5cndG8mTPR80HK9Afvz2rSfhjPB6kcO/d7i97NQc8H
qen923ePXKCPng9Sx7nL7C+bzETPB6mETV/XTXXUR89J+mUh54GrAXo+SCVq
597xajFEzwcpiaPtEvGxWeg5yY+TXEPn/Sno+SAlc1/+8TBSP4znJH+nFJMS
1Eeg54OUhbq/Ne/6ePR8kDJebT3yOU8HPSff//x14kUXffR8kNqr8magzFQf
PR+kHIY/NHI6oIueD1LpX1ec+cvVQc8HKYXPk839/uqi54PUxu7yfM8zs9Dz
Qaoh2flARd5s9HyQ8lv39kFggB56TtpLx1xXj1gt9HyQOtq6eStfTQ09J/lZ
VD6/6Zgyej5ITYxJvDavaSJ6PkhZ67f+iSmYhp4PUnPDnri/6dVBzwcptd33
tl3bNgM9H6Si/Sa8O6OkhZ6T9lQ7X3z0jQZ6Pkgpm+x9k+ahhZ4PUjqi1L8z
bWeg56S9dimu6XTTQc8HKefbhfYJSdPQc1Je2ela/ir/PB+kFL+XpustnYSe
D1L2hpkWM1s10PNBivfqrcf2F9PQ80FK5OYjZ16kg54PUg+onqDvU3XQc9If
lh/SWCDVQs8HqfM5Gz+Ztk9Czwep5p7Gj2beE9Fzkl/jBaF61pPR80HKCJZ+
2xGogZ6zIPlrx4s/xZOwv7Ng7+6KIYpmE9B3FlScmPQw33o89n8WsEZa//5v
wWT0ngVqhlNnfXs/A8cDFkxsmfjHZIo++s8Cm3VtgcVqs/B9HAsWX53/yXTT
TJwPsEBzy5PC947aOF6wQNkx5aGeqgbOD1hgkRXeNX2lBo4fLCi8d7ltResU
nC+Q9Pe7qKx3n4LjCQtSuzUuTpH8mz+wwFah3WOZjhLG57BA5vIq15wmBZxP
sED/+POVRnx1HG9YIKe4LunPAR2cX7Ag5NvpUYWHZ+P7PhaMmPYlM+H3HJxv
sGDq2dvXHgXq43jEgrmpJjzPb9Nx/kHy9yFzeNhTTXwfyALQ3qF579IUnI+w
YLvJgeXHvKfheMWCH3HnUwv0puP8hAV1Z4PNmxdr4vtCUt6Z3Mvv81RxvkLK
w0gq9/WXPI5nLPC5H2q/ZHAczl9YcDPXMv7oTm18n8iCW0vDeljT9XE+w4ID
++uKcibNxvGOBZybS3sPrNfD+Q0LpPO2v2CzpuH7RhZ4jM9W+c91Ms53WCCI
sVq67NVkHA9Z0LG3kBVAa+H8hwUb1hlMn3NNG+OLWLA1gJ7umamJ8yEWBFjv
33f35ngcL0l59Vxv4nSMwfkRC5qLfrBXuKni+0oWHI99sCzIXgPnS6R85FM3
qG+YgeMpC4J+9WRsLNbB+ROpf922rt9Dp+H7TBbUGLa4Gl+fhPMpUv68BX1D
nqnheMuC2cbit/QnNZxfkfbku/ucUqk6vu9kQZz3YPY4h0k43yLtZdHoBKeZ
6jges+B0cLA4Yooqzr9I+i/Z5U2tGoPvQ0l/8v1184iWKs7HSH+pv3Etd8hE
HK9ZsPbyvQPXkjRwfsYCnszQfq/+yfi+lAVDUz666JhPwPka6a+yIWuzDJVw
PGeBUdD5ANl2eZy/seDgN8sXWvmK+D6V9CcX09LbdSo4n2OB2eW++rIN43C8
J+Xzym1SlkgZ53fk71vS0iapKOL7VlI/TeGl6z4r4u83LGi78KJvy/hx6AEL
Mh9GPqTE6jj/Y0Ggivx6y2h19IEFtMGwY/Md1XA+SPqfjnr2qHsK6AVJz7z4
3F/TZHB+SNIzS8XTYo0svq9lgc6l/benlY/G+AwWGHQl2LBcVdATFvxxSnQz
11fF+SOpf2N2yuXlY9EXUp63b9nIk/Ji5pOkvGRNreGGKnrDgqolG6oTtNRx
fsmC/o0z7j91moTve1lQsi+nOt9THeM7WLDx9MkA9e9j0SOSH5ueJb9CZHD+
Sep/ut+v9GAx+kT6/5J9Lfs2jMT5KAsSTj4ODxynjF6xQNVX3+SPxXicn7LA
WXWJ8NO88egXC9qfcxpTt47D+BAWiJY7JC/pGYeesaD6B9vt2011nL+S9rsz
/cqxHZroGwvWFDs7RizSwvks6X/8m6bfyXqb8Y70T4/fbYP5Kji/Je3V6W7J
vcMj0D8WdG+qeRG8R4jxJWQ87TzVta19JHrIgpzxWadtL6ji/JcF+a/r13il
TUAfWaC1ucpyJmm/zHyYBQ4ZG/oXjlBDL1nwtz1kcgBHDefHZLwbrNCsb1BH
P1lw5GKWtsWxKRifwoLxK9lnZ6tpo6csmP/mxJu2L5o4fyaezKnL2tSthr6S
+jkp5/1140icT7MgUe+MyY8AEXpL/n6JS6N2kCzOr0n5jdnhpds/Fv0l48XJ
C6UjFo/H+BbSfhoyBbsT1NBjFrgZvZv4fJgyzr/Jdd/L1e4lY9Bn0v6KG9oz
KlVxPs6CjzBlhoP8P69ZYPWfNWvfWA2cn7Mgo7X/rUHkJPSbBXd3bb5zeL4a
xseQ8WNTTzw3RQ49Z0P0xy1OAY+Ho+dsCP1jx12jPRI9ZwNPd2q3SY0ies4G
u7N/AywEKug5G8rub+qq9xmLnrMh1SZ4b/0nBfScDQ1TF6R+bxyFnrPByM+0
/627PHrOBg67JVZ9iBJ6zoa1fQuuBXUoo+dsqPZ29JGxGIues8FrCp0vphTQ
czb01zYsjeaNRM/J8waCN5v8kkXP2eAss+3Qugh59JwNiZkBvC++Y9BzNoRJ
VtvMslVCz9lw8ELrmFjX0eg5GyzK/fLtPo9Cz9mQv8ytZvqMkeg5uQ6qmPAr
ayR6zoY/a+7I+y0YhZ6zYaO3zi5zU1n0nA0G1jWvjKZL0HM26Gx9sia7g4ue
s6E569iLHecF6Dkp7w4D9aoZsug5SU98isKRlYroOfn+h97nGXrK6Dkb5nan
/9nUqISes6EDLq+e4auAnpP0flpn/52kj/GcDas3Hl6TPG0Uek6e/3G01tVY
OfScDXmHohOrO0eh52yospCt6e4ahp6T5/9wW5d+ZZBmPGcDS2nD8Ftt32nG
c9Ie1t+O/Xy+h2Y8J59bjdfyrR+GnrMhIPbhhOugiJ6zIeT9mAXnUpTRczb0
Fuwb8eyDEnrOhquxu4OaX8uj52w4W6V7P/bSSPScDTcbRDcVNo1Cz9lgdvpq
mFmPPHrOBhnNiuHil/LoOXm+N/e/HStk0HM2FJauVnZ4wULPSf05TI+8HNBK
M56z4bhZj6Vh6V+a8ZyUh9LQow9mD0XP2dC+bMQoWnk0es6GdN/5l0PEY9Fz
Nniwe9tCjiii52yYOd/j4MOOkeg5G7bq6NRlHxqBnrNhopXgTihLFj1nw96L
53LGWsuh5yT9D7ozTFvk0HPSX39+DA47IIOes8FNXW3yzCMcXK+xQXQuL27F
1Q6a8Zx8Hh6jCAa9NOM5ubY++PAmeyh6zobAAwaC58Xy6Dkbuv1vHC/O/+c5
Sc+m1YanE+TRc9L/2tqC9/0dgZ6zIU4aw86XFaPnpPzVZQMNxg5Bz9mQYO/y
7EeTDHpO2vuZfYHr149Ez0l7nFkWtEptBHrOBv2pdm73t/LQczJeefUqWG3o
pRnP2QC6YVfcvgzSjOdkfBthtVHOZgh6Tvq38Gul+M4o9JwN5tbrJMNz5NFz
NmgP27S0VncUek6ef6s/b8XQYeg5yY+l/ioveSF6Tu63efalYX+F6Dkb2hw1
HHMLh6LnbLBftfpV37sR6Dm5n6l2j+PDYeg5G84rrt3ZcVmEnrPBJ95jU4g7
Hz0n9VXSdztqUIjxX6T9HX/tvcV2OHpO+pfd2dKyZFn0nA2bDzc7yGXIouek
PLzO317+aTh6TtI7xaVKzVWMnv+vvK44lO0VoudsqFBf7KopFqPnbCgx8NPN
uzEE48fYoLhc9oSM8VD0nKR/yOq1LNkh6DkbcmwVX2wskmD8KEnfqmXmHtXD
ML6MDfJy536GES8Zz8n4UfFO9sX2Ueg5G06anL7ncmgkxpeS+i7at0gpbhjG
n5H2FW68KzCYj56T/p3jHf8+i42ek/qTDXZZT4Rj4k9Jfhwtg72nizA+jQ3J
vRlNLjsl6DkZ/8bOzbG89M9zNmgG2sdwzvExPpUNO+8W7Bt5SoDxa2S8yXnT
IIwYhp6z4aeH2jq9+FHoORsixpyfeMBaAeNX2fDitGyH1lQ5jG9jw2zftnml
M4ai56R+NRzz/+RJacZzUj/H5HRvxXbQTHwrKe/FwjWBUV00E//GhgexZ4v9
1TnoORscZjkuNDzER885oO9cETuhjoPxrxwQ2R0Z2t/fRzPxcRzYuPlv2Okn
vTTjOQfS+5UUwjbw0HMO0PIupqOfjcD4WA7wDSLcfiWOwvg58veVj5U940ei
5xzQ9IKnJzQl6DkHZKw2mZ8N7qGZ+FlyPX2Tyc+hjTQTX8eB1L6NNubjWmjG
cw6cF5uNFmR20YznHFC+vixjzyspzcTXkvT7tWztcO+lmfg7DihqxVbZ27XT
jOccaLdqWhjQ3UQznnPA4Pq0uGOcTpqJv+VAW4vK2L/BXIzP40DH7ZqJ/O8S
9JwDE54U1+h2StBzkp8bCu9NIrkYn8uBGrqpbZnfH5qJ3+OAjrT798WDDTTj
OQdYj16EuTi10IznHHATKEKB4C/NxO9yIEgSGe70tI9m4vs4INfBctZY100z
nnOg+UhsTWLkT5rxnJTXbaqul/+VZuJ7OXDc49UA3fSDZuL/OJBckcQbnN9L
M55zILpmleflZWz0nAMBCqveJTawMP6XA9Y5gVrnIrtpJj6QPO9FcnM4/wfN
eM6Bg9prskbvbaEZz0l+RhwoGar9m2bigzmQKWXt1nnZTzPxg+Tvt7ZFdnez
cH3OgX6H9/Hv2Cz0nAOFSza6rjnbSzPxw+TzF/ND3R26aCa+kLQ/y03m2VQP
zXjOgaojP5MsDQZoxnMO+MQql6X/GKCZ+GIO+PU13jkt6aGZ+ENS/+8sEqa/
/kUznpP06MrP+UK10YznHMg/2BQy4eMvmok/5sDEtuucmV29NBOfSMrn2MdX
yz6xcX3OgfuL7ASrs7i4Pif1FXNjzkU7LsYncyDxbat+phMH4xc54CVfoKCV
z0HPORB3zN9i9Ucues4B7au9Ry94cDF+mQNzN69JPbyJhfGNpDyNh49QT/pL
M56T8tpWlXzN5gfNeE6uXz/Rbxf+pJn4ZlL/94e35Bd00Uz8I/mcv7tp0xQ2
rs9JeWZ2xphp83B9TvLTfjZtRRUX45858KgxKlxWg4P7HUj75JttWPuXjZ5z
wMm1YOvR+Tz0nAMNKuGdF4sEGB9NyrPCPM3CVIDxkxyoTmLdlVNiY7w0B7Ya
upxavus3zXhO+vMVyZt3w+tpJn6aA91XTPuLvL/STHwlKc+vU9/aqXbRjOek
PAb2QLwaBz0n/THErq26jIfx1Rx4nmD6ZEwkB+MvOVCR+yYzZ/oAzcRbcwDK
aZvNn3poxnNy/+bko53XpTQTf82BB5sHZaZqcjE+kwNqactSSofy0HNSn7oK
g68UBmnGc9I+/oTdtX78g2bis0l+MlJm7B2ZSzP7Mcj4tcNob25bNs3Ea5P6
8Swb7xbWRjOek/LSSHAeLO+nmfht0p/if7uWTubgfg0OHNJ5fqH7GAs9J+29
cUTdhfAumvGc/L2N0qJ7pr9oJr6bXLfXb+dndNDMfg6Sv5cqp65b99BMvDdp
D/73o2nlAZrxnIwHopw9yn7dNBP/Tb5vv8m8yfMbzez3IOVldCTp5MZsmvGc
fP49bviDEXdpxnPyudmD/CMl1TTjORlPZ6SMTI3soBnPOXB0xJuW5ts9NOM5
8eZZBO9WSTfNeE76w5b/YmWaO2gmfpzkzyFgRd+VVprxnJSvk2fizzffaMZz
cr+H7z4pxLfTjOccGGrmkOtM/aYZzzmw89OUen7UL5rxnAO2Nk/dPsxvoRnP
Sfu/m3xlq30NzXhOrmu/2K0/9IVm4s/JdcAhsdz+JprxnIxH63a02a1rpxnP
SXrVbM2uTu6gGc/JeAOixBCzdprxnIwvjpXH03nfaMZzUr4hfxqtH36lGc9J
e8ypXT/RuJlmPCft/bafq4l1K3pOyle9pmTzkVb0nNxvudm6AfNm9JykL/qg
ovnQrzTjOcnv+5Wn+/a30IznXFhZskVmt9YvmvGcC+lVrzcmn+xEz7lgvTtj
nNOcv+g5+fzxeFmZPR004zkX7P/4V8/RaqEZz7nA8glr65xRSzOec6F7ftz1
1A81NOM5F/7wymJvChppxnMu8GQc5eImNaHnXMgZLqe0NroePedCaMh+XfVx
Veg5Fw72WFvJj69Cz7ngENs75H/5ZTznwo/30ZEXT/9Bz7lw/1hzhWJvL3rO
hSLF9oP7ZvSh51zIDw2dKO36g55zAdQSX5pDC814zgWdK/mneO6facZzLhRO
T5M79aGKZjznAincwHRRPc14TtJ7RONg1bd69JwLaidi20ujPqLnXDivdWXb
je409Jw8z3v2+d4vL9FzLrQvNej1rP2MnnPB2VNLELrzF3rOBdsdE36sduhB
z7lgUe30TpvqRc+58Cho3BYe6w96zoWq754tq4Y2oedcaE7S3K116CPNeM4F
A73ELgv1zzTjORf2vt/QKxI2oudcSEzIPXc+8Ct6Tq7VrdcfCf6MnpP6HmG8
OGV7InpO8tOZ/LK39aEx4zm5PujLmpSah+tzUt+xkiHpjc004zkXln4ckJvk
9Ac9J+mfuLzx0ui/6DkpXwOFyZvK29Fz8ny+6p6JJ+vQcy7IzHF5mjG6BD0n
16drbUImf0TPubB1bfKky0u/oufkfg3PDLPzWtFzLkysOiA7OqMJPedCwFCd
pwd7PqLn5H7f3JwcXuXg+pwLqUPeljtnfsD1ORfapnbvrF3TQDOec8F4qSW8
G9pOM55z4Zttedycl79oxnOS/+tfVA6dbqMZz7lw/FWtKU3V0oznpP3f5nDY
n0toxnPyPG6xkqC0Aj0n7ePvhA7lzQ3oORfkVpzKEZ1qRc+5oByY2xpX2oae
k/4yg/dp/qQWmvGcC37Pjt0pmdyI63Mu6H8/ssC2poFmPOfCztbGrmfKzTTj
Oak/r7VZw+VaacZzLgy1UK2k532jGc+5ELS44cllz0aa8Zw8b2Z/f+2qGprx
nPQHZ6veK7uraMZzMh5c+Str/PsLek7ub2Fkouf5z3NSX+b9N9Ls/3lO8nc2
UGnWqyb0nPSfigPxTiQ/jOdciN71w+i/l6004zkXGsq/Zz6w/UEznnMh4vOK
gJN939FzLsRd9A1gVTaj56Q9HD11INKrBj0n9S/JVeldX0wznpPPx2/OWRJa
SDOek+fdsDkvEVSi51xwO/NzaMzUOvScCxtD32poXmhAz8l4p3lcfrZlHXpO
7rcj/ed/TZ/Rc9KfM+aHRqZWo+ekfNtP2njzG2nGc9Jfdx3U761ppRnPyfhz
dan6urXf0XNSf5/Oltq0NtLM+pykp7xb9sfOD+g56Z/lTyYbhT8xZjwn5Xfn
WzU3LM2Y8ZzUT8SZY09Yz9FzMl4tX9SuFVyJnpPxtd8+vW5oHXpOvr/Qq+qE
5Rf0nPSP8W80RHOL0XPSXq3vfjtEv0XPuVBhOGbhMOMy9Jz0F6p9ivBTHXrO
hQ0nnOvORX1Fz8l4dq5zY6ZNLXpO7jc+0SklMB0950LNboXU7pEFxoznJP3X
xpYo1ZYZM56T/HrmmAY8zjJmPCft8e3x1aNOZaLnpH0/F0Wuiq5Az0n7+/IX
TM9UoOekPjzhfrVsAXpO8td5JDc0Pg09J/VreZaf3fkWPSf1MyuqJTflI3rO
hZIhAeZKnrXoOWnv6zOkM5Z/Rs/J94sTE340ZKHnpD2u2xt1akOqMbMfjaTf
69BS9cgCY8Zzkl/nAsWbN18ZM56T+nfI/9Hhmo6ec0FTLT5oe18Jes4D5dpk
ef/0UvScBzJru53uXyxAz3lgO+3W8MLULPScB4lrXB2qXr1Dz3mQs3zCh+rC
CvScR3z0l4NRNeg5DxyOVI/8yq9Gz3ngN0uGmnqqGD3nQXuwZ0bGvDT0nAes
aX9OKeU9R895YHFaa4l2QQ56zoPM5sdWxfVl6DkPJtJqb5JUP6PnPLBubb9e
5foJPecBT5arus6uFD0n6blSEZXdUIie8yC62Gf0jM4P6DnJb+E4XlpyGXpO
7q8fMDR19Uf0nAdtP7Y56KRUouc8aDBZfWKKZxl6zgPnwzP422eWouc8OPps
xxn3axXoObnWvjo7U+ULes6DrfPZO1cq16HnPDj7qXxGvHYdes4Ds6LDo1S6
v6DnPJBrShyeEP0RPSfpu3RHdPdQOXrOA7dLE7+cGVGGnpPr1+Zxq0qL0XMe
mW+/3y4+UYCe82DjmnaLnW2Z6DkPfLpGKSuaZqLnPFgdsXWEtLcQPeeB5usf
5ZRbFXpO6uNbcoyVbD16Tsr3t0LBI2k9rs95oODhfE75Vw16zoPkqrTQcfaV
6DkPjFa0/o5NKEHPeaDYvLHo9bVS9JwHoV03TUKtytFzHuhvsSkKdSpGz3kg
OjKNPaw2FT0n+XtfNq6QG2fMeM6DnW4bJ3ywSDNmPCfta6PLn5L9Z4wZz0l+
JeXaMWcK0XPSHh5+lpEc/4Kek/Jdu7fjhEctes6DhKA1Hn4nP6Ln5Psnn6Zc
2fIWPSf3Fw8ZslvjFXpO2i81b3j1QDp6Tv4+Ra3u2vZC9Jz0F72LVXtZReg5
+f7uirsVD9PRc1I/n1aeVn2TYMx4zoPuewqPXRQLjBnPSf32uhucNcwxZjzn
QY3DVe+kg+HoOWnPWzePGEIXoec88Hq3v8ejvRI9J+1VILa6vL0EPSf90W7m
rYMqqeg5D87fr2F/87pqzHhOrrVTq3OTLxkznvPgoNK9GPa6JPScB4VZ5Xdu
q+Wi5zxo1v07NbgqCz0n9TkjYXLM23D0nDxPdeqAjuiFMeM5+b7ztUM9x5KM
Gc95kGpn8Kp9xjX0nAfHuxMDHKreoOc82HtjQ95fpSL0nJRvRZr8NG4hek7K
T9kh9GlTKnpOynf05dK080HoObmWr5t1ZvwF9JyMf7bpqufL49BzUt7ixqtv
p6Sh5yS/mkm+xu8y0HMeBBS9rBkxLhU9J/djnwlVPJGInvMgzie3W3tEMnpO
8pP08mLp/iz0nJTPkKdjY2Pz0XPyvJzjGra579BzMt4O8XusPCQHPSf3fy+u
9rVIRc//155WP8+5kojrc5I+PZvNNpteoec80Dm4Ic93VRquz0n+DIIPDyhl
4PqcpG+4w6XwtenoOblu6PVwPp2OnpP08AtG6nHeoOekv1/Xs+gf+x4958HX
yerrTkQV0cz+bdJ/E1Ysqe36gJ6T8aPHGxpO5aHnpL4vdBRknXyNnpP0HOt9
tS46Dj0n+dul7Xy7MgE9J+ONezrbySINPSf1PZj5oLslC9fnpDxv7TIsi8jE
81zIeH/SVpLjnorrc9K+Z7yb4r41FT3ngQEvzbGi+g16zgOB7a1MU88P6DkP
+t3du3QvlqDnpH5WDZ7ZdfEDek76V8OOida8DPScjDeBtcYOh2/QzP5xkh6r
5NcbpoYaM56T/rIuc7+h4BJ6Tp7v3TnuhuEL9JwHp1Xnllz3T6MZz0l7cl/0
sNCOxvU5ud+G5e4a8U9wfU7Gk0UP74hPPUHPSXlkdr84NC4DPeeDaXjD4aeT
29FzPng7PIz83/qC8ZwPLq+Gp0/4+hM950Phva3+xsOTaWZ/Oh9sr6fdWNAT
acx4zofu1AOs9/DKmPGcDz5ReWmdVrHGjOd82DjF/sKZzhj0nA/NeoEnI7uT
0XM+yMyy0at2f4Gek7+vW1jhOiQYPefD+T0vOEZTztDM/nZy/1EPbd1+P0XP
+fAX1OLeZn5Hz/nQtkldSebGd/ScD/71D4fd3fYdPedDzoy3b1flpqPnfGAd
Ln8v/XvRmPGcpM9Hu9T903NjxnM+tOuntF8sizVm9seT9BzcF5S3Lho954Nm
9ttks1mp6DkfIpx6zy0l/Z3xnA9uRTM7LC/Foefk+3aPNs3XuoKek/v3F4Ta
v7mLnvNhkmzfwIgDreg5H1yHV5aPXNCKnvNh9ekDcx1Gt6LnfFhqci+htfUb
es6HnW9Hf/EMSUDP+ZD634f1W+K80XNSvnfNnY9tvYGe86FF7Uj+Z/iGnpP6
f9iun6XwDT3nQ37GDJX2tn+/t/Pht0qn4oaMFvSc5If9NHl4YAt6zgfOFLdg
9qEW9JwPlx4bL5tt0YKe8+HtgNX+B+Na0HM+aLzM89zS1Yye8+F4wiWTde+b
0XM+/Kyt07ge1Yye8+HEor5yyflm9JwPa/84t6atbsb1OR+8uj/1v9BtxvU5
qe/1g5FtkmZcn/NBd4KPi2PDv/U5Hzz1C/Vl6Cb0nA++h+8uk/o3oed8+BHl
fGLK4Sb0nA+53gFWvtZN6DkfDpQHbJml0YSe8yFmwuct8pwm9JyUf4HPgvfO
D4wZz/lww+Jm4OXEr+g5H1Ydfz1yjN9X9JwPCbs8OxsOfMX1OR/KRCsavy3+
iutzPmw5wnfR0vyK63PSXoQqx8N5X9FzPgQeidu8orYRPecD9XZHC0X/W5/z
4ZH/mfjNtxvRcz4E/Hi98fXxRvScD8luLsE2KxtxfU7KpzJ1+Bj9Rlyf8yFa
MWXD16VpxoznfKjIfOifPyTVmPGc9IdYWut1QQN6zgeLq2pSx4cN6DkfTg+t
tTXwasD1OR/+mBm8W7inAdfn5PO6JhU3qwb0nIwvxnN/SKc0oOek/tzY32LE
Deg56b9fb752a6lHz8nzwyrlb+fWo+d8KLCdHloTU4+ek/Gm74xkjUc9ek7a
i9UsLm9PPXrOB/vnCwxrF9ej53yYHq/k0K5dj56T+1c+GKs7vB4958MezX2a
4T/r0HM+PNVYqmf+4d/6nNxvfNr3MU/r0HM+WK58Jla9UYee82Gyvr+h3X91
6DkfHL1sdJ6vqUPP+VCZb3rX0qgOPSftw9AWho6rQ8/5YKz5IW2AXYeek/Fm
XsBHlcZa9JwPh++2U3tzatFzPqQvC45qjq1Fz/kQuqTizTXvWvScD3trl63a
faQWPefDpq8zhh1YVYuek/wKht0NnVeLnpP2wurOk46rRc/J+Pvz8AJ3Xi16
zocon8MZVEsNes6HJvf1vAkFNeg5GW+eD0md8bQGPefD6wNZcTsDatBz0t8r
TH3zz9Sg53yw1opVXrelBj3ngxHXb7icZQ16zochz1jqXdNr0HM+PPbbpMCT
//d7Ox+WBUxefOzvv9/bSfmuTh47K+MLes6HaZzWMYt8vqDnfODlfk+7v/4L
es4H9anFPo5Tv+D6nA/Hgk7xtvVU4/qclM/sgNtJb6rRcz5s2BVT6nizGj0n
413cwEz7bdXoORkPFsbp++tXo+d8CK+KctDkVaPnJP9rbkwTlnxGz/kQf6VD
Sy/iM3ouAN2/rMrYo5/RcwFsOZmTfHDhZ/RcAMYzFBwuKHxGzwXQPubU/M9N
Vei5ADT+WjVfelmF63MBzJIGNhz1rML1uQBUEuDV4/VVuD4XQMnDwk49nSr0
XACLNwersrlV6LkAfHuepSqUfULPBTBXtXHH0ZhP6LkAdAofh4458wk9J5/P
te/mL/uEngtgt3tOv8Gkf+tzAVzOemn0pOcjei6AyliPRYcKPqLnAljhZffw
WPhH9FwAVzSqpPTxj7g+F8Bx74h31kv/rc8F0Cb6GKs68SPNeC6AnJ9rtfV7
K9FzAXCDE+q8CivRcwGMWjJhi2ZUJXouAFWJl6ngbCV6LoCNN10UJq+oRM9J
+lYvOXZZuxI9F4CM9dvOKbxK9FwAft+9ZwyrqqCZ83IEMF2nOEknoQI9F4DZ
gSM6fl4V6LkAhFv/TJmzrQI9F4Cl8lmTMcYV6LkA+js+yc4dXYGeC2CRx6nZ
t9rL0XMBPHyzZ/HsvHL0XABNheu+y0SUo+cCWDsk8KXm2XL0XAC3lEctPbO6
HD0XwIM2W8vheuXoOSm/mBNWn4aVo+cC2FSw9Fd9cxl6LoCkydrVGpll6LkA
ND8JnkTeKUPPBTDkxN7hG0+VoecCuCG9cGP5qjL0XADLmznfzuuVoecC+EjB
46YRZei5ADxjx7lfbitFzwVw77yS8sbcUvSc5L/MaNihyFL0XABXAydyki6V
oucCaIhi3Z27qRQ9F8Dhz94+Hcal6DlJ/xy147XKpei5AM63XhkU9JWg5wJY
eMH0/ebKElyfC6CvQ8/nz4sS9FwA6Xn1ra9u/vu9XQDKCzZ4JR4rQc9J+9xp
qPzNvgQ9F0CokZ+5rX4Jek7630f5F99GlaDnAgi43Tbm5e9i9FwA2ibvxr4q
LkbPBWCk1LGr/Wkxek7SP13pyWq/YvSctP/dbmG/jxaj5wIIz+V8S11RjJ4L
IML1w5zU2cW4PhfATEt63q/Rxbg+F8DoVaMil/cUoecCuJQVqNH0sQg9F8D2
B8GHYpOL0HPy/LX1s0JDitBzkn+vuMlZ54vQcwE8vZP9d8yWIvRcACsLN68J
WfhvfS6AT/vmc+w0i9Bz0l4U3e/pDylCzwUg3/ura+GPD+i5AAaEwY9cPnxA
zwXgY6Rx7nfCB/RcADcrI8Z5B3xAzwXQHBVqvvr0B/RcAM8Mx8Yu3fgBPSf5
m+bBO2z2AT0n7e9wuSRd8wN6Tvqz90Yn42Ef0HPS/ho6B7/+KkTPBRDbW7nx
VVkhek7Sm51q9+pVIXougEO/C7y/hhai56T9zbxVZORaiJ6T8fqietnrPYXo
uQB6ztas2LWsED0n43tc3DBqTiF6LoCgytqXxiqF6LkAWiynj97JLUTPyXi0
/njWseL36LkA/AsME/aF/lufC0DtUYDTi33v0XPSH09sdLeb9x49F8DjETN2
G4vfo+cC2Ol4xP9keQF6LoA0xb0+gsgC9FwAbo6TS2uPFqDn5PPzp78OMStA
zwUwGC1n7jyqAD0XQGewo5NV/Tv0XAAnT/j3rn/6Dj0XwKvt9Er60jv0XAB7
NgWP2GP/Dj0XQNff9PtbJr1Dz0n7Fl98FPU3Hz0n4+vN9ruzc/LRcwFYn/w6
VCYwHz0nfhj3/6e3Nx/X5wJ49MV9b6hxPnpOxouQe0dXyuaj52Q8eDdh7IqG
t+g5Sc8dn9bbL96i56R+BwwOa3m+Rc8FsHTtOCOW41v0XAAxboNlynpv0XMB
7L9u/eGc8C3NnA8nhCMBM5I0q/LQcyFciHAdPzo+Dz0Xwkufen8r1zz0XAjR
dR6P0tfloedCePbwcNdZ3Tz0XAh7nEz454R56LkQfEYv2ZP+ORc9F8JA9K3X
Fgm5NHO+nBAm76zwkfXMRc+F8Dls+0nlzbnouRA+hFnL7DLMRc+FUHDbqOWv
TC56LoSpt32Dsppz0HMhyJ1Yml6SmoOeC+HoW+Xf6rdy0HMh3Pm4OOfJoRya
OW9WCJ7+7z+dt8pBz4Wg7kflXFHPQc+FsKW/VLOy/w16LoQO3/23Npe9Qc+F
0B/t8nxK3Bv0XAgvJs9Rme7xBj0XwsUL8/cc2PoGPRfCw/R24+/Gb+jB//dc
CE/dF86JGvMGPRfCedn830F/stFzUp6zH8sVvM9Gz4Xw6OzTuXNjs9FzIbiq
zxbWumaj50KYoaKtnL45Gz0XQvL08cqfjbPRcyE8/zP7vu7YbPRcCFl/1Hen
dGWh50J4/2gmy7UkCz0n5REHsi7xWei5EIoiX5smX82imfPzhDDx+P25U/dm
oedCeLAq4M4Hyyz0nLSvL1GKjzWy0HMh7NRyW5LBz0LPhZDy89jXYQ2Z6LkQ
2u7M9bqanomeC+HvxanNZncz0XMhQIVmhM75TJo5f4/UZ1fQ7mWOmei5EEyP
nvoaaZyJngthEkCGjmomei4E+sOPBz8GMtBzIYRYydrWfM5Az4Vw6s6LNXw6
Az0XQkSa03/rQzLQc1KeuTtWNZ/NQM+FUKGuEX3PMQM9J9fJxYo3IAM9F8Ih
3eFrno/PQM+FkD3QpSjmZqDnQtB6PFN8pSEdPRfCYoUvH02y//3eLoRvp4Io
jeh09FwI1qWXW4w80tFzISj2zfW8uDcdPSflVfO2vGtpOnpO6qvg7cUg3XT0
XAjpgeZwUC4dPRfC5Ya0zMNdaei5ENzsjLLCP6ah56R9vNfu4tBp6LkQYvIu
yPjcTUPPhRB1LPSNlUsaei6Ex6KtxTN3paHnpD54Kq2LlqSh50J4ddQn2103
DT0XwiiDLpVu+TT0nLS/BQMx13pT0XNSX22p6mu+pKLnQpg7o8hscWYqei4E
zR7dNztjUtFzIbw7umxb/NVU9JyMJ/ayHyce/fd7O6nv8Wk16WtS0XMh6F9W
neVJpaLnQuiMsL9+ZlIqek7Glw19L24NSUXPheC7cloqXZ+Cngsht3LqtaC4
FPRcCPlnIzfln0lBz8l4dWdS7JLFKeg5ab9beW3jxqSg52R8238gzLSJRs/J
eHNly5Jnz2j0nNTXngd7/3Om0XMhzFtUf95tOY2eC2H/vX1DmifQ6LkQ7g89
ffVGx2v0XAg7aNEVn/TX6DlpD0fKPCquvUbPhbBG+cDQfVteo+dCmBAywX+J
/mv0XAgyt/jxJ/iv0XMhvNFqr2kvS0bPhaD77PSjJ9HJ6Dnp71GCMPpkMnpO
8mMRYya3JBk9F8Lqi8ZqT8clo+dC+B2/PiWw4xV6LoSxTmsf5mW9Qs+FkHBx
gZPprVfouRDcj9RGsve9Qs+FYBn+LF9o8go9J+MPp+eYvfwr9FwIAR2Buk0t
Sei5EP6ogncKnYSek/HVwWTc5+tJ6LkQtl2+f5jalYSeC4G9zXDsV+Mk9JzU
t4tDbKFcEnouBAOtmc+l316i50L4rnn5/YG0l+g5GT/LSz3VA16i50Ko+WV2
fsyBl+i5EH64R5ouM3+JngtB/MtpV57KS/RcCI3RnzydOxPRcyFULw8zOfcu
ET0XwvYoSj3pXiJ6LgLxxoJc/bOJ6LkIrs8Z/v7HykT0XAR/Pm1+1zQjET0X
wavmIsdx4kT0XAR0rWDCjboX6LkIzsywiLNIfoGei2Cqyvkow5sv0HMRLKqY
fW/HwRfouQjyDl1bVGT1Aj0XgX3timknJv37vV0EQ8U1netYL9BzEcgla5mc
/PQcPRfB1azcx8XPn6PnIgjtaKnbce05ei4CfWXb07P3P0fPRRCht1qVsnqO
novAxPbPnguTn6PnIuCnxIoGOM/RcxEcGRkYEP/lGXougoRZ+1NDkp+h5yL4
cG7XpMxbz9BzEazL3bBv/H/P0HNSnhfjjZ/bP0PPRfD9rT1cnPkM1+ciuOad
N8ZF5hl6LoK9QROO0D8S0HMRhKX3/Jn2LgE9F8G5X8ctimMT0HMRxK20H/3I
IwE9F4Hdubwh9K4E9FxE5svhhRzLf7+3k+d1z5A9rZmAnotA7YTFiSmiBPRc
BGN2Wj+TND9Fz0XQaTn+8Licp+i5CIrqddfviH6Knovg8bZ9E+vcnqLnIth5
09zJe9dT9FwE5qyn7ANWT9FzEdwap+V0fupT9FwEW65FXMoY+hQ9F8FXi9sf
5/x4gp6L4E6iQPvz+yfouQjkR2yY8jT+CXougrbtN51fXn+CnouAko5v/3ns
CXouguP7fqquXP0EPRfB6pqdma1zn6DnIthjc8QvTuUJei6Ci6/2LYhgPUHP
RcDareOaXR+PnpP2N2HoyNFv4mnmPF7SHvbkBt24H4+ei4h/UVUmV+PRcxFI
Fde7jT0cj56LAG7KrZqwMh49F4HLhv2slXPj0XMRLLhx1ui5ajx6LoL4uPwM
U248ei6C/1LtbPqa4tBzEWg/Px3wJT8OPSft4ZHGmp/xceg5SZ/R3cVa/nHo
uQg2J0Rq+ZyOQ89J/zi+NV5tcxx6LoJc82O3Py2KQ89FMMejNiJ1Whx6LoK3
Uaoe70fFoeciUA5XlpH58xg9F4FCfN+L4tTH6LkI3FiLL7dceYyei2BtpE2v
7brH6DnpH+3jr4qnPEbPyd+PepA6susRei6CjMpomb1Zj9BzEVTZhw3I+T1C
z0UQ69suHLblEXouglVLEuOWz3yEnotg4aOWE83sR+i5CNL7jb/mfXiInovg
suO8E713H6LnJH23prxwOvwQPSf9LVdpErXgIXoughHTGi2Wyz1Ez0XQUjch
5knjA/ScjFdPdN45vHiAnpPvf9Cev8z9AXpO+l985wXvdQ/Qc9KecjQnjZ7+
AD0XQdn68fFNrAfouQgKN3TFsUpi0XMRBGmdjdsUFYuei6B15wIjyalY9Jy0
r+ortT1LY9Fz0v8XOEzXUY9Fz0XwTnVr/IOu++g5aZ/BMr378++j56R/Hb0Q
4HT3PnpO+ssLd5UMp/vouQjy0x4p2VvfR89FsGaUxoQpE+6j5yIIn1WZbdId
g56LYGbY2qDgghj0XAS2MT9mG92LQc9F8Gydy1SV0zHoORn/jiWNgOUx6DlJ
v1XJiQitGPScjLfP0llWnBj0nPRvkaqRzsdo9FwEDv2TMlc+iUbPRfA6KlX3
tUc0ei6Cv4dOqG7ZEo2ek/FGcn6ihVE0ek7Gk81R1Xvko9Fz0r4jtza/+xGF
notAY07B5305Uei5CFY+DFy3OCwKPSf9s3jc4LbTUeg5eV70su2vV0ah58TP
LWkzlulGoeciUDwa1Ks2NAo9J355xG7XbopEz0Uw+84yuSPpkeg58arHI+JP
cCR6LgKtuW2JcSci0XMx/Nh593fkikj0XAyZg3u7ynQj0XMxCHojd8DwSPRc
DKsa5zXXfbuHnovhc0esCv3mHnouhl6J5OGHiHvouRhca3vnqVy8h56LYdPQ
hIOhjvfQczEMHdv3a+38e+i5GAoeT9xhPfYeei4Gy8BRx4/2RKDnYnD5Pedd
UXkEei4Gi3lXR+x4HoGei8Huv5BmnRsR6LkYxi0/xdE5GoGei6HdJE24dXkE
ei6G3Ls3wvNnRqDnYqj9cu/CrpER6LkYzodMXjq3Ixw9F4N2VdEz46Jw9FwM
msqt25yehKPnYoj10R9aey0cPRdDzMLulWePhKPnYnixhNO5xD4c1+diqPsZ
esNmVjh6LoaasvDmiwrh6LkYIkzWhTR1haHnYpgyy3/Hmcow9FwMFx5Hdi54
FYaek/KuWtk7NzgMPRfD9MUdGpvPhaHnYjg1EXRfbgqjY/7fczH0bbmUS5mF
oedimCd7MqJzchh6LobxJx2cPorD0HMxTDxQ9ft72130XAzLzk8smlF4Fz0X
g8SoPPvO07vouRha9g13m+9/Fz0Xg8nGtfmiU3fp5f/vOSkPlTQrtuNd9FwM
2QmvkyYvuIuek89PUSXHNe6i52I4tDLGpmvIXfRcDFoDhY1320PRczHomUlt
jpeGoudiUNz2bdHJpFD0nNzPIuVy1J1QeuD/PReDd5FC3qBzKHouhv3TenMv
7g5Fz8UQplhrqmMbip6LoXl2fLtwdih6LgbdDa+9xcqh6LkYTjdnVulzQtFz
0p+GfJ0y6sMd9FwMS8cltw4PuYOei+Fd4rBTDnvuoOdicNOKs+8zuIOei6Ff
cfHfb4I76LkYKjRXVWuVhtDM+fxi2Ban7JUUHoKei2H17ifnbh0OQc/F0KTV
b/jGJAQ9F8O3mzFGC2RD0HPSvz/rS4bVBqPnYig7WDtpYnwwei6G0JykUW4X
gtFzMcgqX19tYBdMM+f7i2HfJM5JffVg9Jz0n8Yt0lN/gtBzMUTtKt87PDsI
PSefe89f0uofhJ6Tz4vnaI7cHYSei2H2aI3LF42C0HMxDDmk9WfeiCD0XAxf
elV659fdppn/DyCGi2G3Jro9u42ei0Fh4OfgGPfb6Dlpv2OnjfntcBs9F8NN
R3npSN3b6Dlpz6snzj/Bv42ei8HL33PbpI+B6LkYkn11haMfB6LnYvhwIu7J
EudA9FwMpeNX9OSsCUTPxbCwSmWf24xA9FwMxY4vQz35gei5GKSxLhpFn26h
52LY3H71xront9BzMaw4dvWchvst9JyMt64tJ2dtvIWei2HRhjgVlzm30HPy
PPlgqfyIW+i5GEx9Rj5r+hqAnosh4fDYyh46AD0Xw3DZXVxr/wD0XAzft9m9
+3wgAD0n46OwuPCRRQB6LoZnEwiG4wPQczEEH3j5c2ifP3ouhiBdM9NbJf7o
OamvmY+MtjzyR8/FcDtF6fRuN3/0XAxKjxaHPNrsj56T8WB1qMmM+f7oORnf
w+X4baP90XMxiPng1tBxEz0XQ9pl+z2KBTfRczH8KlGxuRxzEz0n4+18VqmO
y030XAxHsrtC5DbdRM9Jf9Xzt5k5/yZ6TspTQejhPuYmei6G6i+8jjF/b6Dn
pP//rJ1aX3QDPSfpibpY1fD4BnpOyu/M+hjVK//i4cRAKZ408Nl9Az0Xw/z1
B3UMLW6g56Q9+uwwGDP5BnouBuPd8t0zeDfQczE4z349+kydH3pO2tuP6cBK
80PPxVC1Jlvp5R0/9Jz0/6m7l0Wd9UPPJbBmkufVvPV+6LkEjs5VPzNhvh96
LgGrJwk5j5T90HMJxC61VDnQfx09l8Dyw4c0tlRdR88l4GC5wM8j+Tp6LgHT
jjWyjUHX0XMJjI4psT585jp6LgHD3ys6dTdcR88lcO0dJ0mduo6eSyDo4wWr
RWrX0XMJ/LzWuzKIfR09l8ARJzmfCfXX0HNyTf2NrMy8hp5LYIbCwiVpkdfQ
c3KdrT6r0u0aei6BUZ26suP3XEPPJeC41tMvYMk19FwCs7uzD1M619BzCbSs
+OsoP+oaei6B7a8iZJT++qLnElixv8xwSaUvei6BzT+Fvo+SfdFzCZlPTcuf
H+qLnktgPj/+bu8lX/RcAsN5R3Madvii5+T7U/K7+hb7ouekfFovNVE6vui5
BCLdK23i5HzRcwk8Xna2xbrHBz2XgEXzjX3y1T7ouQQo32c3xBk+6LkE1p2o
Hzsl2gc9l4A7+2bSkSs+6LkE/CRPtVsO+6DnEggz9Z7mvtoHPZfAgSPfjy83
9kHPJZD7YSBv0UQf9FwCSkvX12yT+KDnElDNn9K2ttYbPZeAyw/d60aPvNFz
CTyb7Kt78JQ3ek7KI6ZyQaeFN3pOnr/j4KK3Ct7oOSmPFM+kXw1X0XMJHNKa
qbzz6VX0XALbfhq0Tbt4FT2XwMQK01jTZVdxfU7adxP98Z7aVfRcAh9kmvpX
tl9BzyUws5P2W5F6BT2XQH3QyMl3fa6g5xLgGhybZbjpCnougfZqykJl5hX0
nPQPe58Ga+4V9FwCS/IW+b4p8ULPJdAULS7zivRCzyXwauXceUHHvdBzCRzm
Si07rbzQcwksPjrHy1/FCz2XwPoiV6+L7Z7oOWm/pyzKnmV4ouek/RZf79Tx
90TPJXBZce5/v3d7oucS8J2b1dxv7ImeS2BkvFOF9ShP9FwCnSvMS+uaPNBz
kl6o3U8ne6DnEgiJiJ71xdcDPSf971FcktkOD/RcAkXbU7x/GHmg5xLY47d4
UdVID/RcAi9CTx0d1uKOnkvA/uzE2Asp7ui5BHR8c84Z3HRHz0l9Bty8rLvP
HT2XQPatnav3mrmj56Q/vE93ax7rjp5LYKl/0eN7v93Qcwnob963LfytG3ou
gRPRI0xrw93QcwkEVH2q3nDaDT2XgNHmW6VjV7ih5xIocH6aOnq6G838vyAJ
DDtkMM9O6Iaek/atU1GTV3OZZs6TkcDt8PolF5Iu08x5MhIIvLR43DG/yzTz
/4RIeW6403Fv/2WaOU9GAt9uD90+yvIyzZwnQ/rzqfWKr9Uv08z5cGR8Ve2O
DpO60sx5xhKwdv/8IqPSFferScDnUXTjuGeuNHOejATOO10pfu7jSjPnyZDx
M3eVutteV5r5f0QSqAnZ/d91C1eaOU9GAnn8lMMVE11p5jwZcm1Yn7iS7Uoz
58NJ4GZcz/dh1S40cx6yBIynJT4fSHLB/WoSeF+8PXFSgAvNnA8nATH1JcDl
mAvNnA8ngUU3PaXKy11o5v8ZSeB65DafVh0XmjlPhpRvX2dn+3AXmjkfTgJz
+u3Ktb8708z5cKS+eGqfQ94608x5yhLodvGKM7/vjPvPJaA2eXmfurszzZwP
JwHtL4k7Zu90ppnz4Uj/mOAVemaRM838PyQyfvSpL+uZ7Ewz58lIYMxsx0kx
AmeaOR9OAjsvhed6fb1EM+fDScA2rOpbePYlmjmPWQKr3E7N/hF5CePhJDDC
69jaPZcv0cz5cKQ8fBbwx+68RDPnw5Hy1Ktt7Le4RDP/T4ncv/dtrIzWJdx/
TurnAke4csglmjkfjnw/jhud33aRZs6Hk4BT8zvqaMFFmjnPmfhhWH3OOu4i
xsMNgf9j6b7jufr+AI5nhT7rDl+jLUlTGiStN0pLKVqkiFRGVpI0tbXJaMgI
qUiiQXU/UmloGe2okBGVjKKI3/l13n/26Bufz73nnud5fQ7nOzx6ZM+F4Tvk
9PgXEegxZnmHAnbI6a+DiWCyUpPBr0U76HFp3UWw2/6BwuHxO/D31URwKzdJ
cWHvHXLKhwhel3//MKsrRE7PhxNBw9mds30qQuT0PGgRmPrk/M3LD8GfhxPB
GtvlqRbnQ+T0fDgRBDlf79F4MEROz4cjr69iW/ET3xA5/f8/iODNqdqclwtC
8PfVRFDDRAeJxofI6flwIih7mHR/bZ8QOT0fTgSSyFjHDoUQOT1PWgRpr3c2
X6vejj8PJwKfJ/lTTz/eLqfnw4mgtciqx6WM7XL6hkXAXbHvrI/cLqfnTYsg
t/X2e7tN2/H31UTw0yB9WbXzdjk9H04EMXp5UxKttsvp+XAiuOClOnn/8O1y
eh61CBYEtWuc4rbj5+0iiOimppTauE1Oz4cTwZ0L1SH+8m1yej6cCBa6SQYc
PLBNTs+rFkH4wMdOrUu24c+3i0C1u0V21qBtcno+nAga/7qdv92yVU7PhxPB
vT3tl/vc3Sqn51mLoMQ2an5B2Fb8vF0E9V3Ravedt8rp+XAiSHxquIQx2iqn
58OJYOuCBXfOdW2R0/OuRbAMnjw6/HwL/jycCBzFek15cVvwfDgRFN9OyzX3
3YLnw4lgUdbO6xLzLXJ6HrYICmfsddLntuDn7SJYkuMweV/lZjk9H04EV165
vje+ullOz4cTQXTJI/mIvZvl9LxsEQyRBvj52G/Gn4cTwfj3alv+DNssp+fD
iaDnwq+ezzo3yen5cCKYOXTKo7qiTXJ6njb5ej5l/W2SN6HnIvBbt6zrT9Am
OT0fTgQ5x6RN36w3yen5cCLYqNG2x0B3k5yety0C5vdr65Sfwbh/LoL9H3VL
vAqC5fR8OBGsL/t7fkNcsJyeDyeCzmXTXR4EBMvpedwieKJ48NDSWcHouQj6
7ukhH9M/WE7PhyPjN/byHptfG+X0fDgReFb33ZT+ZKOcntctgpG3T4+cl7gR
P28XQanFoPFjgzfK6flw5HnQcxzhMH+jnJ4PJ4K8xENn8gZvlNPz4USQvzlz
pEe3jei5CFxKPLzs3gTh+XAikA7u/LE5I0hOz4cTwfdZDouq9wXJ6XnfIjCY
z5kcWRGEn7eT8XVg2dANZkFyej6cCB5u13x2mg+S0/PhyPv5nHNL8dsGOT0f
TgTXot3Ck+9vQM9FsD3hdf3u+A1yej6cCLRHr12VGLxBTs+HI897gm783wUb
5PS8cBG0rzs0LmLkBvy8XQShDlWPV/XYgOfDiWDCxN8dAVWBeD6cCPpPGOMp
vx0op+fDieCqEHXdIiYQPRdBSlDuToWgQDk9H47cv02f/P7YBcrp+XAiqJh4
d+AIo0A5PW9cBGYX7k85IQ6U0/+/gAgix31YNfnLejk9H04ExxuPTu59fz16
LoJxYW2eoxPXo+ciuHzkdsT27euxz0VwYpK+U/fl69FzEex91+R3d8J69Jxc
v4u7Aq7rrEfPRfBI9560ojUAPReBxUeDLxavAtBzMp/UZ6a9vRKAnotg9oNm
xbPHAtBzERw5rBSV4h+AfS6Cpz13Mx/mB6DnIjAclNRn5qgA9JzMBz4a7rVM
AHougt7lTNzNH+vQcxFcv+bgdadwHXoughUppls7Mtah5+R5lwbucA9bh56L
4LG2i4G6/zrsc/J+vj3r9d52HXpOnu9yRvZxzDr0nMzf8X8zNP5bh56LAFzq
L2/65Y+ei0C5d8Yd/o0/ei6CKZfjI0pz/NFzEbQMOfr25Sl/9FwE3WqfWXZt
8UfPyfv5MGTPEmd/9Jx8v4df7Mot/NFzEfiuLHY+oe+PnhMfL+mu2K7mj56L
wKrPEfWoej/0nIyvd7Nk7575oeci2Kn218A60w89J5523FP/GumHnotAK8TU
M2ejH3ouguc6rkpXlvmh5yKYMTU/9L25H3ouglmC3bWRg/zQcxE8uB9ontHD
Dz0Xw0Rv9c+ODb7ouRgaXyxZbPzCFz0Xw/kgvYXjc3zRczHobz0evSbWFz0X
g3fHord3dvqi52Kwmbn25XR3X/RcDIrTl0xvneuLnouhPFOxvnCsL3ouBpP1
9za/6OmLnovBt2lFjoKCL3ouhpM5mrcynvmg52LYLMuel3HKBz0nrycoK03B
3Qc9F8PenrXWSSY+6LkYkp1UL0Ur+6DnYvBIODb/fbE3ei6GQ+8/ZHkneKPn
YtByUl8039cbPRdD0Z5uOTumeKPnYlD22bJcUeaNnoshMl3p0fMPa9FzMbhz
nzbVpa9Fz8Vw08Ggff62tei5GLb8ufJYZd5a9FwMaW+GrFPRXYuei6G3Rv2G
eU1e6LkYxjzsv6L6rhd6LobHL65cux/phZ6L4f3Z+QqNq73QczEUKq8oWGnm
hZ6LIfZdjxhdiRd6LoZ16mMVDD55oudiWG+6ZXdAlid6LoYp58yvqu/1RM/F
cKJ7VJ9qB0/0nLweq+nW6iM90XMxhAe+fe6v5Imek/ETu2fcgDce6LkYPp2Y
xGtd9EDPxXCjOb553g4P9JxcrwIVj+eLPdBzMXCX/NXCR3ig52I4Ehq74riS
B3ouhtQtDWoVb93RczGwxRvDvTPc0XMxBL3tDJ+01x09F0NYaX3c3OXu6LkY
rnS3t0kwdkfPxZBvp2ZqLHFHz8VQsW1lo3rVGvRcDG/atvH9hDXouRjMivhx
AZFr0HMxaF7d+lPNew16Tu7Pp7u1pVZr0HMxxGjvT23otwY9F8PbMz3fwu/V
6Dm5npbOksLi1ei5GJ6Oq/4ck7YaPRdD/bjXHWf3rEbPyfMS0NH0zXk1ek6u
//Fbbn4TVqPnYmh53rPFSHM1ei6G2odXJw1vXIWek+fh1v0Klyer0HMxCIH9
d71IWYWei0HuZHh3+85V6LkYTu1tNl/ttAo9J/c3Uz1x74RV6Dl5/e7xoeVa
q9BzMXxW3nwioMUNPRdDyL2WQChyQ8/F4Fr28/7UdDf0XAw+RzsMQw64oedi
qJmitfDnGjf0XAyz9nz+GG/lhp6LYbVNeODOgW5y+v/7EcO2ptLbMYpu6LkY
quZIV3/9tBI9FwPzuYP1z12JnpPn+08PzxGxK9FzMey8rt+775aV6LkYmqff
e27puBI9J/PZ32qj2Akr0XMxGAVo1g/vtRI9F8P0HJcLDX9c0XMxjPR16VX9
zhU9J/NX+6h62U1X9Jy8vrP+D7xOuaLnZD4snLm8Y5Mrei6GpdrOy+WOrui5
GIxDPwVmTnJFz8Vw9PGGxW/6uqLnYvhjZ5cxspsrei6G0Ij+o7PLXdBzMTgZ
iQ/73XVBz8XQZpi3fmmyC3pO5rdRa06t3+uCnothbOrZy7nuLug5mZ/+i/Uc
b+2CnosheET95gpDF/RcDKeHJp+4wbqg52K40+EYmNeyAj0n89m+3g9/vV6B
notBu9JtqsPNFei5GF5Ejk6oj12Bnouh5F1TxIUdK9BzMdh9OvgqatUK9FwM
A0WOfTJmrUDPxaAxwUj3l+EK9JzMf7I5J9fwK9BzMSSNdDdXbXNGz8l8ePji
86JSZ/y8XQyHr1/pfJDnjJ6L4dV/+/d9OeuMnovBDc4bmBx0Rs/F8HHa36iL
fs7oOfnz749hNoud0XMxzLXUedFrkjN6LoZ+Xh90OD1n9FwMB/yK+o1Wd0bP
xaCa1s2q9YMTek7mn5qHeaWpTui5GPQS7xpqbHRCz8n3qz+oftrKCT0Xw7Mt
x54Hajih5xJw89Xqiq9Yjp5L4FjNYK1el5ej5xIIzj8b/XnbcvRcAjucJin8
nbscPZfAuLFuL137LkfPJaCdvCJK+/sy9FwC/TOmPOgpX4aeS0D14ot698PL
0HMJvBYJ+1SclqHnEtDUXKr3beQy9FwCXRkvzfsrLEPPJQADtDxjix3Rc/L1
Xz8etDrJET2XgMmIFX83Bjqi5xLYMFE56NUMR/RcAlOS4vtv7uWInkvgqP3H
EI/vS9FzCUiD9A0S8pai5xIw5o/F9Itcip5LIEGk6FO1Zil6LoGdn5WHN01c
ip5LgI2pWjGNXYqeSyBnV1LchyoH9FwChrqtAcINB/RcAncVpvuXH3FAzyWQ
m5gxeJabA3ouAS9bxaGtZg7ouQSUe9xUq2Uc0HMJzHBUX9K7xh49l8DCxQWp
xwR79Jz8/dp9x+dE2KPnEji9PDhrpqc9ei6BJ/o7wvda2KPnErj1ediT7j3t
0XMJfC9Ja73fuAQ9l4D9mIq0B4+WoOcS+DZx3i61M0vQc/L+dHS1QoOXoOcS
iH6h1zXDbgl6TsbX4sevpg9fgp5L4ILTiPG7VZag5xLwCFa40+3jYvRcAvUK
8ZIb2YvRcwko9FLIyQhfjJ5LoO7KzRWfvRaj5xKQHFA+u2D6YvRcAiEGFwcq
DFiMnksgtmbAli8di9BzCWxT9LaRvFmEnkvg2lGjiV5Zi9BzCehEJn9WObII
PZdAg2p83VuPRei5BHpXhv6osVqEnktgjZHriZF6i9BzCYi08/ZldC1Ez8n7
a3ri4lG6ED2XQKu95RPHnIXoOXm+pqzz2Bu1ED0n76drYuWXdQvRcwm0BbJl
O+cvRM8lYNq/sXPByIXoORl/gz1/OEoWoucSmHYgxv5U/QL0XAIXR4+slBUs
QM/J+GbtTW6cW4CeSyDe8n3Hib0L0HMJVBkplKevWoCeS+BhWtyhtmkL0HMy
f/TSSA/UX4Cek+czyvL7YJUF6Dn5etzJP9IqO/RcAktC1bcPzrdDzyVQ0k99
+PpkO/RcAkW2EWktu+3Qcwnk6w7NOLvKDj0nz+/EJ1X7p9thn0vAxqizI36w
HXpO3u/Je8m16nbouQTuLUw6uqLeFj0n9ysjwVv01BY9l8DHU1Maq9Jt0XMJ
9KreWvDjqC16LoE+XmVpw9bZoufk/dktnB210Bb3z8mfzR3tjUxt0XMJVEZV
7P/d0xY9J/PnBduIxr/z0XMJpCkfHapdPh89J+M59pfi2nvz0XMyf/Z1KGlI
mY+eS4DrpWIbf2A+ei6BA0uzjbf6zMf9cwlkal8wDrWbj55LYKbFbvW8cfPR
cwn0vbvGXb/3fPRcArYPqiXXus1HzyWwRUk5w79qHnouge5/TdSXFsxDzyWQ
Yre6xPvSPPScjGfxt4cXI+bh/jmZP98fSdIKnoeeS2D1+j26aU7z0HMJWLxZ
3+4xbR56LoGs077f7YbNQ88lsHLWr2ur2HnouQQ+TK7Ss2qwQc/JfPV240b2
lg16LoGXjwzrDENtcP9cAtMrHJtOL7JBzyWwR2YkWz7QBj2XgKB8Vu7dNBc9
J+Or/uC257fnoucSaNfcUbTtyFz0nMwPV36M3bZ8LnougdG7mWFPR8xFzyVg
fuyzsfvfOeg5mZ+/jX9j+3QOei4BJ5ezkaGn56DnElg7ZW+T2HsOei4BhukW
UDp5Du6fS6DR6Xdcq2wOei4B2fZ+f5eVW6PnEsiYXc7JsqzRcwkoNnq799ht
jZ5LQO1mdqjNYmv0XAq7y9b+LRtijZ5Locaife7VjtnouRQ4x/3qL5/Pxv1z
KbQ1dmVPTJyNnksh6fefL/WBs9FzKTDuJUMqZs1Gz6XwVXqie79+s9FzKdzw
5GRnmmeh51IoO3iz2OPhLPRcClu+3CsPOj0LPZfCJHPu6WP/Wei5FO5vHj/I
dcYs9FwK7UdCtk3uOws9l8K+5eWey1pmoudS6J/QuTW3YCZ6LoWTT4fPWZkw
Ez2Xglk3L8/ZQTPRc/J6qlf7BNjMRM+lUHUxsOHDoJnouRSefo/esb9zBnou
Ba/4dbcDX81Az6Xgom5vnpg+Az2XwsSsSbGyvTPQcynYOt/yvek0Az2XwjxF
DbuzpjPQcymUZw369JydgZ5LoW9mUNa4+unouRRk9iPdy+5NR8+lMECXib0d
Ox09l8KT2G0Nn4Kmo+dSaNmxvX2S3XT0XAo+pzOdX4+Yjp5LYS2ZW9LUpqPn
UujtaXxFqLRCz6XgvudZhXquFXouhYHZBvVHT1qh5+T6Pqz0tg20Qs+lsO3p
RGaurRV6LoVxE5T8dxpaoedSeNEQM66phxV6LgXnacoqJ2umoedSuKn3YGvw
vWnoORkPfPdZxxKmoedSMLFbJ/68dRp6LoXUb/O9vBynoedSuFIUwAw3m4ae
S2Fj/aT4AdrT0HMpGE85fdfm11T0XApTVBi9rBdT0XMp/H0Qt9o6ayp6Tu7n
jnKzXuFT0XMpXLrdYtXPbyp6LoXhd3aYLJk3FT2XgmOMcCV/5FT0XAonnJzW
rpZNRc+loDjpvHhSgyV6LoW7F12mWD23RM+lZD34JnPHJUv0XArZB0s1mo5Y
oudkPBbc5SN8LdFzKayIWLV8zXxL9FwKS2f0S/IebYmeS6Er8lHEWd4SPSfX
82LeJ9lPC/RcCu/8Kk0vvLJAz6XgnxY6d322BXouBX3zQyW+Jy3Qc3L/V04N
jtlsgZ5LYUZRyM/W5RboORkvyhFtO8wt0HMpHPGfOm7SQAv0XAqa+a/cBqla
oOdSOPCf2vjJdebouRQWDZOu2vXUHD2Xwq6cqDNtGebouRRGxN1POhlhjp5L
4bfBeD2PIHP0XAqH53a9WOVojp5LIbgr1u8omKPnUmhcxl2uHmiOnkthpfqD
2e7q5ui5FBavPP1H6zug51KwL60JbCoG9FwKQ8d4BLddB/RcCk0Pl+QOOQ3o
uRR+1CzutmcHoOdSiGc2tYnXAHpOxs/0qa7yOYCeSyFzZWLHiTGAnpP51uXn
9jgdQM+lIHZUdTjdNQU9J/f7d/fNc59MQc+lEGoytHL+iSnouRTUQ/eIUlZN
Qc+lsKNe2X/O2CnouRQ69ztHTFWcgp5LoXC9fuOBwsnouRTirC+p6sVNRs/J
/ftpsETdezJ6LoVD8/e4Tp40GT2XQlDzwdQ88WT0XAoK7x5mhpdOQs/J/Rt6
tCMjbRJ6Tu7H926S3lsmoedSWFfStaZkziT0nLyfryZRr/pOQs+lsHC9Ri/9
HxPRcyk8j360VZ43EftcChfHzJx55thE9FwKuSlWSoVuE9FzKVifHmsy3XQi
ek7G10tLL1XRRPSc3I/WFUbMhwnoOfn+K02lKy5PQM+lcK/7sPDfuyag51KY
M2TxzLdLJqDnZL6aE57XNXwCei6Fn8ruoV4KE9BzKZx71Meo3ysz9FwKUaUp
07RSzdBzMj4GZDos2G6GnpPnTeVkt1cLzdBzKejaeT86NcwMPZeCgf736ckK
Zug5uV939sqaXo9Hz2Xwet/iKyHp49FzGdSWDHpst3s8ei4D6y8eX1Y7jkfP
ZWDw2TJZGDMePZfBlcRNkQtE49FzGWy+sWv+8EpT9FwGU5w3+k29aYqey6Cn
W8/DMcdM0XMZ/NJ/BmO9TNFzGXTbFacnmmaKnsug4f3Eov59TfHn4WRg3q31
c0DrOPRcBt2Nb//pXjQOPZeBx/Bhl15dGIeey+CPikdc5a5x6LkMds2d4z7C
aRx6LoO9ipapWePHoecyyA1bqByoMQ49l8HbyqEaAQ0m6LkMdjspbbpYYIKe
yyC+Kfut7lkT9FwGst7yosIQE/RcBjqtvVVuLDNBz2Uwa0agZtl4E/RcBoUH
up0fr2mCnsvgpspe5+dNxui5DH4Uryk//dwYPZeBe0d0YVKaMXoug6MHjpdU
hhqj5zLQi9921GG1MXoug9C9TRfVphmj5zK4+FK/5NsAY/RcBvrbSlPUFYzR
cxnAz1Uvln4ci57LINnijMJnYSx6LgPToa1vEmLGoucyaLeyV47cNBY9l4HP
CCtDwWEsei6DxYfvKfQ0G4uey+Cdg+vQVJ2x6LkMOr6YLvD9PQY9l0FRv4ph
7m/HoOcymBoZsjwyZwx6TsbPHfmJlhNj0HMZeBnkH9gTPAY9J+Nxs2XlrKVj
0HMZnC31sDGfOAY9l8GOlm/b3PuMQc/J9RrbTf9u52j0XAZlXQsa5nwajZ7L
oL6i71H1O6PRcxlE3ZXm/EwcjZ7L4KO2XW9uz2j0XAZDdKO9lq8ZjZ7LoEBH
cdm7WaPRcxmEBJkk7B4xGj2XQYn+/G9OzGj0XAbp2bU/1zSPQs9lsCBL7Bv/
ahR6LgP/vKls9xuj0HMZrGw9cuTE6VHouQyU+ZUJDiGj0HNyfW+l/Z3hNgo9
l8HPxwVLV84chZ7LIHXfsXVpI0ah5+T1N9v87c+NQs9lMFv91uW8X0boOZkP
pN1nHX5vhJ7L4FDJ0217bhuh5+T6Kw6UXEg2Qs9lsHxNaFrbfiP0XAbH4Lu2
v68Rei4D1V2XJZqLjNBz8jyaxFt9nmCEnstg/7WWbaW6Rug5eR4liwI7VY3Q
cxkE7kl/eqx0JHoug8FLv/XZcn4kei6D94fN7LMDR6LnMjiuNrFj6tSR6LkM
7lp77BrAjUTPZZAyXOY775Mhei6DU+unTn6Wboiey0A3qcn71BZD9JyMz+PP
d1y3NkTPZZBtvaxdt7chei6DzsO1Du/qR6DnMhh9Y+/ATzdHoOfk+gbolI4+
OAI9J/fLy7J7seMI9JzMf338BgsjRqDn5PsfLn7Y3DkcPZdBkOZS7/WFw9Fz
GfQfcjve/Mxw9FwGk3SCahcHDEfPyeurzn523Wo4ek7m0x4bypx1hqPnMgiY
ujLO9usw9FwGl9Z+jzuYOww9l0H1jMme0mPD0HMZvFpscvj1qmHouQyGXvaL
qjEbhp6T+/nGgpssG4aek/nheObRd5VD0XPyvJVtTbiVPRQ9l4FFlM7LykND
0XMZWB1OuWXjOhQ9l8Eyu64vXaZDsc/J69M819AsHYqey+Bl2BvnYVVD0HMZ
rP22vij55hD0XAaO57lXLuFD0HMZPNnzTcnFfQh6LoOlAT9+nIEh6DkZn5su
jdHXHoKek/n44mrX2obB+PPtMsjo2an19cFg9FwGikLnl5Hxg9FzGfTxP+Wf
FTQYPZfBqIYLswPnD0bPZVCXnSILGjoYPZfBwD6X7LOVBqPnZH4bsT3fpMwA
PZdB4s3ghqZrBvjz7WQ8L4kN+HrUAD1noMoutGmApwH9+VcFBl7c2qAaNc0A
fWfAcpWF7bT+BvT5V2JgVN0yf6P2Qeg9A3Muv1Vd/GoQnQ9UGFj1e3lW9uVB
6D8DSR9Hai48NIjOD6oMeHgOKh7mPgjXAwyUncgKnThtEP35WXUGfnl9+LhH
dxCuDxgI+mMR1KNTn84fIgY8N7Ot99/p43qBgZUrJQq3ruvT+UTCgIrPwQlf
IvTx5+kZWJOz3nquvz6dX2QMrHsD7+ps9HE9wcDUHy0H5CP06XzDMmDx3ED9
kUgf1xcMqKn9/a1eN5DOPzx5vzJ91ZCHA3G9wcBo+9K3I1IG0vnoPwbygup6
MXsG4vqDgd3mCRsM3AbS+UmLAd8v76PXTR2I6xEGeg3vNGjRG0h/fleHgUrf
5pJzSgNxfcJAyI8RM8Iq9ej81Yvcj7LkURfv6uF6hQHjg28mdSTq0fmsDwPW
cQ96bt2lhz/Pz0DdqLbA0W56dH7rx8BVFX8FHSs9XM8wEJ8hdx9loEfnO10G
njytddqkpofrGwZCR2yK+PVlAJ3/9BjYo7Y9+8zjAbjeYWDLmO1btl0cQOdD
fQY22u2IPHhkAP4+AAOS/3pkPfIbQOdHA3L/XbVCTRYMwPUQA/nx+o+LTQbQ
+XIIAz3Kh46I1RmA6yMGHgyMdj3eoUvnz+EMxEXa6eV91MX1EgPe9/J0te/q
0vnUkHz9mhsap8/q4u8TMDCm15FMm/26dH41YuB+onLmSG9dXE8xcNFwccFE
W106345mYK3WuKxAE11cXzGQm/pwYFlPXTr/jmXAzj/xtU9Xf1xvMXDTr2iX
4ef+dD42YcA96FmV9qP++PsIDPRdvfeKYXp/Oj+bMvAp2D7V51h/XI8xMPAE
u/t9UH86X5uR6xFT3+G3vD+uz8j7Twx7Nnpqfzp/T2Sgj1Ova32G9sf1GgPJ
LhLf0Ux/Op9PZmDp1wz/8q/98PcZGIgquhybkdOPzu/AQNiD1I9Fe/rheo6B
9K0KmVMX9KPzvQUDzy7XhqsN6IfrOwZkxWu69fnRl87/UxmYmW2/MUTeF9d7
DPRf5LLF+FBf6oEVA5PdWw+aOvbF34cg43m0w5D9w/pSH2YwcMcw+sWQ9j64
HiTzydNdrNbjPtSLWQz4Gd1xnX+qD64PGTD8ctXmjWcf6oc1ef6yDzqkTuyD
60UGgueZ9iiQ9KGezCVfX8e7aszH3vj7FAxca0teV5vRm/oyj4EDmjqTanb0
xvUkAz0v3C4YubA39caWgWP5C87mGfTG9SX59wNmO8T86UX9WcDA8paXfrlP
e+F6kwGN6xVBQxN6UY8WMzBPRaejNKAX/j4GA8Veb/e9mtGL+mTPQIzVxIua
fXrhepQB9gjTFtPYk3q1lIGsO+/a1tzvietTMt/llEwJPtWT+rWMgfo9NcsK
fXviepUBcLjy2cOqJ/XMiYFxzqGrZvbuib/PQZ6Hc26Bnk061LcVDGT2aE0p
fKiD61kyX0hPHAmK06HeuTJw94XdHZdAHVzfMhCh9P7l4Tk61D83Mt4yDzp3
DNTB9S4Dnfa+vy90aFMPVzNgdMfY9OQLbfx9EAYmtY65+ihNm/rozkD1hDXq
43dr43qYgcjOgGc1y7Spl54MlBbFx7400cb1MQMvXV9qKDLa1M+1DBzaGPvE
64sWrpfJ81A/2OW/u1rUUx8yfuLN/dtjtPD3SRh4F7bgZN8NWtRXP/L3Dz2D
ts7XwvU0AyOdDVN7Dtei3q5joOLgx6Km7lq4vibzddyyg90rNKm/6xnQlehu
Wiho4nqb+Bk0YcrH45rU4w0MCLcWBScGaOLvoxBPf2U9S5inSX3eSHyMGvrx
7XBNXI+T6+9hYDNbXZN6vYn4k5l652fVf7g+J/ObkfWHN3f+o35vYeDzRKPp
LXH/4XqdXP93TOL0Lf9Rz7eT1/9s3PFih//w91kYOHxt69MI0/+o5zsYmDVg
bt0hzf9wPU/8vRQTJbRoUM93MSAf9D1Yr0QD1/dkvEfaQu5lDer5HgYafd2O
Hj2qget9BjZftf4v2keDer6PjEfV7I3FczXw92HIfP764xoLQw3q+X7y5z27
DldLNLAHGPhw4FuU/BtPPT9Ivn9srWHBUx77gAHp+4dK6uk89fwwmb++u90N
PsxjL5DXZ9mrdz8fnnp+lMwnwx/c+mnDYz+Q8csXLOg04qnn4QwMuKASYcrx
2BMMKGqXDk1q5qjnEeT6Go4sgJcc9gUZnzFOetLrHPU8ioG9/a1rRSc47A0y
vvPmPR6/iaOeH2dArGS1LXoZh7+PwwCvu/36QOCo5yfJeLR6ZlA+gMMeYWBb
wcZdT1Q46nkMuR7u03ZU17LYJwwU7PF6ZfiEpZ7HkvXUqjMmyZdY7BUGlvmx
9jOPsdTzeAae+ju09NzAYr8wUFR6LFdnKUs9P0N86DHTf9oUFnuGXJ9dG++d
1mOp50kMmM047j1AjcW+YUBHfGBIyVeGen6Wgd+h59MvFTHYO8SHB7euX7/G
UM/PMZCyvLOz7hSDvw9E3t9TrSkzQxjqeSqZ3+S6Y4pXMdhDZL5ekhi125qh
nl9kwOFQmL7raAb7iDwfa+bGeGgz1PNLDGjfnecz7q8Me4kB12VZ7l8fyajn
l8l4HC5LbI6SYT8xoBm6M9p6pYx6nkVeDyjd+zVKhj3FwGJLu7ONXVLq+VXy
vNqpCxOfSbGvGFhybf/e1zFS6vl1Bi5X9diT5ynF3iLz84z94/+YSannOWS8
1rzQC+khxf5iYIVByIOF7yTU85tkfOz5nrLhggR7jKy3Fk6dWR0soZ4LDMzd
6muUMFuCfcbA+EmDKlN6S6jnuQycrSut+f1NjL1GfJI/y4/KFVPP8xhoim5V
3homxn5jIPA+b3jJVUw9v0v8eRlbMMREjD3HQJdD8cpvamLqeT4D4feS9v5+
L8K+Y2Dh0IfyOZdE1PMHZLzrno/6skOEvcfAlaNrY54sElHPH5H5a1/zsl9D
Rdh/ZL2jU+i+qqsH9fwxAyWj59r0ftEDe5B4snFtrNb5HtTzp8TPYeU1i7f2
wD5kwKZdKpTa9aCePyfr31+SjOQhPbAXiZ9uyXaZXerU8yLi2+XZExRfqWM/
En9t9Nsj0tSp5yVk/CQpDfbYqY49Sfrgh+viEAd16vkr8vWnePd7N0od+5KM
9/ktmgHq6tTzN2T9Eeb7cm65GvYmA/s7lZvdc9So5+/IenNQsFp+mBr2JwO2
mpMvOXmoUc9Lyfu1cw0Zb6mGPcrAx+I4HdveatTzD2T90TSbP/9TFfuUeLh+
RY/Jz1Wp55/IenBH8CnmvCr2KgMn4wtd++9UpZ5XMPD8+gSFtctUsV8ZaNYY
xf0ap0o9/0yuh+cd45ucKvYsuV6lMaJb37pTz6vJ+r5ddWzbw+7Ytwwsev3Z
xiepO/W8lvSSysVuutu7Y++S9X6qX63YsTv1vI6B84fenR9t2h37l4H1vfVr
wzS6U8+/Er936U0f2qiCPUz6IG+CZ/tTFer5dzJfpq/6rZyqgn1M5oveI6Ot
9qlQz3+Q56suoy7XTQV7mTw//x0/6WupQj1vIr6/7zd3ia4K9jMDqU/Yi4Fd
ytTzFgYyvt5zelymjD1N1ivPessW3VKmnv8i9/PyvpWap5SxrxlYkKTYQxys
TD1vI+M5UXrBxF4Ze5s8n7k5DZGmytTzPww4TzixZ4i2MvY3A2k5j3o2tipR
zzuIX8u+L/n6Wgl7nMwHv0Z+75mtRD3vJPPPoIn7Nh9Xwj5noSZ86ktmoxL2
OQuf1Tt3vrZXwj5noeVKnGWhmRL2OQu3p1Xc/dNLCfuchVCDriuL/ipin7MQ
c+nSg8oPitjnLEyeP/xiwm1F7HMWfIuGaR09o4h9zsKfTRXX03cpYp+zcM9B
weLvKkXscxaerb26ZtNMRexzFtIqz34cPFwR+5wFvYVtDioyRexzFi52TTvC
NClgn7OwTyl51KyXCtjnLHAJZ1ovZytgn7NwOMgyenqMAv39WJaF/QWKD3ps
V8A+Z0F6o2hSu6sC9jkLzw9rZmnPUMA+Z2H5n9QPLsMVsM9Z8HL8FPSWUcA+
Z2Fej/Vmm392wz5nQSnqdOmsd92wz8n11ezSnpbbDfuchbCAS+c9krphn7Og
eHnszJuh3bDPWZAY78o08emGfc7C0r6KCaULumGfs/D14PbCNLNu2OcspDdP
/nu2fzfscxZ2rvlSWdC9G/Y5C2O+jtxp9K5L+Pf7ubosnPlwKqVPSpdA+5wF
YXdThmNAl0D7nAVRfGWvb+ZdAu1zFrQ2Nbo9k3UJtM/J9Y33kXT70CnQPmch
aHdIWEhap0D7nIXr5jr+tps6BdrnLCRO/jXSf1an8M/zISw8aUy0/qTTKdA+
Z+F4RNCsmC9/BdrnLBz5cCwtOeevQPucBbu7Zb/aQ/8KtM9Z+Gmkkh7r8Feg
fU6ub+HWxYeG/RVon7Nw+fHOjQ86OgTa5ywMO8icsn7WIdA+Z+HgvkrL3vEd
Au1zFmaqb+4w9u8QaJ+zEPlTe+6JqR0C7XMWvsRevzNNq0Ogfc7C9KNclVld
u0D7nIyn5fEQJLQLtM9Z2LwpfMXfo+0C7XMWOtRevHi0sl34d16IGQuPMtQG
l5m2C7TPWVi76cAXE0m7QPuchVsX1p57Vf5HoH1Oxnvk+pab1/4ItM/J87W7
z/LqA38E2ucsvIsMD1y44o9A+5yFAVFZz9XG/RFon7NgWy/r6BL/EWifk/cX
WH3YrPK3QPuchTnBA3tn5/wWaJ+zELhzpWnQ0d8C7XPyPNh9Cwpe/Vugfc7C
1ScZ6+STfwu0z8l4/TAr11Lzt0D7nIXOgG7N6t/bBNrnLLh4yc8y99sE2ucs
VGzXXrc4tk2gfc5CreWMxrLANoH2OQuZ3PCbiTZtAu1zFliplee5wW0C7XMW
KrmbMfUKbQLtc5asr+bXe71vFWifs6Bp4dc87GqrQPuc/PvM/raDj7QKtM9Z
WHhVJXmFe6tA+5y8/kuu+19btgq0z1m4ktMzIbRvq0D7nAWjtLP7Nvz+JdA+
Z2Fwv77l8S9+CbTPWegdOGq2SsYvgfY5uV41Q9YkHfgl0D5nISO09u2W1b8E
2ufkfjhWWYRZ/hJon5P5wt7Q6kO/XwLtcxa0d6zau7Ljp0D7nDzPzfcu6L39
KdA+Z+FTC7+w17WfAu1zFg5IM4bNPvZToH3OgnHfvS8yfX8KtM/JePXW+jV/
7k+B9jkZ78+8xw0e/lOgfc7CsrQhYNzjp0D7nAXrUf7ZQbUtAu1zMr4cu2Y0
3W8RaJ+zsE5P41RCcotA+5yF14e3Ltmzq0Wgfc7CpA9Rw+JdWwTa58STc5Nz
v1u0CLTPyfyl8EnuN6BFoH3OQvZpr1eDFVsE2ucsDGpzzOQrmgXa5yykbr7U
NepOs0D7nMzXl2o8d55pFmifs3BykSRZdWezQPucBfULqfZy12aB9jmZXzcX
mqZMbRZon7NQ5CFqytNvFmifs8DI1hpLVZsF2ucsVI3Yk3WgtkmgfU7GR/2q
PmYFTQLtcxYmdpweqJPWJNA+J8/zh3GbBh9uEmifE+8k8pLVvk0C7XMWPow3
KX9l2yTQPif/PkR38XrjJoH2OQu7Lmz6YqHdJNA+J+PN+Yb1lPZGgfY5C4e8
nhh7fGgUaJ+Tr9eq7XA3r1Ggfc7CuAdbfWYlNwq0z1noscVueNe+RoH2OZlv
37pML/dqFGifE7+7vm34Ma9RoH3OQv2VC+uHGzcKtM9Z2HvhTluETqNA+5yF
rtvFOUM6fwi0z8l4nVfnV1fxQ6B9Tp4nn/3vXj34IdA+Jz5A8sXvaT8E2ufk
eRx3OnlU+A+B9jkLcvepW+I2/BBon5P59e37hnHLfgi0z8n9zedy/lj8EGif
s/C+SSWyZvAPgfY5C+EqU6BT+kOg512w8CN6dcPmugaB9jkLowwONNpcbxBo
n5Ov17Zdcf2uBoH2Obm/x6/G1s9vEGifs6AatsYyq1+DQPuczLeyVO/H374L
tM/J/T21PG7Mre8C7XMWcu6NWVi//7tA+5yF6tfnmCb77wLtcxYMotTspg/5
LtA+Z2F+/ZrYurZvAu1zcn3Pn1///uE3gfY5C+VT1znqnPgm0D5n4WaY8etE
928C7XMWTu0e5Bls9k2gfU7udxvExoi+Uc8TWJjqbtmqXvaVen6G3P/76X/z
0r9SzxPJ9R+VP/7e9q/U8yTy/Z/uG8vYfaWeJ5P5a/+NDcn6X6nnZ1lY/OPN
oZ1t9dTzFBYamvsqXnhcTz0/R56HezuctePqqefnWdgYf8X4mX899TyVBY30
PrLHVvXU8zRyf599CJb2qqeeXyS+b3queryhjnqezkLp6c3TVt+ro55fIutV
b4N7m07UUc8zWFi98J7GS+866vllFvLyfz/0n1pHPc8kvur3W7egZx31PIvM
lxkTzm788YV6foWsf5aq/Cq//4V6fpWFsbkffx08/YV6fo34rfB+UnDAF+r5
dTL/52Y6n5/9hXqezYJ+x5OfOnpfqOc55L8Xj494/KeWen6DBZ0D6SVCcS31
/CZZ/8w4aP3jQi31/BbxbcrraJedtdRzgYXiA+NtNBxrqedyFr4vU5CoGNdS
z3NZMG/r5zVWWks9v03GT8pgtTM1NdTzPPL8CzZb5uTVUM/vkPt5zH2Nyaka
6vldMn52flnluL6Gen6PhdzvnzRzbWqo5/ksFEzs1Fw+tIZ6fp88L+UHuo9X
qaGeP2Bh2wqf3TafqqnnD1m4v3Tw2ISb1dTzR2R+Pfo8a0R0tUDPHyP3v+6/
sy3+1cK/84kek/tzxPLiz7nV1PMnZH1TZ+JlNKxa+Hde0VMWVuS47klSraae
PyPzt25x3PzPVdTz5+R5lvdZNi6vSqDnlbEQkh3gujC2inpexELWy6glqZuq
BHp+GQtlx15UmNpXCf/ONyohvk6Rnv9rUkU9f8HCXHGW7W+NKuHfeUevyPcf
dXvvsObP1PPXLOxQvv3jWNFn6vkbMp9pPzIZnfFZoOedkeu/dItS9yOfqefv
yPc3VVeQeX8W6PlnZDznDHhnPeez8O98pFIWppxXM8sd/pl6XkbuZ07IEzfx
Z+HfeUkfyHo95f0k+FpJPf9IxtuqOrO5Tyqp559YaJ+q6nckrVKg56WR8abN
HFY6VEk9r2DhrfsquLC2UqDnp7FgGv/dZOfcSuHf+UqfyfUzkukeHllJPa9i
4ffTS+kFTKXw77ylanJ/okyPmjZVUM9ryPw+KyzwdUkF9byWeLC5P59ytUKg
562x8Ot+gVZKdAX1vI4FM4Umk9cbKwR6/hrpv6AAvXGOFcK/85m+kvXYoLSj
9ydXUM+/sRD3de3o3boVwr/zmr6T/nyqJvgrV1DPG8j7Gzat6nBNOfX8Bwsf
FVY6vy0oF+h5beT6GPT9PD+9nHreRF7/ocRBbWHlAj2/jQX7bSc/PF5fLvw7
36mFBcOqvnef2JdTz3+S53Ff3oE/k8qFf+c9/WKhz5K9PxYMKKeet7KgcrH2
/Pvu5dTzNhZWhhf6Hq7/JNDz3lg4Konp9Cr8RD3/w4JstY5kw9VPAj3/jXgR
sHdR2slPwr/zoTrI81gVESne/ol6/peFS4eddke7fRL+nRfVycKi7HXl1rM/
Uc+7cZC49rHb8FGfqOcKHKQ/fvrMWOuTQM+L42BwSkxm0Z+P1HMlDr5s0N69
/8FHgZ4fx0H/UNejkREfhX/nS6lwIPkvZV7Tio/U8+4cjLr10SJ+5Efh33lT
qhwojyr9HPv3A/VcjYPq2glXvz3+QD1X52D747VjDp78INDz5sjf16R/3Oj+
gXou4uDtYPUJ10w/CPT8OQ5sxLYPQO2D8O98KgkHv5cNUdV5U0Y9l3Jg3tS6
ZfK5MuHfeVUyDma4fr+UEVRGPWc4GFmsNMBnZhn1nOVANaXFfmPPMoGeV8dB
0kLzD8/qS6nnPAdT9UaY+AilAj2/joMe3259sT9SKvw73+o/DkTNV0MOryil
nmtyMDAxZq94bKnw77wrLQ7uu2XtLuleSj3X5uCz9+/ulW/fU891OAg7NCTa
7OJ7gZ53x4FVt5w7b7e/p5734uDXzFeatxe8F+j5dxyUq67R/Tb4vfDvfKw+
HDx9LPJz/vuOet6XA4VfGpE6xe+Ef+dl9eNgctiBPtop76jn/TloGzXs1NLN
77DPOWh/uSKucv47gZ6Xx8Gc+3NvXTJ4h33Ogd+mvF25f98K9Pw8Dm6HmB7k
XrwV/p2vpc+BisunVecuvMU+J/cvNPz89pC3wr/ztgw4MDB58eXkkrfY52R8
OL8Ufo18i33OwexUn1vHVN8K9Lw9DsIX6m/x+/gG+5wDbkj/40euvxHo+Xsc
xHobnf125I3w73wuQw7UPj+GA2veYJ9zUHxZrLjG/I3w7/xNIw7+umbs2tnz
DfY5+XqfNVeWNb8W/p3HOZqDeQHmE9c/fS3Q8/o4eHyx6PyslNfY5xx83Ko2
a1nIa4Ge38eB3rD8G2lLXwv/zus04SBv7q6Tpiavsc85MC5fvq8b+1r4d36n
KQdnzNQHKn99hX3OwZFexRLLB6+wz8n9yEqovnXmlUDP++PgQHqbjd/WV9jn
HMRPaKh3cngl0PP/OHjWZ+yyfSavhH/nfU7mwDRHNL2Oe4V9zsFJPZs5uxte
Cv/O/ySr479jPTXsn7zEPuegb4yTudv5l8K/80AtyPVuFDae3/NSoOcFctD9
+TlX/ZUvsc85MKsuTn5j/lKg5wdysE9na82dfi+Ff+eFWnHQGhVcWPn3BfY5
ub4t+uoTSl8I/84PncHBolkeZg9vvMA+56DPYkFy4MQL6vksDrxP9huxM+gF
9Xw2mY829rLMWPwC+5yDsyvu/WHHvaCez+FgRP3VrhTNF9jnHLzqxnf6/SrB
Pudgv8ruMz6vSqjn88h899fsZPy1EuxzDqZk14YrR5dQz205qPydb3ZqQwn1
3I6DsvOHYOWSEuxzDiZ2bbZzGl9CPV9Ent9LtnoHe5YI/84rXczBFt25znXt
xdjnHOSeNLy5sayYem7PQdP60VXjc4uxzzkYu0jz6NCEYur5UjJel2p4z95Z
TD13JPOHY+WoGLdi7HMOPmhfO9x7RjH1fDkHzhvNTJ8MLcY+5+BH/vGKC5Ji
7HMOAiv8LbJ/FFHPV5A/H6wUt5QUYZ9z8On4ltZl14uo567k+42Znf3zZBH1
fCUH7n2fqtzcWoR9zoFr6++oiy5F1PNVHKQFTtJ7alWEfc6B0rUNLjrDirDP
yfgL6BCHy4qo5+4cnF8e/t6kpRD7nAOfBf57Vd8WUs89OXDKsipQkhdSz704
YOKHLh+WWIh9zkHm/PN/t+wrpJ57k6+3THBtX1uIfc5Bg0rh7ES7QuxzDqL3
ZPutH19IPfcj32/VzTC/foXY5xxoPghdE61SSD1fx8G9tSGrnr5+Tj0P4OC4
WtFyedJz7HPijV6tsYL/c+p5IAcP7baviZzyHPucgyGX9AOCJc+xzzlwCTR+
fen9M+r5Rg5iHpYyxheeYZ+T8bFAK0F94zPq+SYOhknT1UbMeEY938xB5Gfj
R7Faz7DPObDfLHVbXvOUer6Vg+u1zk6e159in3Ow06PvxPy9T7HPOVg1omub
55Kn1PMdHGj0CMlYNuQp9jkHtjOr7U79eUI930U8WT22Ue/JE+r5bg6qPoxm
Wk8/wT7nwOKr+3gN3yfU870cPHLU/RVs8QT7nIM4B6fCof89wT7nYKVZja1e
7WPq+X4O6q1N1VfefIx9zkHJ5YPbvh5+TD0/SO7f0DcWt1weU88PEc+b738q
NnmMfU7WIydv1YwUPaaeH+Hg6svi6uKPBdjnHGSverP25pUC7HMy3zTZSL6E
FlDPwzmwq/BetNSpAPucvB6r3u9Z4wLqeQR53rMbRohFBdTzSA7uTDGqmFn+
CPucjLdxJQcKrj+inkcT/8025R46/Aj7nPintoE75vYI+5yDwvW3e76b+Ih6
fpKDBfbt3i4aj7DPOZBtDDg77OtD6nkM8Wxzf3vjew+p56fJv/90st+2mIfY
5/+f7wYeU1v/kHoex8GA+KQ5RXMeYp8T/28mfnkz6CH2OXl9F+Yq9uv2kHp+
hoPvO9aNSXz7APucg+buITpuWQ+o50kcvInZPX/loQfU82QOntsaboxf/QD7
nKyXPuYb6lg8oJ6ncHAhcQz7rPcD7HPiS+afXHnrfexzsl55afq+rvg+9TyV
gxMRyUq26fexzznoOSXsXXPofer5RQ482ioVCt3uU8/TOQi527t3tfl97HMO
vMLmPTHue596nsGBeN6Qa/I/+djnHGzo+Lxl++t86nkm8ffKgofBV/Kp51kc
hBa8N7sYlo99zsHGMu9NWj751POrHKz9Gm6UY51PPb/GgaOfo0L40Hzscw6u
BHtHJqjlU8+zOWjM/x1RU30P+5ysF8tunnPNv4d9zsEKk86N/yXdo57f5OC0
TWRmx4572OccvC/52KHtco96LnCw52a+kof5Peq5nMyfvtf9G/rfwz7nwLol
7ee5bveo57fJ86+sPz7q013sc7K+thpYd+32Xer5HQ7We4y91iPhLvX8Lgfj
l7vODgu5i31OXo+/xZJZLnep5/kcLD9QdcDY8i71/D4HdXMqIm0H3sU+J8/n
PJtBCSp3qecPiRdz7n7rX3MH+5zMH/MWnC56eAf7nLy/pqjqzAt3sM+Jf3tP
b7p38A72OVnP2LdKu/vcwT7n4EXpJbsN8+9gn5P1UP2cv1pj72Cfk/7oKs6t
0byDfU688LphU/07D/uczOcxbSv4sjzsczJfz/2T6n07D/ucrC9eJVa2JuZh
n5Pr4TgvN31vHvY5eT29i36Ge+ZRz1+Tf3/Ra3KSTR72OXle4cO8ijF52Ofk
ftUsqLLWzsM+J+O9zP9KZcdt7HMOZj2x3nC2/Db2OQdRnHtNxP3b2Ofk9XK5
8vTU29jnHEzbcO1689Hb2Odk/tkz6JBr4G3sc+K9+8I/f5fexj7nYPqm1ht3
zG9jn5P546ThgcsGt7HPyfXbEGpQILmNfU7GZ6HKSe3aXOxzDuTeiv4NV3Kx
z4mvPy/Yau/IxT4n833h+uxwm1zsc/I82ab1X94nl37e/oWDfmvc1YPr5djn
HARMO95YlSOnn7fXk+dTu3lJwj45/bz9K1mf31S4nbpYjn1O1lPe2ueUDeT0
8/bvpO8OLTqW+kvAPif+Wycrx98XsM85+Op9bVt5lEA/b28kPSJRCvVZLWCf
k/E8ryB5pqlAP29vJp4bM44+6gL9vL2F+G8bM/rTu1vY5xzknGrLOJV2i37e
/ovcD0Nfp4Stt7DPOfimKX3wY94t7HPy/A2I8QvVu0U/b/9N5tOUhC8ev25i
nxNPl7rciHh0k37e3s7Bg75lPt1P36Sft3dwcPFlQVSu703sc+LXhNO3cqfe
pJ+3d3Lw+uYWn+46N7HPeZgx03rysW83sM95ODkhNtvtzg36ebsiD43DBO8t
0Tewz3l4X5zc+NbrBv28XZkHoa57SbDFDfp5uwoPFxlIdtK+gX3Og80F5/a9
33Po5+2qPNg9HuTefC8H+5yH0t6dOxJO5WCf86D8sLMszD+Hft7eg4exK77K
7s3MwT7nYeGLsZfG6ebQz9vFPAxY2GD7tS2bft4u4cFg7vvw8sJs7HMedi9w
UtU6n00/b5fx8LznvpkHQ7Kxz3kYulq1GRyysc958O0xJnbsmGz6eTvHw+m3
StWrxNnY5zy4pGisel11nX7erkG+nnnCjd251+nn7f/xcM1793a/E9exz3k4
8HXCwpPrrtPP27V4iPYve9U15zr2OQ9JWf2SEgZfxz7nQdV1geM2pev08/ae
PCiarYk7/uEa9jkPaZ3lkm851+jn7b15MDxcPmNz5DX6eXsfHt5V9W2a5ncN
+5yHSKMvqTPnXKOft/cjr6dEX2fvkGvY5zzYbrEp+6tyDfucB5Nx62MuVlzF
/XMevgWOb4/MvYp9zkPGqKLYazFXcf+chx1NiiNkwVdx/5yH7Q361nGLr2Kf
85A7QDdxlfFV3D/n4barx9uV/FXscx7CQ1SiTzRewT7nYbzzzl3KhVdw/5yH
jv8UZienX8E+52F0D4OITYeu4P45DxGag3vs9bqC++c8lJ27vfjB7CvY5+T6
VBsPnjjsCu6f8zCxcIFBVY8r2Oc8HPfwU7hTl4V9Tv6+0s21uCAL9895+HEj
7M9/qVnY52S8NbwJOHggC/fPeRg4KHG7sVcW7p/zkPn+3RNmThb2OQ+Dj3xV
62uYhfvnPKxqzv/sKMvCPufhTd+XzNMfmdjnPMTKVSd7F2fi/jkZnzML+sCV
TOxzHuaPUXWxiMrE/XMeLAcNEgKCMnH/nAc/E1HFK4dM7HMeUntr7lozKRP3
z3k46KO7eEj/TOxzMr4+hMh0lDKxz3kI9lJxGVd9GffPeTh1uUlp16PL2Oc8
NGiopXamXcb9cx62yDZJUo5exv1zHp55tpZvDriMfc7DqNDYj9uWXMb9cx7y
YrvLL028jH3Ow4Wu8cZi3cvY5zy8XXHtb4TKZdw/J/PHQK/CmXUZ2Oc8mEcL
q4Y+z8D9cx40rbYGm1zJwD7noQSa8teeyMA+5yFhzVOlwq0ZuH/Og/at0Q2O
KzOwz3l4kJRlqTErA/uch/NWNsLPkRm4f86DUaGftoJmBvY5uT+RNXpebZdw
/5wHx9LRzwbnX8L9cx7aP+uljgu/hH3OQ8rjbybHnS7h/jkP3RSjv88ccQn7
nMwfHa021u3p2Oc8MJU5b2MfpeP+OXn+piwUmR9Pxz7n4eUVxm306nTcP+eh
IqNrtb9JOvY5ef4GKUR1656OfU7mbyu5X+nLi7h/Tq7HxPNbVc5exD7n4ciX
dtgUeBH3z8n8k3Jt0qTpF3H/nMwn3eP+zNK+iH3OQ9/jkzsTv6Th/jkPK9LK
n0+/mYZ9zsOtvlGtxofSsM95+NB3aOdapzTcPyfXr33o2oZRadjnZLz9qHyW
o5yGfU6e95+O6U9ep+L+OQ9bw+2jDVJTsc/J9UpbrFmwNRX3z4kfLoezs2xT
sc956PXxq+jzoFTscx6CRuvEObRfwP1zHjRG+ihoFV7APuehwLLrjnbyBdw/
50HP8VCAU/AF3D8n84n8SEqdzQXscx7WNI74nqN/AffPeZCdmvL+Sft57HMe
RB6zFfWKz2OfEw/bd7fePHce98/J+80vtInedh77nAelruz4K4vO4/45D3+P
BG7nDc/j/jkPfzrqdmepnMc+56F+SfyMiLJzuH/Ow33jh85Xr57DPuch8LjZ
as3D57DPic/fAn5eW3UO98/J91c4kRw15Rz2OQ/SX57cVe1zuH/Ow8cpC1+z
TSm4f87DobhlR9Mep2Cfk/m8v+G7XckpuH9OvNWW2Z7cloJ9zkO/gTWRX+1T
sM+JdyPNpm4am4L758TP9YM7pslSsM95EO9eu8y67izun5PrN9tJ7XD+Wdw/
5+GJ1rfTPRLOYp/zoJUam5u3+Szun/OQM/mYLGvJWexzcr2PbTf6MPYs9jm5
XwqZ+RbsWdw/5yFst+q6T9+Ssc/J/X7ZUnqtIBn3z3l46Lv9XH5KMu6fk/k3
22KTeHcy9jl5Hru5te93Scb9cx7M0uOfAyRjn5P5ccbkuBF9k7HPeRh5SoOb
35GE++c83H28t/DCuyTsc/J+N+3baZaThPvnZD6tCH/RFZ2E++fkerVcXPsn
MAn7nLyfLR6/hyxKwv1zHhRmVAw4bJyEfU7mhynXIwf9l4R9zsO+41xnU0si
7p8TP1oS1ZpfJGKfk+9/MN5l0NVE3D/n4ZH9nZyDkYm4f078tJx+Sz8wEfuc
hyyrH9qNixJx/5yM3/Pdtn0fl4h9TtYHepNi++gkYp/zcEyzftDWP2dw/5yH
y9nPH8lKz2Cf8xA/e6RpsXAG9895KLJ5opcfdwb3z3m4l1M9uTbkDPY5Wb8M
mTBxwsozuH9O5rsBis8FqzPY52S9OLXhgs+QM9jnPLTtNto1T3wG98/Jn/3W
ypwbErDPeZjrcl8htjgB98/J3+eWMD2uJeD+OQ+LzJObEk8kYJ+T6zMsb5nn
lgTcP+fBNFJP3XlFAvY5Ga9nJ6WFTEvAPievv7yl8/mQBNw/56Fq5ZmcWdIE
7HMevEZzkY1N8bh/TvwL2jHr3ut43D8nX+/dmWN3bsVjn5PrfePY0K8J8bh/
zsOYHVWPYG889jkPaj+jh9/2isc+J+M3SEfqYRuP++fk+rpaDZ1sGo99zsOL
+WsmTewbj/vnPAT4GCuvVI7H/XMe1sfEbfB4GYd9zsMrn1BLpzNxuH9O/r2S
dm2yTxz2OQ+r86UVkybFYZ/z0HRE6dIgURz1/DEP7o7Lnjq9jcU+5+HqD9tb
tSmx1POnZHxGfGm/HRiLfU6u791mce20WOxz8nxXy/yW/RdLPS8k84ck5UL/
qtPY52S+TqqfOOrqaexz8mezN6mHd5+mnpeQ9aqp4WbTRaexz4kPSQFjDA1O
U89f8WBf82uxT1sM7p+T5/nwXd/2RzHY5+R50UpVKT4VQz1/S+7f5clxTWtj
sM/J+p95ft8RYrDPeVhg4tmd4WOo56Xk/cLHWlH1Kexz0hsTsn7b5Jyinn8g
83fzkPz3B09hn/Pw+9GUN+nOp7DPefh54Pzth2NPUc/Lyf2aVSIeon4K+5ys
N8Z8nP287CT1vJLcP98kyc3Mk9Tzz6RnuqVX1O89iX1O5rNT4x1XLDtJPa/m
YW+4ibjXmJPY5zwkZ0zdra1+EvucrF/1shzsP57APifzvfO2/mVXT2Cf83BH
tMAz8eAJ3D8n17t6b2Gq6wnscx4mX+9d/dPsBPY58ddUbhHCncA+52FOj7wt
c+qOY5/z0BKnO9LhznHscx5eG+9sOHvyOPY5Ge/5hkvGrDuOfU58amOVumYf
xz4n/hnI96vrH8c+J8+79er9tp3R2Ofk/narPP32dTT2OQ/Gm1NWxF6Oxj7n
YdqRAv/4A9HY5zycO9vN56NbNPY5D9sen2pxgGjsc7IeP7v/DNcrGvfPyXpl
12Lt7r+isM95qHQy+DW2KAr7nIdhldmlsWlR2Ofkem9wXWu5Lwr7XAP852jO
GrAyCvtcA5LdF/83AaKwzzWgIcvC/1DvKOxzDchWCVXW+R2J++casH6ij2/Z
y0jcP9cAq9lPHd5lRmKfa8BvG4m77Ggk7p9rwNmUoeab10Zin2uAVPVyaP/Z
kdjnGlAYdvNL++BI3D/XgIyfzWpS1Ujscw0YsTvsyKKqCNw/1wDPBUsGvbwb
gfvnGjBoyfHA0DMR2Oca8GfX8KHrQiJw/1wDZD821oc5R2Cfa0BOk7db1ZQI
7HMNGDZnh+XafhG4f64B4daZo4Z0HcM+14DLjTtLtT8ew/1zDRiordg4IfcY
7p9rQF78rd7hccewzzWg6NQDSa/tx3D/XAPSAm74v3I+hn2uAQb9L/25a34M
+5y8/lnmCysHHMP9cw1w2HNo9FjlY9jn5PWEGFleqwrH/XMNiBpjZer+IBz3
zzVAUcP9rvX5cOxzDeiaeznK+UA47p9rwPz2rJVJa8OxzzXglu2OT1rzwrHP
NSCs7pxwY3Q47p9rQO03w4yD/4Vjn2uAh32k16G2MNw/14Bx416l3Hofhvvn
5PqUuWr1zA3DPteAMYaD/ZLPhOH+uQYovdzpuXxPGPa5Bhw6MEeY6hGGfU6+
vkNRnyVzw3D/nIy/sudTj48Owz4nf96/pU5ZKwz3z8nrbQl5cLr9KO6fa0Ck
RmuEy6ej2OcaYHRsjdgu/yjun2sAz5bUeF84in1Oxqt/YvnVI0exzzXg9ZBr
VwzWH8X9cw04sHdR73sOR7HPNeC+yuQX++Eo7p//j6U7D6eqawM4TKiUijp7
FGUqDURJpV49UioaSWgiRGlCGmmgSKk0KUpFUmkiStGWktKgFE2ICFESMpQG
vvVZz5/v1dtxztl7r2fd+7evyMj+50ik/6CD2M9lcLP9q94xlYPoc/L964X6
3qgKx34uA/3/ZAPDk8PR5zKoXDDo5Z3t4ehzGcRmm3eMmxmO/ZwcnxNJQ5XV
w9HnMrgUHPNS/8sB7OcyWL5MwTvy1gHs5+T8UDwV6hByAH0ug9O57SeW2R/A
fi6Dxi0h+lm6B9DnMlAuXpSyqnk/+lwG8tv97rpn78d+LoPkraHPE47uR5/L
wMdIfdn4Zfuxn8vg3w+/HoLpfuznMvjx+azlpG770ecyGHd7/fHU9/uwn8vA
3XXH/vWX9qHPZZD7m722LWAf+lwGWptnBr2atQ/7uQxWBbceWa21D30uA37K
2dW2zWHYz8nnG3bqxPacsIzO39c5Swaeud/PN58IQ5/LYGqi44Dra8Kwn8tg
oJ79oRuTwtDn5PzVYsPa2TD0Ofk+1HadPFC7F/u5DGakTbB1v7cXfU5+ft/D
E7dH7MV+TtYXvT3NpV57sZ+T9a3pfZedsBd9LgNuzpe/Xuxe7OcyWP301fpj
3/agz2Vw4IijvNKDPehzGexybxyVGrUH+zk531ZIZxO896DPZXDZILiidOoe
7Of/Px/u77MfsCej8/eFOpPzK+jg6F4/Q9HnMrBckrZeKS8U+zn5c99LVf9d
CEWfy6Cv/ibN1O2h2M9lENVQnLbaMRT7OTle40fZuhuHos9lELd2W1BUj1Ds
5zIY+dn5s0rl7ozO3zfqKYOe1aJ4N2M3+lwGCecPp185vhv7OVl/p0xf9t5n
N/pcBhNeLrkNM3ajz2UQMOWgbdWg3djPZdDjuGnBQ/nd6HNy/l2fUlT+IQT7
uQxSgmy6j7sdktH5+0rXknmhsLb96ZEQ9LkMZluuXXJ8bQj2cxks8Tn79JRN
CPqcfJ91zVUlg0Own8vgqX2NnYNiCPZzGbQfO3xbuTwYfS6Drx3Rt5szgrGf
yyDVzrKNOxmc0fn7TjfKwKLMduC6TcHocxlMOTrktdL8YOznMvjC3ryTNyoY
fS6DTZ98tr1UC8Z+To7HEq/sbg27sJ+T7//PaNP1L3ahz2WwyO5XAH91F/Zz
cj1PcZnUGLYLfU7WM/ULRh1eu9DnMjhzLvyHhfUu7OcyaHVZNiptyC70uQwW
xv457a68C/u5DBKvXSm3/LIT+7kMhv9wvDj/yU70uQxKNTxiohN2Yj8n83/+
3Y3M3p0Znb9vNZTMb+e8D/e8dqLPZbDlyZ5tp212Yj+XwY7+LirXhu9En5PP
q2JlWt9rJ/ZzGbjEJ15ZWh+E/Zxcn0EHByq9CkKfk/f/d4FlYXIQ9nMZTHTv
eFRyNAh9LoOxI2sX990YhD6XQcyk7nc2OAVhP5eBt4p0qMeEIPS5DIYWf454
rhmE/VwGIcoV/pnyQdjPyfpvvuvXx8pA9Dm53i6x9w0fB2I/l4GS1ZKwy5cD
0ecyWKp2rNf88ED0Obne5q9tN1gXiP1cBkVfVJlRDoHocxlEe7PKy8YHYj+X
gePZ8MMPBgRiPyff98GOFbMUA9HnMrj6feE0pS87sJ/L4O58lerq5zvQ5zJ4
fuxLR0vyDvS5DHJ+TZg5InIH9nNy/oRn7jmydQf6XAYOQVHe2m47sJ/LQGfR
0oziaTuwn8tgn5P68EzDHehzGWxLG7s5V7YD+7kMzqkbPujauh19TvZzGh2T
c7K2o89l4P9+RlNh+Hbs5+R8sp5nbb54O/pcBuNv6uU0Dd2O/ZysD7Pjqtt+
bcN+LoOghu1D5+RsQ5+T4/Povz6tEduwn8ugl5IBW+u+DX0uA7vTXvcMTbah
z8nx+lUafk9hG/ZzGdQmTOgWU7AVfU72HyM7EnLjtmI/l8Gz9BV/p/htxX4u
g08FwTt7TtmKPpeB+Tjth/3ZrdjPZVB25NXUzdUB6HPy3/Dl8MC0APS5DF7w
Owz7hgVgP5eBYLY6bubiAPS5DOa/tvLPHxGA/Zzsb1tcIKZLAPZzGcxxyt2a
+sYffU72p//ZZ8oS/LGfy+DaiKBD6QH+6HOy//tyOPDCHH/0OVkfBmzXKNb1
x34ug8XuLU3z2ragz2Wwos3pqOzFFuznMth5/eEBIW4L9nMZ2L5Q9HPbtAV9
LoODHyPeNM7cgv1cBunxF6dk62xBn8sgsrW/Q1HbZvQ5ud5iA0+NerkZ+zlZ
Px36Xc07vxl9LoOTx+6I17Zuxn5O1ufwPgEv5m2m8/wFOT+42Z5Gwzejz2Wg
fdRtXYHCZuznZD35VjrmVvEm9DlZL7f8nlGcsgl9LoON/yJsJu7bhP2cfL5D
ps8/uW9Cn5P3f05p1cP/NmE/l8H7+rysz+wm7OfEO96Kq60aNqLPZXDBI6Vr
5ZON2M/J+TNr//DMuI3oc7IeVpT7v9u6EX1Ork+NM4eHO27Efk7OR9M5fe6O
3Ig+J693uf+hsF4bsZ+T/ZJlzq2jNRvoPP8oA1Xmqk7hgw3ocxl0PZy93vHM
BuznMsjYHz27r/8G9LkMAm0W2nV12ID9XAYqezN0TEZtwH5O9pdHGPeTfTag
z8mfz7S+Pf7beuznZD869W227Ml6Os+ryfX49pHhoPPr0efEO5p3Tq7duR6f
byfXu3HF9QaX9ehzcv5rd3AJ5uvR5zI4qr1kfWT/9fh8O/FWRInP3d9+6HMZ
NI+quSkW+uHz7eR601n/9cotPzrP62XwWeyW5nfMD31O5mfA5Wc+6/3w+XYy
X7a25cbN80Ofk/22pdryHiZ++Hy7DL73Pjktvp8fPt9O9n8LHol+TevQ52S/
2HV62IaCdfh8O/HqjiVTr6Sso/P8Jzmfvj/6Kzu6Dn0ug+n2j5yS/Nbh8+3E
n091em2zX4c+J34+o/9oq+k69LkMXh86Y5LIrcPn28n19ruge982X/S5DG7J
HWqKL/LF59vJ/it34HkvyRd9zkD+HZt859O+6HMGdh1zGBq8wxefb2fAPKfr
0iJXX/Q5A3KHjw9xnuKLPmfg0awHY/rp+6LPGegTlzGxtYcv+pyB0rujWrt9
90GfM3Av0kZ12isfOs+7M9DXIM4y9YYP+pwBo4zZVraRPuhzBu73KXmhHuCD
PmfgcsqMo31dfNDnDKhPYmaZTvZBnzPwMk7rRoi+D/qcgRHzX25T6OWDPmfg
wPUfHlcavdHnDDQb5+oFvvVGnzMwJFNtfeAdb/Q5+fw/a3pfjfFGnzMwZkv1
VYUQb/Q5A6Gj+/YKXumNPiffX/KHaqO53uhzBmLc9X93HeONPmfg3S9LuW4a
3hn097czMPHC11QjBW/0OQN2yrtTuxWsRZ8zEHbpvr1czFr0OQNzHmzLsV69
Fn3OQEdEWOhns7XocwZ8snezBd3Xos8Z+Pavor7PuzXocwb8EsuORMevQZ8z
YHBrX9AmvzXocwZ6itkT4izXYD8nr5dmOLl/vzXocwZUek1Ur/i0Gvs5A+dK
jab8TF6N/ZyBVKXuVo47V6PPGZiqH35Wad5q7OcMrPWfX9auuxp9Ts6P4ORg
y9ZV6HMG1n9OFwpyVmE/ZyBLnK57NWoV+pwB/6k/DV6tXIX9nAENpQH3zM1X
YT9nwGTYe/cW1VXoc3I+xPw831yxEvs5A3eH9+474dZK9DkDeVM9Rz7buxJ9
zsCvxm4RsUtWYj9nYN2eqzl3R65EnzMQG5vrqN1tJfZzBtpKw989K/bCfs7A
yldvC9KTvNDnDEgFJqXfg72wnzNw6mv9bs+FXuhzBg7Hd7jqGnuhzxnYoaDS
Ra+bF/ZzBgY7rPq1vGQF+pwBD4NBRfUpK7CfMzBlzLfxaXtXYD9nIHOkRkr2
0hXocwY2vs96ozZuBfZzBoY9PmgWo7oCfc5AxaaKTWtrlqPPGYgYmqm//d5y
7OcM3Hn/4tOLyOXocwZcDd2IcZZjP2fg41af4uHWy7GfMzD+1uFZZjrL0ecM
jHbrMjrkryf2cwZ+nDo1VPWtJ/qcgaX9Pj17l+iJPmegvP3bzQ97PLGfk+tl
6JYQTXdP9DkDtY2fiqPNPbGfk+NhqWHvIHhiP2eg28X0QzObPdDnDDywqjbe
nueB/ZyBS/XL39Ze8kCfM6Cjc3rgkRAP9DkDezW3Jvu5emA/Z2BZzWHDg+Ye
6HPy+ku6jK0SPbCfM3Bs8k7fdT+XYT9noNhxaZDZ62Xo8/9/fn8Vs+vLsJ8z
MNdmUqrPgWXocwacDG7rla9chj5nQNd3rXzo9GXYz8l6UL2nYdngZehzBnoX
3jqxRWkZ9nNyvRqOufiwwh37OQPDd+Xft8pyR58zMH922cF/Me7Yzxn48ssi
88t2d/Q5Ob/l3H72cHZHn5P1bsDYShdzd+znDDxeaW5cq+GOPmfg/LYtexP+
uWE/Z8D+xMbokyVu2M/J+8u3kt3PcEOfMzDNZNsZ4bQb9nMGlFvGfDu3zQ19
Tta3KLUEV2c39DmZD4OGBduCG/Zzsr7NGmTkp+WGPmdg31m9BTld3LCfM+B1
/1mKTaUr9nMGWveZfZd75Io+Z6ByUd87ny+4Yj9noJeJT+7fPa7oc7LetDa+
nrTKFX3OQEvs5d23Z7liPyefP8QocrGxK/qcXH+B+9ONZa7YzxloN50eZ/Jz
KfZzMv/munXzKFqKPmdgiWQX/TBjKfZzcv5VK/N2sUvR5wy8UPhm1Dt4Kfqc
gcgpb0+1Ll+K/ZyBn/oiqzJzKfqcrDcpW+fOMl6K/Zycjxlm3TOYpehzBgSj
9h8Ov13Q5wxoOlQ/1fzogv2czC/t3dPVsl3Q52T++nzUH5Hggj5nIH6Jq86m
Ay7Yz8nn39fYVLvOBX1O1n+fEvu9Ti7Yz8n1GlepaDfRBfs5OV6GozKm6Lmg
zxmoKV063rWnC/ZzBmYPrt00p8IZfU7Wq8EZfwyTnNHnDNy4X7/Feasz9nMy
H9le68qtndHnDAxQ9V16g3fGfk7mU7+Z2e8+L0Gfk/XocrRoc3MJ+pyBQ2BY
2WvXEuznZD3OiY4dYLcEfc7AgoDZr7drL0GfM9A1clO7wY/F2M/JfFCRxQ3J
Wow+J9ebxecpvocXYz8n+4m8LSu7uS1GnzNw0UonqmbUYvQ5A261LfMYpcXY
zxko2Jart//tIvQ5+b66WB6ZfXER+pwBpeBUvUVbFmE/Z6Dks6VH8oxF6HMy
7y4/Kp07YBH2c7LeZL8TzH4sRJ8zoOeRe9br4UL0OQPJBTeUKiIXYj8n82Ls
wryzqxaiz8n5tXnS/gRYiP2cga394p+3yhZiP2dA9m3dgL1fFqDPyTwwse/r
dncB9nNyfljGmQYeWYA+ZyB7/UqNyuUL0Odkv6ay2jHMfAH2cwYcZPyWDbIF
6HMyT6bsY+K/OqHPGfj87fhd9r4T9nOyfylIVX523Al9zsB1fbV999c4YT8n
x3flluK2KU7oc7IfXeB9YJ2GE/qcXF+fhAmGLY7Yz8n63tsqYMhzR/Q5A/3b
vKrd4x2xnzOw+ME5tmyrI/Zzst8KvRF3Yr4j+pzsJ+079I+OcMR+zgCrs98i
t7sj+px8fy+77Zn0yQF9Tj6PZvrJ1jsO2M/Jep90gK2JcECfM7Cta5/jrLcD
9nOy/ge73gm0dsB+TubbupnaQ/Qc0OdkvexitFJFzgH7OVnv5yqZDiuejz4n
n8/PVSc4dT76nIHTgetfC4fnYz8n+7/jirU1q+ejz8n5XLtK+cf0+djPGVjx
JjbfZNB87OcMuFcM+5rUZT76nOzPqwY3L/toj/2cAYUuVhF2kj36nFyPTx/7
bo6yR58z8GnWrpHvNthjP2cgY3TJllXz7NHnDKgV5PwYO9Ie+zk5HyxzLCao
2mM/J8cj+FufDd/noc8Z2HP8jdLn3HnYzxm4EHElN+zyPPQ52U+9G9Tbc+88
9Dm5Xvrt8tu4Yh72cwbqAvZfkqbNQ5+T/Wnd0YWm+vOwn5P1Q8FvVGW3edjP
GTg6K6z0YbUd+pyBNT73lYtz7LCfM2A5O8hV56Id+pyBuFF3j50OtUOfk/1u
R828GSvssJ+T79e+zWa4tR36nIF+jz2HmQ+zw35O5lkPw7hAFTvs52S/OOCR
W2udLfqcAc8DQzSj82yxnzPAHX250/e6LfqcnD9O1602H7FFn5PzZfBEIWm9
LfZzBqLOrrjGOtqiz8n50n4y7YqZLfZz4pfx0ncfDVvs5wycdB7axUPOFn1O
zvcbmRdDK+ZiPye+6fLieOGjuehz8n4LNIMdL81FnxMvJv4YpHRgLvZz8nkX
y5l89JmLPmfAV9/P7bP9XOzn5HrWrl8lms3Ffk6+D8+Q7v6ac9Hn5Hpxz/re
TWEu9nMGijRPv79XPQd9zoB3QMj2+Nw56HNy/u5zOnXz+hzs5wxczV/2reHY
HPQ5A+mHVwx2CJiD/ZzsVzQOK9csnYP9nIHpGv6z4qbOQZ+T9bjaIDnUYA72
cwaY3IGNx/vNQZ8zcDZn1cHYptnocwaePd/8Zdm92djPGbD5W7Q8YP9s9Dk5
P0e821u5YDb2c3K+bA7NPaU/G33OwrxXRZcvtM5Cn7NQkbn3gvzDWdjPWQju
pzvx8pFZ6HMWGg/JNcW5zkKfs3A00WpyrfEsfL6dhXirmhs75Gehz1mYPSc2
x+3VTHy+nYUJZ1s7jsTOxH7OwoVLJp9UfWeiz1loMV7TVDhpJj7fzsIXdf+0
7/1mos9Z+DP0Z/qsqhnocxYO58D2ttQZ+Hw7C1Y5Gw98D52BPmfB3DTAx2Dh
DHy+nYVNOnXXbxrMQJ+zoLd2cFGI3Az0OQsPIievjymwwefbWVh+WOjT5YIN
+pyFLYdHm1zeYoM+ZyHka5nPyVk2+Hw7C49K1Ofna9ugz1k4tPnU2tk/rfH5
dhYkn/yZfXOtsZ+Tz/+neIcYa40+Z2H6tQNRnhus8fl2cjyW+gxps7FGn7MQ
oyZlvdCyRp+zUHdv/q/qn9Px+Xby587vF09+MR19zgKTEry74tx0fL6dhV7m
c3o89J+OPmdh5vA3/jW209Hn5PNPXOQ7c+h09DkLR+6+3dUkPx19zsJd11Lr
osJp6HMWFs68sUg+eRr6nIXTvybaLd87DX3OQoBh78e93aahz1mQ65ht3zx+
GvqcBbvbhRE8Mw19zsLAT1p6/t+nos/J5x8LZ9QfT0Wfs9Dn8reYttip2M9Z
CHXcliMLmIo+Z6H9yNekVfOnos9ZqKl48EfOeCr6nIXWbuOmvuo5FX3OgvCv
36iSz1bocxaKlNKcdbOs0OcsrE/WW3P+lBX6nIVtX+s7XDdboc9ZeN82+ZaT
vRX6nIWD0TWme42t0Ofk9XqbaDf3skKfs/CmP6Nx/OsU9DkL+aN65frmTEGf
s/B8g9HrkHNT0Ofk/3+lW5wfOAV9zkKsmtbu+c5TsJ+T499Wu03tvynYz1l4
5ly8QkF9CvqcHC/LgvphbZOxn7MwpW5y2t53k9HnLGxWNlw7IHUy+pyFM4+5
O1+OTsZ+zsKJDmbql3WT0ecsqE9/lKFhNxn7OQuW+rOfhoycjP2cBRVDZ163
72T0OQtXNYfPa2m0xH7Owkbed+jvV5bocxYyJd9pI5Mt0efk9RY0Lzx12BL7
OVk/OIt+49dZos9ZODZgkEbPeZbYz1n49PKHfq/RltjPWXCt3fgZWEv0Obne
7nftev7nJOzn5Od7eY+dUDgJfc6CTrPiCIU7k9Dn5PUjD5/8HT0J+zlZz5rc
jbS3T0Kfs3Bx3OSYzUsnYT9nYdJav9NykydhPyfnQ9yN0tRBk9DnLMwaZs5E
K0/Cfk7eX9GD1sRvFuhz8vcn+4z9kWeBPifn788v4a4pFtjPWWDvT0uRO26B
PmehslrTKXeLBfZzFkauWzf24RIL7OcsTF6V1b12kgX6nIVc7b+B/w22wH7O
Aue7a5HU0wJ9zsL17iPnejYA+pyF/xJnCuZvAPs5CysOH1oD6YA+ZyFtn37P
NWcA+zkLx32uJjzaBdjPyfFfMFTJ2gvQ5yyk/uAKf84G7OdkXjxZVJ43GtDn
LHw8PaPolTqgz8l6f+PCjn/ygP2chZ5WJjrxLyeiz8l6O2dDROypidjPWVjT
zr+u95qI/ZwFxeVNC8PHTkSfk/Wn+dql7V0nYj9noX/3R+b3Xpujz1l4mBp0
fE6cOfqcBeX1/0yMfM2xn7Ogm6ceucTCHH1O5otm+KRiVXPs5yyctSxIjS/7
D/s5+b6XGmzKSPoPfc7Cz5OXemgH/of9nKzvBZpN+XP/Q5+T+eOlcytP+z/0
OQsHlNgSrnkC9nMWBszjvl16OAF9Tr6/18qrQo9PwH7OwuLTB6sSV0zIkO/0
OQvDDXt/GjhhAvqchTkj42qLek/Afs7CCCeD/SXl49HnLFzTsbLVvzkefU6+
31SLnPTQ8djPWUhINNh8dNF49DlZ//7ltdwwGo/9nJzvN+OfqSuNx35O5l9j
+Z7HhWboczJ/ElbdS79mhv2chcTw8o7GnWboc7I+th4oXO1khj4n7/+q30eD
EWbYz1lYVjHpnLGSGfqchV+qTnc2FY/Dfs6CV1H27S7J4zIud/qcBYs/YJwX
Og59TtbPESbpJc7jsJ+zoK+V9MVgzDj0OQumdt7zM3uPQ5+zYMwUHj/0eSz2
c7I++rROOXd3LPqcXB/a/m2tx8ZiP2fh3K5Mmz1rx9L77ZFk/T947+2CaWPR
52S9fKk5eqXWWOznZD121OiS/nsM+pwFhccxhVavx6DPWegy0dBR7doY7Odk
Prt+FYXQMehzFk45RWYudh2D/ZzMr1eRlaUTxmTYd/qcBbX2Gv1obgz6nIXA
s1rDI36YYj8n5xOz4cCT56bocxbGT0tpGJtgiv2cfL8F5s2fdpliP2ehVp4d
n+Niij4n62dhrmfVBFPs5+T8N9iv8Z9gmjG00+dkXl9l5F60jEafs9DUejvl
eP5o7Ocs9I1fVBKVOBp9zsL+FZu0X+8bjT5nQXMAM8TKazT2c7K/+PTseP3U
0ehzFj4Peci81BuN/Zy8/7Jb1tUKozM6On3OQvT2mlKTTyboc7I/HKHvf/ue
CfZzFkZ/Knjsc8YEfU72v+sLfFy2mWA/J+tdfuTAXYtNsJ+T9brvgB0fJpig
z1kYHPtl/Ir+JtjPyeu7KsgN/Tsq43Wnz8l6UfRvk+aHUehzFpJsG+yspFHY
z1lw67bRPDZ6FPqcheTZyZ8Nt47Cfk7m39Mpf74vHoX9nKzPYQ7Dys1Hoc/J
8Z4RPkhp4Cjs5yz4RzKnFsiPQp+T/ZHCkYnln0aiz1kImj8iMzJ7JPZzcv0/
Pfh8x/mR6HMWho0p7h8VOhL7OQvOsxKdy71GYj9nYdyrIdOdZo5En7Mw4+mn
fXJGI7GfszAm51vp274jM7Z1+pzsL5nXTcUtxuhz8v7/ntrRp9AY+zkLK+Ue
m/lIxuhzcrz7T30vF2OM/ZyFKMXdfe7uNMZ+zsJcrxXHL3oao8/JvBw/ZfA9
G2Ps5yw4VldtUDQyRp+T6+n8XvP1MmP0OZnXd6pM+7YZYT9nQTVLXSguMUKf
k/WoIet0XpYR9nNy/Xh8Cqy/YIT9nOyH1jUGmO03Qp+T6/HLW+skXyPs5yys
c605P8fRCH1O5l/Elxnq5kboc3K+xPRs66NrhP2cBd/F3zwNexihz1kocRt2
9VvZCOznLNg+aFPMuzoC+zkLgx4q2Cn4j0Cfk/XWvaTfnmkjsJ+T/a9DXbYz
OwJ9TvYPd1ZWhlQaos+Jlx67NP5LNsR+To5XYNzK7EBD9DlZnz3fFxTOMcR+
To7PSO/L/w00xH5OvLP3vF99vQH6nIW3mTuSv2caYD9nYX5obo3ZQQP0OQue
mZrRBS4G6HPyfnXz5942NsB+TtZzra4Ha7oYoM9ZeLLnVInb6+HYz////f+X
NeT8cOznZD6l2zwat2k4+pyFPbbffY9YD8d+zkLVXmVbU43h6HMyX3Umftdq
GIY+J55Qqcu3fzAM+znZz5sN3/fq2DD0Oflv/7zzR72GYT8n82u6a9Jp82HY
z8n5e37wmPq+w9DnZL1p4p8GVw/Ffk7e77PKX0uloehzFlZX1NntPDQUfc7C
65rpq754DMV+zkK2y72CIxOGos9Z0Nr/pH9Q36HYz1nwmL2/KKVmCJ3nchys
V/0Uo585BH3Ogd5FG8WyiCHYzzk4YPU7qnDVEPQ5B8zSJz9lk4egzzkwO21+
45D6EOznHPR7FOoxu0kffc7BtuRt52c+08d+zgFrcVplX5w+9nMOpGk9R/YI
0Eefc/B9/4GknHn62M85eHvnqHa2gT76nIPhiwx0Orrqo885iMlXnrWpbDD2
cw6uOQVMHJE+GH3OgYvcxqM6RwdjP+fAJ2Hv13lrBtN5rsrBw16fP2ZNG4w+
5+Du3Xn9VusMxn7OgelQc1279kHocw4KY88l+xUOQp9z4LhU1/nVjUHYzzko
jfzxdPnBQehzDiZv/HDcbNUg7Ofk74+2Wm41bRD2cw6WDh76MUx3EPqcg/GP
uJge8oOwn3Nw8+HI2VkleuhzDmp0Rx5KTtdDn3Mw38K5Z/FxPeznHKysO+o2
fr0e+pyDtBBzKLDVw37OQXovh2lnjfToPB/IwVZYrnOxtx76nLzfm3s2V37T
xefbOTje6tw0/5ku+pwD97PqZh0Juvh8Owdi6KafH0J18fl2Do49ld7Ue+qi
zzkok7+9fcxUXXy+nQOvJVkxKYN06TzXJ6/34k6lW1dd9DkHIbo9f039rIPP
t3OQZH5qt/MjHfQ5B2ONKuHSeR30OQf8yrevBu/WwefbObLRr6t556mDPucg
wWvw6PRpOvh8OwfLdsh7vBiiQ+e5Mfn7Zf7DZD110OccaO9kTcO+aePz7Rw0
FL80HfVCG33OwfkeQz72TNLG59s5eKmqXi47rI3Pt3OQ0n1g/Uw/bfQ5B7cW
Gkip87Xx+XYOAv+k/Jk1TpvO83EcDI4+s5Ttr40+J9dPvf1ZlQ4tfL6dg9+l
N32NP2mhzznY8IIN3fVQC33Owb03UyOVErTQ5+TnKYQ73dinhT7nIPn0xaCD
3lrocw5CPR49jZqnhT7nwLDwwJe8sVrocw5WbOh/fKSGFvqcg8yu/8Luy2uh
zzmyvzEKDPg8EH3OwZKxQ43cng1En3PQc0Gu7fqkgehzDhwUV8YlRwxEn3Ow
6vKTD6L/QDrPp3Ng91hMv+oyEH3Owd5BHa1eVgPR5+R4jgyebTt8IPqcg3Ib
/R1ufQeizznoGBQTNqFxAPqcA8WgM3cU7w5An3Nw+svTngPCBqDPOfjFr/u1
13EA+pyDqz/utE8dNAB9zsGo4Sej7Zs10eccuHW8nZOSpYk+J+dvkeJJl0Oa
6HMOZslC/yxy0USfk+8z7mDThRGa6HOynhQIShYdGuhzDjZ1+ZI8OE8Dfc6B
jdO+HQvPaKDPOXgc5vSjeK0G9nMO/kSu2n8RNNDnHFwIO//unpoG9nMO9OGK
g25Ff+znHMTpVx3Nv9Effc5BJLuFexbSH/s5BzqK85b3cuqPPifr90dRLWpY
f/Q5B12cTKJXt6tjP+fgRUrW0b2v1NHnHAQciwupP6eO/ZysH6Vr2k9uUsd+
zsHH9ev3hM9QR59zoDzs3s0nA9Wxn5Pvb0/vvtYtIvqcg3cpbwxUn4rocw4u
TpoYpX5GxH7OQaKWftVKPxF9zgHnPSBOzlrEfk6uX/dlywoHiNjPOVhk8PVu
S4uAPudg2ocZlva5AvZzDuqmFYX8PCugzzlQ+Bum+WGzgD7nYLnYLabLXAH7
OZl/tidjvfQF9DkHsU8s0vvJCdjPyXrSKzrw3zse+zkH0YpN4YOTePQ5uR4q
R287FMpjPyfrl05bldlSHn3OQZXv+qU6Zjz6nHwfqSFh1v147OccnOy41JH4
jUOfc/A1WH6B3SMO+zkH4QnTx5jEcNjPyfGtLzex3cKhzzmY2yWn4co8Dvs5
B3mph5Unj+DQ52T96uWvyfXg0OccDDKbm6dXxWI/J/Ps4g5p7T0WfU7meffe
u5tPstjPyfyed+xlykYW+zkH78tmjr9qx6LPOTD26FhRNoLFfs7B4b495Waq
sOhzDnpFLov9UcOgzzkomnj8x8uHDPZzDkb8S4+sPsugzzmICNw6znQHg/2c
zM95/f2lxQz2cw60vrgrbhnPoM/J9ZieErBGYLCfk/XWtSks6qcMfc7Bkdsn
i36/kaHPObhdn6R2+IYM+zm5PlKyipYckaHPOfg7tfaji68M+zkHXRNfPDs+
V4b9nLyfnKjpCsYy9Dn5ftbJK8WpyrCfk/Ur0+LShoZ+6HMO/LtpfN76sh/6
nMz7AcXLbif1w35O9jM7pr3TO9QPfU7Wb++bNQ99+mE/J/sbo5Zpkbb9sJ+T
+TN08YXoUf3Q5xyc08pOyZf1w37OwSOXQE2z1r7oc3L861ZG5r/riz7noFgq
zD+Z1hf7OQeelae3R5zsiz7n4Eq+ytzMrX2xn3MQH9zYxrv0xX5Ovt+sYwZn
J/VFn5N5Nev+mQV6fbGfc7B/eJLipO590edkfX+jruZYq4Y+56By0+gt0S/U
sJ+T/cqY8y29k9XQ5+TneR4Ylxihhv2cg0Ovdv0N2KyG/ZyDjc0RLRsXq6HP
yXo0zfLDGQs17Occ9AgOWt6sp4Y+J+vnJ8l2fQ819DlZH9xe2GnXq2I/52Dg
QCW9PwWq6HMOpuweuKPjtir2c7I+Js4ZMOK0KvZzDlbHjM7Ys1MVfc7BllOl
sj4rVLGfk/3dhifld2epos85GFdQ/jHSRBV9zkH33TueRYuq2M85mFfqtfSp
nCr6nJwPlXEZk170wX5O5v2vuC6WJ/ugzzkYaVvRK2J5H/Q5Od4lkxaNNe2D
/Zy8Xs76lcMV+6DPOZDpy6V75/dGn5P1NG10jmJsb+znHJwJHtuvZm1v9DkH
O8/81BQn9sZ+TvYD7w1WnejdG/s52d9vctm6vLQX+pwcvz8lb3Ze64X9nIM1
eVJb7bZe6HMO/FSLVsfM7oU+5yBqxvtbMQN7YT8nPpmqueRbowr6nOyHMt5U
Bz1QwX5O9v8jvn5wi1BBn5PjF9/t0QFPFfQ5B9MDo4YrmKlgP+cgaMqTE/dU
VNDnHFgv33ry0cee2M85yNZxTJel9MR+TvafU1N3XgrpiT4n87nPtV27F/TE
fk780NbL5rJhT/Q5B1anFi5jFHqiz8n1vzvf9eG7HtjPia84t4L0Kz3Q5+Tv
O16f2hLYA31Ozp8v/eb6OfTAfk5+3tvDgWMMeqDPyXoa9HmluUIP7Odkv7Z7
Q1xooTL6nOx/zjpKTJIy+pysl8dn21SFKGM/J/tXradVrYuV0edkfhWWa1mP
VsZ+Tq6PwQuOlaooYz/noG3EmaKUyu7oc3J8nmSHPJG6Yz/nIH9l8KgBEd3R
5xzs0LPYcmN1d/Q5B3OO/G0OteqO/ZxcD++dzaMHdEefc2By/GZj3a9u2M85
uFT35dLW/G7Yz8n89dnT1eZKN/Q5mf9G92LtQ7phPyfH66qjeMqlG/qcrJ/V
6b21xndDn3Ng6VirUc50w37OwZ4/e6o/NHRFn3Owy/5VT1luV+znxB/+EcNC
LnTFfk7ma3/LmpE7u6LPyTw/UFohOHfFfk788q7LfbPxXdHnHNTfK9OO4Lqi
z8k8rvzvqn6zEvZzsh+V1im2vFRCn5Ofl77medtVJeznxNeOV6+ahilhP+eB
MZxoc3m5Evqch0Uq2TMcrJSwn/Og0nelk5muEvqchxk5jfy8Lkrocx6+josb
da5MEfs5D42Cg+3QTEX0OQ+X33lrfj6liP2ch5vZpRbvAhSxn/OgaSJ4/luo
iD7n4doprXGO4xWxn/PgmRXoVi0qos95+P7S+vCl3wrocx427Zf5xhYpYD/n
Yefmv4nP0hXQ5zy0/D3Xpn9SAfs5D30Pm/y77a+A/ZyHLQ3zVvgvUkCf8/Bq
/Mi6tf8pYD/nYdDILWOPaSqgz3lIXLjwT11HF/Q5D6P+2/V5Q3kX7Oc82O3V
vmz0oAv6nIfFTp9+i/FdsJ/z0Nupbvfo3V2wn/NQ3fWr4o4VXdDnPARU/9b9
bdMF+zn5vjMzTsYZdkGfk5+fa60RoNYFfc7DPEWTJTub5bGf85Awc1e/tHfy
6HPyevfu/uh/Rx77OQ+TqkquXzstj/2cB/9m225rguTR5zzMFJQuLfCQx37O
Q9cbc+b6Wcujz3m4d6rrzXRDefQ5D4fWrNxv0E8e+zkPXR6YHsn9KYc+56Hn
rsPbj3+Qw35Ovi8jUeXAfTns5zxs1y36kXheDn3Og0fNrO9/w+Swn/NwdLN7
mp+PHPqch8eR6/twDnLocx4UBJsrFRPksJ/zcNFQfUaRthz6nIcbmaGXf3eX
w37Og7RqSp89pR0S7efkfIx/NH7t5Q6J+pwHazlnxwubOiTaz3kYPvdKuZFV
h0R9zsMCboB9T1mHRH3Ow7uhbUamn9ol2s/J662e0ZyU1C5Rn/OQF9Cm6b+9
XaL9nAczj2vGR2e1S7Sf89CwuOrqH412ifqcB51NFcz1un8S7ec8/Od261tK
xj+J+pyHzzpjUxUO/JOoz3kweKPw88ySfxJ9vp2HmOXbTEJH/JOoz3lwX/6y
+Y7cP4k+385DWEbVXbP8vxL1OQ/d168SFc/9lajPedDfWxDObfgr0efbyfWY
OP2i37S/EvU5OX81pDpR/a9Efc7D6sVvvip//yPR59t52DPg71CL+38k6nNy
fnWzNbt39I9En28n72dXcnzI8j8S7ec8vDl3/feRCX8k6nNyfjacyKlW/SPR
59t5GAbeJwOrfkvU5zwMOVmjtDT9t0R9Ts73fmuPB4f/lujz7TycOK9V/t39
t0R9zsMP9Zd+0Wa/Jfp8Ow9ytb8r96v+lqjPebitkZ+d9blNoj7nIWuMyUWz
jDaJPt/Og9OAqzotR9ok6nMeCpXW5zZ6tUn0+XYeRPu1Y40mtUn0+XYerE4O
aU8U2iTqcx78/ItueDf+kujz7TzUnXJp9nnyS6I+J+fXWQv7lNhfEvU5D46y
BG+TLb8k6nMejrt6ljXb/pKoz3nQft1g3jzsl0T7OVlfdy4aPFLpl0R9Tj6P
k9voa6U/JepzHgq6Oystv/1Toj4n673KdBPnwz8l6nOyXl5Icz6y6qdEfc6D
Xs1nPcWpPyXqcx4CL8bpXdf6KVGf85B2ZEl71N9WifqchwEGWnPuvmuVqM95
CH174I5GSqtEfc5DTlFF+a0DrRL1OQ/tG5vd93m1StTn5PypHVZ9wqpVoj7n
wXVHWM8K7VaJ+pyH/mcS1rt3tEjU52Q9Lkl6ovmhRaL9nId/qs5X1NJaJOpz
cr27Kz6YcKxFoj7noWJlUMqZdS0S9TkPrWY2umZzWyTqcx7mbnOReo5okajP
eRgTYasj69UiUZ+Tz39lorxdbbNEfc7DnaL89pwnzRLt5zyMmGj50Pdis0T7
OQ+3Btq12+5ulqjPefjSe/a85R7NEu3n5O8r9PJNntIsUZ+T9T20touxXrNE
fc7DufcvkysUmyXaz3lw6znU8Gllk0R9zsPKsV+1KrObJNrPyfw6u2e8cXyT
RPs5mXflikOuBzdJ1Ofk+1T9EOnm0STRfs4D16JmNm1qk0R9zsMTk2HSEv0m
ifqcB9UdBnnnlZsk2s95OPjwtM7A2h8S9Tn5Pt12eT3N/SHRfs7D80Wu9vHX
fki0n5PXDzM7lnTwh0R9zoPN+7CPtb4/JNrPeXi0bm7lfPsfEvU5D74qXRwb
x/yQqM/J9acc/j1d/CHRfs6DfY7bopR/jRL1OQ/Fr9znF5U1SrSf8/BAp/7Q
iOxGifZzHtSXvctOvtAoUZ/zMHHYini3sEaJ9nPy+uM8vlqsbZSoz3kofahk
M9OuUaI+J/uDtKZtwWMaJdrPyX6jdbb5V/VGifqch/SzVy385Rol2s/J63v0
nTS2qkGi/ZwH9k7Lr4FPGyTqcx6EUTBwdGKDRPs5OZ+zrX39jjZI1Ofk+uhb
mlC6uUGiPif7qUzjoHXODRLt5zw8Ta1NHTmlQaI+56HDf4Bi/2ENEu3n5PzY
OnPQCLUGifZz8n0/zr7x7nu9RH1Ojs/zVXfi7tRLtJ/zcHec8OF+aL1Efc5D
9nndI8bz6yXqc7K+PJQW/9Cpl2g/56FNuTxN4cd3ifqcrFdLlg5adu+7RPs5
DxvzPmiz4d8l2s/JfmbKvRHsku8S9TlZT8ZOeeFu8F2i/Zz8fXfvHfL/6iTq
cx6U96o+qc2tk6jPebAdlDFM51SdRPs5Dx+N3wy/sLpOoj7nYWr51rkbzesk
2s/J5/WIHXCkT51E+znZb92s0/hd9o3O82Qy32wKCi4nf5NoPyf726adTy7s
+kbn+Q0edkc07q6b/43O85tkP9GeGxkw5JtE+zkPva7tCpn3t5bO81vkerlk
+cEvr1ai/Zzsf2Y16JWcrZVoPyfzRWNYw74NtXSep/PAR818vNO6VqL9nAct
9RUT7mvW0nku8XD48pTiyU1f6TzP4GHrBxeT3o+/SrSfk3l/4du7/qe+0nme
yUP5zBfzvX2/SrSfk/XJ5NSk7tO+SgmdPudh+bNYg0qNr3SeZ/Ewa+3rSwrN
XyTaz3mYPfvDTI+nX+g8zybvd37vyz1jv9B5/pCHyWqrHJo2fpFoPyfXw5mz
Nf1nf6HzPIeHP5HKLbsHfZFoPyc/T+FsP5P2Gon2cx7mmDMfBr6tofP8KQ+V
rSmfZ16rkWg/J/svcX1uekgNnee5PBx50TzI07mGzvPnPJS4rTtoO7ZGov2c
hyLb13EBajV0nufxsMzk1N/Kr9US7ec8bM5oNg3LrpbsOn1O5mtGbP2a09V0
nufzYDqgR3b4pmqJ9nMyvyqNbetsq+k8f83DsRHpY3cbVEu0n/OwyqKMXdy9
WqL9nMzfoIB9ayo+03n+nofaPfJmd+5+lmg/J/s5Xf97k058lvQ7fU7847z/
vuKGz3SeF5PrM3LdRznbzxLt5zxcDeqQTA0/03leQtaz/yL/xff4TOd5KXn/
S8dNmVVdJdF+TuZbX9+xI7Kr6Dwv42GwzD1gWmyVRPs5DzXFWalR26qkf50+
J/uvy/n7tRdV0XleQebFec+Ln8ZVSbSf/3//U3m1kKui87yKXB/Xxlt1a62U
aD/nYcX8r8LK15US7ec8wMk/rxRTKuk8r+Eh6qwS//pQpUT7OQ8LtYYce+9d
KeV3+pycL9tUf6rNqaTzvJaHpKbvVdtHVEq0n5P92s3tvbX7VNJ5Xkd+Pqek
8et7BZ3n33kISZp6Vz6vQqL9nKz/eyPOmCdW0HneQPajU+6vuRZeIdF+TubJ
VK2iOd4VdJ7/IOdT9YGDenMr6DxvIn9+YpnF8JEVEu3nPJzUC4p271dB53kL
Wd+eWdi+aP5E53krDw5Bgf1WvP1E5/lPHnponzpkcvsTnee/yOc9tWab0YlP
dJ63kevTZOa+RQGfpIBOn/OwP1Flze0ln+g8/8OD8+G/by0tPtF5/peHDKfq
Le06n+g8/8eD4U213jVdP9F53k72I1njpsh9LafzXE6A/jbH3lg9L6fzXF6A
Xwpv/e4kldN53kWAkc80CxcfLafzXEGAoV9V0gw2ldN5rihAhUPys6GLyuk8
VxLA4U/E43lQTud5VwHUGpM9L+uW03neTYC7eRuXGiqX03neXYCf9Q/XlNSV
0XmuLEBRSsO02/lldJ73ECArT0q4e6uMzvOeAuyJcLZpiC6j81yF/HzzbTUz
gsroPO8lwHszgwmvPcvoPO8tQB//evmQmWV0nvcR4L+smy1LR5XRea4qQF1z
SYGnUEbnuZoAswvckw07PtJ53leAlxvyg8uefaTzvJ8A3mZTT1VGfqTzXCbA
4IVFfmYeH+k8ZwSwitqwp3zURzrPWQGOVr53LJT/SOc5J8DBHuFLtV6W0nnO
C/Bneat22ulSOs8FAWbEmGnErC6l81wUYNK0ea/eTCil81xdgNKL3e47qZTS
ed5fgBafijXDPpTQea4hgMmmiUusr5TQea4pQLPP+H6pASV0ng8QYGJqRt81
M0voPB8owJN2n08+miV0nmsJoDv8cff79R/oPNcWIEq5SWXh/Q90nusIsJGt
3jDxyAc6z3UFuDTTKW/1sg90nusJcPlHxpmqMR/oPB8kgLBkqu/5Hh/oPB8s
wMzcyleJJcV0nusL8HCEhbX89WI6z4cIsFMhy/PErmI6z4eR/39AyK0tjsV0
ng8n50u4e07s8GI6zw0EmLWmVq+PfDGd54YCWN9Z4pr1pojO8xECJJrdUrlz
qYjOcyNyvtjG3vy1vYjOc2NyPtT6f99iX4Q+F2DtbIfpFsOK6DwfJcAGtWZH
G/ki9LkABxruJ0W+K0SfC3Dnbmml/rVCOs9NBehhw+z9s6sQfU6+P5sPo1UX
FdJ5PlaARdPtt3mMKqTzfJwAnuE2v//1KESfC6AhjrJ4++k9nefjyfEIHVz7
Pf09+pycr71rD0498h59LsDUNVXPPq58T+e5uQCbq7VNb01+jz4XgDW183qu
8Z7OcxAgMPSxgvbPd3SeWwjwKGDD6Rsv36HPyfWu0fh216V3dJ5bChBSutL6
8K536HMBLsbePvZhyTv0uQBaN6wWuI17R+e5FTmfX2uZDJK9Q58LsGBc4wPd
+rd0nk8T4Orh1oQlT9/SeT5dABW+1+6C+LfocwG2h1/8GxT4ls5zGwF6O72+
smrxW/S5AO3+I80OjnuLPhfg8c3fU+uYt3SezxLgbWjb5p0/3qDPyXo0O9zP
Nu8NnedzBMibkfjB6cobOs/nCiA9KHWI2vMGfU7Orx4m+1Q939B5bkeu33P2
AzMnv0GfC1DmsPnOOe03dJ7PJ69v7aZ0X+4NnecOAgT1X3a+38fX6HMBorsu
nhqd8ZrOcycB4ltvHFoQ/ZrO8wUCBF9fOmKW/2v0uQCaTeVPNyx4Tef5InK+
HP6vz+txr9HnZD04p3hxmfAafS7A99hZFsPaCug8dxbgVXjabt3CAvS5ADF6
K/TnphXQeb6UHP+fSq+SogroPHcV4EusNMJySwH6XIB1LROaui0soPPcXYBe
umlP28cXoM8F+NFQuWywRgGd5x4CpH9s9gtsz6fz3JOsNx6nLqqU5aPPBdil
3Tf58f18Os9XCLC1m5Llzbh8Os+9yHodFd8rPzgffS7Abp2YbM3l+XSerxLA
q7a/+knrfPS5AKfXZmZbGeSjz8n6dTp+vZZqPp3nawXIlXl+Gtr0Cn0ugIGD
7J7r21d0nvsI8KGvafbjtFfoc3J9L8o9t+jUK/Q5uZ7rZ/Kaga/oPPcj37fv
hTcqy16hzwX4fdPsqP70V+hz8v39LenpY/AKfS6A88Ti5iq1V+hzAVx96rvt
bn2JPid//mx6u13xSzrPt5D3oxZ2aMa9l+hzAfzLsv2941+izwX417RpY+be
l+hzAQI2Rk4c5/0SfS5A5pyd4SX2L9HnAuxf203nyviX6HMyT/u7pJ7Teok+
J/PYZnTXnG4v0ecCbHk1+ozehzz0uQC33QfG9EnIQ58LsLJ3+16bDXnoc3J8
/Td8eG+Zhz4n12OzQt9bannoc3L99vyRUPXxBfqcrKfWi3Tcr71An5P18cvw
duOtL6RBnT4n6/F29TuzZrxAn5P1L/NycZr6C/S5AD6Dhn/yrX2OPhfg7P0b
czffeY4+F8CvQu9abthz9Dk53p8HBaxa9Bx9LsCNWl0LR4Pn6HMBXpyZuzO8
PRd9Tr6v9tgnai9z0ecC2ArPT5bG5kq0nwuwrNw6qGVdLvqcrL8Ntl3nW+VK
tJ8LsMSp+HoHnyvRfi7APu/jfX7UPkOfC/AutvXS8MxnEu3nAphZ6KgmHn6G
PheAWyKfu8njGfpcgJoTBqv2mD2TaD8X4ILi321lvZ+hz8l6+G3Dka0VTyXa
zwUoyFo8zuX2U4n2cwHCfurIh+5/ij4XIPRtvX+z61OJ9nMBVnhFjY8f+xR9
Tq7HJQn5Ub2fos8FyKl0eP2q8olE+7kAX0+GvZ5x5wn6XAD1je89exx+ItF+
LkDExW06PVY8kWg/F0DpwIpTNvAEfU7W+2jDVS+4JxLt5wKArcrgw/WP0ecC
WOh+WXYs5zH6XADGz/Z+0ZnHEu3nAmQE+ecv2fQYfS7API8Jo7TnPpZoPyf7
OwW1bbpDH9P77dfJ+1PgZy1TeIw+F+BzvtrEyg859H57igCjTznXxaTmoM8F
eD2tS+uJgznocwHub45qfeWVQ++3p5Lr9ZDr/ilTctDn5Oclj3FqGZBD77ff
FsA9+0Bb2e9H9H57GtlPB2zq3f3tI/S5AMOWnhnrdf0Rvd9+h8zT91ZCt/2P
0Ofkvw2tbUuXP0KfC+ByTj2kfvIjer/9Ltkvbn3gYKb1CH1Ojnfvj153/z2k
99vvCWDz8oybf9FDer/9vgCxa55+9r71EH1Ofn7ZzajTRx/S++0PBHiz2Vpb
0fch+lyAVCX5wbGzH6LPyX6suHzWeoOH9H77IwGG/N1psaPnQ/Q5uT6GqFy4
/yWb3m9/TOa90nD9cY+z6f32J+S/jbXWfD6fjT4XoN7rhvaT4Gx6v/2ZAAlX
xjaUuWejz8n+xG5voMHkbPS5ACXmvYOu6WTT++0vBOj5O+mUm0I2+pzsF0qr
dsyoeEDvt78k823C+ffLHzyg99tfkfe/29v2dtwD9DmZP1unRpvtekDvtxeQ
79P2unu9+wP0uQA3y1IXvJ3yAH0uwKDXnwzqBz2g99vfkXn0AQ6M6/4AfU7W
6w+Lht/8kkXvtxcSDw2YlLb0WRa9314kgMLuLZ/Nr2ahz8nxzenlMSM8i95v
/yDA+KgdX/f4ZKHPiR8aCwb9tMtCn5Pr0WzXiyOmWfR++0cBhh8MjXAWstDn
AmT/nGu04O99er+9XICm00/tdn68T++3fxLAkre/WZR1H31O9oMnnvVwOX+f
3m+vJOujxfYe/fbeR5+T9z9zzMqm1ffR5wK0ehpVytnep/fbq8n+s1rdYLzp
ffQ5mSeqA9pjxfv0fvsXcrxc8/uM7rhH77d/JfPzPag3V9xDn5PPN7q6sPTx
PXq//Rt5PZsUpZar99DnAthPU3AyPXIPfU6Op3z8gbOb7tH77fXk9Sa+WTpu
yT30ufD/f//qwG/Le/R+e6MAvNKfvKoh99Dn5PuNP1Dxu8899DlZL8ze9Vz3
LZPeb28mvp1cWjMpLRN9Tr7vkKxC95BM9LkAXTfWLHhvlynRfk7mbcTuL9Fa
mehzsl+QJSgk19+VaD8n/gkbpM/dvUvvt/8m38eFi2+f7buLPhdgR1l8eN7C
uxLt5+T8MFj6WmvYXfS5AIZSzaCs3xnoc3L9JMp6JD3NkGg/F6HkXbB87YkM
9LkIr73PHfJdmSHRfi4CW3l6otWEDPS5CJ/3LD+0rFcG+lyEhWtu9yLclGg/
F6EX131CcJKEPhfhtPXhc7uCJPS5CEM/zH35fJ4k0X4uQvIGuekugyX0uQi+
XkzU+N93JNrPRZi2LdvG+fkd9LkIeZl/vz2NuYM+FyHS0VN5m98difZzEXg3
D8NN0+6gz0W4fL/f19v976DPyfv9NfHZxMZ0ifZzEeK6+yxVeZSOPhfh14zy
CZon0yXaz0Wwctr23c87HX0uQlVhdTdVq3T0uUj2S2vU69XT6TxnRIhI7yup
/UhDn4ug2Lhz68bHaXSecyL04wY0DziTRuc5L8LyzLobPTakoc9FuN5xzn7M
zDQ6z0URlBafWxWvm4Y+F6F7evPBeX9vo89FuDlt6oLJr2/Tea4hQsOWZhe/
K7fR5+T9/vz9X+Wu2+hzEf6Et+89svg2necDRdg/euqnQNPb6HMRRjRnll7r
c5vOc20Rrn1rURe/3EKfi5AymzN9kHULfS5C1qIfTxKib9F5rkc+39Jmv+cb
bqHPRWi+pf/GYO4tOs8Hi3D+xZg9T4fdovNcXwTlwR5GcV1voc/J8VhyxOtW
eSqd58NEcBw97n3XjFT0Ofl8EV7iochU9Dk5X2Py8+39Uuk8NxRh3+2UuHlz
UtHnIjTt/zxi//BUOs+NRDhrVCh2dE/Ffi5CV80D3S9V3USfi3B83slT+7Nu
Yj8XocBjyPaEMzfR5+R8Cv9h+y/gJvpchC5PLTJDF9zEfk7O/5pGL5uxN9Hn
IhhdWfVvMnsT+7kIPysTNNc338B+LsLv3YYbi/NvoM9FKHvZM2nj9RvYz0XQ
ci71nX7wBvpchOcOz1fMWXsDfU5eP2TPxH2zbmA/F2Hejhln/hrcQJ+L4Pf0
nUlsrxvYz0WY0L7uyua6FOzn5Oc31CcHP09Bn4uwtuRMS/bVFOznIvjvX6Q9
5kAK+lwEJjiounhNCvpchL8jGpuSZ6dgPxfBrU+Pn3eMUtDnInyqSYxpVUvB
fi7Cf7+mxLo2JWM/F2HcwMSEjtfJ6HMRBgyYufJ5ajL2cxEmZXUcfxaZjD4X
wam/7qe2Lcnoc7IeSUf+OixOxn4uwqyauBNVE5PR5yJwr3S9z2onYz8XIbPA
xfiAUjL2cxEeXlc/crHmOvpchJa8Q9aNz65jPxfhgN/GXssTr6PPRYjt+uuQ
ypHr6HPy+WbfPFC64Tr2cxE87j5KL1lwHX0uwr0Lt58rT7yO/Zwcv/1h2111
rmM/F+Gje0podbfr6HNyfRSyZyO/JWE/F2H2id7B618loc9FuHravXZrahL6
XITN6+zCr59Mwn4uwsrg4GGqgUnoc3I8V8v8ozySsJ+LYDcxdNzMGUnYz0U4
9O6t9rCRSehzEQyGuzWN5JOwn4vwwqwt7/HfRPQ5Wc/CJf9tTxLR5yI8urpo
WcixROznIrxP/d29zC0RfU7Wp//CKvYaJ2I/J3/e/No3pOMa9nMRghevHZ3/
/Br6XIQNm+9fWh19Dfu5CPFb5ewcV15Dn4vQGmKYeMjsGvqczCc7wULocQ37
uQgT2xzDvhdeRZ+LIIufpaZ26Sr2c3I92+s47NhyFX0uglr0o/LxNlfR52S9
WlRnatn/KvZzEdQjVEsi6q6gz8l6r7Fq4ajMK+hzEcL9/o1TP3SFzvONIpiG
BMnPdLuCPhehcOOm8Y9HX6HzfLMIWzeIvvu6X8F+LsL6XS5GUcWX0efkep7R
Lv/92mU6zwNEiPmxdN3eoMvocxFO1iarrZl/GX0uQserl16RQy/Teb6DrMcT
bXspd1xCn4vw7cLO0MyCS3SeB4ngY+Kx6s7FS+hzcvzOXpv+d+sl9DmZp3rZ
1wPtLtF5Hkxef3Kmqc2QS+hzEZ49WL7SsSMBfU7m886xFRffJNB5HiqC5qp5
IydcSUCfi3DKPrxObWcCned7yXz44XlpyIIE7OdkvU/r1hFknIA+F+FdoUWQ
hnICnef7yXqoe/jZr7KL6HMRLnbpv06WdhF9LoLJsgQ170MX6Tw/KIJqRgL0
9LqIPhdhcb3RiapJF+k8PyzCutmtt9vVL6LPRbA9bjd2fssF9LkItystb9S+
uIA+F6HPTdcndy9eQJ+L8Kryqywv6AL6nKwPSTdN+i++gD4XIfHmuJz4MRfQ
5yI4/9yzcmXfC+hzESZXzLu/qu48+pzMU4eK5QmPz6PPyfy9yilonTuPPhch
PXOVccH28+hzEZ62NUdkLjyP/VyEua5OBVVjzqPPRbh16f2+KbLz6HMyP82t
PEob4tHnIljaKysmPY9Hn5P9Rdf+PdMvxaPPyftf0EPr7+549DmZJ56NteuX
xaPPyft32dZ3sGU8+lyEOTfqxvfRikefk/en10PVsOMc+pyc39XDxuwsOYc+
J+t/2pgFvaVz6HMRXLqe1s47cQ59LsLqrgvMHm4+hz4XYXxpg02D4zn0uQjW
Wd5d5ow9hz4n13d/b+VK7hz6XATPayq9rvyMkzq3B8lkvc74mnbhXRz6XIRq
U5OMt7fipM7xe0OEmUXHs8dGxkn034cTYb7HtG3PN8Whz0UY++BP5FGnOKlz
HN0SIdv464P9ZnHoc3K9bn5+7bZ6HPqcrF98mTLz76zUuTyni7Bx44fgs6Vn
0ecibBH+FrjcOyt1Ln8SmWf5rfGzz56V6L8PJ8Lb3/LX1uw6iz4n6/XFvNMZ
HmelzuUgk3y+yv3DJkw/iz4X4VJVVbevw86iz0UYY/On+lHvs1Ln5ZElgoXD
yh35jbHocxGGGMwIUXkTK3WeftnkePcenuh3O1ai/z6cCDknVa/3iI5Fn5Pj
12/DpBfbY6XOw5FDzreIWWKmWyz6XISB7vINH6bGos/JvBjq5T94eKzU+fae
iuBq8d7vtGos+pzsz5t6RVi0xEidPM8VQSFnYoRqUYxE/304sr/P6TeiZ2YM
+lyEKy9i+hufi5E6uZonQrcXq/mgPTHocxFCNHxK/q2JQZ+T6ymnz+Bz82Kk
Tr7lk/Xkff/rfmYx6HNyfVx9P2btwBipk0evyX5hSsPGI11j6PNwb0UYrtO2
KKvwDPpchBvHFEYmnT8jdXLhPdkfhpV8rV93Bn1OvBIyVjHQ4gz6nMy345F/
XPuckTq3z8Ui/FO2mx1Rchp9LkKQ6v5t3JXTUuf2tIRcLwFmyl+2nJbovw9H
3r83OaGtT6PPRXDg7plsEk5Lndu1MhHaFm4tNPlyCn1O1u/z68vN006hz0Wo
O374ZcSeUxL9/Wrkenq8a9i4BafQ5+T478naqD/slNS5Pagif/9CyHi3v9H0
ebjPZP0zzvtX8zwafU7m5YRFVmlnoqXOcVlD9pOJ104V+ESjz8n306Pb/jGT
o9Hn5Hwf6366ko2W6O8/FyHQKWhR0ZeT6HPir4hCWz7jpNS5PNeR/eL36F6n
D56U6PPtZD7J0oSV7ifR5+T4TShQ3D72pNS5XDWIIN82dXGhykn0OZnPakOT
N5efQJ+LMN3F4ohz6gmJ/n418n1cVz60N+wE+lyETTHXJ/x2OSF1Xh4tZL+z
SdC/ZnpCos+3Ez/w+VXxKifQ5yKcK1JXLv8UJXWeLr/IfmFjlZ5zWhT6nOzn
6p6+HHAwCn1OPOUjO6PtGSXR339OvGZ3c5CneRT6XATj79bt35goqfPt/SP7
mSj1jJS6SIk+3072k1HMn/SHkehzddja58WcLqcjpU5Oy6vD1IbtDns2RKLP
1cHmd4+E2bMj0efqMO7qj4/z9CMl+vvPyf9vufh4pHwk+lwdLl/uu1IsPi51
8q2rOsSH+v8svHFcos+3q4P98JjCtweOo8/V4XfU4ETVFcelTs4oq0N9yHx2
t+Vx9Lk6WC7ufW2c5nH0uTqkW+Qy+m3HJPr7z9XhPH+xbu7rY+hzdRgTbvc2
NfEYffy0tzqc1RF85ocdk+jz7epwzqj4fyyddzyW7xfHlRRSSlqee0VDm3ZU
DqKkQouGRFKkMlJpkGSkIintQtEuoeWm7EgDJVqUtDUolNbv/L7X+fO88vU8
z31f1/mc9/W+PV8ng6WxxOcKmNuiZTHRPDbjv3GyswLeyfdzo8VY4nMFhF25
HNjj917icwXEmP/hKiv3ZrD/PY4Cdr/xhpLLe4nP8f0t8o5Sitmbwb4+B1//
1oeLy7z2Ep8r4NVBx8mq0/cSnyvg0vPKf1UD92aw43YFmBq0bKpT20t8roDD
H+o8DN7tIT5XQLiR+6ozBXsy2P//XAFRkDpiXuIe4nMF6BgcdDXZuifjv/gQ
FPDBa+3puYv3sPN2UQELswZfOGW2h/hcAQvm6AuDdPdk/NdOeymgtfq8xFet
9hCfKyBl7biv917GEJ8r4Gv/+2c/ZcdksO+HU4BeTmyISUIM8bkCbugeHpi3
JSbjv+3bVwEmh5dP3bA4hvhcAWN6au9znRhDfK4AaXpfObBPTMZ/y7m/Av6+
TV12p20M8bkCSm5Mt53ybnfGf8tlkAKU2qnq/SzancG+v10BB0JW7a48u5v4
XAFn8nfbvtu5O+O/yzcU18/035r6XruJzxVw+nFK8L4Zu4nPFdA2aozTqJG7
WZ4PU0C3cRFz2vTYTXyuAM1dgtDqVzTxuQI6zH3tMagqmuX5SAWsyLZsCMmO
Jj5XgFukrkeHxGiW56MVYOx8PzwnPJr4HO9fc0+VRM9o4nMF/Fo5MTbNNprl
uZEC9MNVvn8dEU18roBPH8Meze0ZzfJ8HH5+H/emz392sTwfr4DpS9M1kmt2
EZ8rYEnF77LDt3axPDdRwPFyPeXL53YRnysg7tZu+x/Ru4jPFVB2idvutnYX
y3Mz3N9blef+W7CL+FwB3Zc1b8wx28XyfKIChE7dUi/q72J5bqGAonYfrhZ0
3EV8roDl7R/u6vghiuX5JAUc3fDVvOZKFPG5Ala657ZR3RpFfK6AoP6yTaBd
FMvzKQoYpNozYZIYRXyugIDGL/6LPkWyPJ+qANXRenOK5EiW59MUUNV9yZWg
iEjic1zPR0cqts2NZHluo4Atpi9VqvUjic8V4B8X+GPLj53E5wowmNDgt7pw
J8vzGQr4Oe5Vq9T9O4nPFdCXy5MmuO9keT5LAU3+d+y7Gu2k59txvTz8MWhM
+53E5woonKbWL+nZDpbnDrg/V2++u/DCDuJzBQxUSzjlvHkH8Tmuj9vephdm
7GB5Pl8B9SYpvSb22UF8roDAba8e6P7YzvLcEfvpELNXVsXbWZ4vxP3xJf/p
taPbic8V4HVImrLKZzvL80UK+FOTIXtabic+V8Azw8wbyTrbic8V0Dm85aXR
lwiW54sV8GiW8mX1vAjicwV0nKlTKB6IYHm+BPut+8hz/isj6Pl2/PmI3w3d
J0YQnytg3L7CIS09I1ieL8P3Z5bQIH7dRnyO9+MnlIUXbCM+V8DWQjWXEUe2
sTxfroDxkzqO1l29jfhcAVpb2r+1s97G8nyFAireLVPN1d3G8nwl7t9xo4f5
tYQTn+P7Cxj6e2lZOMtzLwVUv7309+CZcOJzBcx5lFfWITic+FwBXW510cqa
H87y3Bffv/XnOZdGhBOfYz62njTuZYdwlud+CrDYk+Jo8zaM5fka3M/n3Ox/
ZYURnyvg888xBbUHw1ier8P1OejopPZ+YcTn+H5/nPJfaRNGfK4AdW21Xx0G
hLE836CACebqy9+3CSM+x/s1J8Zd6UUoy/NNCkge3WffDDmU5XkArq9Pj/dU
x4YSn+P9PLu4zUmfUJbnQQrQeNw+/NT0UOJzBezTS8l5NSCU+FwBMyOK7R3a
hbI836qArFXOH1VqQ4jPFfDkbCfduqwQluehuB/iVOPVj4awPA9TwA5r9Y7O
G0KIz3F/uizV/OIQwvJ8mwJ0XVtNTRsVQnyOv+/q5OXJ2iHE53j98oy7vmrY
yvJ8B67vjm4N1qVbic/x/syuPvvh4la23SIxry9N+XgjcivL8ygFNFwpn1e4
YivxuQIcY0cntp22leV5tAJ+mCT7+Q/aSnyuAM/wduskja3E5wrgbHY4/PoY
zPJ8D673pC55aneCic8xT342L7U+F8zyPBbzblyPhps7gonPFZChWdFp6Ypg
4nMFXP7e0xemB7M8P4D7b83kQuuhwcTnCjBytM4K7xRMfK6AdU+2t2+u38Ly
/LAC7t5smBf7YAvxOebnxbdObpe3sDw/iv3QzvaO274t5M8VcCwiasY+/y3E
59jfUrYmNs/fwvI8Hq/fnYh1YRO2EJ9jf7q5NtCy1xbic9x/sYdWjmizheX5
CZxXLt9ssX0bRHyO84Oi7+NDt4NYnicpYHB8+E3tC0HE5wr4PaKHqxwdRHyO
10vauCnKL4jl+WmcR6xKc3bNDSI+V8At79Mfb4wPYnl+DtffFvXknrpBLM/P
Yz8uXlEY1zaI+FwBO6fd/DTz42aW5xcVoKzs+HhYyWbic5y/+nazGH95M/G5
AmwDB3z0ObiZ+FwBduesQh8EbiY+x3zy2l26cMlm8ucKeKu0O1zbejPxOe7P
WeZLvxtsJj7H9ejVccDfbpuJzxXgtzlKsbglkPhcAXzWwmPcrUDicwUUf3gx
T39PIPG5AtSUTW+HOAcSnysgcsUmjxFDA4nPMc/j3K4P/xNAfK4Aw3tHRgYX
BxCfK8DhSMxC3YMBxOe4P8tD0zq5BxCf47zUI/jatDEBxOc4vx5wqqtsF0B8
/v+fzyy7VLGJ+Bzzykb1S8XJTeTPFfBmqnf+lHWbiM/xeh+of6JmtYn4HD+P
+aTL2jqbiM8VoO36/YnHx43E57jfXox/0D5zI/G5AlxGDujbHLmR+BznZ5PN
CwY5byQ+V8AVlYJ/Z4ZvJH+OeRVuctCn7Uby5wpwjvp0ZcvjDcTnCvDduOPl
k3MbyJ8rAPiYpPWbNxCfK6A2yDDGedYG4nMFDC+zGRmlv4H8OfZX/Z0K5T/r
ic+x/7tPKM8oXU/+HPu13ooGOWk9+XPM5xWPlJU2ric+V4B79vuD4XbryZ9j
/3l9y2p2v/XE57gfik2PL/njT3yugA1rKoyuP/Anf66AXq+vnLA54098juut
Kd1PP8if/LkCXjt4mJs7+JM/x/7k03T82FB/4nP8fDOMhoxv50/+XAF94q/7
K6rXEZ8rYFvkMcHo6jric+SJwszL+6PWkT9XwPdV2ytHLVtHfK6AjR1699I2
XUf+HPvDdssBBjrryJ/j9RkyKyri21ricwXkxdjU6d5dS/5cAaFnnz7/kbSW
+FwB8deNWmkErSU+V8Cw2dO+z5+/lvw59v/l0bPfjVxLfI7zsVmvvOROa8mf
Yz5tTqlO+7iG/Dny4dC9k78XrCE+x3m1KOXYyoQ15M8xP0x2huoFrCE+V8DE
dhOOac1bQ3yugK59/HYYj1pD/hz5dcK6+iNaa4jPFTDyZC+fsV/8yJ/jel9d
ndLhjh/5c9wvUSkOOqf9iM8xH24PVnMK9SN/jvPJ99UeTxf7EZ/j+v9urBdl
6kd8roD71flP/EU/8ueYD11rxxz6s5r4HPlzXuPrhqeryZ/jemusjdicvpr8
uQJu3+1fan5gNfE5B66R+S7j1q0mf86Bfa75B3f71cTnHAT+u6Z1Z9Rq4nMO
jP9lh7l0W03+nINh97c0DmryJT7n4HVDourAR77kzzk4uGP+ygVXfMmfczA4
3OFhVqwv8TkHfH75O/u1vuTPOVhoHjWvl4Mv8TkH++1yK7mxvsTnHOjKhl2m
6PiSP+fA66dO+qlfPsTnHExZYhIw5rkP+XMOZrhXdfp5w4f8OQf6Vy/rfYjz
IT7nYO1GJff2wT7kzzmYf2BNzIIlPsTnHLg/tp7zfJIP8TkHTwYOXbJzgA/5
cw50qq1We3bwIT7ngHs2Ycz6r97kzzlQvOrvduWBNz3fzoF0+2iqdNWb+JyD
5xmnHl076E3+nIO5G4tCAgK8ic85+BT/Y623izfxOQcGLxNcoy29yZ/j55l2
WrlqgDfxOQfWRxZ1sNf0Jn/OwQnfXUa/v3mRP8fPk+gz8W6lF/E5B8uCU2qL
Mr3In3NwVc+zvD7Bi/icg9vnB5ZODPciPucgNbFud84KL/LnHBw26vnIY6YX
8TkHK/ZsmzN+rBf5cw6e6QWXjBW96Pl2DlZ+u6q0SMWL+JyDPg3bJztVrCJ/
zkFAqWe97YlVxOccJGi1rN3jvYr8OQdunb849DdZRf6cg/uJjztrdlhFfM5B
RWmPXhZPV5I/52Cq91OV4tMr6fl2Dlp/FiBu3Uricw5efTtvmzdpJflzDrr1
E6+P6r6S+ByvX9WDX01vVhCfc5D5vOlQm6sryJ9zENZ5A+8UtoL4HK+XrY5K
W4cV5M85WK6YVflDfwU9385BJydPfnSLJ/E5ByHGHvOzij3Jn3OgVNRNZ88R
T+JzfL2aXy8vrfIkf85Bz68u43qaeZI/x59PnZlapO1JfM5Bm24xpTlvl5M/
x9f/Ha/bRl5Oz7dz0KNbxrCdkcuJzzlwSH0U6eiynPw5Bw8PHstbPWo58TkH
q2o2uJSpLyd/zsG7wtBmv2oP8ud4v3fv6uKU5kF8jtdzCT9p5zYP8uccvBzo
qqfk5EF8jvvNe5rR1REexOf4+ax8hBR1D/LnHAwaoVj89YU78TkHWa1NDntf
dSd/zsGD7KCFIyPdyZ9zsOv4cBPjJe7E5xzM/mjzcMs4d/LneD+ebEhrr+1O
z7dzkJygsrb84zLicw6Oz3iVWp27jPw5B1vuXFIecHgZ8Tnen+up/1JXLyN/
jusjsMR007Rl5M85+Dc6xjWk7zLic+wf5/sr3/m3lPw57k+7xddtHy8lPsd+
Oy5Zr0vqUuJzDpoGStVaO5eSP+fgV5DzNpulS4nPOai2zMoqNF1K/pyDVoP6
9A7glpI/x/4arT1zVbMb8TkHsTvOfzpU5kb+HPvr51N7lC+4EZ9zsG6aw/vE
bW7E5xwc6pK4c8sSN/LnHGwI1ex9wNSN+JyD6MrzNu95N/LnHKiNHpjm07KE
/Dn2s2cFjSMqlhCfczCy18zrQ9OWkD/nYMHuESdcopcQn2P/V3FecHflEuJz
7EcXFoavmrqE/DkHl4zN708esIT4nIOvdSmVDqpLyJ9jf79YPfXYG1fy5xx0
Ng5/qMh3JT7H62XQ3OPecVfy5xzcHNs67/IWV+JzDtL11TaXObsSn+N64xqb
9UxdyZ9zkJEwuuK05Ep8zoH4oqhosZIr+XMOxqQO3Gj3YjH5cw7+Vrkc8sla
THzOwazhLQ8L4haTP+dgwlWlimlBi4nPOfhWrmrbzmUx8TkH3yP6fWkwW0z+
nIOC6G+LO/VeTHzOgeferQudVBaTP+fAxdknqvqNC/lzDtZoPzy5q9CF+JyD
9rNN5vqccSF/zsGokFuzt+5wIT7nwKblt03BShfic+ynw+taRtu5kD/nwLAL
r/54uAvxOQdFPXcbnu7mQv6cg2PHbvU59dOZ/Dm+f63UQ+XPnInPObAcmTPZ
MMuZ/DkHP+Y+qUk/7kx8zsHOk/aST5gz8TkH6g4a1+YsdyZ/jvnz28R5mY0z
8TkHtVkXHiQNdyZ/zkHb5PBbnXs4kz/n4FGLV+Op34uIzznIMdnUzfPlIvLn
HDiXjaidV7CI+Bw/X9tdPfzOLiI+x36xrnlF+q5F5M+xPy0wPzZgzSLic7y+
RelL8+cvIn+O8067LsERpovo7885OFm18rx/v0XE5xw0vHc8vrvDIvLnHNTc
vmp+5q0T8TkHe9rG3QlKcyI+x+u/sYfj2SAn8uccjHc84N3Xxon4HOep7BVh
DZwT+XMO+tqncJofF5I/58BHc1byhusLic/xfj/smDM6fCH5cw7MxnqWmdkv
JD7H/jcix+Vw34XE5xxMKzdsNG9yJH/OQdTfRI2xBY7E5xyY9C4btCHWkfw5
7m9VwydqSx3p78856L9R+WDtaEficw6W6Nk0qKs5kj/H/TfqufvGJwuIzzEv
rMeGjzm3gPw59lMuuXxCwALy5zhv2k1/Gmm7gPicgyO21br6egvIn+N6a1s3
Sr1pPv39OQeQcT1hRNF84nMOsl9Nbkg6PJ+eb8d+9mVmyiKv+cTnWPeb7uU8
cT7xOa6XQJf0Uz3m0/PtuF99fcRRn+YRn3OwsUp7qFrOPHq+HfvXsz3+vfbN
o78/x/kk8WtUgOc84nPMV59KZclsHj3fzsHPueeXqvSYR3yO+Wq8efqQz3Pp
+XacF+M7TT2YN5eeb+dg88ni75MPzSU+56D5/e3nY33m0vPtuP+WPzjsaTWX
/v6cA9XQWYUvpLnE5xyEVrg17/3hQM+3Y38bXpy9vcSB+JwD3z3vb2afciA+
5+BU55KI0UEO9Hw7B3Vlhhl1cx2Iz7Ffqbp9fjHMgZ5v5+Doa7eMLhoOxOcc
/I4tyd762p74nANh4ouDw2/a0/PtHFxQ860VD9gTn+Pvb2kzzsrXnvicA9te
ySYXp9kTn3OwY/PASDt9e+JzDqx0bhcMVbYnPsf58Jv/NquqOfT357geuNw1
R6/PIT7H/i0XDB2ydw7xOQfDu0yY88NrDvE58sBu/x2/p84hPsf+Uu3kZ9R/
DvE5BxofPdMuqcwhPsf8b0n+5Fwzm/icA72s+/lTbs4mPudg4vJ/L5cfnk18
jv36Rrt3ef6zic/x9fuaBsy2n018zkF9SYw1P3I28TkHubfWNCu6zCY+x/Wp
/qW/Xf0s4nPM67OR2zPuzyI+x/mgzjff8cIs+vtz7F/Ok4NG7JxFfM5Bx/bg
Dp6ziM85WBrQQz/IehbxOc5vKj3cmwbMIj7Hny/QqDymPov4nIOPr6x7bfow
k/gc9/f55Pqdt2cSn+N8ffNQU+mZmcTnON+PbHg+eftM4nMO5tzn5jQsn0n+
HHlBatfx3tSZxOccXLspXH46eCb5cw5MV8/4paM5k/w59sulnaO3f51BfI7z
7twp/QaXzSB/jnxzz2PVv9QZxOcctJuyUNE6dgbxOQdvg3Y+H7FuBvlz5Mm9
z5ftmzeD+BznQYuLXv3HzyB/jvvdsOrUB3EG+XPs/xpZ+U9azyA+x/mnWm/j
z9d25M/x/ZnbBVkW2RGf4/qOb7c9+5wd8TkHKt6bbDx22ZE/Rz5d7xQCq+2I
zzko6VHyytzBjvw5B/c2uemuHmdH/hzn7cbBP0skO+JzHp4MSpTmqdiRP+eh
bl2mneYHW+JzHv7yTyy+3rMlPsf6wP0rv1NtyZ/zEPi5ZuGIA7bE5zyo1hX+
iA2wJX/Ow6jARJPerrbkz3mY9lf9y1MrW+JzHqLX/czJHGpL/pyHbm2r1hZ1
tSU+56GrYe+9f5ptiM95WHP48tf0PBvy5zx0jyjZdDvahvich47PT18b6GRD
/pyHsDtWQtUgG/LnPLyJjBj0smU68TkPt9S7u4womk7+nIeLYe4TKvZNJz7n
IWPRbdMit+nE5zx8l6d/Uhs1nfw5D4OhIme/ynTicx423u9o4Vc+jfw5Dwnm
7s1HE6eRP+dhyADdhV3XTCM+5+FFiPHfCstp5M/x/URtdHzTfRrxOQ8O671a
w/upxOf4ecYsWV2bPpX8OQ9VEz2MH+yYSnzOw3oPmxftnaaSP+dh/O7jdTsN
p5I/52FfZOoHhzZTic952FEXvsSzwpr8OQ8r8t69u3XGmvich+QdM1otD7Am
Psf79eWv8ewZ1uTPebiaUNU3tK818TkPRyYcsP3TMoX8OQ9qih2T0+9PIX/O
w/v+RUczTkwhPudhXEXXWuX1U8if8xD/7v3pKJspxOc85C9cucWpzxTic3x/
8zYq+f6yIn/Og1+rw1eLSq2Iz/H6LFEet/iUFflzHtJW7tU1CbQif87DqbwX
So5zrIjPeXibIazIGGxF/pyHK5OG/V2gYkV8zsPtF0nWE55PJj7nYUHQxU9O
lyeTP+fBNKbPpuydk4nPefB+HRbj4jaZ/DkP/U/8vG1mMpn8OQ9PbUxvOPeY
THzOw6Frt1Rv1k8if47742es5bziScTnPKxdPVd7eOIk4nN8/YcOmlaBk8if
435rv6n80NxJxOc8/JpprTJwxCTy5zyMHft6fFPHSeTPeXDZ1078896S+JyH
kYlqVib5luTPeYj9/XRBRpwl8Tm+3vF2v303WhKf4+fpcb5wiYMl+XMelJyC
l0SPsCQ+58Fds8KvqZMl+XMeipdsO7LnkwXxOQ/XZmoGLb9tQXzOg+Uer/z1
Jy3In/NgkGXZKWerBfE53u/FGe1MXSyIz3m413XHjGYTC/LnPPjH/NtXy1sQ
n/OgqPgcqPp7IvlzHnRH3UxxeTKR/DkPuwJcHjdcm0h8zkOc9pwj1/ZNJH/O
g7F2wqnUNROJz3mw8K5MfDV7IvE5DykKbZg8ciL5cx7n0R+6L7UnEp/jenx+
oeX8d3Py5zw4abz3vfDQnPich9HtnhvXpJkTn/Owp9ZCyWqvOflz/PdEl1U1
fubE59gPFzWOvjDHnPgc76e3mdq50ebkz/H6ntSMedrDnPich5Y1x0PGtZiR
P8f7pZ8Xfe+pGfE5D+80ri6LzjQjPufBKs0kY+sxM/LnPKhLxyacCjIjPsf1
1LI74ddiM+JzrEtnHQqwNCN/zsOrqQeeGfQ3Iz7n4fKyKB0tDTPy53g90qrV
dL+YEp9jP9951mlRmSnxOQ83F+wovXPZlPw5Dx8f7+669IAp8TkPdyZZ1gzZ
ZEr+nIfN145/1nM2JX+O69WWb7CwMCU+52FhxIETe/qbkj/H/bPR54ZmR1Pi
c+ynot+PKw1AfM6DVuyL9hEVQP4cX2/NkpTwDCA+5yFUu09SSjwQn+PPFyfH
twsD8uc8aFirLQrzBOJzHprfHDlsOAPIn+Pnq7Hu0nYMEJ/z4JrjuLmNAMTn
PFQciogb1AbIn/OQef+D8++HJsTnPAw651BVH29C/pyH2WA7bOwqE/LnPNy9
EfukdJwJ8TkP1gW5s2R1E/LnPJRqgthYOYH4nIfjwsTrAScnEJ/zEPX9UYL9
mgnkz3noUXBnQaDFBOJzHlKT85c1ak8gf4791W+Q1fXa8eTPeYgcNjLodtp4
4nMelvV6tkc/ZDz5c/z8s2tVH8weT3zOQ+uARy5FfccTn/PwLemffvsf48if
87C9lVfNvqJxxOc8eJz62W3VoXHkz3nI9Rhqs2vFOPLn+P73Ltb+ZTKO+Bzv
T07S1wta48ifY388UbDy7Gtj4nPsH4+n6ny9Zkx8jusha1Pgxh3G5M95ECfZ
D7RdZEx8zsPX/KizHiOMyZ9jnjzaE1msakz+HPfT4IjFPs+NiM95mLlucvrC
FCPy59h/Ri/Q2xVmRHzOA8S3MWjraER8zoMUPMwna5gR+XOcF/TCNt5QNSI+
52F1v5k1/6rGkj/nIcR/7+itl8eSP8f1ZtjSyXrHWOJzHh4GPVaetXgs+XO8
X0dHJR01Gkt8zkO7izciB2iNJT7nITzj1qzm92PIn/MgHLfZ1SZnDPE5Dypt
fj22OziG/DnmlbF2cZXPGPLnPHSZE/HnjPUY4nMe6lW/tr/Sewz5cx7Mz66P
/vdnNPE55qNhqwFhFaOJz3lYN+CX99RLo8mf89DqRmBbm+2jic95aDg7MSRy
yWjy5zy42RzZoQ6jyZ/zEBznL+fojCY+x/nDaMmlK42jyJ/j53EJ7fimZBTx
Oa4/jSO+tudGEZ/j9X3Xaktj2Cjy55iPKxKfPlw8ivich6KajnqfTUaRP+fB
yHv+L+BGkT/noe2w8ap3f4wkPsd5wKTlU3T5SPLnPBTeWm4XlTKS+BzXp+6f
iryokcTneH1fnek3bMVI8ue4n763evtoykjic5yvzguZKfojyZ/zUPLprF1+
25Hkz3nYP6pmasfXI4jPeZh0O9R+Z+4I8uc8OBZ90DFLGEF8zkON3QcYFDSC
+JyHM/Effa0XjSB/jnk0umrhMZMRxOc8XP8x9nw/cQT5cx4OzvqrXvt3OPE5
D1M8L/V+WDWc+Bz7l5HTyeYbw8mf47yTuR+mHxtOfI7znOR7tCJwOPE59tt3
oatiFg2n59t5WKz7xSXIdDjxOe7PqMn68brD6fl2Hr5UJK9qUB5O/pyHn+n5
71e/HkZ8zsMW0xOT9G8No+fbcb81vDXSOD2M+JwHu7Zn/KTtw4jPcR6J23zG
dcUwer4d51WVgB2VNsOIz3l4UDL0/oZhw+j5dvx9o472nd51GPE59p9R1pNs
fhgSnyMvVBu+CXhqSM+3Y15uy7/27IYh8TkPnt3qVy9LMCQ+x/w16FbaK9SQ
nm9HvtqpsVXVw5D4HHlieC8LbrohPd+O6+dq1zsLhhmSP+fBJ0QsLepmSHyO
66n/W43Fvwzo+Xbcf7vCxui/MCA+58HefmeHnvkGxOd4/Ts1WYw8Y0DPt+N+
jB56eGOUAfE5zl/G3Ys/rzag59t50J/6c+f2eQbE57g/+u+KmwEGxOc82KYq
3zTva0B8jtd317vEhRoGxOc82KgG9rZ8PZT4HPv/+vdbeqUMJT7noWnujZrp
gUOJz/F6pwRm3Z06lPicB+1lWw4c0RlKfI78UFv3MfPdEOJzHu7nXx415OoQ
4nPsV7sTfn4KGUJ8zsNAT8vLv2cNIX+O/a9A6ePc3kOIz3ngpd+cyvfBxOc4
X8qD7v3JHUx8jvfP0WaL+Z7BxOc8JKm9yyx3HUx8zsOzPGibNnIw8Tny1pxl
L5+3HUx8jnnUwfDRjMpBxOc4r4YM9dQ6M4j4HPPX+/pAbuMg4nMBKl1rj6ya
Poj4XACLuK1TNXoNIj4XwLd6YE79t4HE5wL81dePEG8NJD4X4E38FoO9BwcS
nwuQ7fTXdMbKgeTPBdCF7lPnmA0kfy7AiptKz+O6DSQ+F6Ci7ESw4ccB5M8F
+JWTcL9d1gDicwF2q0+309s7gPgcf374+QPBHgPInwtQnb7OSB8GEJ8LcPxL
z4JO3QaQPxeg65PT98fV9Sd/LkCW9PXD2Zz+xOcCeNQ7n3M80J/8uQDL3kun
7bz6E58LcKN1y5qwSf2JzwXIDXQ991foT/5cAJ+nm19cadInPhcg+Hr3sxfv
6ZM/F8Cwcv+Jd0n65M/xeqrouDkH6hOfCyBoz9nW00Gf/LkAN8vOnupkqE98
LsBvFd7JUl2f+FyAfOdpk9Nf9SN/LkD/sCAlz8x+xOcClCsd7T1/Xz/y5wJI
E/vOCPPuR/5cgLxk435frfsRn+P92XvYbG/ffuTPBehteNx8Tat+xOcCnMyc
eHv3s77E5wJE+3Ra++FqX/Ln+P6jh3zcGNOX+FyA7yucCq1W9SV/LsCdjS3J
ttZ9yZ8LoOf0aVJ0v77E5wJ8bkg3aN+mL/lzAQpc1mveeNGH+FyA2WMfhZ/O
7EN8LkCJb3uzuwf7kD8X4Ny+dy/01/UhPhcgp+hO+4zZfcifC2DyOsk9dHgf
8ucCOMV+jw/r3If4XIB3q7MX3PzSm/y5AH2lJLPB93oTn+P6drz1u+Rcb+Jz
vN9jykec2d6b/LkASyT1vdc8ehOfC2DecUDhL6ve5M8FWJMY5O/bvzf5c7y+
817PEtV6E58L8CE2ue2/d3rkzwXoV5tnrFWkR3wuwPjO2+IdTusRnwswx+nd
69JteuTPBag/a3d1k4ce8bkAWseu5M231iN/LsCsyojM5YP0yJ8LsEfMtTvf
QY/4XACXvQ8NpS+65M/x+tWmdswr0SU+F+DK2ocH9qfoEp8L8OhMv5Aje3TJ
nwvg3IYLLlujS3wugGL5YcvRc3XJn+P1WqgZXGysS98PJ4CN4Zy6SEGX+FyA
1hPvjApqpUv+HO+nqWX3hNpexOe4HhZ0Nq+/1Yv4HD9PZMOqlWd7kT8XoOOj
PrN6RvUiPhdgygbHpHqfXuTPBXg9PZtvntOL/LkAiV8+efc37kV8LsDGjt/n
hYu9yJ8LoJZmH92lTS/icwEOhWveu/1OIj4XwEqx9fb5uxL5cwEmDYqCjBSJ
+FyAP03rPzTuk8ifC+C2qVXwvE0SfT8c7pdy6/z3LhLxOe4vv3rP45Ml8ucC
bA1tHhk2RCI+x+trUPJsj7ZEfC7A5iep4/Y3iuTPsV9dzVw1N0ckPsf+oad/
zzNKJH+O/eeV4cPSBSJ9Pxyu/z91f8MGiMTnuH49xt+J/CGQP8fXz65If10g
EJ8LYFZnMmXHXoH4XIA+lbdaglwF8ucCDBoSOa1guEB8LsA11U15DsoC+XMB
hl6cXDPmAU/fD4fr3WblALfjPPE59rebw3q98OXJn+P+GxtvnTSRJz4X4Bgf
MfRaV578uQDd04Nmdn3LkT8XQL9D9YTMaxzxOV6fyHT/ixEc+XMBvjbX7fi4
gKPvhxNgp1bH1t5DOeJzAQ4E+y42ac2RPxfA79DQcXPKFcTnAiTod+px+ZSC
+Bz3i9WR4PkbFeTPBbhk1kPDylZBfI7rbfZ6k029FeTPBZhx0Pdc8w8d+n44
AUIr3Wuu3tUhPhcg3G2td2aCDvlzAdJVPD60W6dDfC7A3rzsqthpOuTP8fpU
X3zhrqdD/lyA+Se6Bm/+2ZP4HPff/OC5T+73JH8uQI/+o3+sSepJ3w8nwLg/
iu+zN/UkPsf16l9Ys2ZWT/LnApx/uWne44E9ic+xn6n0a9io3JP8OebpSHtT
56c9yJ/jfjO0ehGS2oP4HPuRULX0w/Ye5M8FiN9w2DvStQfxOd7/rhf3eY/v
QXwugF2b2tUx3XqQPxfgYdzZE9++dCc+x/u7tXtudFF38ucCnNjy2HPF8e7k
zwVYfs7MJHRTd+JzAbZPM6t8at+d/Dnm9xfXRyuGdafvhxNgm9ODSuMO3YnP
sb8m2wVavOtG/hz71cQJHhG53YjPBZhevstI/Vg38ucCjNn0ODpvfTfy5wI8
yTXRuj6nG/G5AD/OBC18O6wb+XOcRzIaetpodiM+F+AUt+Hdl49dic8x//bH
riwq7Er+XIAXmTPtniZ2JT4X4MiHGaP6BHclfy5Aklt+btKiruTPBQhb7xnn
NKEr8Tlej/D9vjZcV/LnAgzpq//ar0Wb+FyATUZhR8oqtYnPcT/1vGCx5Ko2
+XPMpwQpbHCsNvE57h+XT+0H+mmTP8d+duVcgOMsbfLnAsD7wIi84drE5wI0
OXZ66tRFm/y5ABopkdzQb12IzwVY8ObSL8MHXYjPMd9Dr/RZltqF/LkA38oc
J5fGdCE+F2DDp7rOK1Z3IX+O+aU8yNB4dhfy5wIMD1gy23hUF+Jz3C9DlwxZ
0b0L+XP8fVvXepb80CI+x/t9dVmW6xMt4nO8P3+Dn/bP0CJ/jp/n1u5V4lEt
4nMBvN48HWKxWYv8Oa73Ut07B120yJ8LcLY8qUW00CI+x347U3flw35a5M8F
WNtY9OSquhbxOe63r9aNRZ86E5/j+ja576Ne2pn8uQBRzxtU/dM6E5/jfNfh
7oqu+zuTP8f3u/uDffWGzuTPBbD9OS3gkVNn4nPMx/KV+1vMO5M/F2Cl6tiF
1vqdic8FqGqnEV6o0Zn4XABRN/2ed30n8ueY97fCPlo+6kR8jvPAgwH7J8md
yJ/j/FheFOkb14m+vx3Xs+OvbbdDOhGfC/BgUv7Eqcs7kT8XwFT98Poftp2I
z7E/tXF5e29UJ+JzfH933Cbd5zqRP8f5MdjN/mfrTsTnAlhP0zp9oEyT/LkA
Opm5P3Yf0yR/jvcj+VnPKk9N4nMB6oYO2rbeSJP8Of6+YzPzlqpqEp8L0LAq
3yrxUUfic5z/inL3D0vsSP5cgJeWToaaqzsSnwsw8bjfHiPzjuTPcV72SzZP
0+pI398uwK03wdkbajoQnwtg7D04eldKB/LnAlzfnzKqYUsH4nNcv+erR8XN
7EB8LsC+7ZbdD/buQP4cf7/T+IXVjRrE5/jfL3u+e9UtDfLnmJd5rcZPOaBB
/lyAAaMsX69crkF8LsDzzypdn4/XIH8ugP3CeXP2dNIgPsf+3UpnxJ5X7YnP
BXg2tGLssyvtyZ8L0Ol71bflEe2JzwVIeTr6i9nC9uTPcf/cj7u+aFh7+v52
nE8+Rr3Ma9ue+FyAyHmGTSufqtPz7dhPDdzCFiarE5/j/rfK7RMTok7Ptwuw
Tn+Xi8Z8dXq+XQDlJ/n3iwzUic8FGFnRQam4rTo93477+X1WqOZzNfr+dly/
Xd80x6aqEZ9j3mw0fLcoQo2eb8f5xEb5k6ezGvE55kuq2+H0MWrE5zi/Xem0
06qTGj3fjrwy2mlOz3eqxOfY/6rtd/XPUqXn2wX42PHkA//9qvT97Tg/Pjh6
Xc1blfgcX//FyGeVVqr0fDvOTyFtH73RVSU+F2BR0jSz4b/b0fPt2B/T32dk
lrej59sFeJU3tybkYjvicxFGOmTYbN/Wjp5vF+Fi9L2Eu4vb0fe3478LH/2n
TmhHfI7/Pk5tdbue7ej5dhHW5MgGf7+1JT4XgdczsDW435b4XIROawf7HjnT
lvhchI2hXYwtQtsSn4vw7cFjq34ubYnPRYg91dHMfEJb4nMR9uo9Ktiv05b4
XIQzk99v6NesQnwuwqfOe1W+PFAhPhdBI/i66pdkFeJzEeZnFA7oF6lCfC5C
eueCzvuWqxCfi2Day8J1gpUK8bkILh+XFXH9VOj720X496nmnaGKCvG5CN4m
DR6bXrUhPheh7VmXH3+z2xCfi7ChZLvRlbg2xOcihJjZPk0IbEN8LoJ4mgvJ
W9iG+FyEs6/e1OhMaEN8jp9/0OC4RL4N8bkIaiaNy1z/KBOf4/UNKH4/57ky
8bkIZYqc+xszlYnPRSgy9yosP6JMfC7CrYn1Qc4BysTnInzOfHVGdFImPhch
tXhZgyYoE5+LMGKUnuqwXsrE5yLMTRh1OKS1MvG5CH+zLZ3Ua1uTPxfhQdia
1ln5rYnPRegzb+nopJOtyZ+LYG41JjljW2vy5yJUTAwRlT1bE5+LUD7LbYz/
9Nbkz/H1SldeEAxbE5+L0PHouZHfurQmPhdhj+vJLU1Nrcifi+BQ5jRF/0kr
4nMRVpZPNwvPbEX+XISnz1ylbvGtyJ+L8Ky72qHSra2Iz0XwudbDPX1ZK/Ln
ImSNfGNaMrUV8bkIh6LGPNcybEV8jvd3z5RvQV1bkT8Xwa3f7XF8ixLxuQit
wip8aquUyJ/j/drXxqYiV4n8Oe6X/rO2N55SIj4X4ZTV2JoJkUrkz0WwC4/t
mOqrRHwuwsnJmcV2c5WIz0VQ0VxRrmOiRP5cBM2Ssrcd+igRn4vwEsJvDmiv
RP4c18/MvsNrav7JzJ+LMGdFkVv2xX8y43MR0g5f2tuw8Z/M/Dmup0KPcX5T
/smMz0UYFDezcnKPfzLjc7z+kw6/9XzzV2b+XIQINYv3L9L+yozPRbjbjnc8
EfxXZv5chEX1WblXZvyVmT/H/Xb1wNHuun9lxucixFk8XVVQ/0dm/lyEribB
6TnZf2TG57j/r9q31tj9R2Z8jvvl++vieJc/MvPnIswaHHQ4ePgfmfE5rk9r
05bkNn9k5s/x+qa18uz/6LfM/LkIKWqL/OtO/pYZn4vwtTH9zE//3zLz53h/
mwy22U79LTM+F2Fd32NHvwq/ZcbnIjR1jPN7XP9LZkJPhPV+EQfU83/JjM9F
eD7UKzZ4/y+Z+XMRXjRxP809f8nMn2P/GdfVxhp+yYzPsT+p7O17QPuXzPy5
CIdvRnYc/L5FZnwuQn/pTGzbGy0y43MRtJTMbfrEtMjMn+PnN15WFL6sRWZ8
LoJB9JNYgwktMvPnIiwObz+F026RmT8XQXUGt8b6w0+Z8bkICy89u5CZ9VNm
/lwEk1dF4T77fsqMz/HfwzoccF/5U2Z8LsLEnRv9Eix+ysyfi2AkxaZx/E+Z
8bkIH2K3fKr4/kNm/hw/r6vWtQd3fsjMn+N+V888p5n4Q2Z8juuvQ5zr9k0/
ZObPRbD5sMnfcs4PmfG5CB06ZIbA0B8y43MR2txx6+2v+kNm/hz7lXPf+i8v
m2XG5/h+30wKPyE3y8yfi+A062po7N5mmflzERyD/m3LX9UsMz4XIVjPysBw
SrPM/LkIHmVzezzu3SwzPhehUSPmZca/JpnxOebV+PqBz540ycyfi9A9X33/
qCtNMuNzEa797XirOLpJZv5chHc2+fMOrWiSmT8XwdJwR+MJqyaZ8bkILeMd
jN71aZKZP8d8MUu949q6SWZ8LsKxqbKtTnWjzPhchJk3ey1XzWiUmT8XYdWS
AdlDDjTKjM9FOB965seONY0y8+e4nv+1u6Y7q1Fm/lyEx/Zjkr4YNsqMz0WY
UnXT45tmo8z8uQiZ2cnnB3/+LjM+F2HXkDPdj975LjM+F6HUs8Ju4tnvMvPn
uF7+fVaRIr7LjM9FiM41rDJw/y4zf479tKtHyJrJ32XG5yKYNXxI+trvu8z4
XASBi/p8tN13mflzEZLNrqkGvf0mMz4X4bX+9ITYW99kxueYL/czl1Wf/CYz
f46vf+SH2vzwbzLjcxGO7PQdoeb+TWb+XIQl8/vue2/1TWb+HNfjxYiXvwZ8
kxmf4/60O5RrovFNZv5chOMODz6lfWqQGZ+LEDV/cOf59xtkxucibDupW214
qUFm/hz3m+8ZtbExDTLjcxHCtMeae/k1yMyfi7Bg7M0JFfYNMuNzETKE0xdX
GDXIjM/xfhQ/txrON8jMn2MeT72R3U+pQWZ8LoL65953pryql5k/x3lng6tw
uKBeZv5cBNfASSsVZ+plxuci7AjU9CncWS8zfy5CpenqFwne9TLjcxGqNY57
nZldLzM+F2FU3fgnVWPrZebPcX1/n1duItTLjM9FMNwerHO3db3M+BznodOp
LqFvv8rMn4sweuDcpcvvfJUZn4uwtdPMmg2XvsrMn4tQe+/rzquxX2XG53i/
DtT3FjZ+lRmf43x5IdjlovNXmflz7H+J5q2XT/oqMz4XYexN4yzbwV9l5s9F
KBz+ymFRl68y8+c476gbaw3/9kVmfC7C9hO+3I+bX2Tmz0Xg7GqtNXd+kRmf
i/ArtZxbN++LzPhchIITizWG6X+RmT/H+eDphv3jmj7LjM9F6Bn/zGRf3meZ
+XPM88AuW0xjPsvMn4vQvnFDtZHLZ5nxOe7nwRMebzH8LDN/jv9+bVp9j1af
ZcbnIuwfv+zM75JPMuNzzE8z7fDB8Z9k5s8xX18e63jW+5PM+FyE69vF3NVm
n2Tmz7Ef3fYcGNHlE8vzLBGyVfrc+1Bbx/I8G/ePxalhsVfqWJ7niPDqb/eX
28PrWJ7nimD8eLZL8bw6lud5+PqbWmOG1rE8z8f17rKxTV+lOpbnBdh/D1cZ
wYOPLM9vYf8+/29lQtJHlueFImxx9Bo8df1HludF2J+2rVceP/0jy/PbItz4
Kwau1v3I8rxYhCczeg5taPrA8vwO3r8bDxMuF39geX5XhD8tqz1uxH1geX5P
BC+hpJvGmg8sz++LkBi4cuxR6w8sz0tw/tq7zXV1rw8sz0txvT5THxjZ/J7l
eRnmqxwhfbz7nuX5AxGUPG0eR5x4z/L8oQiBr6w/eG54z/L8EfbrTOH9rhnv
WZ5XYL8Z0Nmzqf97lueVuH8ed1U/0uo9y/PHIii+3pq39fE7ludPRAj67t50
9tI7ludPMX8Lav26RLxjef4M5/voAp90l3csz5/j/sw3DYszfsfyvArnEc1B
0/O137E8r8Z+NOOPi/7ntyzPX+D6O3HPuejWW5bnL0VosJr79mT8W5bnNSLs
u964K3fDW5bnr0SI2X/wt2LOW5bntdjvbzwtTDZ4y/L8Na7Pse/3BLV/y/L8
Dc4HMyOVIt+8YXn+Fj/vfoNz5dlvWJ6/w/Xy6t4YhyNvWJ6/F0HHWWlyV/83
LM8/iPA2/tsGjdlvWJ5/xPntxIq14w3fsDyvw378uvD5yQ5vWJ5/EqFq5fcZ
1h9eszz/LMKYjz4b+t16zfL8iwiDr879bXziNcvzryLUNdtsCA96zfK8XoTf
F3ce1XB6zfK8QYR+lU80Cse9Znn+De/PusgV6TqvWZ5/F2Fn1s5lr37Usjxv
FMFC3zrJrKKW5XmTCNrb8u9XXK5led6M8+qEsMiEPbUsz3/g/rZI3JHgW8vy
/CfO2843VlfMqGV53oL5a9RSD8NqWZ7/EqFbiGpyVedalue/RTjQV5qfXP+K
5fkfEe44/j12ufQVy/O/Iqz98Hrg50uvWJ4rSdBx9NFzc3e/Yvsda80Qn5Jm
n1cy43UJhvUwtCyc+Yrtf6xHuw3IvD3iFcv71hIIEw1e/+36ivUDrJu7713p
2lzD8l9ZAl59oPqvyhrWH7AOHWvunpNew+aBNhL4fD43Pv1wDesXWEulaWNr
AmrYfKAigXav3p2MnGtY/8Dap85kdbZ5DZsX2kqQbVXYc13fGtZPsD4e05zm
qFbD5od2EvQ8HtTiXfdS/u/8D+vwDjHH0u6/ZPOEqgS/FpfM7ZP6kvUbrLt4
z67OjX0ps/MCCZLXp72JWv+S9R+sC7c29t228CWbN9Ql+Ll7r/1Fs5esH2Hd
7nOIQet+L9n80V6C1u4DPYLav2T9CevIU46Zg76+YPOIhgSP3d1eKZe/YP0K
65g7SrFt01+w+aSDBDcOO0SNOPaC9a//10fUInZufcHmlY4SND4STDt7vGD9
DOvxNZ29btq8YPOLpgRdx94u2zfyhfzf+SPWY0IO9zmoeMHmmU4STGmw6lPQ
6gXrd1if/f2XH11SzeabzhLUHDoDI45Us/6H9f1/h4YEe1SzeUdLglbtzrnq
jalm/RDri09CFmm3rWbzTxcJJhxLjJv9sIr1R6zP9bE/8Sahis1D2hJ0O5L2
scC7ivVLrG0nJzY3QhWbj7ri5x31zMq3UxXrn93wv2955DrhxXM2L2Gt5vas
eE7yc9ZPu0ugsPrVOmPzczY/Yf13iFrUCrvn8n/nnz0kWCHFN3roPmfzFNar
lulmpn57xvptTwnez7noOSn/mczOS3C9qg3a0WffM9Z/dSRYNHL8iWnuz9i8
hfW5r5YTbho/Y/1YIUFs0PJa/47P2PyFddTAiF6bXj5l/ZmTQKX1hKDCtKds
HsM69fqzqPnhT1m/5iV4sMnvycgFT9l8hvX4wvuf5xg8Zf1bkGDaaI/5N9o8
ldn5iwTB7v4Xlz9+wvq5KEH9kzfrF154wuY3rFOzbKbHBj9h/V2SYPUHZVlr
7hM2z2E99HibmQ+GPGH9vpcEZrHKpyvaPGHzHdYDU5xtxaePWf/XleBLpyHP
T196zOY9rEe/7F27JvwxywM9CQ7bXGgJcXos/xdvWHv7Pr/yaNRjlg+9sV+M
X3VxWcfHbB7E2nlJ0QbjN5XyfzjZRwLrhT9Tp9+oZPMh1pssU7/Gx1ay/Ogr
gUW1bfGIVZUyO/+RIG1zyfO2kytZnvST4LXWw5zuvSrZ/Ih1mWpc16UtFSxf
9PF+z9Xx+f6ggs2TWKsFFK2+eb6C5U1/7H/eD9JvhVWw+RLr+vO/X2q4VLD8
GYD//bCT4ZHjKti8OVACm+DSaVO7V7A8wlpI7lpq0fBIZt9nKEHAvFMp6+8+
YvmEdVGmfcyHU4/YPDpYgiHpEdp7tz6S/8MJrO8+N6n0X/SIzadDJDjgoxG0
f9wjll9Yn92pSPna4xGbV4fi+uYGa25pLGd5hvXdn3vGTS0rZ/OrAb7f32Or
p18sZ/mGdXTHvYe37Shn86yhBCPNknV+u5ezvMPa6n0fpaRJ5Wy+HYaf77z4
PbRPOcs/rD+enn30qHI5m3eHY7/a1uFk3cuHLA+xTorredUr66H83/HTCAn0
O1SuHXDsIctHrP+VG8b0DHjI5uGREqzpcDB1vOND+b9xEuvWDRpbY8c9ZPPx
KAnGddFM1uMesvzEetK6c69qfz1g8/JoCS7krS1+/PQBy1Oszzhv026d8YDN
z2MkuHMywNPx8AOWr1gHqPkHfdz4gM3TYyW4NYFvfc7xActbrB/67j5ydMID
Nl8bSZC3Jkg5V3zA8hfrbu+61PZo9YDN28YS9F7x7cuxmjKWx1h3ezm50j6v
TGbf54j5EyFPh6Qyls9Ya073UpkbXsbm8fESzPygejHeo0z+b5zAOrf/8b89
p5Wx+XyCBFlC5cnsoWUsv7GevVBeuF+rjM3rJhJoGT2pONJYyvIcJKj6Y1RY
WllK53ESGA1Z8Hp4RinjdVMJQgqGv849Vkrnc9gP1w8JCAouZXluJoHYPGSp
59JSOq/DfOqz036rdSnLc3MJenh1bVc0tJTO77C/qKgOMdIuZXk+UYL4Xj1C
Kn6UyOz7JHG9zVieH/e8hOW5hQSdc/ef2ptTQud7mOdbT727fLJE/q8dWEow
uFILWu0sofM+vP4bb7qv9SlheT5JguJfbXr1cCih8z8JUppO9no1voTl+WQJ
dNc+6VepV0LngXg/TYy/NqmVsPMCKwneGp1ZFfDiPp0PSjDfd9w65/P3WZ5P
keBq9We/2PX36bwQ8x3sX3OT77M8t5bgmWaV+feu9+n8UIL1gzI1udp7LM+n
ShCx/e+tmJR7Mvs+SwmufVhfNy/oHsvzadgftlb+8bK9R+eLEpwo2LapXLwn
/3fcN12CnPZ3PoV9uUvnjRIUzEwqDbt5l+W5DeZ963fnHkbdpfNHCfYf7ddm
5aK7LM9tMR+ishfMNLxL55ESdHr1aNzW1ndZntthP+g8daDSwzt0Pol1zq2L
BYl3WJ7PkOD2/kszKtbeofNKzN+fBkcMp9xheT5Tgt9PBvYs5+7Q+SVev90W
dtlfilmez5Lg0PHnJY05xTL7Pk0JFu7p2Nsntpjl+WwJ1t48VzHSo5jON3Fe
G2ThDxOK2eMYWFcs4fZFaxXTeSfOazMGZ+m/vc3yHOvELvpbVTJu0/knzn/V
Xr79om+zPMdarhHESLfbdB4qgan0q8fYcbfZeQnWA2YFfuundZvORyWYU/nQ
dN67IpbnWNvseLDv/o0iOi+VQElWigjbW8TyHOuXKpHngzyL6PxUgnt2Dvsz
zYtYnmPdJuXNCyNFkcy+z1OCFw7uws+GQpbnWHcKv/au+XYhna/ivBE8s3LU
8UJ2/oL1mFCn0MsbCum8FdfT5aQdvrMKWZ5jreD2hXgNLqTzV8y/OFONc20L
WZ5jndxqbkafF7foPBbniTKDYc+v32J5jrXon6FeFnOLzmcluD4w8pXyylss
z7Ge0VQ+z2fyLTqvleDd9UWavN4tdp6D9Y5h++KU/xbQ+S2+3p+NF/o8LmB5
jvWK+IuPt6QVsDxfgvm+d0muzq4CludY3562osOn5QV0viuB0+RB835OKmB5
jrVmz6NTTXoX0Hkv7kf/meE3lApYnmM9aIH3pTXP8+n8F/tZy0XPpen5LM+x
bv4412nXvnw6D5agv7H10PrV+SzPsW5c/3XLthn5dD6M82q1Rau5Bvksz5dj
fs59ZOfUMZ/Oi7FfXUznDtflsTz3xM+3f7+6ZnEenR/j+qyOz7t6Oo/l+Qrk
g4CY73vD81ieY906O23i6aV5LM9XSvDI9ZFTvWUenS9j/ty0q1/RN4/l+SoJ
vta0SxTa5tF5swSbsxf1U36Ty/LcC+fJuVP6KApy6fxZAruno6e6JeWyPPfG
/fxQmlIbmkvn0bgfFmy+u2dpLstzHwmWms4KWTs5l86n8fqN4Hrt6J/L8txX
gg+/K23L1HPpvFqC50nt863qclier5ag35W0IQ13c+j8Gq/33JkmxRdzWJ77
STAqofbUw+gcludYP0qr4TuuzmF5vkaCrSoT7dbOyaHzbQkco9Y3aY7NYXm+
VoJeHXyzKxQ5dN6N/DByj9u9v9ksz9fh/mnOPPjtZTadf+P+uzK5y6T8bJbn
/jgf7mwTWngqm87D8f6Gjzm9dkc2y/P1mJ918cNneWXT+Tj2d1/fZ46zslme
b8C83Tdr/p4x2XRejuuxZNGyZi6b5flGCRKe9c0IbZVN5+cSHFE/pWn2Jovl
+SYJGjbZc/2Ls1ieY/3Rv+dh4+QslucBEqifM7Py35tF5+u4f9btq3q5Povl
eSDeP0vr7n6Lsui8HfPrzr8LwyyzWJ5jbeGa56wzKIvO3/HzzepaN1Ari+U5
1lY2V7re+3qTzuNxPmx60BSbeZPlOdbFZ1o1X4q4SefzEgR9it4tONxkeY71
eLczls/63KTzelwvO8yiP3y7wfIcaxMH3frJOTfo/B7X+7cXr5t23WB5jnWY
16sv35xusDwPlWD5+vm7TIbeYHmO9bjOllaP/2bS+T7yhLnHkax7mSzPsX76
3r5T49FMOu/H9eTi1nfNqkyW51hvmJ3qag6ZdP6P+bS6l92Czpksz7GeZWLv
k1WTQT4A66JMm1VpGSzPsf4dFOi9LDSD/ACur3+hi846ZLA8x7qlcFPS6IEZ
5AskmNe3+K7GX5nlOdYWn3c7DyiVyR9gfjikfYo6IbM8x3pgWeHfcetklueR
EhiU6eoaTpVZnmM9MfnO6+WSTH4B54HNYZV139NZnmOd+75oW2pROvkGnKfb
3dx282g6y3Osd1lauHdanU7+QYI95p+uJ1qlszzH+tHFHx0CxXTyEbg/R8z9
cajxOstzrNPnXtT4XXyd/ATyj4dV9dGE6yzPsb7mrKuy1f86+Qq8X+Uvupy1
vc7yHGvFi/L4LvrXyV9IcEXrt0Xmv2ssz2MlkFyb9p2suMbyHOv8XpoGZRev
sTzfh7+vdtTJceHXyG8gn4Uo73uz6BrL8/0SGHe/eOD+2GvkOyQ49rjblGat
ayzPD+B8Mzbd3LHuKvkPCVwKr+u2KrjK8vwg5uH4R8E1x66SD8H14ruqTav1
V1meH8L8WRpstmDWVfk//YD1FpPzz74Nucry/DDuN6vePrfUrpIvwfvdTk54
VHuF5fkR3G9Dqjr2yrpC/gT70dUY+6RDV1ieH8X5u8ZfcFt7hXwKvh+rApVF
M6+wPD8mwc03E5Njhl4hv4L9Q98+W0njCsvzOAnO/2t4lvTuMvkWCfj6+JMh
+ZdZnsfj/DNgc8HhhMvkXySwjTWu/hh4meV5ggSG9Vr7fRwvk49Bnq59uM/A
+DLL8+MSlCiqQ/r0vEx+RoJyF17drjmN5fkJzOss1bsp5Wnka3B9xCStnZKW
xvI8UYIRl8JSu8ekkb+RoDT81gAdnzSW50nYL8zah9vZpbE8x3p2zeY1mQZp
LM9PSuC/siresVMa+R3kOW3nK4ZfU1men8L1b3Nn0diSVPI9Epzs4j59dXIq
y/PT2K++txlcsyuV/A/2jxn1Z7Z4p7I8P4PzZ3jrtbNnpJIPksCyexTMG57K
8vz/9aOVV3dpp7I8PyfBgt4t2380prA8x/p3D7VV0RUp5Itwv1xr6Dz/egrL
c6yb++3oO/tQCvkj3I8v+zkFbkpheY61/HnPysdOKTJ73lMCb15QXWyWwvIc
6+vG26oVfVLILyGf2XU7rayaIv/3fBjWR54G9NT5eIl8E+4vjcbXC+9dYnmO
9cx2enmlly6Rf5JARRrg4bP3EstzrNfxCZHgf4l8lAQHNux/Z+x4ieU51qPP
Rw11Nb1EfgrXh3OA4nqfSyzPsV5SdM/VSP0S+SrsJ1WOeW8/J7PzbKwPnF3/
LetBMvkrCc7GvD6bfy2Z5TnWi4/eP9l4JFlmz5tKkJnzON42OJnlOdYbhmvP
frQsmfwWzk/n/mwMnZ4s//d8GtbV2VvKF41IJt+F/dLgj84SnWSW51jnDhqu
HqOUTP4L19Oq81kP715keY61VK12pfzgRfJhElwujvDSX3aR5TnWu95orbgz
8iL5MQncefv+2coXWZ5jnTnluV7bsgvky7AfvGp5ejDuAjtPxzrh/IPSgFUX
yJ/hfvFxCL004QLLc6y9rlpsGNbxgsyed8V5Zq3u8FZV51meZ+H9fD7BkL9w
nvyaBE3KqT9DAs6z8/ZsCTSSHTsb25wn34bzXY9Xf4yl8yzPcyT4fPysRXj9
OfJv/z+fq1kl5p5jeZ6L+bnIr02rvefIx0kQaN95x6Cl51ie50lQG6W3K37s
OfJzEnzqXXHQSeMcy/N8CXrqao92qz5Lvk6C7jMDvqalnGXn7QXYX3qsnmkd
epb8nQTBRh0+6c87y/L8FvbvnJ7W04acZeftWC+7L/2+2vosy/NC7I9+TlHL
Ks6Q30O+iL21Z+G5M+y8vUiCC1l/Dx8IOkO+D/ubpuPYnvZnWJ7fRn7RqPv1
bNAZ8n84z+xesra29RmW58U4v18eZjL08Wnygdg/T3q8zbh4muX5HQl2Hi1t
szP0NPlBnL/zKwYdczzN8vwu7v/e+xsbRpwmX4j8EVXRGKZxmp2335NAea9y
vmPtKfKH+Hl9DH/5ZpxieX4f80yZN7y95xQ7b8faQe6ntGjFKZbnJRJw++xb
j7Q8RX4Rf1+POWWTxVPyf88Hlkqwfdyq9od+nCTfiPt90y6rgWUnWZ6XSfD9
1qT+P8+eJP+I81pgzqQ2oSdZnj/A67n+jtnURSfJR0rQW/3+tRKjkyzPH2I/
bbo/ObrrSfKTuP+3ee3e+TWJ5Xk5/v7oupH5xUnkKyXYtrLnw9Enk9h5O9Y9
ui7p+HpLEvlL7PdSeeidhUksz7G+8ETlxSejJHbeXilBu2n9Myd3T2J5jvV8
27Y5z74lkt/EeeNw8+7TJYnsvB3rkc8/PLxwPpF8J+6vfKfBdRGJLM+xVu+z
1Mx5WSL5TwnqlBLSO1gmMj7H+scZGF+vl0g+9P+/r5VP+9aJLM+xdn9o2GrB
ixPkR5GvV5yOqblxguU51k4Wd8uOHjlBvhT569GOZbs2nmDn7VgfPeT878r8
E+RPcT4dPt1My/gEy3OsM4KeP4vXOSGz550l6FrZa8OSluMsz7F2VKQVLXhy
nPwqrp+PKX5h6cfl/56PxHr3nexBrw8eJ9/6//le9YjfhuMsz7HeMMvQb8yC
4+RfsT+283AdPP44y3Os3cBZZ5ZwnHzs/6+v5aRz/xJYnmP9J6Xo0MiXCeRn
cd617Fn0JSeB5TnW+wJqNj85kUC+VgKfrrZ+jaEJ7PkMrF32qM0F9wTyt5hf
EcOq060TWJ5jPSTXXXYdkiCz560l6La1MH585wSW51i/LnhpafE9nvwu7he/
bKcNFfHyf39vgbXbmY/x1enx5Hsl0P40P9f7aDzL848SVKzeut5wSzz5Xwk2
uU8LENzi2fMeddgf+mqHjpkSTz4Yr0/AGavAIfEszz9h3rSaE9SgFU9+WIIH
ZvdfRzfHsTz/jPOZZGrg+CyOfDHmh8ZknVnZcSzPv0hwfHa945qkOPLHyD++
6Zdzt8exPP+K+2nmrmfG3nEsz7H2Sri3s2pOHMvz+v+fR5mEnB0XR34Zefpj
j8AE3TiW5w14/cv+jc5VjSPfjDxl0+6JTtUxluffJHima3K11dlj5J/xemT6
BButO8by/LsEOemmcp7FMfLRyCeOwrNjXY6xPG+UoM2Eqa7FL4+Sn8a8+1VV
Zpl8lOV5kwQ1X66d7Bx4lHy1BE+qty0eOP0oy/NmCfpfvhsWwx8lf439f3Rx
rNWnIyzPf0hwKm93l2mZR1ieY/2045+gIzuPsDz/ievh2Wk3o4VHyG9LsDL/
r6Xe0CMsz1twfmvpc9pe6Qj5bny9dh20K0oPszz/hf19/2LN+OOHyX/j/Zh0
UO+y32GW578xv5xfPtaafJh8uAQdrvTLuK5zmOX5H9wPbj1nn/4fS+cdz1X7
xvFKpaHQIA2cc74ZUZFE06VoKinSTrSlkLZKip4iEiVaCu0hhM5Xkkp7Gi1l
pdJQKSVJv+vnuv78vDz4nnPu+37fd2+f83zez34cf3+qrllp9n7ieYM+DC+Y
/twtaj/7cjx/3Tj1ynDRfuL5P33ooJ9wx3LIfvbnAvSuieyzQ2M/+3MBrBI3
7FNUxLI/F6CjUmdfczmW/bkAw+/mXzYOj2V/LoDS6UFs5LxY9ucCvI98mm07
KJb9uQBfA31zLDRi2Z8L0Pnoo36L38awPxdA/vA4sTQzhv25ACUXVZIORMaw
Pxdg9vHDb2OWxLA/F8A0ekfxM9sY9ucC6AdMNp+mE8P+HD+fd78VXb/tY38u
wKzVqkO7397H/lyA2thphrOP7GN/LkCzuy53i9fuY38uwMHC+zlxk/axP8f7
M8/qRJzJPvbnAnz4eEqruPk+9ucC7EoqOznjdTT7cwF8Lg9s6JwRzf5cgMry
U0ntdkezPxfgZObD2cOXRrM/F6D0WPGxlJHR7M8FWHLvnOFcIZr9uQDLDM8G
jK3fy/5cgLnBFU7Ln+5lfy5A6z31gx8m72V/LsC3ir4li8P2sj/H+1nvXDJs
yV725wJcnP7s9fiRe9mfC7A1NHPjXnEv+3MBsgfGeHT5t4d4rinATstY87yX
e9ifC+C4e+PO3Iw97M8FCEuJ7l69Zw/7cwHOz7u11WXFHvbnAkhftiz9OnEP
+3MB1PvfX5fTZw/7c/z81y1d76rtYX8uwKQ/RSfbfIxify7AKr3l3QJuR7E/
x+e5XuFiciKK/bkA1Zuym6hti2J/LsDkil23hAVR7M9xfNxb6rrUPor9uQAB
pSlTPyqi2J8LYBc0fs2h5lHszwVYXHXcPehNJPtzfD6T068fvh7J/lyAPVo1
4z4nRLI/x+v5MPuYV1Ak+3MBApuuCtRfEMn+HD/vkGHhLUZFsj8XoMplqH93
o0j25wLM6bju97zWkezPBShfuT799Yfd7M8F6Pt51MLt93azP8ev75gnzzu3
m/25AG2t8t29d+1mf46/751WxzO+u9mfC3ChwGijtstu4rm+AGqXNrsmW+1m
fy5ATJNOk/277mZ/LoBFO4eeK/9GEM8xpy5T33KgJIL9uQDrxUyh+loE+3Mc
z48M01cej2B/LsDUdod/G4REEM8xz4t5c7jF8gj25wL8SzSbqzk5gv25ADe1
zGrGWEUQz3sKEHVTpdP5bhHszwV49MRmFTSJYH8uwPOnH/L/vtlFPMd8dsSG
yre3d7E/F8Bpf4nXn3O72J8L8OX6su6Do3YRz41wPjl/O5+4dhf7cwG6PY8r
HzRnF/tzAax7KVbU2e0inmMuTQvv+qbXLvbnAnR/Om/vL41d7M8FcLUSRy2u
Cmd/LoDeiJcNlspw4rmpAPPv+D90/i+c/bkA9/t4WN5wCWd/LkBWxeWzwVI4
8Rxzr55hafu+hbE/F+BXVOKDuith7M/xef9LWHkmLIx43hfnm8ofk7Ozwtif
CyA8LvOtNw1jfy7A3Wfu92LqdxLPMWfsGKfcem8n+3MBdDoOuJZ5YCf7cwEO
dd6yyNZrJ/tzAdYsn2bWYdhO9ucC7K9NiOujvpP9uQDJYzrD3pJQ9ucCbN7U
fe/o5FDieX8B4ptX9bLfGsr+XPj//791W8iUUPbneL8++lt2Mw4lnmMuuT3z
yvc/IezPcT5GjEnq9DCE/bkA4b1NojYcDSGeWwmQlBT/q/eqEPbneH292i/q
OTaE/bkAbzdsWOGhG0I8x7xwoPLEu+od7M8FOLByZPSFmzvYnwsQem7Sw+wD
O5T0PggBuibklnby3cH+XIDrgwa7nR21g/25ANGz6oq299jB/lyAT6V/P5z8
vp14PgTXU6+qHu3ubGd/LsDfOWKblLjtSnp/BK5XGQfs9q/eTjzH/LC5mseN
CdvZnyN/HG7/MTPYrmzsp2HO/FuY+Orvf8RzG5wPZcW1dwr+Y3+O46H9gJ21
Z/9jfy5AUN7jP/OD/yOe2yJf0ie+7jDnP/bnAjxe+uNBg9V/7M8FaH/7yCJj
zf+U9D4KAbpkF4/c/WEb+3OcT26FLQZe38b+HD/fk/HDexzapmzsu9nheuF0
NmbYmm3chxHg5YC6kwcmbWN/juO9ulDTqvc2Jb2/QoClnQO927XaRjwfKcAp
54L5euXB7M8FUImw2700K1jZ+A+yowQ4Xly090dMMPEc8/M9Izqnrwxmfy7A
sUkXz6c4BbM/FyCnXYvWH3oHE8/HCPCu5/7r09oEsz8X4ImPX3Czd0HszwXI
cxK+l18LUtL7MAS4nHP9/N+4IPbnAjT16+juuDGI/bkAxUWTkp7NCFI29u0c
cP1ynmobMzCI+zgCvDD9L3OXdhD7cwEO38m/nVWzVUnvz8D91rXLmlL+VuL5
BNyf1E0Yejl5K/tz3M/k6P0MjdiqbOznOSLffzq9jfDeSjzHbGAYkXHXcSv7
cwH2JWt2GdR3K/tzAVZ+DU8qar+VeO6E1+/s2Celagv7c1xPYnSGXX6whf05
7ufKhu6sO7dFSe/jwP1OVfjtJeFb2J/jfB228Eg77y3sz5HXNoeulU3comzs
+znjfm9jRHGl+RbuAwmg9VQ3Uey4hf25AH6HEq6H/ghU0vs7BDB52eSLYWEg
8Rzzr1W7Cr6nB7I/F+CzT59eX2MClY39QMxzdCwOd/cPJJ5PFcDcZsW7NbMD
2Z8LMNDHJq25bSD7cwFqLDyuXJECieeYhw1RpJ9sGcj+HNerM7aTcio3sz/H
8e/03b71/c1Keh8Irv+v34/amLSZ/Tnytf+Y9kLUZvbnAmzfd8Hx2+rNysa+
IWb1hv7XqmZs5j6SANNGzdDXgc3sz/H6t+vreSs2K+n9IbjeTPqx+nurzcRz
zBHfMsqPfg5gfy5AXGZOt41PApSN/UTMWjOePt+aHkA8dxPAUKP3s7QDAezP
BfBvseRxx8AA9ud4f/bFB+xfGEA8x3zz2Kwj48cHsD8X4Fzx9i/GFgHsz/F+
aWwzNNMJUNL7SAR4Vg1q2Q2b2J/jemXVNcL37ib257jf1Xs9dfW+TcrG9xdg
npKUWHx//ibuQwkw03vW0ZUWm9if435b87rusqablPT+Elyv9BbnpT3cSDzH
XJN22sbx0Eb25wJMN79UPsBro7LxfQeY374KAa8hG4nniwRQXKp8+q3tRvbn
OF4VHqbXX25gfy7A1QSnq+WnNxDPMSfHFnad6L+B/bkAR1u9uNxq/Ab25wJ0
cGxt1k53g5LehyJAy+qCXzO/+BPPl+L5Zo7fgV/Z/uzPBYC0F4lFu/2Vje9P
8ML9X+iVA23n+3MfC3mRva/NVit/9ud4P4bHrrVv46+k96fg/S9L9XN8tZ54
vhznn8GebUeS1rM/F6Coy9Fhg7euVza+b8Eb9x+69Qbdp64nnmMOerD+wQjT
9ezPBTC7m3TtQpP17M9xfx9bsmd+wTpl4/sYfAU4s6VFwexT69ifC7B62X3N
g5vWsT/H/UL2vld6LuuU9D4WPC/Yrr3zttc64rkfrlcNZp7fmqxjf47z19R8
ss3TtcrG9zesxPW4Q4zWo7NruQ8mQLsf/cfGb13L/lyACT/9t2TMWKuk97fg
9WtETVW3WEs8X43rXd1It+Nt1rI/FyCyS9t+AWVrlI3ve1gjwA6fv/Nj5DXE
c8wt40qjqnevYX+OfMvVnxriuYb9OT7/4FtjPOzWEM/XCdC/bnvzdT3WsD8X
wPtMhvTw52r257g/jxozwv3RaiW9D0aAwZ2f/Ot3ajXx3B/X+9rgn7B1Nftz
AYJXDL4RMns18XyDAA4KtzYdB67mPhryUKfZ/MKOq9mf4/gruO1XULWKeI75
rnPdc/U7q4jnm5Bv2t6WQYmr2J/jeOgVZ2S5eZWy8X0TmO/2i3bRm7WKeL5Z
gFframePGLiK/TmeR5v8fRfXeRX7cwE2BflGWVWvJJ5jbhont1J9uJL9OX79
4e3K9mdWsj8X4GmYwasJ21cSz7fi/s/z/X+5C1YSzzHXdE+PXGm3kv05ngcO
3k6YIa4knmM+NqLCY02TldyHw/W6eObau6/92J/j5y1QD3O+7Ec834bnR1g8
ruMBP+I55oHt58xQXe/H/hzXF9Fnkdl0P/bnAiSuPdEjbKAf8Xw7jh+HvQb6
On7sz3G9tJrc923tCvbnAtyevfFN8bMVxHPMNdFDvqtdWsH+XIAfUVatvWJW
sD9H3qsdzP+3dgXxPBT3Y+97NL8xfQXxHLPuis8jMwevYH8uQP2WbIeK7iuI
55jnp9y7YdPgy308PF/suOl+t9iX/bkAA1Ir8rdd9SWeh+P1Wb647xfvSzzH
HHW44F9EkC/7cwEWjArqUbzQl/25ALc2dHgxY6wv8TxCgBm3hErV3r7szwVQ
7fGkoUzdl/25AM27Zz78VO1DPMccOf6bRs9CH/bnAtS5/VkdcsmH/TmuH0te
ynoHfYjnUXh+k1rvKg3wIZ5jbt7X99yjeT7sz3G+T1t7/9NoH+L5XjyvF9ck
WPb24T4g7u+S+n0+penD/hx/fvrn2Q4/vYnnmLfru6bovPQmnu8ToGeiRkKH
bG/25/h8Hpt+HJDozf5cgFHOfUYE7/AmnmP+z151YRNvb/bneH1ru3RIdPFm
f477rbtmTfwGexPP9wsgLwv9vFTw5n4hzs9h+XvDVb3Zn+P1iYN8018uJ55j
/qvxQDp6Yjnx/CCuD48HZr1euZz9Oe7HnhpkLR2xnHh+SADNPppHxmkuJ55j
Hmk4smJd8TL257heqZW3rju7jHiOeciDvLBb/suI53E4X648/lExbhn7c1wP
7dwvO3Vbxv4cx2d4wZK2H72I55j3zbQP6KD0Yn8uwKAzkZsXhHixP8f/PnDx
95YzvYjn8bjen7Sc8d3Ui/25AI6+JjYmDUvZnwswdL2twbmHS4nnmKNXmu1b
f2Qp8TwR14OvPj0iVyxlfy7ANX0bmx/2S4nnxwSwPR++7VCXpdyHxPXlvy6b
Iz56sj/H89Cpsen3sjyJ55iTfjulOe72JJ6fwP1Tp05tuy7wZH8ugJ1h3xEm
gzzZn+P4uF37KbC9J/Ec88jH/tH65UvYn///36v8n6hkLGF/jrx569nHdOcS
4jlm8/MrhsS4L+F+pQA3tL3CxlovYX+O552RZWk27ZcQz8/ieatcbcyaN4uJ
55hvtih49l1ezP5cgAsdHtVdiFhMPMd8+qyNXfKixezPBTgYrzHuh81i9ucC
uBQ+T1ytvZh4noTzoffLj4O/LGJ/LsDo4PpUuLmI/bkAl07ciwk6vIj9OZ6n
rQMs2qxZRDxPFmDP2a/dHkxcxP5cgMKx+z8/Ml7E/lyAWO24ER1UFhHPMS99
kX0pomgh+3MBRG23TxPSFrI/F+B1m4A1Y3YtJJ5fFKDz2at/ApYsZH+O541k
j041dgvZnwtgGWo7N1FvIfEc80/vJ5sj6hawP8f10c1I61LBAvbnuH/u/SWr
24UF7M8F2Bjo2eNS6AL257g/rl6bt2vRAvbn+PuahW05areA/bkAagMuPPqs
v4B4LiOPxcDZvn/nsz/H+bfR4nHfF/PZn+Pn6Rtyv2f6fOI55rKFpbWTo+az
P8fzXrLe70s+89mfI781sv1cHecTzy/j+Gh7r4Np7/nsz/HzPX25zqrtfPbn
eH/nd3ZZWzmPeI7ZLdhk7Leb89ifC6DfcpbK4WPz2J8LsP/eil6BQfOI55h9
/15bHDtvHvtzAQ50M1n6bsQ89ue4Xpiqv1okzWN/jvvvl7MW6arMI55jfhUf
IquWe7A/R1793B2guObB/lyAdR7fF/rFexDPrwvwKCdJ99cWD/bnOP7mTZp8
Zp4H+3Mc39ZlqZH2HsRzzM1VPlWfMfBgfy6A6zb/y79UPdif4/5HqX9jRaU7
8fymAH3r3sj6d93Znwtwb4DzxIYz7uzPcb6Yr7ZSC3dnf47ryfk8cayPO/tz
AbzOe95In+zO/hzHR2LmE+cB7uzPcX1JyWrQ13EnnmOOLC//261+LvtzPL8t
0g6yL56rTGn053j+zs8cczBnLvH8Hp5n5p5vKh2by/4cx4+RrUfh9rnKGY3+
XICOiwb1TPeaSzzHHHv9WcN1p7nsz/HrYQ+O/7Ocy/4c1yeV4c8WdJ1LPH8o
wIp990bXNbixP0f+26xLvlTuxv4cz5tnbz1IuOWmpPdnCbD3xDFX5Vk39ue4
f3Ncofp3txv7c9wPLfi7b/EaN2Xj+3aeCJByNPBmk9luxHPME+vPTcgZ4cb+
XICxv/d/OGvspvyv0Z/j+P730PWauhvxPB/Xx4nrjzX/NIf9OX5/9+D+BRlz
lGaN/hz5OmZSwa+gOcTzQgG+a41ssXTyHPbneH67FWtrLsxhf47r08QZrUZ9
mU08x9xX1ePZmcuz2Z8jX51nmruHzmZ/LoD94iuRC2bMVtL7uwR48+1RwKVe
s9mfI4+exK2bXjeL/Tnub4paNR9zZ5byYqM/F2D3ztNxW2NnEc9f4n71QXW+
mucs9ucCFFxob1A6eJZyVqM/x/Ni/x86TdvNIp5j/k91ptXS1zPZnwsgTLza
QkyaqWzR6M8F2LDCrZ0YOJN4/lqAkBLLp57OM9mf43x7Uf+pwWAm+3Pcv47p
8/zF7xnEc8zBwf8M/t2bwf4cx2O/ue6ecTPYnwvwUaVBW89vhpLeH4br/dGB
BTqjZ7A/x/3Tur5GM7rPYH+O+9voC4fLvk5X7mj05/h5No26e/7GdOJ5OT5v
jd6Dc2Knsz9Hfs1yCtDxnq7s1+jPcb+5y8X0ov104jnm+/dDHkd1m87+XIBP
Wj+bZXybpnzR6M8F+N3X3ln31jTi+Vvkwfan024emsb+HPlrnHEieeU09uc4
v3YfLCx2mEY8x3wt4/3aCYpp7M/xfF8Zb9zwZyr7cwG2XNm8oSpvqpLeX4bz
q0NRO70zU9mfC5BWlbwifOtU9ud43gw+Pdpm1lTlnEZ/juejXuqGfQZMJZ5j
vmR/5+QM9anszwXwnOy59OZ7V6Vqoz/H+fRKaOuT40o8/4zn93WXxakHXNmf
C2B0/8xE/1WuyvON/hzX78D6fq8muhLPMd+bOmXROhNX9ucCPNZvsmtyS1f2
5wL0vv5izKLSKcTzrzifHeYOyMicwv4c99efj/8cvm8K+3M8v7WfYdrKb4qS
3p+G67tL1lrViVOI59V4/amnN4PpFPbnyCv/3e+SW01R9m/05wLYLF7lOLvC
hXiOOSK1atbwHBf257hf7tUzY/ZhF2VRoz9HXkKBSoq/C/G8BuezYty7YdNd
2J8L8KDYvXUzaxfl1kZ/LsDU+ds06zu7EM8xl6ReOG76w5n9uQBbqxf6RT5x
Zn+O5+ngTH2zC850Pq/F+zlo/JRmu5zZn+N+ZebwK62XO7M/F+BL8fiWIyc4
K+n9bfj1jacK03o7E8/rcP9a2rVoRjtn9ue4vua8z+n/ebKydaM/F6BC642V
7f3JxHPMH6zc3wecncz+XIA/bYYGft85WXmh0Z/j8+zzJGXfssnE8784fw2a
mXo7TmZ/LsCvkL6xa80mK6c1+nMBnK2HnUvVnEw8/39ev7uL8H0S+3NcL8do
7MjKn8T+XASFd9fU0LRJxHPMpncjRofsm8T+XISJ6/J/X1o3if25CD7al9d1
mTVJSe+PE+H2lyMbj9lMIp5jrhjqfMlDnMT+XIQgD71ixxaTlK8b/bkI2Qa3
Epa8dyKeNxfhU1XIlZS7TuzPRfjcTL+i13knZXCjPxfB8HbS3Ye7nYjnmJe2
LjU+usqJ/bkIO3rfTjsy3UnZp9Gfi+Af9NP4wTAn4rmqCHdDlww2lJzYn4uQ
2Cc2/oyqE/tzEV638+o2+9NEZeP7KDH73hsyc/DjiezPRbjlkq9nlzaR/bkI
mwyX66/ZP1HZthEg+PMPZnR5GjCReI55Edy95rZgIvtzEQLUzV51cphIPMf8
/Mkr/e/mE4nnaiKcXmI97o/2RPbnIswapt9ver0j8bydCF3e2YZr3HYknmNO
/y4Z6+x1ZH8uQlOHyvUrPBzZn4sgjf6vuZ65I/FcXYQzM29Dt38T2J+LEHvX
/vzC+xPYn4sQN2nBQ5UDE4jnmHuVzBW+LJnA/lyEgWOGGBgPmsD+XASTf9fn
XGg9gXjeAZ/3nT0Ttz0fTzzHnLxN0//UyfHsz0WYWeK+oOu68cRzzGrq66MK
x44nnncSITBOI/R1t/Hsz3E89D+UZ/7ZgXjeWYQ3I+dWP8xyIJ5riTDlx1Tv
jF0O7M9FmHTDrvCDuwP7cxEmrI0/u8DSgXiO+XzehQCTVg7sz0V4uHTxC+uX
49if4/UHbBoZdm4c8VxHBMdrHk4mgePYn4uQOsDmP/Up49ifi/D+X/WaQb3G
Ec8xrwDt5NMNY4nn3USYXv07xz1vLPtzEVrmHBw858RY4nl3Ee5/zjgTt2Es
8RzzIMPU4waTx7I/F2Gl78msr0ZjieeYjdp6bG1oGEM81xWhz7jpoY4FY9if
izA5PG1J+ekx7M9F+CI4pF4KHEM8x6zac3/D42lj2J+LMHXTg2IT8zHsz0Xo
cUeuym01hnguiDAPXuUcLRnN/lyE5snTf2RljGZ/LsLOlQ3dukWMJp5jTpw1
MC9t8WjiuSRCmwv6qRHDR7M/F2GXvte0091GE88VIozMWTtbpWYU8Rxz7/Yj
5sQ8GMX+XASL5/Nrl54YRTzH3N9F9+aGwFHEcwOc7x1GLb47cxT7cxx//1w3
uFiNYn8ugt/y+Ue7dRhFPMcc1U1vTY/PI9mfi+DU5+Gh6bdGsj8XIWv0tPQn
8SOJ58b4+3cO9AjaNJL9uQgtzmyx850xkv05zu+q0r/7rEYSz01EaLCP6ve7
40jiOeavs5YH7/5qz/5chBmnXh6cd9+eeI55kX9+j+Wn7InnvUW4p/3u9IVt
9uzPRbiea15lMt+eeN5HhHPV7iGvhtsTzzFPGprRK1ffnv25CK1i/66oaLBj
fy5C8ZJQ9cGv7IjnZrj+HBh7LFdpx/4c14fck6XbYu3Yn+N6OfqY58a1dsRz
zIHLc6tOTrUjnvcTYfFeHa021nbsz/H6xljtPKRtRzy3EKF+2bAmC3+NIJ5j
3rAkv5vH0xHsz3H+jlLs3J0+gniO+X75q6Y10SOI55b4/LQtjXasGcH+XITN
FSXnnKaNIJ4PEMEloav9uEEjiOeY75kfjF3VbQT7cxG89BPm5NUPZ38ugs6H
D3ZzXw8nnlvj9Yln/uhlD2d/LsLqM3GW6keHsz/H9f1zQ0KfrcOJ55gvt1xX
v2HBcPbnIvxtY/ulfvRw9uciiAMbzE6bDCeeD8b7P6Bw5X/thxPPMS8fs9A3
6pst+3MRrGJuvXyQb0s8x7xr0faFVhm27M9x/XdNunt/vy37c1w/4uWsiE22
xPNhIrxYuP9XoIct+3MRPMrl3kdG2bI/F0FLrunyycSW/TnydfABHw8NW+I5
5j8nfb62rAH258jXgNMTCp8D+3MRwrK+2j/OAuL5cBGW9J6261c8sD/Hz5u0
9P3o7cD+HOdvmNj6xjIgnmM2yyo56+kM7M9FOGy9fveQQcD+XISDdhYrrPSB
eG6P8/F2mtrMlsD+XIQrw22snZ/bsD/H682vuDz8mA3xHHPnDDDYssKG/bkI
MdYqVZ1sbdifi7DKOGX3r/Y27M9x/dlzfHevV8OI55gjlqp6nT09jP25CClD
bh3ZtG4Y+3MRphWfuRA3ZhjxfKwI3yzsdDV0hrE/x/n3/N3i+++Hsj8X4eg7
WftZxlDiOWan0ydO990+lP057qcWeZzKmzaU/bkI17Q8Yq71Gko8H48/z/hN
Q8OfIezPRdjo9HZu0P0h7M9xvo0wGTvl8BD25yI8DrQEH58h7M9F8DYZdb9g
xBD25/g8r7it36I1hP25COU1NgVrKwcTzzE/3TZ7QUbmYPbneH9af5OH7RrM
/hyfZ3rFHLV5g4nnk5A/k8rL9K0Hsz8XQePnqCfr1QazP8f1/6vh5e6lg4jn
mDPiHCxU0gaxP8f94GSLG31CBrE/x/slqTU/7DaIeO4iwtZnGZsnDxjE/lyE
A/fvPhqnNoj9OV5/XvDWbWUDlc8a/bkICdovzFpeGsj+XIRX7T2W3AwfyP5c
BOuZnrl3Fgxkfy7C96x3L9SHDWR/LsLxf6uG7e08kPvnOH6K3f6b9dma/Tne
z9Z7Js6/Yc3+HNfLFqf6nj1ozf1zXJ9MirL6r7Jmfy5C4X61fX8mWLM/Rx71
z3ZpamTN/XPkZ6hupH1Ta+6f4/36/PXjzRdW7M+Rt5OO1G9LteL+uQh9PQa6
B4VZcf9chPDVc+Uri6zYn2PeOyd+wAgr7p+LEL9OK7OyhxX3z3F87Wme8Kx2
APtz3D9pj/jTLH8A+3MRhtRudV90fgD3z0Wwqe+8vlXIAPbnuH5fe/62bMEA
9ue4/j8dO/rX8AHcPxfhWfLa4fZ6A9ifi3CjsO3ae38s2Z/j+vdi0K7QZ5bc
P8frXZ9nGnTRkvvnuF6m9f9xcbcl+3OcL4UTQnW9Lbl/LkJZxNH9WeMtuX8u
wig9uL3HxJL9Of5+x9zM+NaW3D8XwfXMXN337/pz/1yEtPC7e91z+7M/x/E8
cszDDon92Z/jfrDPaZ/aLf25fy5Ct6fjjDp69Gd/LoKbQv2Q+/D+7M9F+Oc7
d+NboT/3z0WwzRyw8lDT/uzP8Xlfbt13R6kF+3MRQvVfTj151YL75zie483i
/hyx4P65CDftOqUEBFqwPxeh/bKOYO1hwf1zEeaKw34KdhbcPxeh0sQgaGhP
C/bnyDOH1wd2tLTg/rkI77x+f271vh/3z/H3F243zrjdj/25CP2m6zfdd7of
+3MRSiLuGpzY2Y/758gLDe3x75f3Y38ugmdMG8Opk/qxP8f1fpbxol/9+3H/
XITu5j7Xb2j3Y3+OfL817WtOnTn7c5zPNXlxVa/MuX8uwtA3o0NGXzXn/jny
d3rM/EcJ5uzPRbjwq/vboP/MuX+O82/1kWuLlppz/1yE+dWLL66ZaM7+HMen
2GfFxf7m3D/H/fBpnYu6OubcP8f1eupdi9S/ZuzPkS/LnE+sLDNjf477qY9W
99xvmnH/HPlesHja+jNm7M9FqA6c0OZKhBn7cxHM312K6b3ajPvneF4orsrJ
nWnG/hzPU4GHbHcMN2N/juPJ693j1UZm3D/H/WBHF7Pw9mbcPxdhtEmWRVxl
X/bnuD/Xfhztl9aX++ciOORsbLV/S1/unyO/7a2adXTqy/4cx8+Foc2KdPty
/xz3p5eOBdd86sP9czwfznFtP0fZh/25CHBKRafLjj7sz3H9nN7bUH9aH+6f
43nmgCivMurD/hzPH9fqJ3er7c3+XIQOzQ6vbnerN/fPRVA3vnjCYV9v9uci
5Lonez5b1Jv9uQjbfz60TxrYm/vnItSoql3Oa9Ob++e43s0ymjq8yJT9Oc4v
6eShP2dNuX8uwpbMvC7/Nply/xx5H3DW0WGSKftzXD/C6+6VKUzZn4sQFDek
W84vE+6f4/h+cOFG5R0T9uc4XpdOnjrtkAn7cxEOFeTP0fA14f457v9GH13c
fqQJ+3M8L8jFKpO7mrA/x/UoeeHlV1W9uH+OPOp5p+e5a73Yn4vg7Dju/rV9
vdifi1AXXWanu6wX98/x+S4bqHt5RC/un+P9NTv18bBOL/bnIuSp2kDuF2Pu
n+P+43nS+b65xtw/F2FdzwUPXh4wZn+O/P/hY35nhTH7c9yfXd+9rG6sMffP
RVjjbd59qWjM/hyfh8LtsW6dEftz3B87PO/Z4YkR989FsA9quGB/yoj9uQgP
Ip62vxRoxP4cz5NOmoWeM4y4f477udT6I7P6G7E/x/GRsbNdWDsj9ud4Xp4z
PbX+rSH3z5Fn52P6ncw25P45Ps+zYs/IWEP25yKcmOVpLPsZcv8c1+eb2171
cDTk/rkIJ6uNSi4bG7I/x/H9df+jmOaG7M/x+by6NeFCsQH3z0WYUmX+R0Vp
wP5chCa+1asi9hqwPxchsvSyxzRfA+6f4/VUvvaYMcGA/TnyYs2ArtG9DNif
ixB8f1AvNVUD7p+LkLn9p5Vc3pP75yJ0uqr6Pi67J/tzPP+3P1x85WBP7p+L
8Pzkxuta63ty/1yEUv/fQxKn9mR/juvR4OovSwb05P65CDmbXmxd2Kkn98+R
pyUX4mOrFezP8Xys3qJG5bGC/TnO79+fhPjzCu6fi/CjtF3+6jAF+3Pkb9De
i5u9FOzPcX0cbOOT7aDg/rkI2l3HJFuYKtif43qjvUHxsq2C/TmevwaY+KV9
lLh/juPzuPGEG3cl7p/jevgjb47qGYn9Oa7vpm1c/UMl7p/j/q+tWZnkJXH/
XITfvUyT/o6X2J+L4G660Lt1X4n758ijT3eejNSQuH+O5+Wkq9sufhPZn+N8
m2EJLnki+3MRlh4OO9vzosj9c/z5/VI3G0SL7M9x/9qyzXLXtSL7cxHS/b2N
MmaI3D8XIenIiLmjh4nsz3H+zpt+X1UQ2Z/j+CxoIfxUEbl/jvdnpoZmx3cC
98/x/Pknc9LsOwL7c+T1jtz9T88K3D/H/fDv2Uc3Rgj8PmNcv8P69Ji8UmB/
jj+v1+RrztME7p/jeSF0jsOWoQLxHHPHyOnerwWB/Tne/21Z7+a3FNifizDV
bY2nzkd97p/j+tn2XWrtQ33253geSnuxQeWiPvtzXD+7RgUMjNXn/jl+nuvX
Vsdu0md/LsKyhdt1Debrsz/H71esMCsaq8/9cxF+FfkvzjTTJ55jfrBZPThX
S5/9uQjJt5oE//itx/1z5HMHvDe5evw+ZZzfNU8NlJF67M9FeDJ4kr3OXD32
5/j7NXZF3uqjRzzHbHvKI/xWvS77c9yP1y9P73JXl/057hcWG4ZkxOhy/1yE
j753dhxfpMv+XISxPgusKqx02Z+LsMAhv4OPqi73z3H/2S/98NinPdif4/x1
Xj/X53gP9uciRB9zLnqzugf3z5Ev+4fuSRjdg3iOecyHGs0knR7sz0W4NL7p
85Yfu3P/HM/TE475nMjszu9z/j8PP3tEhXVnf47ntW8Hre+4def+uQjLz8Ha
MRbdiedXkRf5XZM0W3Znf47r15U+i8Tn3difi/Bm3qDe68904/65COOFtJBu
Ad3Yn+P8jsjTUHHuxv4czwML/ceaG3Xj/rkIXUc53Uys78r+HM/fMSe03B53
ZX+O49dn5605x7py/xzv/7wsr4T1XYnnuSI09ToT3dupK/tzPI/dXfuszqAr
988xf6rNaftXh98njfNr7OkPc/J02J/jeJyaXf7zpA77cxESF3Ya8ShAh3h+
G+//3r6HPrrqsD8XIfaSXcjovjrsz0UY4WB25G1LHe6f43yavXr1jddd2J/j
+f6/kcfepHXh/jnO/1feuSPCu3D/XAT9kmU+ZQu7sD/H+bZ2lm02dOH+OfLx
W/2jIp0u3D/H+115Xmn1XZt4/gDX96nrDj66p83+HPcTwU06Hj+mzf1zXL/V
gi/JAdr8PmvcD+Z96tN2hjb7c/z53VM191lqc/8c8/pfTeZqaBPPH4ugUu51
YP5HLfbn+HlPLtqamKvF/XOc/7ueTNM/qsX9cxFmPuqTVbBBi/05nj/EfZNv
TNPi/rkI2x5eyayy1OL+OZ4XMz8dcOqgxf4c93P+ddGfqzpz/1yEI3OnTsq5
25n757i+hbXyeXiiM/Ecc137wzGdgjuzP8f9/3vwjfDozP1zETys4o/Y23bm
92mLcHBEm4dmep3Zn+P6cWD00Ul/O3H/HPeDA7KunXrZiXiOuSbItcha7sT+
HMfvgdA99fs6cf8cx4ujW0zN6k7cP8fxOGnObsm1E/tzEdrMPGwSPKAT989F
2DshS6OHVifunyMvXEs/v6vpSDx/JcLubqnL3xZ05P45nm9eLBzRJa0j989F
UD2YrLVhb0fiOebVsx5Ed1rdkf05nsf7r1n52rUj98/xfPzfl9kvrDvy+7xx
Pg2qUWnVtSP7cxHsnt7ptPBPB+6f43notvnwX0UdiOeYa0OXDM3I6sD+HK+n
1CLjZFwH7p/j82xyZ97dwA7cPxfB6mlFTff5Hdif43o8MFP30KgO3D8X4bTe
390TenXg/jl+/6snLfu068D+HPeTbqV9hnzV5P45fr6l9tlr8jS5f47r5bNI
7/I0TeI55qyHz2rWx2qyP8fr04xuOXyjJvfPcT3rf3Oapbsm+3MRTN4WHnMZ
qcn+HMefxYnEo700uX+O59t7u9p3V9dkf477v1HTYq9+12B/jp/Xe0izyGca
3D/H/fqOt//CL2tw/1yE9Qf9xmcc1WB/LkJa9orEtv9pcP8cz2sLS3K2e2lw
/xz3U+d6zu03WYP9uQgXj3cf0mKgBvfPcb99vq1GMz0N7p+LMO9SYoxRCw32
57geD+9o+q1Qnf05rqfNtwSVx6tz/xzXC7WtSkMfdfbneH7dmDf28jB19ue4
n6xpciFeTZ375yIc7+e19MWL9uzP/39/R9e7nWzP/lyEwG+7Swasac/9cxFG
/dGOnTGqPffPcT0a6X3qgVZ79uc4nooaIsPftuP+uQjlZl+fH0xrx/1z5PEr
6ya/g9uxPxdBzz0qJM61HffPRRj4fkvTKKN23D8XIbzp+PdPfquxP8e8vDZ3
5l019ue4X/44saf5QTXun4vw/lNpiONyNfbnIjxa+XNLuq0a+3MRXEqioxd1
UuP+Oc7/06FO7u/asj/H8/gE16EJclv25yK0a2P5rndYW+6fi3BH7l7UMLct
989xP5ly+aTWgLbsz0Uw2L3xtV+bttw/Rz728G+tU9yG++d4vun+n9wstQ37
cxFaWhkFmm9vw/1zPE8URn1LmN2G++d4P1QyYmf2b8P+HM/r40w1prZpw/5c
Aotjgyv2lrTm/rkEFdNfn+2S3pr9uQQHKy81FO1szf5cgpU1el7l81pz/1yC
Fmbtwk2GtGZ/LsHoUUZ/Uju2Zn8ugW9h9uhNH1tx/1yCVOcH6juuteL+uQTx
rb+8z9/fiv25BA1NFnrN8WvF/XMJPJrpWRmPb8X9cwnKg+NLzA1asT+XIClF
arH2nyr3zyVwm+INDc9UuX8uQUBxXZ+ryarszyUY5Z7vdTVUlf25BM33nIlt
WKDK/XMJjjx+NHmNrSr7cwlAx8S6T3dV9ucSOHS1faf3qyX3z/F6+ls0Hf+k
JftzCb4GKg0unm3J/lyCfW9Mf7tub8n9c/z9qr5dLee35P45Xr+fWm8H25bs
zyXIPtwx/0CPltw/l0D/p0WKQV0L7p9LkFt1dlllYQv25xKo6rqcfpPSgv25
BI/HhLfvEtGC++cSfNo4ediWZS3Yn0sQbGhc2tOhBftzCd4qDA/9M27B/XMJ
er+v7q7RqgX7cwmMwq60cH3bnP25BAP+OjTNv96c++cSHG36LiM4vjn7c3z+
y+YVLgtszv5cgv3DDJqHzm3O/XMJrNK1Pr+C5tw/x/sfcmLIPP3m7M/x8/8r
OKTbpDn3z3F8aulnq5WocP9cgtjzO8f3yVZhfy7BtYxTPwLjVNifS3DKeZtH
m80q3D+X4IRq+ujrc1XYn0vQocJxctJwFfbnEnzPquz3QFLh/rkEfZwPRvdo
ocL+XIKLgSr9Dr1txv5cgup1/VMcbzXj/rkExd9y75mfasb+XIK2rg/N7EKb
sT+XoKhtcUTwsmbcP5dgc4xKfO3EZtw/l6D+ww3tWItm7M9x/gUbJyzRasb9
cwmG3D1dv/h3U+6fS3DDeERhdFFT9uc4v+bPfvv9SlP25zg/n5SXbYhvyv1z
CXbvMQu03NaU/bkEryq013f1bMr+XII5E8u2mjo25f65BOPrHFw9LZqyP5fg
3dv/ThVqN2V/LsHGYYOsltU34f45Pp+o1WnmpU3Yn0swse/tUv3cJuzPJchx
MVox+HQT7p9L4LynQbF5VxPun+P91eiZ/G1lE/bnEhjcKy8IndGE++cSWNd/
HTfJtgn3zyVwcvZ+ZGvYhP25BPNcq/VmtGvC/vz/z/9d1eB3/2Tqn+P8uZNh
1Cn1n0z+XAKdBw2Lhm3+J5M/l2D7NAtTecI/mfrnEtiNjv8S3P2fTP5cgsGt
vMwTPjTI5M8lqB27yVvzUoNM/XMJLqVGmz7Y1iCTP5fAdbft2+dTGmTy5zi+
wvN1+xs0yNQ/l+Dw8hVTi2r+ytQ/lyD6RhutJzf+yuTPJbif7Piy096/MvXP
JTBNzDJNWPBXpv65BF5aseGbrP7K5M9xvZxQuf1Yq78y+XMJmpquPtrlRb1M
/XMJmpU/cis4XS+TP5fgwl278UUb6mXy5zgeTUq/mk6sl6l/LsGYf74FuWK9
TP4c15s7W4NO1vyRyZ/jz1syKzT/1h+Z+ucSyCUNK0cd+CNT/xx/v1nPh029
/8jkz3F8mdj3VLH7I1P/HO+PU0jLcV3+yNQ/x/U6/kXT55/qZPLnOF4C7x47
c7VOpv65BD12ngq6sbdOpv65BP/Wre4rLa2TyZ9L8LnJG8sbtnUy+XMJlqRM
MjmtXSdT/1yCD+8LjuZ//i2TP5dg4JE+ZrbXf8vkz3H9WnZ34dfY3zL1z3H+
z7r5utTnt0z+HMdH8ftencf8lsmf4/jNjCvbrv9bpv65BMfqWx20qa2VqX+O
46eo/Jvlo1qZ/DnOh8zYtUtP1MrUP5fgpfbQ+2UBtTK9vx0/75pNwfum1crk
z3H8esk2O/vVytQ/l+D2tsrI7La1Mr2/HceH4yndfhW/ZPLnErSyH+xfmvVL
Jn+O61vRujEP9v2SqX8uQVf/t1Kt7y+Z/LkEhptjTs4e/0smfy5BmY3D2qZG
v2Tqn+N4Vp3cr6TZL5n8uQRteh30q3v1UyZ/jutf09QSx0s/Zeqf4/2sv6Rd
EvVTpve3S7Ds6GLlKe+fMvlzCaYe77TsvMNPmfrnOJ9+HH3y2einTO9vx/uf
HhE6v8VPmfw58mVVtY1WWY1M/XMJOuouifiXVSPT+9txvHQxMxAO1MjkzyXw
m9MuYd3aGpn8uQQ+e2dcaOtaI1P/XIKRes1r8vrXyOTPJVhkuUkrr0ONTP5c
gjet8i63+vZDpv65BCte7I70e/hDJn+O97/La9A690Mmf47XHzBn+efQHzL1
zyXIG+pw+7fnD5ne3y5BYRuP34PG/ZDJn0tQOuXjqaReP2Tqn0swd0nq9ult
fsj0/nYJokI6Dbf+8F0mfy5Be8P3AWPufJfJn+N6+3vX952nvsv0/nZcz6xr
RrUI+S6TP5fA8vJG0/Oe32Xy58gjy64TQxy+y9Q/x/k9YYB7TO/vMvlzvP7y
nA7P23+XyZ/jfsrcrMPYr9Uy9c/x87RepvnpcbVM/lwCRZOPV7NSqmXy5xK0
PB5ZcHVPtUz9cwnSrjxu+LG6Wqb3t+N/7xfy1XV6tUz+HMdzmDj7w5Bqmfrn
ElSlrvhzWq9apve34/M+UuB/oFm1TP4cr3dOl2hlxTeZ+ucS3ArZ+q/V7W8y
vb9dAt3wF55bz3yTyZ/j8ypx2t171zeZ/Dneb/t9xs39vsnkzyU4o/X4verU
bzL1zyWYuTFqm/WQbzL5cwkm51Rd3qP/TSZ/LkFG8Bw7vRbfZOqfS5DZ+Xle
fuVXmfw58urElZ5pD77K5M8lyD///ntOyleZ/Dleb4/Y2rp9X2Xqn0tgm7y9
atbGrzL5cwmejS7a9dHjq0z+HK9f0XN//JivMvXPJXAfNv92UN+vMvlzCQJj
2jyL6PxVJn+O40+3WDX81xeZ+ucSmIxN7TT++heZ/LkEM5Q/nWZFfJHJn+P6
2+PV4Cuzv8jUP5dAZamPo6/pF5n8uQTr4sLbrKqrksmf437P7c3H27eqZPLn
EmSd++jrFV0lkz+XoN2RL3puC6pk8ud4/zup+h2xrJLJn+N+2KPTN7MWVTL1
zyXQFK/rtC/4LJM/l2DtsxAf68TPMvlzCVZnn/A/v/KzTP1zCZYH6Wb7jvws
kz/H56+adnWz9mfiOebaHvWqRe8/Ec8X4fydAV03y5+I55g7vYwM8A79RDxf
jNercuvaydmfiOeYHVy8vEzNPxHPl+D4HfJEtVblE/HcE9ebF0111Z5+JJ5j
bvI0Z/CiUx+J50txvRm093PbjR+J55hnDU7L/un0kXjuhc9Pp/MII4OPxHPM
tT9mqMTVfSCeL5PgyenKXbMefiCeY/6S/Hi9W8IH4vlyCYJ+vnA+sfYD8Rzz
CXnj2f6OH4jn3siP9e+0W/T8QDzHPC3/i4HOn0riuY8EnecKy7wfVxLPMZ87
kbK5zYlK4rmvBI+ah/x8u7GSeI55RZiVe4splcTzFfj9rX5Mn9+7kniOOfl+
wuqWLSqJ537I9+uFju+L3hPPMd8cl7W+zcX3xPOVEvzuNyBq6c73xHPMbU5n
9Wu/4D3xfJUET8H/W9Ww9zL1z3E/8mSAZ/su74nnqyVICZ06eOm3d8RzzJrl
n/6q3n0nU/8c71/4YcfShHfEc8w9I5X3f218Rzxfi+cn815a46a9I55jjq31
ufnC4h3xfB1+visXA461f0c8xzw6OaX0bOVb4vl6HE8Tr+/4ev2tTP1zCdI3
PO++LO4t8dxfgknBGwYa+L8lnmP26f0ksMvUtzL1z3F/cCl8v13/t8RzzDeb
NTc8pfGWeL5RgqFbNW+P/lwhU/9cgheefQz071QQzzch3897lPc9XkE8D8D9
i77DsdVbK2Tqn+P1b+7Y+dfcCuL5ZglCD68sPGtTQTzHHLzocsT+HhXE80D8
fK2uV13584Z4jnmrytc9XV+8IZ5vkUBw6W92OuMN8Rzz2VD1hT7Rb2TqnyNP
qna8WbrqDfEc85bogZMPurwhngfh9x+wmt3M8o1M/XMJXvc1vrC/0xviebAE
s+8MrF30o5x4jjlzfLeSxfnlMv2DLO4H+7bQOpRaTjzHfPloyqgWe8qJ5/8h
L3IWSIdXlsuNfw+HOf9KqavnlHLi+XbcX6stiVpsVU48x3wlLPe/mC7lxPMd
eH6/N6yi7ncZ8RyzlX7s9J0vy4jnIbheftaNnXi5jHiO+fmjCBe7w2Uy9c9x
v/msv82izWXEc8xzMnNbZ3qUEc934vlZI3CRzcgymfrnuN8I7q5ebVRGPA+T
oJt+7oW8tmXEc8zbfIxavKkqlal/LsH8F/OzxCelxHPMe3K7RIZfLCWe78L5
+nHSwF4xpXLj38Nhtg45sLDav5R4HoHnmdTv+e/cSonnmKcH3bVuY19KPN+N
5zfftuOmGZcSzzFH72h/Pb9dKfE8UoKPyqMz/atLiOeYLXRbPXB8WiJT/1yC
DYO+Pp6QWUI8x/zRZYO49kgJ8XwPzr9M23UPgktk6p/j+UDNJmrC0hLiOea3
QRUmv51KiOfREhRM7fj3vlWJTP1zXB+rO16/16OEeL4P99+TDw+tUSkhnmOu
TE4eH5ZfLDf+fXsMjifLo+u2HikmnmP+t6TJxnvLionnsRJ8GheVP39IMfEc
c/TAX38c2xQTz/cjn89E+u549pp4jjnjbXx6p+OviecHcH8WbzauauVrmfrn
eL0P1M9p2b8mnh+UIGRI+dydnV4TzzH/nK1d6fTmlUz9czwPqZTleqS+Ip5j
btHBdlPO1lfE88MS/Bn5e6+XyyuZ+ucSTKiNipxn8Ip4Hofn+2fuf479KiKe
Yz4i+7n0v10kN/59+xEJpkw9ZKy2v4h4jrmoh1+TPl5FxPOjEgz/PsYjxqaI
eI7ZuHW/ovEdimTqn2M+8admbMVL4jnmQc36DdmV8ZJ4niBB9+bdBvcIfSlT
/xznZ6+0Td/mvCSeJ+L+fZoyWq3/S+I55qjkGM1lrV7K1D/H86rPKv/Or14Q
zzG3yjVZ1Cz5BfH8uARXU0bN77/thUz9c+T9lzYtTs98QTw/geeFawufz+/3
gniOOedLk5XzWr2QG/++/aQEiyOMPI+9fk48x3ypVbGjycXnxPNTEvQufZxe
HfKceH4a53/mdOt69+fEc8yvh25cOGrQc+L5GQke//7wMk/zOfEc8wv3WtMj
lc9k6p/j+paZWH3u6jPiOeb17WJu1Mc8I56fw/1lZ12bHb7PZOqfS1Bi2/P3
lHHPiOfn8fMdGx7mrnhGPMd89NeZmDN/n8rUP8f9wpYh6f2fPiWeYzY0X7Kl
Lukp8fyCBIkbJ+z/u+Op3Pj37ZhPboo7MHT+U+J5Mu5XSlN7yjZPieeYX3/w
L/Dt+pR4noLraVDQuIU1hTL1zyVobfvTMPpRIfE8VQLzmbvaNjtTSDzHbPLg
bPTxbYUy9c/x9zvBsm0ehcRzzJd8H5kfsSkknqfh/mi/f9CPboXEc8wTxFq1
zbUFxPN03K+67Vg6sqCAeI55Una7MXbJBcTzDNyPPaoatS68gHiOeeAsE/X3
SwuI55dw/gQ72e8cW0A8x2xfsDFisVEB8VyWIGbGnP3+LQuI55jv3zFtm/sm
n3iulGDh7rPb7a/lE88xmzVYZNcdySeeZ/7/3+sOTq0IyCeeYzZp5vS3uVs+
8fwy/vwEm2nTbPKJ55g1R5dpl+nmE8+zJFi6cWDFoYY84jnm+dvveYW/ziOe
X5HgQeCJ2SlZecTzbAkOB82Z3+ZwHvEc84hnqmZRm/KI51dx/6Mz2GuiWx7x
HPNDr873htnmEc9zcH99pn/9bDGPeI553O70s0kqecTza8iLr0MiLCqeEM8x
Hy8tc32X+4R4fh3X1zr7lLsnnhDPMd/ZHOBSsuMJ8fyGBAeOGX9TeD0hnmPu
muY8MMbxCfE8F9fjKbtKh/R7QjzHPOVqxUH1zk+I5zfxPPznqahZ+5h4jvmT
tkdP25ePiee3kL/L/0w/nPWYeI7Zpzx0rcnRx8Tz2/i8dNdZVQQ9Jp5jHpq3
f9y9xY+J53ckCGsKXiXjHxPPMf+0NnYW+j0mnt/Fn1+8MyNM6zHxHPM7P+3J
Rn8eEc/vSXDsVWnR5+JHxHPM206uUy++/oh4fh/Xj1klCX9OPiKeY95webPr
iPBHxPMH+Pm6Dy276PeIeI55VcKcJpOnPyKeP8TzxokEr67wiHiO+d7X/m/b
Gjwinj/C/a76MQNDtUfEc8zqs74/ffrmIfH8sQRjbw58l3LhIfEc88hWD3+W
bnxIPH+C/Ps+YMtch4fEc8z1fW+17tf1IfE8D8df5alWk98/IJ5j/r7+acO1
tAfE83zkn1HnpVuDHhDPMb+/U/so0vkB8bxAgoqQ8nPfpAfE80Lk2YGm/x38
fp94jtn52+jivdfuE8+f4vj7s9r6VeR94jnmlks6dfGed594/kyCyA+LVRwt
7xPPMWdU/hewtuV94vlzHO9T7bW+PL1HPMfsvNLS4fzJe8TzF3h+CU86dWn9
PeI5Zo9C/N4J94jnL3E9Ez1anta/RzzHPOCGSpeI73eJ50V4Hpz+b92V3LvE
c8w397gpLWPvEs9f4efp8Wn+d6+7xHPMedP1WtXa3iWev8b1ZFJfsxFad4nn
mA0CVb3yP9whnhfj80obPeH0lTvEc8wOH0fNuxl1h3heIsEi03ZgtOQO8Ryz
r++kFfdt7hDPS/F8vS1wV1rnO8RzzK8+p/cq/3ibeF4mgdtVZcGknNvEc8w7
45sbtIi5TTwvx/sffzHp9/LbxHPMI3odbGs26jbx/A3+/HcW94/r3iaeY/6b
vT/U7ect4nkFrtc5h0qnPbhFPMesqXFuXuSxW8TztxLoFpWcU9t0i3iO+ff0
79NuuN4inr/D9U22b3LZ7BbxHHNO95dDvre+RTx/L8GPXVNPLyy/STzHHKPR
/L3O5ZvE80p8PhuuhbeOvkk8x5wc1w0G+Nwknn/A9bJ33+jD424Szz/i+pVz
2cLe4CbxHHPQJ/GiQdObxPNPeH3mLsoRRbnEc8zBnSre7k/PJZ5/xv1X9/pn
fSJzieeYdd/OsKhflks8r8L11XDWPpVxucRzzBHXq07ZGeYSz78gj15Gtb+i
kks8x7wpb+FC35IbxPOvuP6u6Dh99uUbxHPM778XhATG3iCef8P7obHp6OvV
N4jnmDv3XG7n63KDeF4twVrY22WoxQ3iOebPsCJ3mOYN4vl35GNVh5+rvlwn
nmPuoKU+seL+deL5D/z+Uzs3bD9znXiO+XyJjZFHyHXieY0EXk5z63yWXCee
Yxa7px+6OOY68fwnnodbh2f3Nr5OPMd8+HxW2xetrhPPf+H+Z/9RU/n9NeI5
5i1+PR7dv3WNeF6L5xfD6PhOJ68RzzE36VDvHLb9GvH8N+4nTTJ3D1pyjXiO
+YDFnbY6464Rz+vwPFASu9zY9BrxHHOwhmKZZ7trxPM///fPL9NfV+UQzzGP
dsj4G/goh3heL0F8WO9vrsk5xHPM/Qz72M2KyiGe/8XzyQnjk7tX5RDPMRc2
U8v7NTWHeN6A54krQ1aGDs4hnmPWHHhoxETdHOL5Pwlu54dWD2+aQzxvooCT
tq8HzHtzlXiOeVZqyY2Um1eJ500VMNpwuov56avEc8yP9m3bXxR2Vab+uQK2
ju/ueNH3KvEc88UOtobKKVeJ5yoK6LA58uXnQVeJ55j9hvdUjNe7SjxvroCk
KesvPVO5SjzHnD5jp/Ou99ky9c8VcDj/+rkV97OJ55ij/eo3ByZnE89b4vcv
3PRfZnS2TP1zBUw53GqDsCGbeK6qgOd6OV0vuGcTzzFfd7Dr4Tk6m3jeSoH8
3QOOfbKJ55j7/jS0ndUpm3jeWgHyg/R045orxHPM18Ta/R+vXpGpf66AnNf+
p/6FXSGeY/4XFjxn/swrxPO2Cpjzz8i6e68rMvXPFTCwckyyVJtFPFdTwLSE
ww7rc7OI55gTC84Hi3uyZOqfK8BI8aCky7ws4jlm8WvXolkWWcTz9gr4pRpY
97VZlqzS6M8VsNDjUtbjJ5eJ5+oKuFVic+bf0cvEc8xdmswctW7FZeK5Bn49
oWtnW7vLxHPMbwrH75/c+TLxXFMBH7aFuF14m0k8x9zK1fTTtIxMmfrnCgif
PjbXYUcm8Rxz+8orq7fPzCSed1RA7DyDHep9M2XqnysgpVXBttdNM4nnnRSw
SFn8pyZfSTzHbFLU2dflhFKm/rkCQro0XV2/Xkk818L7P/xN9AdHJfEc83AD
2V1PoZQb+2raCrBw778gtlYmnmMOsZPNZ9yXieddFGB3bKHL3KMy8Ryz/+22
7mdWy8RzHXz+g4wqB4+XieeYfyZ98VeXZOJ5VwWcr7FLMvh9Sab+uQISblzS
2vzwEvG8Gz7vzJ12uscuEc8xbxh09sFf/0sy9c9xPDoljdVzvkQ8x7w85fmE
QJNLxPMeeD/2d/Y1ULkkU/8cv55TO67tywziuS7+/olX/MxSMojnmNs+HBe0
JyRDPtvozxVwpoeB9qB5GcRzzKM8113vMTSDeK6vgMmmXYxAK4N4jjlLy+dV
3Jd04rmggBHd9wXY3E4nnmOevRjOdYtPJ56LCujskaliuSFdpv45/v4T9boh
runEcwnne6fwQz36pRPPMRdePSh8UkuXqX+ugFWaVaN+vksjnmPek1R8YfC1
NOJ5TwU8ifNsknkoTab+uQJqh0sFq9alEc8NFHDVo+8TzylpxHPM70c6xsb2
S5MDG/25AhTpTx81U08jnhv+//qSdRI+XmR/rgAb7xk6G29dZH+ugAU7yv12
JV4knhsrwKX+4+MXgRfZnytAsj9eONPtIvtzBawufWqsNeyiTP1zfB7zH/q2
7H6R/Tk+vxivab3rUtmfKyAgQi94x7NUmfrnCtj24PWRHumpxPPeCgieaTbl
7Z5U9ue4fn2Txr/xS5Wpf64Ad/XJ5trOqcRzzO2MS85utEhlf66Aumsrl3Xt
mCq7NvpzBfw9bK/3oTqFeG6mgJuvVL0+P0lhf473x7CuuSIlhf25AiY9fx21
MzKFeI75Rt/6O8Z+KezP8f76dJtS65zC/lwBZnr/VdRapsjUP1eAlZ66sYl2
CvEcs973v4/CapPZn+N6XSGESS+SZeqfKyB/2E3NSmUy8dxSAa/WZrQrPpjM
/lwBHmuG9m8RkCxT/xzXX7mr9Qz3ZOI5Zqd9u+6V2CWzP1fAkDXTE/cYJsum
jf5cAZZq51atbZNMPLdWwLqdg2pCPl9gf47ju9aw8N6jC+zPFTBonNbDwakX
ZOqfK+C/3O57n0VfYH+ugLO9b5ceXX+B/bkCClT1FsfOuSBT/xznc/ne8qwR
F4jnmBcc7NFaw+gC+3MFlMd13L1T7YJM/XMFdLJwsLL6lkQ8H6qAAZfUktUK
k9ifK6BbU7XMdsokmfrneL9DfdQHxSURzzF7vchfEBGUxP5cAevThmzo6Jkk
N2305wpw26LbPntiEvEcc6fQWQV7BySxP0e+Oo0Nj+6exP5cAZtfHam92iyJ
eD5cAXMVXQ+aPDnP/lwBY5rAwZ6Hz7M/V8Cf5clePkvPy9Q/V0B/2+Eh7Qed
J57bKWDwgd0r6lXPsz9XwPHz2omDCs8Rz+0V8NG98+FbCeeI55izWh8qTVxx
jv25Ak5rR3x+PPwc8Rzzqacxdg4dzhHPRymg0qDP4k5lZ9mfK6Bn752vjZPP
yoWN/lwBU7tlGYUGniWeY3b5FHZv0OSz7M8VMEGKdLRUnGV/roDXu0Tr9TVn
iOdjFeCrPbWd2s0z7M9xfPlpuL7bd4b9uQIutKg8qOZ5hniO2XbfMM/1Q88Q
zx1wvlmYjrHQOMP+XAFtKrfnWJSfJp6Px+eR8NHdP+008RzzwobDaWo7TrM/
V4Bxx/Nj38w6TTzH/NPl+Zlm/U4Tzx0VcHnpXs+FLU+zP8fnr9pJq8PLU+zP
FdA8q/+QZkmniOeYu30OW2YVdIr9OV5vtOewC9NPsT9XwL2RN4YuNztFPJ+k
gCWfRv7zbnmK/bkCIu6O1UorOsn+HO//jOdaw1JOEs8x/7U4safVjpPEc2cF
tP7Rxajz3JPszxVQZWY9z8P6JPHcBeeje2ZJtfpJ4vkU5Et+c8tr706wP8f1
aU+X33lXThDPXRXguiTxhmLfCeI55hm5DRYXvU+wP1fAmszur7eOOcH+XAGL
62JnR4oniOfTkPdX0yeW/DnO/lwBjmWTJnoWHGd/jry89Om3xfnjxHPMtn0S
Pwzcfpz9uQI6Jg/K9vc4zv4c9y8jWuvUDz1OPJ+J/PNpHZXe5TjxHHPCrIeP
zn0/xv5cASU3ty8vfXCMeI55nWZTTcdTx4jns3G/MHbvlF9Bx9if435s4PCy
53OPEc/n4P5vadSUn0OPEc8xH7ZNnuLQ9Rj7cwXs+OsS/PJnIvtz5Gnh/e3x
eYnE87kKCGv7p0VCUiL7c5zPPyfGFe1MZH+ugHohv8HBM5F4jjnPTefWj9GJ
xHMPXE/f28XnGSSyP1fA0AWtrSubJxLP5ymgQv94H8vyBOI55lmaH/umX01g
f64AdZU+FcviEojnmI2TJ9fO2JRAPF+ggCtVtztunJ3A/lwB3bO2leUPTSCe
L8T7v0lNw61HAvEc8zn1OaP1/sazP8fzS7WadYdX8ezPcT1ZaxxqfTmeeL5Y
AWM/OVRHHIxnf47nl4uRXXQ3xrM/V8CdnQfPFs2OJ5574np4ItTtvk08+3MF
jHzTvPSLfjz7cwX0rutVPKJZPPEc84ez8W1vlx8lnnsp4LZKpPamG0fZnytg
i/f+1PnHjxLPl+H6q/kqyn/7UeI5ZvvyH0uueR5lf473++efyoETjhLPMQec
Dr5RbHaUeO6tANPP8RdSOx5lf468XFLknvHzCPtzvF955mEfnh8hnmPer61b
OfbyEfbnuB87ttv4edwR9ue4Xz//q8WerUeI5ysUYD3bxHLjoiPEc8w5hpuX
RTkcYX+On7/51cVPzY4QzzGXKA2KR3Y+Qjxfieud4dxtZb/j2J/j+r02otup
13HE81UKMAgZ63LwWhz7c7w+vV1VyhNx7M8V8KJf4ZEWYXHEc8y97Zr0Wrci
jv05zv9Et+E60+LYn+N6diP9WNmwOPbnCnAIsuhYqIgjnmOesHmZ3fc2cezP
FXAo/3XVirLD7M//x8J5x3PVvnFcIqHQIO3ie86RSkgpUTdCQiES7SWVlCQt
pWVVqLQoWSlNKzm07HZJIiQiUhpGaep3/Z7r+vPz6nnq+z3nPvf7ur3Ph4Q5
nbMvnXPtLPJ8O+ynCi2p+3ecJX8uYQPTpsrJzzxL/vz/81iy/esBZ5HnkF/2
WNhLujGG/Dn8+3ELxM0ZMeTP4Xm+uaXcaG8M8nwnzFO3ZzfZOcaQP5ewo/a2
a66NjCF/DutROfHtotYz5M8lrHX23NL5uWfIn8P5sET77rnDZ8ifS9iXwJSx
xsvOkD+XMG8747hh488gz/fA85fZFGsrc4b8Oazn4vD0wrLT5M/h+SkoXRJy
/jTyHHL0t356J7aeJn8uYREbN1z5bHOa/LmExX4pXhw+7DTyfD/w4kDm8y2t
0eTPJUw8G3n4YkE0+XMJkz7iqyU5GY08h6x8kZe8WxtN/hzmn8axfT9NiyZ/
LmHdX9wLmNI/GnkeDNdj1ceup++jyJ/D/lQ9dcjFW1Hkz4G3B0esvn8kivw5
PI+lsZvHekQhz0Nh3vi0+2WZSRT5cwk7/Xri4Lx+UeTPJazI5m15a/Mp5Dnk
397OsSvuniJ/DueZbsryg06cIn8OvJQ3Ot/H6xTy/BCs1w+XVWwsTpE/l7BD
xu+rCoecIn8uYZl3VWN3d5xEnkPe6CD3zf/RSfLnwNPyCT7ZiSfJn0uY1JS7
6RP9T5I/h3nZdY19m/NJ8uf//3lCdH2Lzkny5xKmX7u4J9/zJPlzWA/hy9zO
1J0gfw7nnT2tvo45J7Kxfy5he2R/dU4/doL8uYSpW/TcuWn9CfLnME9ZWybV
Wp/A9+EiYT/6tU05RHKC/DnM+xJ513X/jpM/h/1g52eNQ5XH8X244xK2ID2v
9/vrx/HXC0CWdc/M9j98nPw58Mn0yEO7dcfxfTjIpdKZb12sj2dj/xzOf4ED
EqK54+TPYR6vME1Rlz6O78OdgufPwunqk5pj2dg/h/PBmm5mt3KOkT+H+dsu
TKXh5DHy58DzdSV3zDYfy8b+uYRFVet9r5hzjPy5hHVzSXJL0jtG/lzCOhdk
RF5UPobvw0FOtltv++5TJPlzeJ73+mnPfRRJ/hx44vOz/M/FSHwfLgbmuweX
uypCIrOxf/5/vpTO+OARSf5cwuzY5KW6MyLxfTjIO2X02y8KkdnYP4fPe+fU
RVe5SPLnEjbDtHS8cdNRfB8uDvi5rniKY/HRbOyfS9i/JQ3ro88fJX8OvDs7
ZOeA4KPkzyXsp0lj/yKPo/g+XAKcJ5SN6pOsj5I/h/VWeuSkqH2U/LmEVaxs
afireBTfh4Mc/TVvi8+nI+TPYf4d0ld20NMj5M9hfrV0mtKacgTfh0uSMLe0
3Y9/HDmSjf3z///8QtlL1/cI+XMJ+6Tz9ekJlyP4PhzkLpOIJB2jI9nYPwf+
d5Wf6xhyhPy5hD3ZNWpP87/D+D5cMsyzqku+9qo/nI39cwnTOfD03KKiw+TP
Yb17ms+rST5M/lzCtKd23Tpw6HA29s9hPRdkHXL3Pkz+HM47LG6nl/Nh8udw
/shym5Ew+TC+D3dFwn4Y/YmXGXaY/DnMuyNVrI5IHyZ/LmE2i49+smmKwPfh
IL+60zFb71FENvbPJSxhUn8ts9QI8ucSdlzHTHfn8Qh8Hy5FwjwKp2q+2x6R
jf1zmB+0Jt/cvDSC/Dk836+fZOpbReD7cJAv9VZ8qj42Ihv75xLmX70yV6tf
BPlz2O/cg44VtIWTP4d/b1yzfeidcHwfDjL30103/mA4+XMJ6zXOJkXRLZz8
uYQ9XpduVySE4/tw12E+1wkPLPkWRv5cwg5uiXk1piCM/DnMw0c2FJUfCcP3
2yHbZS57XLI0LBv75xLWkB+zfpBeGPlzeF7/DhyXKhWG77dnwb9352jYsWeH
srF/Dn+fcWSf4thD5M8l7PrktcYW3ofIn0vYmRKdSGWzQ9nYP4f9wyA7hut3
iPw5PJ/rLr8NbDhI/hzOy8KqJv3Mg/h+O+SZPr0njAo+SP4cntfje5xWux0k
fw78KvF42jbmIL7ffgvm4/EjdAv/HSB/LmG/lhd2q31+gPw57E9bdJ+ZJR3A
99shHylsFz5tPZCN/XM4X2S6Ha+xO0D+HPabeI9kNY0D+H475H1J5V8iv4dm
Y/8cno+AAT/nPQwlf/7/593WeVlsKPlzCTPqPutYim9oNvbP4byjljTT3CaU
/Dns/6fC5QaNDCV/LmFz935bZNAZgu+3F0hYj1TvhsOPQ8ifA1+e2ozRTwwh
fw7ff8aWh/23h+D77ZCn8idcJjuGkD+H7yPb7n52VAj5czgfdg+IsOwWgu+3
F0vYzcuVa3VeBWdj/1zCTn22PDw3NZj8uYSN7n3t1O2QYHy/HfLd4/HD3JcF
Z2P/HO7/fOds2ynB5M9hf1wZI7exfzD5cwmzb/8eV/YpKBv758DjTVs5v+Ig
8ucSNiCwVmduXBD5cwkb2r5//sbtQfh++yMJG5a+1PqhcxD5cwnT+NLzxBLd
IPLnwHuZK/V6ikH4fjvkruBBT6c2BpI/h/XklPUzMDeQ/Dmcb4MDZRTOBOL7
7U+Bf1FDDxdvCczG/rmElS+8YnrHKZD8uYTV9/uT9VU3EN9vh3xp68qo+b0D
s7F/LmFN5a9C/jXvJ38uYT1VX4+uLtpP/lzCqu7t51oT9iPPIf+avWPI1N37
yZ/D/N/wMzNv0X7y57De04qjdxrvR56/gD//ZrLRe9B+8udwvuxt/jbqxz7y
5xI2JW5m5K+X+5DnL2G+zXTSi7i+j/y5hDW+aFk2P3If+XPYPzVGlc732Yc8
h3whOHnMYcd9yPMKOA+WHR/0W28f+XN43mvjZpzqsw95/gr4mSa9fG3rXuQ5
5BHJfmreJXvJn0vY07jpKhdT95I/l7Bvmvpdqkf2Is+rgE8HDoZlbNxL/hx4
YaC5Yf+cveTPYR68bOUYbLAXeQ459vWjhpuqe8mfS1gZ61Gh0bmH/Dns7yrF
1WLFHuR5jYS93rE0cXf2HuQ55MeV52q3nt5D/hx4WltnHr9zD/Iccnj5m4Bf
S/Ygz2slrKP83cw95nvInwOPpK47T+b3IM/rYB5PCXYeLr8HeQ6ZFan+G9+y
m/y5hF15FSLn93Q3+XPgjX+o5H3abuR5PfB4m0GvoOO7yZ9LmLHaYN8523aT
P4f1NdtKzW7RbuQ55GbO8LyP2W7y53B/KqvfFPG7yZ/D8zEpZoul4m7keSNc
r1dztNu+BCDPIQ/1nnH1/osA8ucSdlZl0u1HYgDyHHK+7+z+v2MCkOfvYX5x
Gr3WaV8A+XM4X8eV+1esDkCeN8P83fBELmh2APIc8sE9PwsWTwggfw77s/IV
72WDA8ifw/ky5tKDsG4ByHPII7UtB91/uov8OVzP3/M+FZ3eRf4cno8bx0PV
1uxCnn+SsOpulV43DHeRP4f1Xfh0QLLsLvLncH3ef+v+sXQn8hzylc5TaTvi
dyLPv0iYVXV5wkLvneTPJSzk8Ml5h9hO5PlXmE+qIhwVVXYizyG//jOtf/kb
f/LnwJMtn0d8veaPPIfs8fDyH+cAf+R5G8w/2o5jejr4kz+XMMn07RN6aPiT
P5ew3gohMbPbdyDPIT/xPPu5vmAH+XMJU9VOvJJ3fAf5cwmbfdRkxUePHcjz
b8Bf15LohVN2kD8HXrrurVFX2kH+HOYXT4MbQ+q2I88hV0zaneqRsR153gm5
W67rn6Dt5M8lbO1uGZPy+duR5z/geuT0b/4xbjvyHPLncu+WJTLbyZ/D5/nl
8FLp1Tby5xJmoBk7UfrqNuT5L9ifev4+Y7R3G/lzCSvsTD9zY9428ucSppL9
uHiLzjbkOeT3Pr+v+stsI38O580DZxsLK7eSP5cwi/AH0g6pW5Hnf2H/Gml0
cljwVvLnEmZd62Kss3gr+XOY9+0n7d81cSvyHLLPk1PyfZW2Is//wXluR/2S
d++2kD/nWDcDiebPW1uQ55CHbOvTbHt8C/K8G8eWePewrfXaQv6cYytLpRvT
rLYgz6U5Nq4p2aFgxBbkOeRr2021+//yI3/OMau6FMX4Uj/y5xz78mHXkXVX
/JDnMhyLbSqbvznIj/w5xy4nbZG9udQPeS7LMc0tD8dONfZDnkPWGvfE54+a
H/lz+PdHDfH73roZeQ55+JyP5aMfb0aey3HMSF/R8PSFzchzyMta6idY7dtM
/pxjQc6+m8cs2Yw8hyz12znaxngz8lyeYxH6aVaJ6pvJn3Nsv5bN8InffJHn
Chyr7PAtknruizyHrJ886G33a77kzzn22yN9wLSDvshzyCX+Nr3TVvsiz3tx
LHfdztULrHzJn3NMQc2v1ITzRZ735tj7/M9tzt19keeQ39iP2ZBYtyn7vx8/
K3HMZ2r3Dq27m5DnkI++fC7Ux2xCnitzbPTM/def+29CnkPuVRpm1blgE/lz
jsmVtQTbG29CnkPeKMtxNYM3Ic/7cEz74PR7Z3/7kD+Hf3/sm2HHqnyQ5305
lrhR6eWtHB/kOeT+zzZEDzztQ/6cY9+eaw29sMMHeQ6Z2VXLr17ogzzvz7Eb
e9JVFkz1IX/OsUNz59UFDPdBnqtyrGznt9HlUj7IczWOFadOiFv0diP5c449
rDJrUyvYiDwfwLEfDoXP/p3biDyH3L1n/Wf14I3Ic3WOXSyc+m/pmo3kz+Hz
LOnMqLTdiDwfyLH4tqT8PeM2Is8ha6gve+PadyP5c1i//I2bi795I88hx3td
UYms8EaeD+bYYN+CiO853uTP4XpPbG8LPOuNPB/CsfTl5z9N3+uNPIe87HyB
oe4qb/LnHOvRmBA8w8YbeQ5ZcW/fk4fGeSPPh3GMS3IY9q+fN/Ic8vEA1Ren
f2xAng/nmNPxfRvdX29AnkNOlTVMn5+3AXk+gmNXSybY7zi/gfw55NG/ut87
uAF5PhLuf55nyNSNG8ifcyxT8V30G5cN5M85tuiYVudFkw3Ic8htc9a4xGpu
IH/OMaHNeusd+Q3kzzmWNTNpvErteuS5BJ73nz9b2i+vR55D7uftGDVq23ry
5xzbY2iVlWK1HnkOOfuAWUGw6nrkOQ/fv1eAcWq9F/lzjnl6KsaOSvNCnguQ
uTterQFe1D/nWLi2+aie9l7kzzm2K0bRYd1wL/LnHDsY5uIx4ss66p9zzOPS
uLYRd9aRP+fY/B4rN3qFryN/Dt//Wfi6nkvWUf+cY7IDlVZ/1l1H/pxj349K
fxwuvY78OccezJ+z7XSpJ/XPOXZGvBCz/Jwn9c851vxxbe0mP0/y5xx70V54
76m1J/XPOfZucUydzxBP6p/DehkcdX3Jl7Xkzzm22XjQs2N5a6l/zjHbKqNb
fY+vpf45x4bWlsiXr15L/hz2t5p15m9N1pI/h+e12enH+L5rqX/OsS6vvTce
Nq4hfw73R/WSSnLOGvLnHFOO1It8GLGG+uew350cV6rvvob8Oey3sesX10xZ
Q/6cY48bPB8+7rOG+uccm2foeFHq/Wrqn3Ns7acf4ZtvryZ/zrHnBU0q446t
pv45XO/nDnmjPFdT/5xjHatUjdzNV5M/59jCHjlKDYNWU/8crvfMTeXxbR7U
P+dYYM2gMfEPPMifc+zJ2nHn6uI9yJ/Dn0dUVC3Z7kH9c45Vv6hbPdzJg/w5
7Cex2c1DxnqQP+fYUiPf7/N6eFD/HNaPWDi69M0q8uewfyl04w+Iq8ifw/1o
Hrwn4Ogq6p/D/v42+XXaulXUP+eYmUP1y5EzVpE/h/3MY3evxxqrqH/Osc/6
3Ydl/HWn/jnHDE+5X3pZ4U7+HPaTNTOdDTLcqX8Oz/+qxpuPwt2pf86xaGuF
fWfXupM/51hIyRC7y1bu5M85NvPloJw2TXfqn8N+YH/ce6OUO/lz4Nv66/1H
v15J/pxjDcl61kOyV1L/HK7/s7kZFidWkj/nWLum9J+kTSvJn8Pz4BVXNM1x
JfXP4fqq6+co666k/jnHpKez3WpKK8mfw/1/9+7unJYV1D/n2Pl39zWKH6yg
/jk8v5OH229IXkH+HPYH2cS2WcErqH/OMfPbsRnLVq2g/jnHAqya2CXLFeTP
OVY1+LmZFr+C/DnHdqw3d38lu4L65xyb4ZLocvvdcvLnsP9+qc9/Wbic/DnH
/u7fPE8jaTn1z+HvK3DKjw1cTv4c/vvXv9IcVi0nf84xg4xVLw1mLKf+Ocem
9hvy2nrUcuqfA09fDPSLUFhO/pxj69XrnXq2LKP+OcecfbYKqY+XUf8c1ofm
wtjQa8vIn///+x30jjy8jPw5x+JU9tg98VlG/XPg598JTYZzl5E/h/mlz+C2
Z5OWkT8HPisN1zg1eBn1zznmlZo8OqJrKflzeF4+Rudfr1tK/pxjeZLZZ+UL
l1L/nGNjN0duOnBhKflzjo1oSf9pdHAp+XOOPSpe+27AhqXUP4fPc/fL55FO
S6l/Dvuz9fvH8yYtJX/OMfG5t9HNIUupf86xQf2GfLLptpT65xyrt2uOkWtc
Qv4ceHzKTv7LgyXkzzk2RkensVvKEuqfc8z/Qu2XaceWkD/n2LoF2nUXti0h
f86x2zHTfI2XLKH+Occ+9Mtf9ctiCflzjsl0FWx6O3oJ+XPgYXjevI4+S6h/
zrFRm2bGLf66mPw5zIvd940fdWsx+XOYVxNS66eHLqb+OexnpwWdNJfF1D/n
mMP83hEbuMXkzzlWM2BB0K72RdQ/51jvA6+P1OQuov45zJOntPUPRSwif/7/
+3fxXejiReTPOfbJNlynXGcR9c855tbzVZh310Ly58CTrtkhrk8Wkj+H/Spr
f1xYzELqn8P+Pa10vsr6heTP4XrXu5jUTFtI/pxjT7s6H3aqLKT+Ocfs0uaH
LXi7gPrnMI+mf1LslbGA/DnsDyqVj2QDF1D/HOax373crOctoP45nC+O6pm8
1F5A/hz2ixspUpf/zqf+Ocx7pdfGPXg2n/rnsP+kKM/VTZxP/hz2C+u1UjV+
88mfw/pJULv53GY+9c9hPzs7dIDSiPnkzzl2usIsNrzDjfw5nBd2dDXOve9G
/XOOTdHy3748xo38Ocdc78V8zvBxI38O33fLt5KZ1m7UP4f9dmXBDclwN+qf
c+xnSpe+2TdX8ufw/Vwty+MfulL/nGMWwz9Osox3pf45zOcbmltGb3Ulf86x
3bObg+fYu1L/HPZfK5OEm4Ir9c859mtO3XP3f/PIn3PMr3TrNYfyeeTPOVaw
zbFkx7V51D+H+dxqYUlT0Dzy53D9ffWsjyyZR/6cYzabFEq3T55H/XOORTYU
ySf2nUf+nGNzDzUFK7S4kD+H/cAtrOVqoQv1z+H5dPMviTjrQv1zjqnkqJZd
2+pC/hzON4/nHlN0cqH+Ocdc5F+nJOi4IM8hdyjUFfnJu5A/h3nr7ES/oIa5
1D+H8+M9m2XP78xFnm/h2KtCYdS86Lnkz2HeHL5mnbrfXPLnHGtKtS7pO2cu
9c/heco+2mk5bi75c5i/3l/cm6E4l/w57A9rAgfOf+9M/XOOeXdLXWhU6Ez+
HPZX1RnfHOKdyZ/D+rj/a3/cLmfqn3Psjop8ptZCZ+S5P9zPe2ZjmoycyZ/D
v/+kR0S1ujP1z2H/G2EW0rPTCXkO2bfd6+6aMify55BLjtZIZziRP4f56JbZ
oWdHnJDnkC/andxc6u1E/hzOeyVGFooOTuTPOcb7uCb66TpR/xzmhQWXpqmr
OJE/h/tV5ZXf8mUO+XO4nwc8qjuezqH+Ocdydr011E2ZQ/4crof7pb0xEXPI
n3Ns1U1Vr2nec6h/Dver/fu5vo5zkOeQpROTKgeMn0P+HHia/TdnVv851D+H
9ZXs/CvzmyPyPIhjO6OCLO3LHcmfc8wx7qPDINGR+uccU2p1edI/2hF5Dvlu
nxFe0/wdyZ9zzF2tf8OpxY7kz2Fee7mrXtPMkfrnML+O0h7xWuJI/hzOHwOd
ZhXKOZI/51i3MVka1R8cqH8Oz/fREMeRTxzIn8P+6uNzNDLVgfw58H/kyegJ
xxyofw7z97KIkTJbHZDnkP0ur6n+t8CB/DnMA14X92qZOlD/HObF2VZP/TkH
5Hk4x0q2Xvb7J+9A/hzWb9WNCVc+25M/59i5TWJeYKk98hxyetTGigNZ9uTP
OdbHSlXv5hl78uccy19iHjRgrz35c45Z91Q6fsbDnvrnHKto7FCfNcue/DnM
/zvePdQysCd/Dvu3l9HasYPsqX8O17MyO32+lD35c46pOY0vdH88m/w5PA+3
m9d4RM0mfw771ZvkFzmrZlP/HNaTzrxdSybMJn8Oz9/CS++du88mfw6fT2Z0
eHTJLOqfw/7vrNOmGzuL/Dl8nueVh1XXzyJ/Drz/qfFlxtRZ1D8HvsoVHnjQ
exb5c47dT7L+cOq1Hflzjt1Llw7LvGJH/XOO7W2T/z18px35c44Zl03LLJtl
R/4ceGA406J8uB31z2H/khzVkbTakj+H73vW6mdOni35c5inVswdGxNpS/6c
Y52ZXnMeuNtS/5xjs0f/65g22Zb8OceGbTI43aVoS/4cznt6P0pl39hQ/xzO
V3lfBOc0G/LnHBuvul3Sst+G/DmcB3anz33gakP9c46ZRK2x/TLWhvw5zCc9
R0W6SduQP+fYvxVjbymWz6T+OexX/de6SF+eSf6cYyeEkHaT3TPJn3PsvWGd
xu25M8mfw3w6c6ffnjEzyZ9zbFPm4H2h0jPJn8N+LyupLquwJn/OsdWvr/Vb
cc2a+ufwvDbvu2MQaE3+/P/zcn9fq4XW5M85dqNh+4NoA2vqn8N6Cw6Yq9fL
mvw5rO9Lh1PkGmaQP4f7/blww7CbM6h/zrFjkZXjfCNnkD+HecxHP0hx3Qzy
57B+3r9QqbOYQf3z///8y3PVt2EzyJ9zLCzcip/xw4r8OczXn+c0V5RYUf8c
9jPDkXbnL1mRP4f1PKLmc9p+K/LnHHtd7uL5e7EV+XO4v39+LA8wsqL+OceK
ku5tMlW1In/OsWSv1VOnfrWk/jnHVqxTX7r5oSX1z+H72Fz2b06yJH/OsRiL
yAkn9lhS/xz2B6Ny7V2LLKl/DvtTVl+pOCNL8ucc26Owbd4fNUvy5/D5LcvK
I9otqH/OsaFLAzQWPbMgfw7ry2zN6+VXLMifc2xjWb+rcaEW1D+H+XRkuNEA
Dwvy58DrxTtHFVhYkD+HeVmtn8YFTQvqn3NsgG7vR3ndLKh/zrGeA7Of9qud
Tv6cY55V7WVRt6dT/xz4NG1EsMuZ6dQ/h7///bgI6x3TyZ/DPLf9zMkN86fj
+3CQHbI9bR8ZTaf+Oew3V0e5LBg0nfw57KcPm1aM+GVO/pxjN9VMNdQrzal/
zrEjds7G5tnm5M85tr3v/SVxUebkz//P+0IT/e3m1D/n2EDTb7u/zTcnf86x
vu+Dqj/A34D+HObl9jF/+wwzp/458LqfauSaf2bUP+dYaetXh45aM/LnMA8u
/9p0Nc+M+ucwn0fnykUlmlH/nGNdyyOWXw80I38O189B9qrUajN8Hy6PY49/
TY/abmNG/XOONU/4UsXpmJE/55jprGHCPxUz8ufw/UzddeU6TKl/Dt//b+ll
k3JT8udwvohpcYjPNiV/Dufri5fLDGJMqX8O88a8oM8du03Jn3Ns5OOVc96u
NCV/zrGMRUk5f6xNqX8O58FXg9+Y65hS/xx4V9hr842+puTPOXbtsv5kl05G
/XOOVS8V6zSqGfXP///z6qmjBuUy8uewHpKe3jdOYvg+3AN4Pt989A89wKh/
Dtf/WYBUd29G/hzOa/0/9kqay8ifA6/mflvkY8yofw7Pw9nytDUajPw5nBfP
Tyw80JORP+dY0GzLpMuvp1H/HL6vq75B5MVp5M9h/y/ruvbYbxr5c5jXNO2O
z7OYRv1zju2beXiFQb9p1D8HniWonFpSN5X8OZx3D9WmVV+bSv1zmDcGvtO7
sHMq9c85Zl789Hie3VTy53A/JgxbPnroVHy//Tl8vxr1gW9bTKh/zrHDT0um
NN40IX/OMbnVmrMND5mQP4c8+Fr5i4Um1D/nWC1f7XZbx4T8OZxHlr1c1P7P
mPw5nGd+HVzjU2JM/XNYfyapslMTjMmfw/1Zcj3L0deY/DnHPto+7JVqZUz9
c+DpmvoD8wYZU/8c5r8Nl+7O+DSF/DnHUvQPTdx9dwr1z2Fe8buytVvkFOqf
w3n0wQe1+6umkD+H59mhOrp8yhR8vx2yS9Kz42NUplD/nGOzrj06XtxgRP4c
+LcjdPQF0Yj8OceSNLe8exxmRP1zjnGxmc6TVhiRP+dYXIa6UtNkI/LnwKPH
I+NeKRtR/xzOvw0y8cqNk6l/zrFtaxMSg29OJn/OsaljD5pMPzqZ+uewnqf+
6ma2ZjL1zzkW31QatNt0Mvlzjj0LT14pPXAy9c85NuFqhn7B10nUP+fYlpyX
gUX3JpE/51ig5slfPeMm4fvtkF0nCcKBrZOofw48HOOSZOs4ifw5zIfdz/a1
Gz2J/DmcjyLV5Q7KTKL+OXzebbuGy9cYkj+H/Wiw7o/8G4bkzzl2MobXuXnY
kPrnsH98/buoda0h9c/hfJn3WWu5pSH5c44pRDzR7jPSkPrnHPsaoyTz+/dE
6p/D/6+Q4zSifCL5c44tvrf1VkDaROqfc+xyWsibwWETqX8Oz8uR3AWtqyeS
P+fYorHh5VKWE/H99o8cC7b/3matMZH653C+rQ93fNQ1gfw5zPs/gqOCqiaQ
P+fYusq49duzJlD/HM4bWmP9zh+bQP4c1s87JRdFnwnkz+F+ReRcT7KfQP1z
jqWZGBpt1ZlA/XPYz1L6H9zTawL5c/j8mzbNyftgQP1zjln+7T550n0D6p/D
fpP35139eQPy53A/F2rKFAYaUP8cno+UIpOqlQbUP4fzUbc7JryFAflzOC9q
rrt2TmKA77e3A49OilNdZQyof86x1hv9TrKG8eTPYb6v2OAxv2A8+XPg/Vab
hcmJ46l/Dp9vVbxEe/948ufAg9ZOz9crx5M/h3lPyeFdnuV46p/D+TjCwKRS
GE/9c9jv7C9KNOXHkz+H/XC5ke2ZD/rUP4fnZUbLihmP9Kl/DutJw3KE5Ko+
+XOOXW200dWN0EeeQ049ttPKc6M+9c/h8/pWqVc46ZM/55j89CoXH0N98ufw
vG7xzjIZpE/9c46FblH8MvGvHvlzjt2qCE9ZVKtH/pxjticWpmXk61H/nGML
F9pcnHRej/w57F+3kmZ9CNUjfw7nQ7/xc+976VH/HO5PpvaWMkc96p/D8zTP
yFPJUI/8Oc/k9Pd98BmsR/1znhk7nbkkK6VH/XOe3XM65JHfoEv+nGcykY8r
L9/Xpf45z1RDZtzMvapL/XOemSm6FneL1CV/zjPbmPuZnlt1yZ/zzPl2qYX0
Yl3qn/Ns+7jhunnTdcmf8+yvTa7eZW1d8uc86+FsLHdXRZf65zxTC/xb+evT
OPLnPDs5vtD8XvY48uc8y/R1LWgKGkf9c/h8vuqv5jmPo/45/Pna8f8GaY4j
f86zU/ZXMsa26lD/nGcLQ123RNzRof45z9TPVt43C9Mhf86zUc2xo6Yv1KH+
Oc+ezmxWjxyjQ/1znvl+zBmo/2cs+XOeDf344erQR2PJn/NMW9JnwdzTY6l/
zrO6hohzVZ5jyZ/zbPj1IypXTMaSP+dZ/74ymg+UxlL/nGc7DI8v168dQ/1z
nn2ov+n6LnUM+XOeHR5+5dDbvWOof84zafkFwaPmjqH+Oc/cz/qXilpjyJ/z
bPbhvT+P/B5N/XP4/gqn92c8GU39c56VhaR0HxY/mvw5z0anrJB66jua+uc8
mzVQVb7YejT1z3nWrPfykuyw0eTPeebfx8cvtE2b/DnPHs7x/O1UrE39c57Z
//hevOK0Nvlzns2Z9nud6K1N/hz+/EC/XY5W2tQ/51m66YFD44Zqkz/n2dbU
hWPs20eRP4fr2WnwJf3+KOqf8yyo0WONW+wo6p/zzKb1r7653yjy5zyr75dY
s27WKOqf88ww/3r3Sm4U9c951rNy4uSgv1rkz3k2JLRUzbdMi/rnPFtq+8Yg
4YoW9c959q1izpg+gVrkz3k2bsCz47cXaZE/55nrwBNKlwy1qH/OM8W+4Tov
VbTIn/OMObAj0z4I5M954PGLssZ8gfrnPCue1//4wzMC9c95dkR/9YZPfgL5
c561bnolbesoUP+cZ+vf9mxpHCNQ/5xnym6GD2/JCeTPeSa+nsaeveWpf86z
SydOfBx6myd/zrOJTbZeSad48uc8G+HeY81qX5765zxb86PbbncHnvw5z6Qq
+s09M5Ynfw73M/Hcwd4KPPlznm3wvn4vs5Gj/jnP5KtfXD2Zz5E/51nFYK2G
tFiO/DnPAgesVJLdyVH/nGcj/Z+Xhs3nyJ/z7ESFZdXsyRz5c55dvyI8shrA
Uf+cZ6aHPWZt/iYhf86zRzNCFapKJeTPeZZVfyrZN01C/XOe1b4eV2ZxWEL+
nGfLpq43tNkgIX8O/362zPb9syXkz3l2p4yz6dCRkD+H69MrYs4JJQn5c1if
7UHM67Mm+XO43ssrbm95okn9c54JcSXbM69qkj/nmc7+GZwQrkn+nGceF4+t
frBek/rnPCs5Edl51l6T/DnPxrfF7zyvp0n+nGczzp+9WttXk/rn8P1GfjC0
6dAgfw775dalDxvLNMif88ziwvJB6Tc0qH8O+33Oo5fXTmmQP+fZOqXvadXb
Ncifw/rYcX3p5EUa1D/n2ZMzC44XMg3y5zx7/feGzG5NDfLn8HlclJau7aFB
/pxn3UqGL9nXPJL65zybNpm78fDRSPLn8DxZPR1smjKS/DnPisotpjccHUn9
c/h844SmDL+R5M95FjI1KCdt/kjy5zy7X/t5y+tpI6l/zrO+kvnlBpKR5M95
tiLcODyr50jy5zyzct/s6vFpBPXPeZbbvvCL+fMR5M955vNcVLC5MYL8Oc8G
T8xd6X96BPlznkVPGpxTuXsE+XOe7eFqCpetGkH+nGfT74WZqtqNIH8O6z17
+IdW/RHUP+fZsPSv23+ojyB/Dvy7Hr3KoWs49c9hv55Qc0bm4XDqn8P3qf2s
qnByOPlznk3d995m6crh1D+H+7tWvCk/fjj1z3mmoKjRKN1tOPlz2M+vpVva
Ph1G/pxnUXpPF747M4z657C/JiRceuw5jPw5zxb3HpsqYzyM/DnPLgwf/zVE
cRj1z+F5/2T1cUHVUPLnsP8mF3H+l4aSP///en+u+WH7UOqf8yy50GlNgu1Q
6p/zLKn8z84LQ4eSP+fZnzyT9z8+D6H+OdzfY3ZjI+8Oof45z/SVJC+3HhlC
/hzmgyVb1yavGEL9c/j+0oWbNQyHUP+cZ9v8jfc0yA8hfw77+8Tn6l+qB5M/
h/lgukGRacpg6p/D9TZ9qFa9dzD5c+DPSPHELZfB5M959k6m4uW70YOpf86z
VWriMiepweTPeaa0LOFBz7JB5M9hP08/EiN9cRD1z+H52TBxvemuQdQ/51l5
wNfHBU6DyJ/zTIN/YXtQexD1z3nW0pi484TUIOqfw/XdUPb93cuB5M9hvw8I
tPa7MjD70n/+nGenH+xXtNk3kPrnMN+9s32+ZP5A8uc805woZZClP5D8Oc/i
3qwrtlcYSP1znvGpvSTab9XJn/PMXP13nXm2Ovlznnn17zp15og69c+BJ9oB
7yauVSd/Dt93YcQi5enq5M9hf5TUneWHqlP/nGf/VhVP3/F9APXPefZ4y+Rm
5WcDyJ/D/9/nyai65AHUPwf+OuQkfNk7gPrnPFO5W9ZhtGgA+XOeLZkdnpM3
aUB2wH/+HPab+d+PB/YbQP1zWD8ZGXzgZzXy5zAPxSsp5t5XI38OPP5U1zDx
nBr1z2F+bU50bgpQI38O12P3yn8lC9TIn/OMM7237/skNeqf82yth1yIk6oa
+XPYXzpbr31sVSV/Dvcv98OZnCeq1D/nWUNAU2f+JVXqn/Ms+/365TIhquTP
edZ263TgDndV6p/z7H2LWs8x01Wpfw7XL14tvK+GKvlzmF9XLcsfJ6Wa7fyf
P+fZs8mz7PbW9Kf+Oc8cL2eX9brVn/w5rA+Z/j0eRfcnf86zDFeH4Lvb+lP/
HObxG+09Prj2J38O/GeyY2dM7k/+nGcuDupJler9qX8O89V5y2FxP/pR/5xn
P4N1zaIr+pE/h/28+ffte1n9qH/Os9/H55iNOtWP+ucwf65w33Zzaz/y5zDP
zGlU3ePWj/rncL2L5Aq2TulH/XOeOVwMMEgY0o/8Oazny0EDuv72zdb+z5/D
51lZOjT0TV/qn8PzHHnqh2VuX/LnPDs/M8zVIKEv+XOeaQn1bQ77+1L/nGcB
IZZ+Z1f1JX8O88rjt6eGzOxL/pxnfQIWKt0f05f65zzzPPMyOFG5L/XPeXb3
QdOtq219yJ/zrOtowrKmsj7UP4f1fiFyzCyxD/XPYX4Zeqvk7ek+5M95ZnLp
WM9zAX2of86zgi+9giNX9KH+OVyvjEC51Bl9yJ/DfDC2auqvMX2y//3nz3k2
33xu4/o+fah/DvNueWZmn+8q5M/heijqrH5TqUL+nGfxoYtuVNxRof45z6xf
zJ//N1GF/Dncr/3JynahKuTPebbxglF48XoV6p/D9/m94Zinswr1z4GHVkNq
pkxRIX8Oz2fyVm7CSBXqn/Ms9J2+1jw5Feqf86x9Y46ldZUy+XOYV9y+XzC4
oEz9c545lX5q8/ZVpv45fD41uzgpc2Xy5/D/tx3Wq1VRzn7xnz/n2fJtihoq
b5Sofw7ntesVreFXlMifw7w1u2nE4h1K5M/heXNoG+dvo0T9czjPvQyIbR6k
RP4c+FzY0JHwoTf5c56dDZyccim7N/XP4Xm5v2yu1IHe1D+H+2ei6Bk3vzf5
c56tdEzYHDamN/XPgQ9SS/4U/e1F/XOe/QicvG/m017kz2FenvzhmHpcL+R5
ANw/00+irk8v6p/DPLTBf+sRi17kz2GelYtcZKLei/w5z8KDm9p1PypS/5xn
O/d+KPC8rUj+nGey6x8s/HpYkfw5zDu+XjY5KxWpf86zvQ6bBz+erEj+HPgw
cvICTkmR/DnPzpkXnM5/q0D9c57F6lV6nr+hQP1z+H6LWhc8O6hA/pxng/qP
7zJZpkD9c/i8c7e9/WKoQP1zeN7vOZ5+11uB/DnPnEM7bw9rkKf+OXwf3rEm
Klue+ufwvPj9DHM9LE/+nGcHjui6u3nIkz/nWVjqu5+np8lT/xz4o5laO2KA
PPlz2I+NXqS++9yT/DnsZyaTZD8W9aT+Oc+q5q7z0T3bk/w5zCvhyceu+/Uk
fw58zi2W3Wbfk/rnPOt90HKR/6ie1D/n2di5VkZ3pHuSP4f1Oe3QhGnVctQ/
55kdt6Plz3U56p/zrF/UgD+d4XLkz3mW+KGbtO4aOeR5BM+ODd5+OnG6HPXP
4fp9XbzGebgc+XOeDfikpWj2qwf5c1gfC5qHrSnrgTw/wjMjt1mWj1N6kD8H
Prw6o7H2YA/y57De0q87m3v0QJ5DfnZVYY/z9B7kz+F6HTk/M25ED/LnPOvU
HzOH/yuLPD8G8+WeR9MaXsnS72+H+Thx9vXKTFny5zy7LK3sKh8pizw/wbOj
S749W+8tS7+/HfjV4Z/fe7Ys+XOejfFPL387RhZ5Drlp4bjrnxVk6fe3w/lI
VJfRa5Yhfw73/5DmuuRiGfLnkJ+Hn3JJkkGeQzaK0ho/Zb8M+XM4n+mZN8xZ
IUP+HHgw7bZLnLkM8vw0nB++SE3W1JQhfw7zlsqv8a+kZcifw/lr6vBveW+7
I88hO/T0HFWb151+fzvPDg5eulM3oTv5c1hfnt3j0/d2R56f5dnu5VVmq1d0
p9/fDlmhQ9nBojv5c54dN6rMWsN3R55D3vww+tN1ue70+9thPikqWqTfLE3+
nGd5xz1uvXkgTf4c8rTeObcuSyPPITeG3ZZ/FCZN/hzmcafuCxS8pcmfw/wT
XbNiyxxp5HkinG9rnpSrTpSm398O52HLxx5v1aXJnwOP39k+ev27G/IccvOn
yTfk3nSj398O803nj5rFed3In8P6nOL+8925bsjz8/D9nr64eSqkG/3+dp59
b+1du21dN/LncD40sx8U4tANeQ55v/xszYIJ3ej3t8O/H6CXPnpQN/LnME+r
HNlzp0uK/DmcD+L9Z+6ql0KeX4L1VLOxYM09KfLnMM/5L724+4oU+XO4n4eS
M/OPSCHPIRfkD0rU3SJF/hx4kd8+9t5CKfLncD/X1ymHmkshz6/yrGJSl+zm
UVL0+9t55reh5NEBZSny5zxboH3G7PjHf+J/PIdc5Zi8e1XWPxH9Oc98Fec/
D93/T0R/DudR10Gp/xz/if/xPBX4a64RXTjin4j+HPbz3buUqj93iejP4X7y
yqFmt7pE9OewX7j4H/pxoEv8j+fpcD7/a37qr1uXiP4c1r9/so6DdpeI/pxn
szzvPG37+Vf8j+eQ5e2W/qu7/1dEfw7rzW686bCovyL6c5hHu2IHnl/zV/yP
55kwbw+t7r1jyl8R/TnM13ZVCad7/RXRn/NMr27esp41f8T/eA655mzJs9vX
/ojoz+H5PrjX787uPyL6c3j+0jzfyDv9Ef/juQh8bLE+cob/I6I/h/kq+9ig
bT9/i+jP4fPKB3U/++i3iP4crqe8yivF2N/ifzzPgfvZ7bVw1+e3iP6cZ2f4
Of45Vr9F9OdwflwXvurv4N/ifzyHvN1jpe/+r79E9Oc8+6y5aOKcwl8i+nOe
pf3LNHKP+iX+x/PbMA+ELel3e/0vEf05XK+tfx3cLH6J6M95lrCoLtho8C/x
P57f5dmXLGWbRa0/RfTn8P3zjcYUFv8U0Z/zTHF53l2vmJ8i+nN4Pnqnn3Hz
/SmiP4fzalbBvGDbnyL6czh/5rkGd2r+FNGf8yyzwT///O8f4n88h7xK413c
ydIfIvpz4Hn2h5z7l36I6M9hPx8ScdFo3w/xP54XwvWu3i73ccEPEf05/PdX
fnhWTvghoj/nWbVTh29P5R/ifzyHrHOx69am950i+nOezT08o25YXqeI/hz+
vu/xO3qc7hT/4/k9OH8/9x87enOniP4csqTp8EH7ThH9Oc/W/w6ZoT26U9z5
nz8Hvm6+8rV7j04R/Tns1w/Haw+s+y6iP4f9fvapY6tvfhfRn8P+499e2nHi
u4j+HM5L0l8Ds32+i9g/h+v7oNQ+e/Z3Ef05rBe5bS/aR38X0Z/zTN12znX3
nt9F7J/D/YlYcaLvu28i+nOYl2wth3fmfhPRn/NsUqBmW7+z30Tsn/NsenPW
dY8d30Tsn8P+Wj1H5ZvrNxH9Oc+WRZVcyDL8JmL/HP49mxg+XfWbiP1zeD6G
ZOg1tHeI6M959ndZ1Eab5x0i9s95JpO24sj7lA4R++c82/cv1SgnvENEfw7P
X+4l1XyvDhH9OZy/+sg++WfXIWL/HPaLpz+VvMd2iOjPeRZYbLdPrXeHiP4c
5psym8ovLe0i9s9hf+tdeOvPo3YR/Tmcb5uUq42vtIvoz2F/Wi5Xf+1Qu4j9
czg/GSvsdvZqF7F/zrOvvX+tGDu7XUR/DvNsoNFUQ912EfvnPCs/lnJzY592
EfvnMC/F5Ea8aWsT0Z/D+k9yXOv/ok3E/jnw7WDxX5vMNhH75zyznCz9a+bJ
NhH9OfClYmnfbdvaRPTncL5RzvtZsaBNxP45z8ZP2LZ81bQ2Ef05fN/QBd05
jTYR/Tmcp/yuH+oj2yZi/5xnFkUzb4x53yqiP+fZrVq3CZsftoroz2H/UT59
69PVVhH75zDPZk7pcfRIq4j9c5hXT78uXLm5VUR/zrOZQnT6SrdWEfvncP6P
kw46MrVVxP45zBO71H581GgV0Z/zTDfB9o63XKuI/XPYr5IOHdNs+Spi/5xn
ScMMDLqVfBXRn8N5plnRWSHzq4j+HNbXFoe0qdFfReyfw3m1f2qPmICvIvpz
eF4MLHtruX8V0Z/DfFYUtbva5quI/XP49/yThufofRXRn/Ns2sgnCfkDvoro
z3l2+l7hsY+/v4jYP+eZ/1LzxPh7X0Tsn8P1/rXi86VjX0T057BezWd/7bH8
i4j9c7ifbr/4dN0vIvbPeZbvp6uS0vVZRH/Os8hTB7X/PvosYv8c1r/J1m+n
oj+L2D/n2Tj5ca3713wW0Z/DfhKaHnN38mcR/TnsR43lu6zlP4vYP+eZ40nD
ASNefRLRn/NswijD9+bJn0T05zy7/VXaL2PrJxH75zxTKz00w3vmJxH9OaxP
6Yi3Wwd/EtGf///nmfsfPm5pEbF/Dut14tVQz9stIvbPeVbYT+GCc0SLiP4c
zk+73C4HL2sRsX8OfCgbPlJ2QouI/XOebVt/MuKBXAvyHHLx1jv7Kyo/itg/
51nffJuDOlc/itg/h3k9/Kruo90fkecdPDNd11cq1fmjiP4czhe93YKrR30U
sX8O5zH14fNmdX1AnkO+3Du1S7b0g4j+nGe2w/r36n7hg4j9c1jvPaX6WPh/
QJ53wvr+UxPz0PGDiP4c+LLtkdVxrQ8i9s9hf5sUGZPY1Sxi/xzWT4/Uid9f
NIvoz2G9XbdJDL3ULGL/HPYHGaMdS/c0i9g/55lK4N8521ybkeeQow7m5b7Q
bRbRn/OsctjiBRt6NovYP4f9ptYhx7b2PfL8D89CeuZuXp31XkR/zrMux61C
UcR7EfvncH7qaHFftvo98hxybqT+UxOz9yL6c5iHzGR+uwx+L2L/nGezN9ze
n9LRhDz/B+vj8yJFqydNIvpzgQ1t2as1+EKTiP1zgSl/WbNtzJ4mEfvnAnOp
+hKzbUET8hzy+K8HDGQNm0TsnwvM65lT5cM+TSL2zwUWtuf3uCctjcjz7gKL
3v6wTPFeo4j+XGC3ziV77ktoFLF/LrCKNf2OG+5qRJ5DPnd7aIdkfqOI/lxg
T8duGmVr2Chi/1xgaz66vLrcrxF53kNgp9/EnLf8+k5Efy6wPzfTJg18/E7E
/rnA7ihF6EkuvkOeQ1ZxKDRcFfRORH8uMAfZja11K96J2D8X2PQHFrKRZu9E
7J8L7KzPrkH+I96J6M8FtpZvqTjd1SBi/1xgO3wa37dVN4jYPxeYq69z+86c
BuS5osAiP12KY1ENyHPIT9ybzhhubUCe9xJYk1P4keXzGpDnkEdNytAuMGxA
nvcWWE3u5z6uAxqQ55DP/1jUMbKzHnmuJDD3pZd2DiuvR55DtuOlFs26UY88
VxaYkakSSz1RjzyHHHBOodRySz3yXEVgvNeVQiXXeuQ55MUKesU9jeqR530E
pr3OIchgcD3yHLKWsU3m4T9vked9BRYoUyUzouYt8hxy/mpjyZs7b5Hn/QSm
sXBU0ZO4t8hzyL8cXp3+vPct8rw/rA8fqflT3d8izyH3evMk/daMt8hzVYFJ
qr64eY5+izxXE1hyvxCZmUpvkeeQo0onr5zbWoc8HyAwW4tB+odf1CHPIV+6
nD3i14065Lm6wLqSNZoiouuQ55Dv+j2b4ryrDnk+ENbLuKwyy+V1yHPI1grm
niut6pDng+D6nJt1I2V0HfIccsaMMeu1VOqQ54MFljcm1vZRRy3yHPL63Nqe
p1/VIs+HCGznj2MLT9yuRZ5Dzg2rkLmdUIs8HyqwiXP1ROWQWuQ5ZK39Jycc
9KpFng8TWMe/TRPGO9UizyG7X4zeJGNUizwfLrD+mbOu/RteizyHfLjdOF7S
oxZ5PkJgiZbSqo0Vb5DnkNUjzWzKzr1Bno8U2C65IcvVfN4gzyEfSjN/dYG9
QZ5rwP0ZbTr6oNIb5DlkY+N15Xeqa5DnmgKrO/Z1gfmlGuQ5ZGn/vClq22qQ
5xKBfd5/vsPQugZ5DnnpdF35C+o1yHNOYCfls36vfP8aeQ75/enls72zXiPP
eYHF/hwefD/4NfIccoZinLaX62vkuSCwMt8lNxdpv0aeQ/5udzo/6nc18lxL
YC+bnItHPq5GnkN+dMJ+dntMNfJ8FHz+nSoNSt7VyHPI7+a8UtpkXo0814bn
T/eKq4ZaNfJ8tMA0l9rMHthchTyHvER/3PZ5N6uQ52MEFl8ctvpNeBXyHLLS
J9fzV5ZXIc/HCqz886S8PMMq5Dlk6/UHZgzrVYU81xHYFotV9+/UViLPIY+d
c+JF0vVK5Pk4gZmuivr1PLQSeQ7596D4R+ZLKpHnugJjGYerf0yoRJ5DlpL7
e7NVsRJ5rgfPzwKhm87bV8hzyFau0iZXsl4hz/Vhf6wfI7s+/BXyHHK6ctvn
je6vkOfjBbas14yILJNXyHPIRUpPd01TfYU8N4D1ZfrMSe5TBfIc8vMbxueV
CyuQ5xME9mXRZeV5ZyqQ55Cvty0Qan0rkOcT4X606wafn1WBPIc8IfbqoytC
BfLcUGAbP3SFt0lVIM8hX/NrWedbWY48nwT7b9Rb6YkZ5chzyH6OLR/Hh5Uj
zyfD9bdOL/LyKEeeQx5VuVOv0awceW4E+3Pv8Q9PDS1HnkN+nTB7fMiPl8jz
KQLzHfhFPqP0JfIc8vErhV8GXnuJPDcW2L91IwKzQ18izyEHsQavY+4vkecm
cL+/HrS9aPYSeQ753+QxeT+GvUSeTxWY2xsPn4DfZchzyBbp/jKmFWXI82mw
v6dMGmR0vQx5zgT2VeGX69ojZchzyHWW6atfrC9DnpsKzHl245dNdmXIc8ib
whKP2o4uQ56bCaxBLuyPm3wZ8hzy/Y3Pnp9teoE8N4f9YB5/Z1DRC+Q55Fy9
l2seJr5Ank8X2PLA1F2pe18gzyFb9e5/4dGyF8hzC4H1ef42bIjZC+Q55J1O
B97EjnyBPLcUGJcqbena7QXyHPLyogIvi7pS5LmVwD4tKO2xMrcUeQ751ezr
OTfiSpHnM2C9ib5TTPaUIs8hbxuSYPBtWSny3Fpg/SJnzX1jXoo8hxwvpWj/
W1KKPJ8J/JjUUjKjRynyHPKqSYEHi5ueI89tBLZ/bouu3/3nyHPI+/xSNrhc
eo48t4Xvw97+XXXoOfIc8gp7pQMX1j9HntsJbMhmk4fqjs+R55B/N7d7Zxk8
R57PEtjNQN3xQQOeI88hR/TwzN/3qwR5PltgVVNPlqe8LkGeQx69cDinmFuC
PLeH+y/ULz2aWII8hxxlYjzdOrgEee4Af9/cn3vGeJYgzyHvCVxUZmxfgjx3
BN7vlbRvNShBnkMOeecXWa9egjyfI7AePj+8t/59hjyH7Lk8a/qUt8+Q507w
PCdPKdIqfoY8h5xr4pdievkZ8twZeOj+7Nb+w8+Q53MFdrvHkOSOzc+Q55C/
NZ8ZG7bgGfLcRWCz+vaUczR7hjyHPEluW+s0rWci+nOBTRYCkl2UniHPIdd+
5Sr0mp8iz11hnusc86lH5lPkOeQnf9N66+x9ijx3g/2oaVRmkv1T5Dlkj5CX
yzcMeyqiP4f9xPlpZGjLE+Q55MtKv4s7sp8gzxcI7J6fsv/VkCci+nOBdcpF
GNyY9wR5vhC+X/yj9UpaT5DnkH/Pqk1J73yMPF8E/PlybVtS8WPkOeQL3Zvt
G088Rp4vhvlviVTWRo/HyHPIFd91J9hMfiyiP4d5IWzbrPUKj5HnkIUjsaE1
VY+Q50thXnmm5X3yyiMR/TmsR0u30NO7HiHPlwlsb/OUxR8cHiHPIX/wObp1
t+SRiP5cYH91G5Yv7XyIPIfc49m65JAHD5HnK4B3BqNf/jzzUER/LjDRumRz
qvdD5PlK2K8rH6unWDxEnkOevcJy5reBD5Hn7gIz6VSLCvj8AHkO2VOh5IRD
/gPk+SqYVxZnl646+QB5DnlI9cOavHUPRPTncD/XpcxcZv4AeQ7568f8ZIuB
D5Dnq+F5/9Mn3PPLfRH9ucCmfXcKe1l4H3m+BvhZ0jFl7+n7yPO1cP179Bi7
0ee+iP5cYAf3zOiMn3kfee4J54dwXk9V4z7yHHKPvHTvez/viejPYb74csn+
Zsk95DlkbshG96/J95DnXgI74KVsu2LPPeQ55HheP3rA/HvI8/Vw3jg25rO8
wT3kOeQrqh1vjHrfQ55vEJi97IheFxuL8eftkNNz3yu53C1GnnsLLO4Cv980
qhh5DvluX4deqzcV48/bN8J6nOdv9nhWMfIc8uYXC4vWjSpGnvsIbGQDM5wp
U4w/b4fs3KY8YdmbIuT5Jljf22ctuZ5dhDyH3DBwoJv58SL8ebsvfN4QSYHi
xiLkOeTAWzeZ0qwi5PlmgdU35G+cqV2EPIdcsCv1750eRchzP+Dx2sP7veoL
keeQL/+SvuZ8txB5vgXmU6lJw33PFOLP2yH3+tS+/dG2QuT5VliPtaFr588r
RJ5DPpBfGzlyYiH+vH0bXK8lHmeH9S9EnkOWDdAY79hWgDzfDudH6TM/cp4V
4M/bIddKtZ2cf60Aeb4D9vfmolu6YQXIc8iT4mz6TFlXgD9v9xdYaNLkqdts
C5DnkJ+ML/3yaXQB8nwn3N8Vb0uOKRYgzyFnumVFeH/MR57vgv1u1ZhXAQ/z
kecB8Hn1o+flX8pHnkMe0vTu5qSD+fjz9t0Ca3Xzzqj1zEeeQ943jfucbZeP
PN8D63PW2oHFOvn483bIjn46jTIq+cjzvQLrrVops6k1D3kO+cAgV75/aR7+
vH0fnJesVf80ZOQhzyF/X/XdsPF4HvJ8v8Deei89OGBrHv68HXJNqeHlLfPz
kOeBMD8mvpwpPzUPeQ45/pXqkPsj8pDnQXD+C7Z6caN7HvIc8sOhhlpljbnI
82BY7zFaj0c8yEWeQw5+W74l6kou/rw9BD7/K78608O5yHPIJ4tSb6n55iLP
Q2E+C0osUHfNxZ+3Qz79ov6KlUku8vyAwPSC/PQSRuYizyG/ramUG90jV0R/
Dnws/t1c8+Eu8hzyAInR4dtP7yLPDwnMq/+qG/cz7oroz2F/NStQk4q6izwP
g3l9TPc1S3fdRZ5D3uc93fPTirvI83CB+YwY8Cph5l0R/TnwRHaL5z7du8jz
CIEN+/PsbZjaXeQ55NZtX1v3/7wjoj8XmPzqxRWs6A7yHPKz+BkddkfvIM+P
wPrLrsy9vOSOiP5cYI9jBtxeoHMHeX4U5p2Zpe4L/9xGnkOu9kozuvrgtoj+
XGCV2qPEWaduI88hz8/eumyqx23k+TGBpY1Nv7HD8LaI/hzm7WEpRvJyt5Hn
kDu9VL3qX95Cnp8Q2Igu+zKF87eQ55C/rT3ZsdPvFvL8JMyXL5rsp824hTyH
POKY1AabgbeQ56cEtkDJoyL+w00R/TnwxMO9j8XNm8jzKFjvi2UT9MJuIs8h
18kqq3ksuYk8j4b7d7JXR5P+TeQ55O/mFsUpsjeR56eBV79vDsqryEGeQx5g
Nn7b4Ms5yPMzML/IaWy8uSsHeQ75ks/N8MQ5OSL6c4GFFXxaUirkIM8hz5LM
2zTjTzby/KzAuu2d49q9JBt5Dvmqb8vZ7knZyPNYuF596ytmbM9GnkMe8CL5
2HP7bOR5HOw3vis8Yvls5Dnka1WN9al/ROR5PNyvn+nRML4izyHPvPFHMyZZ
RJ4nwP0vj+mzJUBEnkO+8EHz11EXEXmeCJ9f765Pq46IPIdscdRBNaKHiDw/
J7CUkEWb19dkIc8hT+uvOi48Mwt5ngTrLdm64nNYFvIcspzuZsWwVVnI8/Nw
vb9mLfNkWchzyLOOlG4JGZiFPL8gsDt9tJsb2m4gzyFzd3Jn73x0A3meDPOs
EbN2TrqBPIcc5v1h4+qAG8jzizC/JSSsyXa7gTy/BPPNopYnVhNuIM8hdwXV
Te2jcgN5fllg4xdPcVP7mIk8h+y23zZ3blEm8vwKzMsy3VSfx2UizyF3zX/9
Pcg/E3l+VWAdIX97bnHNRJ5Dzh7Y/3PchEzk+TWB5eiutpbtm4k8h5wX++p2
3OfryPMUOA/+KGvb/PA6+XOBrTu2NHTfhevI81R4HnP6jH6w/zryHPLhC722
Wy2/Tv4czqOXeo78w66TP4fnidkUNA27jjxPF5jCqAu9FP5mkD8HHu8PiF9W
lUH+HPaTH7k6rWIG8hzyoNx3btdPZpA/h/tZ+eXZVb8M8udwftPwmvJ6bgby
PBPOW5v8LNjEDOQ55OCyi1Hlqhnkz+F8dlynKf5bOvIccq8d18rjytKR51mw
X9UvHvjiejr5c9gv27+7Tj6ejjwXBTbvzjWrks3pyHPIxdtmHI52SSd/LrAN
cd0aT0xKJ38O+/noM98KB6Yjz3OA5zcWbuB+p5E/h/msQFYuszqN/LnA5r5+
ucbvdhryHPKOZxF2q2PTyJ/D93u3YemBPWnkzwXm1FfP9fWKNOT5bZiXJ8q9
X2SVhjyHHOWQmKusnUb+XGAbb42P+tIrDXl+F/5+Tze+60sq8hyyMzdx8JTS
VPLnsH/dXaCTlJlK/lxgxz2qVKdFpSLP8wRWWDUhWHZnKvlzeL4urzT+uTSV
/LnAtPa+ah5omYo8hzxk1aYZq7RTyZ/D5+86qFKnlEr+HM4j5S2/AttTkOeF
wO+0p3fnVaSQP4f9o/Dt4Lm3Usifw7ykML1oZ3wK8hzyw6Dd254HpSDPiwV2
P/Zku/26FPLn8H0Xfmv56ZiCPL8HPL/trfF4UgryHHK+nLP9g2Ep5M8F1q46
Z3yrTAryHHKo24A+e19eQ54/gP0yut/gzQnXyJ8LjO8dKJWz4Rr5c5h/T4yd
6jD1GvlzmNdPRTtM6nUNef5IYBlH9cX1lVfJn8P5442k4/uFq+TPYR5x9dnz
2O8q8hzy3WEtDW2WV8mfw/0wGXXGXe0q+XOBNXuHj9VqvEL+XGDHXtsONMy8
gjyHvOKeS8ORwCvkz+G8unBdvykuV8ifw7ztqTJmnNYV5HkJrLfRwRlePy+T
P4c/l3oz/ueDy+TPBfbLtE7vyenLyHPIfXoMMfzkdZn8ucBSm6seOZteJn8O
+8vr0f5y/S8jz18IbHRn6fNuTZfInwusO5vnOj37EvlzeB6DO08/OXSJ/Dns
R8YXtWOXXiJ/DuflSSMjsiZcIn8OvD9XMH+AwiXy57AfPUkbcrPmIvK8As7f
/24vS0q/SP5cYDrLNtwuC75I/hx4/1oq13rRReQ55OrO+X+6GVwkfy4wY3Fo
9y75i+TPgTeHD3uY1CYjz6tgfzNOvXsnM5n8ucCsr2jG7juUTP4ceP5zyukD
K5KR55C7Tfsx88WUZPLnsH9HSZkv6pdM/hzWp0rS4FEfLyDPa+B67KzzNMi/
QP4cPu9Rx6e7oi+QPwd+3Z5arbDpAvlzgRnwEWPLbC8gz2thf0h4sbCGu0D+
HNanaNyT/3ee/Dk8v+FR9y5VnEeeQw5tWTJlfdp58ucCUzOO/7v+4Hny57C+
gpSvXHE/jzyvF9jPbZ1Ngul58ucCq1plYVcz+Dz5c4G9mBGw49n3JOQ55AEP
7qt2lSSRP4f9f/Zr0f1KEvlzuD7dlBUUQpLInwvs/dOZF5pWJJE/F1hbSD/D
fyyJ/Dnsp/W7Xe2HJpE/h+8Tap5e+fMc8vy9wIbqRr0/8/Ic+XOBsfNuMafS
z4nYPxdYwKePWx9HnEOeQ9a2shw52esc+fP//3ywzaja5pyI/XM4P2r19Moc
dQ55DjnIQ2dZsdw58ucCExafuqPUmEj+HM5vIxTGHSxIRJ5/gvV/7rHrtIRE
8ucC2/Qhp1nYk0j+HOa5voYhFksTReyfC8wuRLv+BEskfy6wJE4hYdiIRPLn
cD6zL9n06l8Cvg/3FfiqLS17700C8hzy8IxEqQ93Esifw/PTaaE6LTYB34eD
nKPf+bUoIAF53gafX8bObPfSBPLncF45vihrnVkCvg/XLrDGkgLpg5oJyHPI
B0JOlVTJJJA/F9i5q5vLFjTGkz+H9bnb947SvXjk+TeBmRaNNW1Njid/Dvv3
r4xeMgfjyZ/DfHjgzAtLr3h8Hw7y9F7fbUT7ePLnsJ7Xz+Dnj48nfw7P4/RT
A8aoxeP7cD/g/ra4vxj9Mw55DnnW6wt93KrjyJ/D81b1ZF/mnTh8Hw5yovHd
epYQhzz/BfupRlXDj8A48ucwb+e3T61ZE4fvw/2GeeDcnOSvs+KQ55AHNWdV
jRsfR/5cYDdDnMOiB8SRP4fzbtKTreP/xCLP/8L8WjTFpbM2lvw57K8CX9tY
GEv+XGBru4KedLsUi+/DQd738GG1VUQs+XNYj7EPC7N8Y8mfa7HXXs+mO82P
xffhIM91Oaw6yDQWed5Niw37od8hL8SSP9dilbcsz2j2jsX34aS12LNVkdGP
G88izyEHptsGJqWfJX+uxbwaF24uCTiL78NBfnXH/L3drLPIcxkt1qvW1nXw
kLPkz7WYut8pq8kfYsifa7FPbQP1z2fFIM8hz8w4dHJFUAz58/+xdN5xOb1v
HE8i2dKwR8Q55yHJTKqrZERpiERUCEmkIjNJpJRomImMsoniJCsZEWnIaFAp
64vSILPf9XNdf35eVE/n3Od+X7e3z/MIoJqx6Zf3jHj25wKMW2dTkq0bT/8f
TlWA547dr/s1HGR/LkDYgYI+nncPsj8XoI3WkO3nYg/S/4fDHPHqdKDJwoPE
czUB7Lvu2Npt1EH25wIcvvRKx7zVQfr/cK0FmDZ4SUnKyzjiOeZq55tjfE7H
sT8XoH603r01G+LS6PPPBfh06J5qtk0c8bytACdFx1B3nTj25wIYVHsWTmo4
wP5cgJGu1v5+WQeI55h1OjX9fHfgAPtzAdSjTD4fWX6A/bkA5eZBxcfGHUij
/jleD0XjtM/aB4jnmC8+Da5a92k/+3MBevS/3ds2Y38a9c8FSDD8G+Wxez/x
vJMAJdZjcu977md/LsCBaNFjidn+NOqfCzCvi36NrfZ+4jlmt7NujWs/72N/
LsC7+4Ga7zP3pdHnnwuQ7/WneM/+fcRzDQFMe9aXha7Yx/5cgDvyoKvXJ+1j
fy5AB9+ufw367KPzuZYAg28VjvvwfS/7cwG+Wuj2K3uyl/25AH2zfIZrn9ib
Rv1zAR4KTzruCNxLPO8igIt9jZ2F01725/j7DdePMjTYm0b9cwGK07cv9Wqz
l3iOeenjhPWvK/ewPxdA0+zi3Mgbe9Kofy5AWXnc+fV79xDPuwvQcmlZ2ySf
PezPBXi8Y59Ge+s9afT55wLkfd7knjxwD/Ecc8jA6vidynvYnwvQvijP9XTp
bvbnAoSfTJnSLG038byXAPOnpCtFxexmfy6ATWRC3zneu9mfC2C09KrtPKvd
adQ/x+e3bbV+grCbeN5HAKXX1927ttjN/lyAm4mG0Q/LY9Oof44/P6LV3JQb
scRzzLNGzPd8diCW/bkAR/I7u+mviU2j/jmup7ErqzJmxBLP+wlg3NrnUNjw
WPbneD1Obh4Zph6bRp9/LsCgNcn2t2piiOeYKz9Exg16EsP+XIA/sabXc87G
sD/H39d96dzE8Jg06p/jfnXKSrrkGcP+HJ83y8PZ9ZNj2J8LUFh4/vMSKSaN
+ucCPEmbMlazdQzxXBDgxpzs+XUfotmf4/M7tW2nFg+jieeiAEsWrPhqeSqa
eI75Qm35xYywaPbnAnz5lNV8qWc08VyBX99FI3qSVTTxHPPG0cM6Og6OZn8u
QH8TbcWe9tHszwW4umZoTKuaKOL5YNwfH/n8PpUXxf5cgKElkzUDLkWxPxdg
6sSknZtio4jnmPuU1PZJ9Y9ify7AmCcaa7rMimJ/LsC6+uVWp8dGEc/1BVj8
vXyqV+8o4jlmp323h89VjmJ/LkDah4qLG6p2Ec8xH9saHpCdtYt4biDAkKJA
64lndrE/x+s/q7GwJnIX8XyYAInZCTn3fXcRzzF/3JjwJdtxF/tzAbrH7/z8
22gX+3PcX+av3zyrzy7i+QgBrJdWLa5U2cX+HPf3xhsz9n/Yyf4c7+fwZS3X
5+wknmM2Dn4wNPTSTvbnuL9la0dn7N3J/lyA5mkdqvoH7CSejxZgv9bziovz
dxLPMZ/vrDzJ03In+3PcP2Kjcq2H7CSeY5a2fR89S3Mn8XwM7l9OXdb3+R7J
/lyAn6/1xrzOjCSeGwng4Lt7YM3OSOI55i0hIbfs50ayPxdApaRdUMtBkezP
BXg0SPVj6587iOfG+PpL+/q7ZO1gfy6A7/niE8337GB/jvuTd2DTN/cdxHPM
5qnC79EjdrA/F0A5XO7zQGUH+3MBkse8qk58GkE8xxz7rePnvGMRxHMzAUKT
IuMsV0awP0e+JbhsbjchgnhuLsCmJVMG9tSOIJ5j9g0ob7/6fTj7cwGudfLN
6Hk1nHiOOaFE/X678HDiuYUAzd5En5g4N5z9uQBVsK36oX44+3MB7L6ZDtjT
PJx4jtkr7f7z08+2sz8XQO/eu8hWp7azPxcg+KJO8ZkN24nnEwVYZJYyYa/d
dvbnAsSb7HR9qLud/bkAKXZuV8x/hhHPMS8pDSlSehJGPLcUIKmoyyyVY2Hs
z/HrU0vuWa0JI55PFmCf/tSLL6eGEc8xO1rsO3eqfxj7cwFklf1Tb/4MJZ5j
dgwu1tXOCyWeWyH/bu3OSk4KZX8ugEZwcvaOgFD25wKsn3n9ztnpocRzzBpe
3yzbDw5lfy5ARZh57XmVUPbnArRqGjI9qmQb8dwG56+d9a1TU7YRzzG7+C49
ox2xjf25AGZGXQvS3LcRzzFrPu3T9YDJNuK5He5H66y6pmtvY3+Or1dWXd71
awjx3B73g5kul1MfhhDPMUcsVwqPPBbC/hzXj+2oiMSAEOI5ZoeYL44/Z4YQ
zx0E+NXlXFjYsBD25wL4tNx/Z0b7EPbnAkTnrzg+98NW4vkMfJ4nRz5OuLOV
/TnuV3urSnsf3sr+HOcnW6XVL9ZtJZ5jLl2rbJLtuJX9uQCBh47nfx+2lf05
8vv56JdzOm4lnjsJ0LX0UMPvT1uI55jjutk/evpgC/tzAe7ddFKuStxCPMd8
6Zm98eDgLezPkUczl/Q767aF/TnybNKc2QtMtxDPnfH+3/EPt++5hf05Pt+K
mLn+v4LZn+Pzq99tbf7LYPbnAnz79SdkvhxMPJ+L33/CzaHSnmD258i7TYv7
DlgVzP4cr8/niGaO04OJ55gf3rXacG14MPtzAXbMmwwzNILZn+M853zpW7/6
zcRzN+R/6hhr3aeb2Z/jPNGs61enlM3sz/H67GqzMyNmM/Ecc/neaS9mr9zM
/hzX0/zU1cKMzezP8fWt8e8zcNRm4vkCnNcK3TY6dtnM/hy/X+fr49N+BLE/
x/kg3q6/VXEQ+3N8/j8ufNThehDxfKEAE4/crm5+KIj9uQCvypNA2BTE/hz5
veTZivXzg4jnmA1LQkcqTQhif4737/Nq80tCEPtzXM8nn1rGtgkinnsI0HR8
YrPEL5vYnwuQNbGhZ1XeJvbnAqz9uXq6feom4rknPm9+VXM+793E/hx5Vpf5
OXX9JvbnAhzc0vnaaddN7M+Rf+aTAnMsNrE/x/PP3sm1PcVN7M8F6B2x6uG+
dpvYn+P6bHEgw6w2kHiO2bf9j52azwPZn+P+0G9crca1QPbnuJ+viztkmhBI
PPfG+dd+77TYrYHsz3E/G2H4QHNpIPtz3M/ta9Jv2QUSzzFPy4x7FzsqkP05
nifKw1rF9gxkf448ifYtvt48kHjui88zfB/T5+lG9ud4PlFd2EU7YSP7c3we
NwrZLss2Ul8Nc5fFqrk/jDayP8c/rzx4rFJtI/tzAXbrzbzf+0UA+3PkwTif
K6cSA4jnmNcd+FYfvDKA/Tmer15eUzpnEUB9NcylwYuddTUCiOercT64syjs
45sN7M9xXtWobffn0gbqq63B/V9V1dM5eAPxHLOSqteAVtM3sD8XQK3jhbtN
uhvYn+N+tLrPE/Pv64nn6wT4nZr3IDdrPftzAbbp7DM+uX89+3MBnO+3vZS9
dD311TA/1A26NMp0Pftz/P1btnvwqdN69ue4P1gGBHysXEd9tQABPpyf56Iv
ryOeY45Ia9Z4ffs69uc4Xy93LoxyWUd9tUCc78wGbTk3bB3xHLPVy/LYjq3W
sT/HefLH0d1yydq0k//8uQAW06dqJyavJZ4H4fpf4X3ixda17M9x/99sVWzj
vJb9uQBRNs/M2hisJZ5jnt7p4rLWrdayP8f5ac6wBqtXa9if43lHzdkjP2UN
9dW2CNCoUeyyf/sa9ucC3N7VZtmxeWvYnwtwdledWGO4hvpqmP/TGCdt6LSG
eB6C54tG+5ZTPqxmf46v512/GU4Zq6mvtg3vv/Wci0n7VhPPMXexsUoZ4bOa
/Tm+PrmiQXnKauqrYXb5k9qpQ//VxPMwnFcG/z3i9Mef/Tn+eV3M+Ipn/uzP
BUgNr489ccGfeI759OORQ8+E+bM/F+BUL43UTwv82Z8LMHpDxU0PU/806p/j
vLQppkanmz/7cwEy3OS32g2r2J/j/vJjlfmk3FVp1D/H/fBJ1LFLp1cRzyOR
j/0XnXMKWcX+HPnw7W2zMfNXpVH/XIARWnFmDqariOeYZwxO7Hii+yr25wK0
eZqmPqJxZdq0f/5cgBXxvT/9fLqSeB4lQO7QS2Y/kleyP8d5y7FCHhK5kv05
zhvqZ74fXLqSeI75/ZVDx8ZNXsn+XIAfKiUL+wgr2Z/jeWRs+7fDWq5Mo/45
zi8mKx5uqPRjfy5A3YlH1/7c9mN/LsDdOt+FlxL80qh/js/XzvEr4gP9iOeY
e7Y/FXLDxY/9Oc4PI6MdOpv6pVH/HNfH6HWb43r5Ec/34Xnk/vxbTn992Z8j
jycUXpn8yjdN+OfPBXD9XKq1/IYv8RyzV0PH7ffifdmf43n75pbbtht92Z8L
4K/y3LOdqy/xPE4Araa+I3+DL/tzPP/Ft8jroePL/hzP8xcTPi1r7ptG/XPk
Ze/dhrWVPuzPBXDvqOyReM+H/TmuN3HzoO0nfNKof47ntxvDRx4O8yGeY65W
Oz+6aqkP+3NcH/NbvnOy8Umj/rkA3dY+rP8z1Id4noDrObyFVp6GD/tz5E+i
UVP+9xVpf/75c7zfJR7uzYtXEM8xl4e1+Ot2YwX7cwHeRv0K+JKwgv25AGFx
5+NPbFlBPD+G+9XMX513eqxgfy7AlIzBu49Zr2B/LsAct9alVUNXpFH/HHkS
m3V4mtYK4nmiAKsK1fd//unN/hzv388WQZdee6dR/1wAmxB99eN3vInnmO3r
dqncPunN/hyvV/2+zq0jvdOof47n44cDf6738yaenxSg745Q326zvNmfCzA+
YJ1Rhal3Wv4/f47n56kD2z/V9Saen0aer+l3orqNN/tzPA/1rgr3qFzO/lyA
Dr1aWE9IXp5G/XMBwHVm25UBy9mf4/cLWjCxYcpy9ucC9Puyad29rsvTqH+O
z0tk0YD375YRzzFvCVqc5XR5GftzvF6Z9a+7bVnG/XNcf5WaXySHZdw/F6Dt
PT2/0H7L2J/j+rHyqh9R58X9czy/dH/wdUimF/fPkc/TlGtWRXuxP8f1bn3Y
t/UCr7Skf/4cnw+XmmYfh3tx/xy//oBKX82WXuzPkfd7Ljpuf76U/Tnup0Oi
BludXMr9c5z/7X5LjuuWsj/H5zFL7eVp66XszwWoaRmVYdlnKffP8fmvFZfr
13ly/xzvx1UdL5d7nuzPBbh/bNvEZ/s8uX8uQMeqvttjvDy5f47na2+vu/vM
PNmfC/D6WUJwlaYn98/x/NftjKP/xyXcPxeg0w69nKk3l7A/F2DvhY2rPWOW
pK3/58+R921OvnvksYT75/j1mgvP+pguYX+OvNDo5+ysuYT9Oc6zyr+3hv7n
wf1z/Pne6Rk/MjzYnwuQs+rl4TN7PdifC1AQvTYtYbkH988F8D68LOHFBA/u
nwtwNG1ItW0vD/bnAtzUKzds/W0x989xv/eb2lUlZzH3z/H1aH7UNUlczP5c
AJ0TjxqvBCwmnmMuunVJscJxMffPcX+qVnLy0F/M/hz3+wty98Nqi9mf43nP
e1MHzTeLuH+O62Xjkdz71xaxPxdgYJfmv6/sXsT+XIDtjuKQKu9F3D/Hn2du
2MpmyiL25wJczqrTbdBdxP4c19e91IHPlRZx/xznsTb+Z+uLF3L/XIArCx44
Wl9ZyP4cr9/R5/fLohZy/xz3p6QFh84tW8j9cwEavB4GXp68kP25AMO6/Wjf
OGAh989xfm296rNP84XcP8f1Vznr1oAyd/bnAsw+4zCo83V39ucCKOcdeTZq
vzvxHPPRSVruMf7u7M8FSDjaMUCY7s7+XIA83c1ZdQbuxPPHuL+++vxfQ0d3
9ucCHLs3d6de9QL25/j9XnrPPfh4AfEc8/sRU5rMziwgnj/B6210uEeP7QvY
n+OfnzrjqliygHiei+fDhyNXLbdcQDzHHLYtotV7YQH7cwEi40MyY1otIJ5j
LpKDpq18P594ni9Au8Pz3EOz5rM/F6DF3J2JuSfmsz/H+dLzx53JofOJ55iv
FrVf/t1jPvtzPG9uvjPt2eT57M+Rz8N26rxTzCeeF+K8Vrx4u9huPvH8Gb6+
23dNDn6Zx/5cgFupBz+b5c4jnj/H+dlkoaX2xXnEc8y3CtVVesbMY3+OvOum
kWu/ah7xHHNUS0dXeeY84vlLAeTBFoutjeaxPxfgQfWNA516zSOeF+H6kfuf
V2k2j3iOeaORleOASjf25/j8ng+2XHXfjf05Po/tY43qT7kRz0sEOD8j/c2h
HW7sz5FnD083rvZxY3+O5w+DnUM3znAjnmNu7Ks64eIYN/bnuL6M+n3p1NuN
/TnyYNWSioPN3YjnrwVo5l5YPP29K/Ecs1dgTrThY1f253jeWTr0zqSLrsRz
zOqTJg/cvMeVeF4ugFj31P/9elf25zi/u/72Xj3PlXhegfvvK6ccg0muxHPM
Zsvqp2jrubI/x/mhFSTqariyPxdgQL3h8PR6F+J5Jc7/TucebMhwYX+O87fK
lG1RO1zYn+P5fZL9p8bZLsRzzH9TXvpcEF2I52/x593P2id/n8v+XIDWMc9f
d7w3l3j+ToDADRF35Ji5xHPMJytNs87Pn8v+HM9bZR2XNhjMJZ5j1vr6eWio
8lz25wIImTviluTPYX+O81WZ75B9R+YQzz8KkL+qapmG7xz253h91GtfF4+b
w/4c5z83r1bVGnPYn+N+2PhlmfVbZ+I55oVd8/Z/u+LM/hzPi2uGaHwMdWZ/
jueLVm/nD3R2Jp5/wdd7N7LzOT1n9ucCLAjccnZDM2f258iHlJJrsU9nE88x
l9gvfNyQNJv9uQBz9531PLhuNvtzAcZWfesfbjObeP4V540Ik5CMfrPZn2OW
R/U1bpzF/lyATMMpQX8fzWJ/LoCq1+4xLY7MYn8uQC/Nj0W2/rPYn+N+NfZB
fZnVLPbnAtRqLe6WqjOLeI45purUq0eNTuzPBZhU2r9w4BMn9uf4fLXTjrp7
3Il4/g3vt+XyU8fXO7E/x+vZ+f6l+9Oc2J/j9Q6dZ6FQOBHPMU+3H1L3RNmJ
/bkAQbsyHVOLZrI/F0BR6Ny6+OJM4vkPnG9avz4K22eyPxdgol/B9ar5M9mf
Y05YVPtg7EziOWZxwdKST5oz2Z8j73MctKdWO7I/F2C9YoTp5yxH9uf/n98z
ah4ccSSeY76ubPPgzXpH9uf4+qWchWMcHdmf4/58KGfR46GOxPO/eN7LWecZ
19aR/Tnuf/PjOiW9m8H+XIDNM3b9/HR7BvFcSQTtrw73veJnsD8XYUnJmq7i
2hnsz0WoGyhF95oxg3iOOW7WgOfWBjPYn4vQLfDOtsvtZ7A/F6H76OopM/+b
zv5chIEP+981yJrO/lyElaNW7Rt/fDr7cxGm225dtjNoOvtzETo+2PZR3XU6
+3MRPk8zS3lkPJ375yLEX1H2vd59OvtzEQZ9OptT+cOB/bkIR0YkLzd/4cD9
cxF0zVWbCi87sD8XYdjEkQMOxTqwPxdhua5N5EE/B+6fi5C95VNl7jQH7p+L
4KdkkD96mAP7cxE6mGQrF6o7cP9cBKe+/+kcr53G/XMRPnyY/PpE/jT25yKM
cBWrXl+cxv1zEfT/WlZYRk/j/rkIB7rWB7/1ncb+HF+Peu26VIdp7M9F2LJx
56rLI6Zx/1wE97kH+3/Qmsb+XARb80UjrRvt2Z9jDr3mXPHSnvvnIuht/zjp
RLo9+3MRuuRdOxN/0J79uQhPLNePubvRnvvnIig2fTnWfZ49989F6Pfc4VCC
hT37cxF+XfUsnTHQnvvnIjyq9Ohs1Nqe++ci/N3V1GD92Y79uQjTMqaPicy1
4/65CLU+7Xb/vWTH/XO8P+9Mbh7YY8f+XAS1V6uXLlxnx/5chB0lNx3muthx
/1yEfM+IIZvH2bE/F2Gd65OUpwPt2J+LUNnrXZx9Wzvun4sws+LE4d81tuzP
cf00n70mv9CW/Tn+fYvUsoKrttw/F2F0l7KdSodtuX+Ov+9nX4uZW2zZn4vw
PWD15aIlttw/F+FG9wVHQmxtuX8ugvXPbnfmjrRlf47Xe+uX5y49bLl/jvc/
OW5/mLIt989F8AqLj7qeZ8P+XISfy0eOk+Nt2J+LMPVP022VpTbcPxch897j
HUcMbdifi9CUYtF/l6oN+3MRWqUVNcstnMr9cxHGrypMnHtsKvtzvH4/J0WP
9Z3K/lyEHj5akzzMp3L/XIS3JR8nVHaayv1zvF5Zxupny63Zn4swu53t4Mxk
a+6fi3A1VOoxIMia++ciXC+Lm19ob83+XIQS47Ghuf2suX8uwiKteZ21G6y4
fy7C3Wop9MQ9K/bn+Dz1X+kTvNeK/bkIycmvHU8tseL+uQiuf7JudzW2Yn+O
9yfR2ji/gxX7cxEKHCbaF1RM4f75/5/nKRE9Lk9hfy6Cy7xTa8+GTmF/jvtb
tFfSljlTuH8uwtGujgnHhk7h/jmuv75l39RaTmF/jvtj+ahRqUWTuX+Oz9dK
89rj5ydz/xyvR/oeuTh4MvtzEeqHB3WfMWsy+3MR3r37c0ZDfzL3z0VwhCtN
Wi0nsz/H579RLcm5xJL9uQgH/zSNrLpoyf1zvL+zbC0uhFqyPxehdc+5C667
WrI/F+HilFGD24625P65CF0fRI+I62DJ/lwEt8lPNbzeTWJ/LsKCCc3mB9yc
xP1zEfa8eyA/2TOJ++f4eppvPu/qPYn9Oa6ndgPK9S0ncf8cr7+67XtTnUnc
PxfBPhlcI35NZH+OX9/5ZWWXwonsz0X4+Hm/esW5idw/F0EnIGnr+20T2Z/j
frjtxivF/Insz/F+zjVOO208kfvnImwt7Zm6qMtE9ucinFnZsMKlbgL7cxG2
D62PjMqZwP1zEe6lvzmvdGoC+3MRRM8Bvie3TGB/js+f1eV14W4TuH8uwvkh
/ZeeNJ7A/XMRJqbuftfUdQL7cxFOujzYFfltPPfPRZhytE2HmQXjuX8uguZP
UxWnC+PZn4vQ0FCkFRUxnv25CA6zKj4pe47n/rkI0XqfBp2eNJ79uQjzi3oG
hA0Yz/5chDEmim2HVcZz/1yE4CfT6z5VWLA/R36meC5enmHB/lyEm2/u7Rx4
2IL75/j8WFhpaW60YH8uwuvHS46OmmvB/hz5errbmx3GFtw/F+Gra0lgt54W
3D/H3/fzFaHo9zj25/j7NRiFPC4Zx/1zvN/v11vWXxvH/XMRLik0ek49OI79
OfLAoveFog3j2J+LoNTSNHnf3HHcPxch6eruJ2Gm49ifi7BzRvbVs33GsT/H
/TZRuZ+y8jjun+PrD6qQQ96Ysz/H/etv5GCTu+bsz/HrD54z0E0y5/65CJbb
XdaODTVnfy7CnRy4stnTnP25CBGbl8b9tDbn/rkI5eqrSw/rm3P/XIS8pb56
qzqbsz8XYfP49+PWfjPj/rkID21f5p95acb9c3z+AzN2trtuxv5chBXjoofF
HTZjf477yb0rK2YGm3H/HK//8PbK5ovN2J+LsOb3xwMzrczYn4vQvpP29wP6
Ztw/F+Gl/pPsNppm7M/xeRyUmZ/0A9if4/M8SPPu8lfA/XN8vn7PdJ6fCdw/
F6GlXbR90Algfy7CWW3DeY8igPvn+P1v6E0w8wXun4swYMv9tLKZwP4c57N7
d1afMgHun4swymq6aXx/4P457mfxGg/TWwP7cxHmJWmcaVFhyv5cBI1se7O3
50y5fy7Cp5aHnnRZb8r+XISAnG0FcZam7M9FSJ/p83CFtin3z0VYZRVpsKfK
hP25COeWvQlrm2LC/hz3u1lm0/KCTLh/LsKLQZZtq+xMuH+O+4vFolET+5qw
P0ce1ebP+F5jzP1zEZ6Oifhcf8uYeD5bhHbhLhtNdxmzP8f5d1PRzmduxtw/
F+HKEYekNANj4jnmJ7ofJr1vbsz+XIS5l1b9discy/5cBBgSbzkgaSz3z3E9
b8yQh68Zy/4c+T9DuSB8ylj25zgvKZvp6PUay/1zEVRGdR/a5asR+3N8/WUf
wybfMWJ/LoLNtzvpd/YYcf8c55upq223ehoRzzFv9A1/tsPUiP053o91UFLa
2Yj757g/VoTW+LwfQzyfL4Lxos5Hra+PYX8ugs9bo2CvqDHcPxdhnJGmbv6i
McRzzC97z9deZzyG/TnOvx33f17UeQz7c9zPhrwas/eDIffPkecK5eg2twzZ
n4tgLm4Ny9htyP5chLLTuy+neRly/xzX76Y2Z+ssDNmfi3D6zEKV5T0M2Z/j
/OBcME1RP5r75yJ45/cfJjwaTTzHPG1O4Rj3Y6PZn+P6mdhCpWL9aO6f4/OY
v0aInz6aeI55rhhnvk9vNPtzfH5nr/6crzqa/bkIu5yu3ZlcPop47iXCjC+X
Fyilj2J/LsK3mzOW1MWMYn+O/LcWffstH8X9c9wP65x67rQcxf5chMi3F1QN
+49ify7CfYuovJ5NI7l/LkJWhz/dTIpGsj8XQTAKC96XOpL9OT5/lzzPD9k1
kvvnIrTx8DRW8hpJPPfB857zx9zWliPZn+P+ffp1Wxvdkdw/x/POkecxj5qN
JJ5j3p9d23bzqxHsz0UwUKrq6pM+gvvnIhQG1Lvu2zuCeL5ShMCmxpDGlSPY
n4vwJ2vWiMhpI9if4+t/1KnjnKEjuH+O6/nasZtuHUawPxfBdIDwKe7zcO6f
4+uLMTZp/2g4989FaExUd0k9NZz9uQixw10bd4UO5/45zgdeHilHFw/n/jle
vx8/jT9OHE48XyvC4j5LwH3gcPbn+PUfohdpqA7n/jnudxNLXL6/HUY8x6xq
NPhZu/vD2J8jX5S++TsmDeP+Oe5/o6S6gpBhxPMNuD+2M/sWtHgY+3OcT7yG
6y+wHMb9cxHMhgTa+kvDuH+Oz7d5X9VrbYaxP8fzW2WMisFnA+6f43rJef7j
RY4B989FOOXlvvfCBQN6P5lNuN47j4qSowy4f478HZy5r8bPgPvnuB4Cf7vN
dDQgnmN2drKLrzY0YH+OvMg5pXy5hwH3z0WI+eY57nTTUOJ5sAg9B6zQfFIx
lP05zh+DO+j1vTeU++c4f+xRH5dwcijxHHPK+xutbSKGsj8XYWT5YyNpxVDu
n4tgd2tZhMH0odw/x/1my/griwyHsj/H/WvkkhUPeg7l/jmedwcs9nNUHsr9
c5xvjIzXdHqnz/4cz/ujnAy/Z+tz/1wEi2YHl7VK1uf+Oc7P1U4FFrv1ieeY
LTXsdM6s02d/LsLv0ItaJm763D/H+T6jx9KfE/SJ5+EiFOUeeFU2SJ/9uQjd
Mk9IX9X1uX+O88dzu24zaocQzzG3W1K0tcfNIezPcf3UzNMaET6E++c4zxwY
Nf6Q0xDun+P5Lcd/56yBQ9if4/OUqbFqYYMe989x/jTL9budqcf9czy/WRq1
XRalRzzfhftNbsq1xW563D/H7++5WPWivh73z/H1q1svs1TSI55jjsnv56eX
O5j9uQhWYaviXA8P5v458u/sbs/X3oPZn+M8/PfAwlNmg9mfi7Bh+vzOGeqD
uX8uQieXiEadykHsz/E8vmjDwSepg9ifi5DYe2bYvZBB3D8XYdhi5UmqswZx
/xznne59XHcNGsT+XIQWr9TnLGhScP8czwufGh9szFdw/xzPO19OG7w5rmB/
LsLYezf77Vij4P458mLpJinQWsH9c+TFnYancl8F+3MR5ix/kTzqm8T+HK/3
pf22vx9K3D/H32/qPLOWhyX25yJkOLbSnL5SYn8ugty3y5z3kyXun+Pz3z3n
9M0+EvtzERQXtWKKvonsz/H6G0WcHP1Y5P453r+itYEvj4rcPxdB2aPw7LW1
Ivtz/H5uJvfL7UTun4swKafZ/EmiyP1zETxGa3apURLZn4vwLFor4MULgfvn
InQYNWVws2SB++ciNHsQf8MjVGB/juf5MUeyO80T2J/jeT897EvjGIH75yJM
TtW/3UtDYH+O89St9hVBnweyPxchNBE+9r8/kPvnIrR1DvJXSRjI/hzXl9KQ
gX3XDWR/LkLxa9M9a6cP5P65CBd8pizsqD+Q++ci9HMPHlbReiD7cxGi9svx
1VUDuH+OP2+E7aTRGQO4f47nzXirvPS4AezPRTgWNbF4zeoB3D8XYZbo08rH
YQD3z0VQfxf966j+APbnIny5rzazQ7sB7M9FWOhwN+PSB13unyN/zk0p3XlP
l/05zhdJKTaJR3XZn4sw+9nJG3WButw/x/nilHvu6rm67M9xvQZfVIwYq8v+
HOfB/A/+Qjdd7p/jehtQ52zf2J/758hbh3GbLz7rz/4c57nI4uhJqf25fy6C
Yeik0Rox/bl/jvtjVEI3Td/+7M9xfrgaUjXZvj/3z/F5aOhvkTq0P/fPkW8m
ioppnfqzPxfh8M0CzwFf+7E/x/ytNGJQXj/un4tw+/WOBvfkfuzPRcjtecE2
f1c/9ufIj4GR1it8+nH/HM/3Pr/3m0/rx/4c99eEye/HD+/H/lyEHynWVWs1
+3H/HPlgOMu8/JsO98+RT+stLqx+ocP+XISwqy5lcFWH++ciZM/aEGwYp8P9
c/x9e32aOi9Ah/25CBed/Guvuupw/xyvr95CnXHjdLh/jusvc23UT10d9ud4
/QK+fitrpcP+XIQtEKjy7b++3D/H+318urfhk77sz0XYBF1qTl3sy/4c5+Hi
KsPJu/ty/1wE6yv2Ktpr+7I/x+cvb3HLTnP7sj/H82TfpO+jzPty/xx5V6W0
c/uAvtw/x9+vpCSkTZu+7M/xPLpPY++V6j7cP8fzUUbdmsinfbh/jvvP7FHv
otL6sD/HeUij3f6M+D7sz0UYGKVu3T24D/fP8fm84pB+yKMP+3Pcn75PPTzV
pg/7cxHWHv14ZeCIPtw/F2GlYcANqXsf9uf4PKY+8nZs1of9uQjhWWpdZj/p
zf1zERw8Nx1wiuvN/hzPM33U3p/06M3+HOe9aRvWThnVm/vnIpxMDs81btGb
++e4X7++vDiwoBf7cxH2DJxyW/1IL+6fi3BUb9Gceu9e3D8X4f3xhqv9oRf7
cxEetzjrfLRDL/bnuJ+Mb393+eue3D8XwSV2vn/o+Z7sz5HfvW5+r97Yk/05
nk9u/nh4xLYn98/xec1NXpXQtyf7c+RhpeWm/2p7sD/H77fr3YrAOz24f458
G+qT67K7B/tzEUxSdumGLu7B/hzngwVnf/4a04P75yLsvfzx5ZV2Pbh/jnzp
MmjqtbLu7M+RV5kd3rRK6c79c9yPw770PxjSnfvneH1Siw6vnt2d/bkIf/Pj
K/cP6c7+XITrUdcCmqt05/458uGQ59/kF93Yn+N5ev3euuNnu7E/FyHN7c2X
V0HduH+O67P7oU3OM7uxP8ef9/mJcS+9buzPRQjxly73U+nG/XOcB/eoBywt
6sr9c+Sn3X6x8UJX9ue4PtMCre+FdOX+uQh1r/Q3PpvblfvnItSk3HIQRnZl
f47nJeWaBentunL/HHkyY+DEyKou3D8X4V71quij17uwP8f7IcdWfI/twv4c
581RZY+3L+vC/XMRVm9xrJ47sQv7c+SB5eFy7z5d2J/jejrTDDJ+aHP/HPeX
OQsSbQq02Z+LkLzJLrn7WW325/jzbn/90z9Em/vn+PqgreTpps39c5zX4ls8
/Wykzf4c5/E/r/af0dLm/rkIl1uP6JX0VYv75zh//zb5W/JIi/25CIMSHhdb
n9Di/rkIfRZNnvljsxb3z0XQW3hZ87WLFvtz/H2Wn7z810iL/Tn+/l3sXjl2
0eL+Oc53Ocv1P9Zrsj8XoeLNbLvUPE325zifnvhbJZ/T5P65CAUrC6Lrt2uy
P8f9+/FbpcUemuzPcd5fWligPlGT++d4nnbLvlTfX5P75/g8SpsntWuuyf4c
n988izHO5RrcPxdhVYuqoeU3Nfj920W4a3TnxYF4DfbnImzLefxi+wYN7p8j
D3v7l1xw1uD3bxdhRdqNHa3HarA/x/nFV3Fgb3cN9ue4fg9kn531qzP3z0XQ
6Tzc17a4M/tzESqDNu5dk96Z/TnOQ+utswsPdOb+Oc47JzPSFqzvzP4c563a
IPUBczqzPxfhUcrV4K4mnbl/LsK4D51vmfTuzO/fjvOH01W/WKXO7M9FqH7s
NK1nhTr3z/F6W/Rs9yxTnd+/XYSk3uem3Tyuzv4c5wG3YS9fhKizPxchstTW
VmeJOr9/uwhTfAYsPWClzv5chObjbMrGDVFnfy7C+K9lrt3V1bl/jn/+csmR
vg2d2J/j8zWlwWnGi07sz3H/yVcyTkvvxP1z/PrFW5pNPtSJ/Tny4vrXOa02
d2J/LoKwWlKrX9iJ++cizF8TerXtlE78/u0iLO1ZKtoP6cT+HHkYvKjDnc6d
uH+O81Fhab95jR35/dvx+29f1GdQaUf25zgvpx680fd2R+6f4/l5cphsntSR
379dhIClSVk7wjuyP8fn5cqrky18OrI/F+Fs5DbtJMeO3D/HeXuZ52Mf447s
z3H/HZYesrhfR/bnIvj7dGm+Ta0j989F0I3s/SPhdQf253i/7Azmbz3Tgf25
CIt99W5dW9OB++cSHLE4G24xsQO/f7sEh+52m9BTswP7cwmazUhZMuFNe+6f
S+CxKGTNzeT2/P7tEkzV864NCWzP/lyCGIcuMw7ZtGd/LsHc1AbdFr3b8/u3
S1Dd3rJS/tKO/bkEh2/30Lh6ox37cwlf/zjDVpHt2J9LMNrW8cURl3bcP5dg
8/Urq0L127E/l0BbP3R/erN27M8lmO5+6eHogrbcP5eg04SyHUrH27I/l+Dk
+bXL1f3bsj+X4M3Ysw1elm3Zn0sQoel2Wr1HW+6fS/BHHttdqboN+3MJrhYc
yR1xuw37cwlOtEl2vBTbhvvnEvx8YWK82qMN+3MJeswqaR9s3Ib9uQR+g/Jm
PevUhvvnErSz6H5h2dvW7M8lKM32irdKb83+XALrP0MuL9/ZmvvnEuiorN/2
3L01+3MJykp7Jm02as3+XILlRlHHfDu15v65BGMXt9BIeqfG/lyClkPsQ3ve
UGN/LsGr20r7nsWosT+XIChp/Is8TzXun+PrPaRU2n6cGvtzCR7vSTeO6KbG
/lwC/b0nd1nVtuL+uQRnko97Wz1sxf5cgl0NQ33Dj7Rify6B+YJVBm3XteL+
uQTz35lOyp7Wiv25BCsnNk19MKgV+3MJKnSzylu0bMX9cwmcvtnEBb5WZX8u
QeyfT90M01TZn0swb2rsT71oVfbnEkBW6Qs3L1X25xI0dfsxLW+iKvtzCUZl
XW69QUeV/bkE4UJQ3II/Lbl/LoGKt9vJkBct2Z/j75dWn1d1qSX7cwnut1l5
JSCyJffPcf0vvPTLzrMl+3MJsnO0zVwmtmR/LoGB82EpsV9L7p/j659YNnuA
Ukv257i+/vxd/bqkBftzCWbrXxmQl9aC++cSuH6c3vrX7hbszyXYdDztgbNf
C/bnEmS52LX5ZteC++cSPE3tvurekBbsz/H3/XU8+XG7FuzPJbCd0WZhm08q
7M8l2FFcZ7TxoQr3zyVYeja6RDipwv5cgt3dTn1V3abC/XMJ2t8M1O2xSIX7
5xKsSPyo4z5Bhf05rq/l42IrdFW4fy7BjRXLhJgWKtw/l0C1onDbmqrm7M8l
aPHHY37U3ebszyXYNviw+6vjzbl/jtfP0Md4ztbm7M8lUPKcs6/9oubsz/F+
ZbgJtRObc/9cAruuzfaris3Zn0vQ2t0kfmrr5uzPJTAsjKu6958y988l8OnY
u6/3Y2Xun+PzvGCC8uTzyuzPJRj3t5ORwy5l7p9L0ND174YdvsrcP5egl1nz
gMbpyuzP8XkLjP2ya7Qy/X84zH/jj26e1V2Z++d4v113f7X724z9uQTXr9p8
9i9vxv4c91stadCjO824fy5Bx4jv86eeaMb+XIKZimZT/m5vxv4c16dey73F
y5tx/1wCebKR8ttpzdifS3DxP0uznqObsT+X4PY6m3abejTj/rkEX5JKenVq
1oz75xK8P1Gv97hKif25BJPC2n5PeajE/XMJ5vi1Hpp1Xon753g/vlvsaRmr
xP5cAheHoMrla5Xo/8Nhdn3yvaC5qxL3z3E/bpzU9/Z4JfbnEpj+3brtlEKJ
/Tlej59D7l3rpMT9c9wfdjrrfa1uksmfSzDj6PkV6deaZPLnErx8XJT3PLRJ
pv65BGZ9hmePd2ySyZ9LMPBRZZGKbpNM/hzXX/a7AI26vzL1zyWwiW410i/j
r0z9c7zeWeUb++38K5M/l2Dxf8UlfV3+ytQ/l8BEe1DOMr2/MvXPJbC/lF+o
9vePTP5cgkH6+1fVPv4j//v/cJif39IcLsT/kal/LkHnXoejTi37I5M/l+A/
01naa0z/yOTPJVigK02K7vhHpv65BPXRaacby3/L5M8laPvG78GJS79l8ue4
P18PFY9u+S1T/1yCH1+rHN45/pbJn0twzHBkoZ/0WyZ/jutXrWr4lD+/ZOqf
S9DfrWuTR+4vmfrnEhTsT72Ze/SXTP4ceW8+o/lG/18y9c8lmPjW1tFvyi+Z
+ucSVNVftLzQ+5dM/hy//w7wMKj/KdPnn0uQtMh3/M+snzL1zyWYcGjNMtX4
nzL5cwkeHBm+0sn3p0z+HOeR1qP/q570U6b+uQShG7PmPez1UyZ/jnyOK1r2
vv6HTP4c+fm801HL7B8y9c8l2LDgZvTnhB8y+XPcn3TKCwtW/5DJn0vQc2uf
pl82P2Tqn+P635J33H3gD5n658in0K+uHZsaZfLn+PocB2T9etYoU/8c9++2
130Hnm+UqX+Or0/t5O+okEaZ/LkExZ+Cfhu7Nsr0+ef4vGwNaScYNsrUP0de
Pd390Fa9USZ/jvt3o8GTK/99l8mfSxBmuPGK893vMvXP8ef9NOljeui7TP4c
f17G08S5a77L5M9x3hpq9uHqtO8y9c9xPXXU2TpN77tM/XMJ/K2Tewhq32Xy
58jHpkyr0ZXfZOqfS1Di8+Dy5pvfZOqfSxCo//CX2oFvMvlz3M9UF11/uOqb
TP1zCZS1Xhy8a/9Npv45rrdX/5n+1Psmkz+XwNmm5cTFbb7J9PnnEtx72tux
w/sGmfrnuN687mhU32mQyZ9LcPequq7qkQaZ/LkEr7XTBztubJCpf47z47m/
T185N8jkzyXYuOtcxsExDTL5cwm8cqUD0V0aZOqf4/rZ66Z261u9TP1zCXKs
c1J0Cutl8ucSZJ5YPSH9Ur1M/XMJLj+tWxQaVS9T/1wCo+g5meEr6mXy5xJE
Oc1pfte2Xqb+OfLZv1/BUP16mfrn+OeGi1/ld6iXyZ8jDzp55iVV18n0+ec4
z8hfZ154UidT/xznO9eJOp/O18nkzyXo8tSoeNbOOpn8Oe5fp3QMfnvXydQ/
x/nXK7/wiV2dTP4cefj46MpCgzqZ/LkEB7O9M9pq1MnUP8e//znaY2VDrUz9
cwksl7/r1eF5rUz+HOdPvztRL+VamfrnuN6Nlf2f7q+VqX+OPHFp2NC0vlYm
fy7BhR/LZs1yqZWpf47X/7/0m5VmtTL1zyUQOx9zi+9fK5M/x/W52aN+q2qt
TJ9/jnzNvD8o/uNXmfrnuN7V6m6+efxVJn8uwZB1e+Y7Jn+VyZ9L4O754nFj
zFeZ+ucSqB20Sb2/+qtM/hx5HNw2L9P5q0z+HHm9LfrFJ/gqU/8c9yOr0s3m
ul9l6p9L0Ldm+vY7al9l8ucSbJlZkuTzpUam/jlen9UZUVYFNTL1z/H67L/f
wl6ukcmfS7AsqW960MEamT7/HOcLfx+vV0E1MvXPcd7v+uj5gsU1MvlzCd7p
nE/VnFojkz+XYEyTWmbNsBqZ+ucSrDYZfa2ha41M/hzXy7tmc/sr1cjkzyXo
t2NEduOjapn65xKc3jmu76991TL5c1xv22CMzaJqmfy5BN8vqkfXD6+WqX8u
Qdomn5Mflatl6p9LkGHz4Zd+3heZ/LkEFm1y1e4f+iJT/1yCoV+sp51Z9kWm
/jmen4Y6OpUZf5HJn+N6yzx9cF67LzL1zyUYqfzsiEHpZ5n653jeWC1+sjn7
WSZ/LsHaPRl/0jZ8lsmfS7B3baCz99TPMvXPcf481m6HT+/PxHN/Cc7dfdrl
Vs0n4jlmrSCV4Jm3PxHPV+P9HB7haBTziXiO+ebN3j0WL/xEPF+Dz7vNoNmv
Rn8inmP+q1cef7DNJ+L5WgluRYk+x1/9RzzHPHzpGdeG5P+I5+skeGaY/S18
y3/Ec8y/yg5neDr9Rzxfj/tngJLNrsH/Ec8x/xrnN/hPs/+I5xtw3rcd++nc
s4/Ec8x3w627J57+SDwPwPNZqO2UisCPxHPM/ecebjd/xkfi+UYJHu2wrB84
6CPxPBD3+w+tovSVPxLPMed5T167/sUH4vkmnAdMBbM25z8QzzGbr/RYV7Ll
A/E8COeHbptuVDt/IJ5j7qYZcdhi+Afi+WYJ0jtMl4vafCCeY3b0sjyY/OY9
8TwYzzOGQe+y0t8TzzFf7nZjSJ+Y98TzLThvTHLrcGXpe+I55hNBfn0ixr8n
nm/FP2957E9Cr/fEc8xPtpuYN3x/RzwPkaCNyfCwrXnviOeYIV3TZ/rpd8Tz
bRJ0UO+8x23LO+I55nW3fu4+5fKOeB4qQWXa6I76Y94RzzF7uxcmfNV4RzwP
k2BYkt9/X6rfEs8xq1Y5RAzMfks83y7B9g5ThQOJb4nnmDeeyp1jGfSWeB4u
wfiiyidD574lnmM+s1zs6zDmLfE8Aq9/fX79ea23xHPMYRmnvljUVRHPd+B+
3LL9JfXcKuI5ZvHtp7ddzlYRzyMlqNv8YIhjWBXxHPPK3leGPV5URTzfifvT
AKd9a8dXEc8xP7arUHXpV0U834Xz9PXOA9c2qyKeY+7QYuyh7NeVxPMonE9d
R3addqOSeI559m0Pk44HK4nn0RJE/LgvK6+vJJ5jdsx9ZCDNriSex+DzqL/B
ceuYSuI55oIJC/O1ulUSz2PxeToRZ1P84w3xfDfydF36uoKXb4jnmGcefNO8
Ke0N8XwPnueyr8bO2f+GeI75bN6S11/WviGe78Xrf+lw5MXZb4jnmCcUb59+
Yuwb4vk+PB9MLC170vMN8RzzwOv3yoWmCuL5frz+33+0ulRWQTzH/LY4SXXZ
7Qri+QEJgs5ujHQ6VkE8x9zM/Jz9yq0VxPM4PG8YljbPWFxBPMccMtJgxtgp
FcTzgxIs0pz65+3gCpn8OZ43BlqdvdWxgngej/vnioxuD+rKieeYbSrSfzY9
KyeeH0Le781Qdr9aTjzH7N4t9/33g+XE88O4Hg/Oni9vKieeYx5jPlVMdC8n
nifg/DpLtfaWZTnxHLPbmVkrW+mVE8+P4H4uR3quVy8nnmNO/eMa0eN7GfH8
qASfLH5Fvy8uI55jPvP29+iyW2XE82M4D2uuHNk8sYx4jvmO+GaC3fYy4vlx
nO8+j9B96F1GPMes89/DcK8ZZcTzRPz7V7wMjcaWEc8xx090fGegU0Y8T5LA
2GjwNIdWZcRzzLsWKvuZlL4mnp/A58Xi8MUBp14TzzHPMW/+ytX/NfH8JJ7X
t+b4fLJ4TTzHPKPI/0uW+mvi+SmcX5wmPGkoe0U8Py1BUw+7GJ/zr4jnmCMa
Nlw3CXhFPD8jQfMugdlO1q+I55ifv3xmmtnjFfH8rARWix7Frf1USjzHLG70
c994rZR4fg55M/h0z7zwUuI55tqIzpOXzyklnp/H+xOq5e2kV0o8x1y7v1wz
sqlEJn+O+3OU++0OeSXyv9uBefjc6X+KjpQQz5NxP8/tb1PjVyKTP8d53kvV
zGZiifzvnw8uSrBwZLXz964lxHPMZqu2D37/qVgmf47z0u6JJn1vFcv/dDfm
hf9Zdj8SXSz/O/6m4P4V6WO3ZFGxTP5cgvMjZi1bY1Qs/ztepuJ+3WSr9KRD
sfxP12KunjVn95LKIuL5ZQmmF4+5NSWtSKb3b8f9oItTe58dRfK/49EVCQ7s
KOpUOr+IeI65x7po53DDIpn8Oc4n91pt2tihSP6n8zAr3ixTv1z1kniehvvh
5RPHhlx7KZM/x6/fNOHRfzix/hufr+L9exDc66PHS+I55j3jpgyVzF7K5M9x
/d9VHDjd5aX8T/dgPj3Urc6r5oX8b/y7JoHKopw876wXMvlz5MuoPzmXDr+Q
/41X13FecuoZPHLNC/mfrsBs7Np8e6PdC+L5DTxPnBsY8EN6IdP7t+P5ePXx
xtEqL+R/48FNCUakGO6+XPqceH4L99/e5nUrrjyXyZ/j/DP62pklu57L//45
OwPPn6YWroc9nxPPMdsbapxRn/BcJn+O/K5WHpLR57n8Dx+YQ78FbTv96xnx
PBP//HLCzLxnz2Ty5xLs82oJBhefyf/+ufMOrgeTr68fRzyT/21/mH+PHFN0
1OOZTP4c+eJim3dp/DP53/aCWX4wevGfvs/kf/9cdw/nl/0R5oF/C4nnmEv6
bFAZW1wo0/u3S/C0KsteXy6U/z0emFNv3cl3ji0knmfh/vLfdCnDp1Amfy7B
pu61Tc62hfK/f855gPPP3vifQ/QKieeYXzpWZxi2LZTJn+Pzrtny75qPT+V/
lw+z74pdjjVZT4nn2bg+Ozzyj0t6KpM/l2DS5XWtArY+lenzzyWY7FVzKcb9
qfxPn2PWPNJct8ziqUz+HNfjFG1V1/5PZfr8c+RDB82WGipP5X/H1Rzkl7tX
zq83BcRzzN8ztdpp3ymQ6f3bcb69F77c/ViBTJ9/jvx2fHL0bXAB8TwXz3+l
bjP3uxfI5M9x/XhMHhs4oUCmzz/H80t5x6Y9AwuI55gnjbhhW96qQCZ/js9n
WHH57I/5Mn3+Oc5Lfivmqz7KJ54XIG/7qoa8OZsvkz/H67c74W91ZL5Mn3+O
PCq/vX6QT778Tx9hrrbxSNnrkC+TP8f59lR7p+Gj8mV6/3YJjixL6tXUNV/+
N65hXqp6JK3xdx7x/LkEJ9u+fdWnLE8mf473Z2PBOP/MPJk+/xzPT2rm8b8S
84jnmLWNAo+dDcuTyZ/j/JJn3y5iWZ5Mn3+O54v6ush99nnE8yIJ8teqV+aP
zJPJn0swb1hexujueTJ9/rkEerr3yh825RLPMT8v+vF7W2WuTP4ceX3y7SOf
B7kyff45Pn8//dtsO5cr//vn01J8XmPVfLOic4nnmB0/L7wxbE2uTJ9/jvv1
0ocnHszNpe0Kc8ydks+hFrnE89d4XhidYukn5crkz/H8WF+welvHXJk+/1yC
o+dneId/fkI8x5y3XwqbdfWJTP5cgsJR56+uDXki0+ef43pZaRHwyeEJ8bwC
9xv7nvbndZ7I5M/xeQkxSbldkyPT558jX8ds6DfgZg7xHHOfMxt6v4zIkcmf
4/5ekywUO+fI9PnnElxJmHlLMShH/vfPB1USBOxdt/jhr8cy+XMJBid+OXo5
+7FM79+O85fD1G/VBx7L/3Q35qC4v29WLn1MPH+H8845sXai8WOZ/Dmun3M3
Et3bP5bp889x/l7nvS3n9SPiOeaXvim9gpIfyeTPcX81zfi6cfMjmT7/HPm6
LyLs/vRHxPOPOG9oPfGZKTySyZ9LENfUONzgV7ZMn3+O84u6kbNDTjbx/JME
0S6BfjcSsmXy53j+01rW2ntltkyff47zl9u804sts+V/4zNms+G+VUk9s4nn
XyR4oec1cXDtQ5k+/xyvl0++a+O9h/I/3VMtwedNLzNaxT0knmPu2mPprzkr
HhLPayTY0HfAoe8THhLPMev4OZgW9nhIPP+K672obtm32gfEc8z2H85nzHrw
gHheK8Hrt+XZzQ4/IJ5jPnElUue/VQ+I53U4D2Ytma019QHxHHPBz5y2m3Uf
0Pm8XgL1mIzH+n+yiOeYU4bUjOhdmEU8b5BAOHu+1PpsFvEcc1vh15xrW7KI
598k6PfRx3bJ3CziOeZB7rNtHEdlEc+/43qR4hqCOmYRzzErVd549enDfeJ5
I+4/Dl8SYzLvE88xz7dp+Ljm4H3i+Q/cL64bT4rzv088x+x+4InzL7v7xPOf
+Lz/srm/e9B94jlm7zZKA5ep3iee/8LzZ9dr3TdV3COeY5544Of4J9fvEc9/
S9B5VPaEmfvuEc8xb3xceLP7ynvE8z8SZG11mtbV7h7xHHPr14pjtoPvEc//
4nyYemV6hto94jnm2Dm/23i+vUs8b5Lg27lwT+vMu8RzJQUkdN/RdfHhu8Rz
zELmlfSrG+4Sz5sp4FWoXaPF7LvEc8yqQ4ataml4l3iurICnHpklf7XuEs8x
b2v6VjC44Q7xvLkCpryxUYkuuEM8xyzYl2jpXbxDPFdRwL3aEal/d94hnmMO
qw8MVfG+QzxvoQCPYZ4mpjZ3iOeYh85SbDynd4d43lIBw1sGfrdrf4d4jnlE
9blp4pdM4rmqAra0C4bhOZnEc8wzM209fc5lEs9bKcC+xX+b3uzIJJ5jnhl6
xiBkeSbxXE0BStUrBs2xzSSeY1b5uq+X+9BM4nlrBXSPVkmLV88knmO2mqZ+
Rq3+NvG8jQIuzzp64njhbeI55mMXtVx9rtwmnrdVwH/+lsHL990mnmOe22n3
/bh1t4nn7RRwxb2g5Mec28RzzNc0Hfy3wm3ieXsF1KdUTTbvd5t4jnl+89w2
g1veJp53UMCDQU+XTfiQQTzHXN1skLjjUQbxvCP+vmNCa5pfyCCeY469qLEu
KTqDeN5JAXfPem1c7Z9BPMc8X+tkyqrZGcRzdQXsuWObn2CaQTzHXHdj3s4f
/TKI550V0GezbdKGVhnEc8yHp/x9MvjzLeK5hgLaO97OVMu/RTzHXGmwYGyn
K7eI55oKkFV61I+Lu0U811KA0bNdxxM23SKeY75fVtJGWnSLeK6tgKMlQRUl
VreI55hzpvpXpRncIp53UcCKl93ybnW5RTzH7KC98k7Fn5vE864KeL+015nd
D28SzzGnrF7zNG7PTeJ5NwV0zjuSVr/gJvEcc/WWsBcHDW4Sz7vj75dTe26P
0k3iOeamy8vSy3NuEM97KGBDgeuGdQdvEM8xV9b+8Fuw9AbxvKcCTPNH9Ysz
ukE8x9zl+Rs1nTY3iOe9FKB2f9fphqLrxHPMUnD8dq3T14nnvRUwPktPL3jd
deI55o0fBncxsbpOPO+jgKWxVk/G9bxOPMd8Zl/Ty5gv14jnfRUwOCngpv6t
a8RzzLu6ZapqR10jnuso4FnmVqOJC64RzzH7p5hX3hp5jXjeTwGz2+iFb1a7
RjzHvPD22Bs7StKJ5/0VsDy4V8uK8+nEc8xD1xrXrN+cTjzXVcD6/tfVXBzT
ieeYU/TWlIUo0onnA/D+Wqk0/950lXiOuXWHJKUzT68SzwcqIPnOXI/Ek1eJ
55hXzih5XBVwlXguKGCAsPmmh8NV4jnm842LcodKV4nnogL0s2yijZWuEs8x
p6WfOxD+LI14LimgRCVpQ6+zacRzhQKaZavm1G5OI55j9tew0lGbnSb/214G
KeBk6r6ObgZpxHPMp41uDfmplkY8H4zrs2yU9tNymXiOOXl1H5cvaTLxXE8B
DxfB4UlRMvEcs/vu5n4VS2Ti+RBcX4vW+qWPk4nnmJOSZ44t6CETz/UV0EGu
Xyh+u0I8x/xCd8LO60+uEM+HKqC8bZVD5MkrxHPM0W9a2cdvvkI8N8DnLThE
9+OcK8RzzKZDn3r5jL5CPB+mAPM9fx+M7HyFeI65c0Hyy5FfLhPPh+N+t2qY
sc+Dy8RzzFax82LfH7tMPB+hgFNZlzfvC7xMPMc8DUxPBTtfJp6PxJ+XnXD6
5OjLxHPMqz92VbTSvEw8H6UAvRL/R4e+prI/x/0kufdw75xU4vlofN7mtFJd
czqVeI45I+fqx7RtqezPcf9qst1isDCVeI75RKeVGyrGpRLPxyjA0d117YO+
qezP8X5cLOr3rimFeG6kgAmioY7RqxTiOeY7IXN63b2WQjwfiz/fNDUj+EAK
8Rxz4s7Rl9esTSGeGyvg1nmPxKNOKcRzzO/eTDNWNkxhf66AkHNhA2K7pBDP
Mc+sFto7N15if47Xt03u4RkvLrE/V0CpVtL2YPkS8Ryz2i+n9VV7L7E/x/3p
eJe+a9ZcYn+ugIMGuwXTWZeI5+YKyOrWynyU0SXiOWYfN92ebj0usT/H63VP
d8m1PxeJ55iHf7/1ctLri8RzC9yPbw3u2TLjIvtzBTSO6/u27shF4vl4vP+D
c9522nKReI756rs3eS6LLrI/V0Dx84hZpZYX2Z8r4Fy0z/CwQReJ5xMVENfz
UueFHS6yP8f11vvjGe/aZPbnyJuBitSThcnEc8zX3zWr6JiWzP4c91O/FR+O
xyWzP////lm3aXFgMvF8Mj4/F/3nzVyQTDzHbJQ5z3zlpGT25wr49Sbi5Y1B
ycRzzHUN48uGd0omnlsp4M2TyR2eN1xgf4775bac3seLLhDPrRUQf9MvO/7m
BeI5Zvsqu0eZxy6wP8f1FvKxpHPYBfbnChhy0EDesfwC8dxGAW0Lw7sOn36B
/bkCxpU/uNbc6AL7c9w/Hg6c+6fPBeI55lJju6t9VC+wP1dAj5tpPYqLzrM/
V8DjsfuG3E86Tzy3V8DN9t3EFivPE88xHx32YUuM+Xn25woYaLI106/jeeI5
5snNzF2PvzpHPHfA+2dmXKx79hz7cwV0XbQopWHdOeL5dAWMNdiwVGPKOeL5
DAXY+apu2dTtHPtzXG+3nQLHfjzL/hx/ntGucourZ4nnmF1GRQ/aH3aW/bkC
xE5t3xrNPsv+HOfJcq9ocdBZ4rmTAtaOr746788Z9ucKGN0r7M3bnDPszxXg
7fIzJvXwGeI55sO51xxzfM4Qz2crILC0Xar++DPszxVgNvf9yBLtM8RzZwXs
8FRZnPvxNPEcc6XwrKDtjdPsz3GeOBDecteu08RzzN8COkY4u58mns9VQDet
5g3LDE+zP1dAutr1R/fbnWZ/roB8E+ujCytOEc8x77rk32rKlVPsz3F+nJUS
7hd+iv25AnYr6WVUuJ0inrspYF3/jFGxo06xP8f1VvEzaHu7U+zPFeD2VHvk
3TcnieeY3/1UrjK7epJ4Ph/n/yMO/ZvtOsn+XAFB9nahyotPEs8X/P/1vD85
3vQk8Rxz0qaUHg+1TrI/Rz6u/r468ssJ4jnmFxZxM2LvnSCeL1RA1drhU4vj
T7A/V4BJ8PdGV/8T7M+Rn3EZNbq2J4jnmGsy1XNF8QT7cwVsTW9nsFT5BPtz
BRxqWnXxU3ES8dwD7+edS59PpSaxP1dAVF1WYGJkEvtzXJ96s9ReeyQRzz0V
kPfwhK6DRRLxHHNuSZRfi95J7M8V0GlEVGztj0TiOWZTz3She2Ei8dwL543K
azkBFxLZnytgWHGp0DM8kf25AkYt+/OiYVEi8Rzzr6Rdm1pZJLI/x/14Z+Jd
hz6J7M8VsNOodFLR7+PEc28FOL9ccn7vy+PszxWwOEs7PvLycfbneF44Y3L1
RvRx4jnmhMDsk7orjrM/V8Cm82M635l6nP05zjeD9h7cN+g48dxXAfvDA2qO
tz5OPMd8vK9Wyvv3x9if4/rV1tjldv8Y8Rxz+5g0/Y6Jx4jnKxXQKy9/bH3w
MfbnOB+Pu+zSbsEx9ud4XkkfZzF73DHiOeZzIW9iS3WOsT9XAOzdohSjfIz9
OZ43Th/WD6g4SjxfrYCKZUMLDtw+yv4c97+zabGfjhxlf458XmU6wHvzUeI5
5r/WVsMGLDjK/hx/3rRPnu3HH2V/rgBb/7MbhQFHiefrFPD9eHwvP9WjxHPM
e35O/VHz/gj7czzP1j66Ff/wCPEc86v44wM2nDlCPN+A54uSNyXbdxxhf64A
660ddj/0PsL+HOed5EEtDKcdIZ5jXllxtfTZiCPszxUQOiml4GiXI+zP8Tz2
I/zAoV8JxHPMQ/QMPj54lcD+HJ/HALWVOrcT2J8roFan5uuJ4wnE8yCcj4aN
0Z4TmkA8xzzgffIBE68E9ucKCC7dPdLaLoF4jrmr48FD20YkEM+D8fy75fOO
mq4J7M+RB1k614P/Hiaeb8Hnu2nyG4s3h4nnmGffrbqqn3X4fyydeVhOXxeG
o5IGlIqSoSRS55wyRZR2NCiKJCVCCCENEiVJIUIppYQmRcnQgJO5RJEkVDIm
lMyhUFTf+n5r/flchvd9z3v2vte+7vMU+XPgye23ndZnUsmfw/lD4sTKyNhU
5HkE8FWt89zvTankz2F/StaNj3ZLJX8OvFpe+9BheiryHHJTsdbwqaNTyZ/D
fNsaO21ev1Ty5/rs6U2T16M+pSDPI/XZhHfWVe1iCvIcsmHZi6ohO1PIn8P1
muSx+ODcFOQ5ZFfpob8WaKYgz/fBeTtddYDv12Ty5/rs8Ds907qrycjz/TAv
58h/itqbjDyHvCppXGqcazL5c/j7dz++bB6dTP4c+LjDYuTe9mPI82h9dqRr
yL+gu8fInwP/lIa8FQ8fI38O6+vf2SXma44hzyGvHi7ze8CUY+TP9Zlx5RCD
SQrHyJ/DeaDtbFTGy6PI81h4vR7GxxaeO4o8hxwQ+/fNou1HyZ/Dn9v9aj7p
eBR5DvlO9vtJJiOPIs/jYD+6PNNNvf0I+XNY3z0WNkytOII8j9dnw81lHU6n
HEGeH9JnRrOljN03HCF/rs/kP+WPdLM+Qv4c5sO4cVkpGkeQ55Cnrlo4S7cl
ify5Pgv8fj79160k8udwnh2wbYpcUhLy/LA+u/ch5+Qy7yTy57A+D9Rv7rZI
In8O13ukt/nrQUnIc8gnjy2Jk/p+GHl+BNZn1grpdWWHyZ8Dz5PrdQckH0ae
H4Xv3/PVwZ4bDyPPIZ9ZN+iF4azD5M/12YyNvxNStQ+TP9dnqifDFjv8TUSe
J+sz7fW+ZdMeJ5I/h3nHW3Otf04i+XO4fiGxbxrDE5HnkH1jvMsOLUokfw48
vix5fteERPLncD4bMnX6hb6JyPM04OGXc4rDmxPInwPvVu4trChOIH+uz3Tu
pz85fyQBeQ55jNcq+WcbE5Dnx+H/O9z8fcqcBPLncH3zH41+ppeAPM+AeWTE
+rnnpROQ55At/JLly18fIn8O63tyQ9ugq4eQ55C3m9vln0g4hDw/AbwMjHmz
bsMh8ufw7/u36nrNPkT+XJ/dDnPQPal/CHkOeUySxo5BvQ+RP4f1eMDldem7
ePLn+ixdPb0hpzgeeZ4N8+bGEfzd5Hjy53A9dh1bPTQ4nvy5PlvzeeHknAXx
yPMc4KXKVBvvifHIc8ivXfJM1qjGkz/XZ55qeVeP/IxDnkMWa277Sj6KQ56f
0Wdtc6Sk03LjyJ/rM+9TCpr+0XHkz/WZ/3ZZr+D1cchzyJ8HnDt0yS6O/Lk+
W+Y9eYY+H0f+HL6vQB/+oUIc+XNYD+OO/Tj1+SDyHHLkw1iLwoqD5M/hfmjO
qvpz+iD5czgfx1+xWLf/IPI8H9Zvjt7s/usPkj+H/b6hLvmj/UHy58DrDr23
rQYHyZ/DeunsVWGodBB5fl6fFS5+LJv8I5b8OaxnowA7k+pY8uf6LMd33gz5
i7HIc8j5vR1OyyXGkj/XZ9fHVehPDoolfw48SU8PPLwoFnkuwv52nrPRNYsl
fw7Xr8DUvkkrlvy5PlNU0DZ9LBWLPIcsuf94+df3MeTPgYfpXTmT7sWQP4fz
e/ynQ7lnY5Dnl/XZgHuJ5vNjY8ifw/myV86y0QEx5M/12bMsk7zRrjHkz+H8
+OfFu/lTY5DnV4HH7tEXcofHkD/XZwtulD83kokhfw7XP2Wz4odPB5DnkN/t
a1UoqzpA/hyup4v83qoLB8if6zOnZR0W0kcOIM9vwPpvWt+2IvQA+XPY72bs
dP7mcYD8uT7zWnZnZMbMA8jzYn2W+MhwWPiYA+TP9VkfuxGdewceIH8O55/q
Dx3Bf6PJn8P98Lvo8vg70eTP9dmKy8MuTI2PJn+uzyoTuJVJy6LJn8O87NNg
a20YjTyHfGaqXINFVxT5c7j/b04/GVsRRf4czvfjOgYbHolCnpcCb3+uujl4
TRT5cziPWsapuRhHkT+HeVdqblpD7yjkOeS+C6fWF9btJ38O73/HDaeXWfvJ
n8N5LExyj33gfuT5XX12601Xp7ztfvLnwNdtayerauwnfw78nlZ2y/PzPnwe
DnLL+7kjZK/vI38O17dCseFH9D7y57D+ckvCRy7bR/4c7oeIL/HHx+9DnkOW
sahM85TZR/4c5oUTy8ZufrYXn4eDLN9v+ePKM3uR55Uwf82dpuS1fS/5c31W
sJcLnOu0F5+HewD3R6v04ZDRe5HnkK8Ve3a3dEaSP9dn+9uypmQ/iiR/Dve3
xd2XJ05GIs8fwnr+Eh7wITiS/Lk+K0q1SPCZG0n+HHjsovtoim4kPg8H2dTy
3yXbrj3kz2G/PGvy5mj1HvLn+qz/c+X6MTl78Hm4ajjPdrhYyobtQZ5Dzu8X
fWr4gj3kz+H9vHybsdVwDz4PVwvz2WPhnnrvPchzyEclWs7/qt9N/hzOMz1n
dygX7sbn4SB3/FEf73tgN/K8Du7/rbf+9vHcTf4c7qdDKz99MN9N/hx4nnvl
mJTGbuQ55PojWmfdWiPIn8M8FZZQ2Ho/gvw5zI8fri64ezICn4d7rs9CzlQJ
z7dHkD+H+0s6t2b0ogjy5/qsV3jN5/NGEfg8HOTnqi7KwUoRyPOXsD8qf2wO
+byL/Lk+ezulrs+1sl34PNwr+P6Le2sbHd+FPIdc4dhx90PILvLn+v//eU8Z
T1x34fNwkEsHK87vNtqFPH8NrxevvX2p8i7y5/rs8Y3qux3fdpI/h3liT1T1
/YqdyHPIEYX2Vk+zd5I/h8/XM/PW4Iid5M/1mduw/LaEFTvxebi3+mz9m5Gh
ttN2kj+H84zjdPnxmjvJn8P+WlYzdV7XDnweDvKXTuOSUy92IM8b9dlsMxfz
iVd2kD+HzxuYsaz98A58Hq5Jn310G/KwZfMO5DnkjMiZE4e47CB/rs+sMxgL
mbgDn4eD3LntUILywB3I82Z9NtB6/YcXv8LJn+uz3GTvN09rw8mfw3mtssxA
TgxHnkN++0V3m1dCOPlz2N/l74ZIbg4nf67P4ha4v7znEo7Pw0EWlvK2pcbh
5M/12ehRH/1/DAonf67P9Dxr+sz5F4bPw32B+bnk9O1XL8OQ55BrPp22S74R
Rv4c9q+GA85RaWH4PBzkOu2Y+LPhYcjzbzAPfFx2ucsjjPw57AduEwNDZoTh
8+0t+uzmncs7ef0w5DnkknrlOPm+YeTP4Tz6442L2vft5M9hHhTM9zhWb0ee
/4D59cmNZ1fF7eTP9dnPqFWS845sJ38Oeb94SW3bdny+HbL6h4zzcsu3kz+H
+aLmcM5o6+3kz+G8/MF//kb97fh8exvw02O315d+25HnkG9tOpwd0xpK/hzm
p531Je5PQ/H5dsgf/SQD3K6HIs9/w/X6OjRox/FQ8udwfa9eiazdHYrPt/+B
+arr0TLH9aHIc8jxeyqudTiGkj8HnumHOFcYh5I/12ep3Xqfy4aFIs87gEc3
wiZ9kQ4lfw77ie60n5vqtpE/h/v7gfqzVZnb8Pl2yEUbvNOy/bYhz//ps91f
2m+bsG3kz+H8mDDttmbfbfh8eydc747jQ5xehCDPITvtnGH/9FQI+XOYvyaN
fnI6MASfb4ectFjB+MGMEOR5N+wv03a0mamFkD/nGN/0Jarr/VZ8vh1yXLH3
brnCrcjzHhwLCv7jsXz3VvLnHFM6Z3q694Kt5M851p56+XX76K34fDtkhX7n
9hj9DSZ/zrGIr0OE6xXB5M851jy+wulAcjA+3y7FsWPJZntO+wQjzyHXhVxz
6D89mPw5xzR22RgXqwbj8+2QX8ZnlBc2b0Ge9+LY76iZMX+ubCF/zjFlnQD1
0Ogt+Hy7DMfc8lRb7JdvQZ5D3iRfnb5i4hby5xyzW9q/qEh+Cz7fDnmTXHPt
stdByHNZjl3y09pkeyGI/DnHHr+fOmZTZBD5c46phG841LwkCHkOOUw6Y1Ly
hCDy5xz7cMPjVIJ8EPlzjsn7dYZUNwTi8+0KHHswYbHtvMJA5DnkdA/dtAHR
geTPObYtIktNY2Ug8hzytIm1Vu6mgcjzvhwrHOB4s1klkPw5x1Ze8Rye93kz
8rwfx/qmKnRfurUZeQ754cCalp7HNpM/59hI854xezduxufbIc/q2hToaL8Z
ea7EsdhP1yxcR20mf86x6AVd+1MkNpM/51iJlfT34c82Ic8hxy02k3tXsIn8
Oce4X4UBb/ZvIn/OsYl9hlQPWb0Jea7CsRS780Xx0zYhzyHf67/iuc2QTeTP
4e97nikx/hOAPB/AsRdqp9U9HgcgzyEn5aiG3DsbQP6cY0c2TopdFxmAPIcc
nN7x23plAPJcDa4Pe+rgNi2A/DnHHtm/n3Z6aAD5c45drqhYP/7vRuQ55JJ7
twPbnmwkf86xddvTen87v5H8Ofz7hcVFmrEbkecaHNulqjYj0nsj+XOO2VTp
WurbbSR/Dt+3bq8lkvobkeeQXeY5mPaX3Yg8HwL322Tj3c7v/cmfw/qMDWx+
dNsfeT4U7ofuBTI7MvyR55Ddx5+JWhPuT/6cY4OUqnR3LfNHnkN2u50VWmvu
jzzXhOvzO9N8oZY/+XOO3Wq8NlClhz/5c46diPY6J9GwAXkOufC5eEGzeAP5
c45p3RpRtyFtA/lzjnUFF91q374Bea7NsbLjg/Tyl20gf84xubWW4tHpG8if
c+zk3WqNSyM2IM8hR2S/lJHptQF5rsOxnEFt+rve+5E/51jxDgNjo7t+yPOR
HKt6OqxhQI4f8hxyRGVtzaj9fuTPObZV4c3d1d5+yHPI/bxm+jx18EOe68Ln
NUwMDhzvR/6cY70n30mfMdCP/DnHllk7JVh1+CLPId8cM7bfhpe+5M85Nn50
+Y37Rb7kzzkW0Nq9eH6GL/Ic8hBD/rjCbl/kOcex3Bit6S1rfcmfc2zc6OG/
JOb4Is95jpllNm+YOt4XeQ7ZNjHdP0vNl/w5x4quteRO7fRBnkP+O62pQeKN
D/LcgGPZfXsXfy31IX/OsX9ys3r3Pu2DPDfkmJ63mt+sGB/kOeSxfadfuhLg
Q/6cYzNSFQ87LfIhfw7vX2X8ffVpPsjzsRw79Py+Um9dH/LnHDM3W6ut2deH
/DnH9rrIh5Q0eyPPIYcoS1kcvuBN/hzW64ClKsVh3uTPObZa/uDayXO8kecT
YD3seVsqNdQbeQ55falnxrDP68mfc2zytL7hkZfXI88hOwXtfmOxZz31zznm
leY23d5lPflzjk2aXT/yxKj11D/nWKupXr9Zv72of84xh54628zKvMifw/dz
J6RjW4IX+XOOnVY6K91ntRf1zznGNn7TaZrkRf6cY7OXWzTIyXmRPweeNfte
D3q+jvrnHHvq320x4cw66p/D/Z4+odN42zry57B+JYf47HZYR/1z2O+bg0dp
jlhH/XOOeRg9OyPxey35c+CFEBA1unwt9c9hf7Wwc0o6tpb8OceWt6pGz/Vd
S/4c9veDZncdLNdS/5xjaXrfYxLU15I/h/1+Tu/N2l/XkD/nWKKEmnzbzTXk
zzlmvW3Vc/nENdQ/59idMd8DV3mtIX8O+3W4+2aZ6WvInwMfylQ9P6mtof45
x1wHadT3/+ZJ/hyunx2/futtT/LnHJtz58IpvaOe1D/nmN/m8tGDNniSP+dY
aSG3faatJ/lz4A2bYX1dy5P658B3xbHKfu2ryZ9zzN/jZPDKh6vJn8N+n60w
+Ej2avLnHDNavS6yX9hq8ucc6z89wL3EdTX5c441fNw65eK41eTPOWYyMKjg
vcJq6p/DfrJd0sO5aRX5c9hPGxw/SxWtIn8O88MHi6Zvh1dR/5xjhjNmtwz0
X0X+nGNfsvZkBduvIn/OsfoLJ88MGb2K+uccs9BoT+6QXEX+nGN9YlYPVq5f
Sf4c1tvLoNKVl1dS/xz+/Wu7qW3xK8mfw/eRmqBz3Xcl+XOOnXHIHFpst5L6
5xx75uFa0Tl6Jflzjt0/avBoQ6+V5M/h+iqPrR7+1oP8OdwvTj03yRV5UP8c
st/jJXrHPMifc6xn/zXjw4I8yJ9zzDRS44iSiwf1z2F/+10xuW6CB/lzjlk5
/7hco+xB/pxjCWn7S2R/rKD+OcwnTXznhqoV5M85tsbzq6LKuRXkz4E3tzdm
fdi/gvrnHMvs1ebVum4F+XO43x6PVBg/awX5cw7Od/ZClv4K8uccm7d2Yugc
+RXkz4EXhePOcp+Wkz/nmOxbDQ+Te8vJn8PnybObuy1nOfXPOaa+Oke7be9y
8ucw/3YkRRxbt5z658BfA2l+s91y6p9zbPDTeSU7hOXkzzk26t/Gjpv9llP/
HN6vdE3Y2O/LqH8OvO5w6/P40TLy5xxbcnrLzIzzy8ifc0z4OuBb5qFl1D+H
f383/tSTzcvIn8P8ceGZofHCZeTPOTbz4fQJ5abLqH8O+9mgU2sjNZeRP+dY
U87S3YGSy8ifc0z8NY4lNLlT/xyyhOeMt3fdqX8O92Pm1fluZ9zJn8P8U7VM
SzrGnfrnHBt9W3rJM3936p/D/rLodukLF3fy5xyrmGGkqGDqTv1zjsUvcv+5
Ssud+ucwL1fe1G2Rdid/zrE/oTaeGR+Xkj8HHtjOX7/jwVLqn3PsuOmV79Hn
l5I/B/61XT5Tengp+XNYD69l3HS3LaX+OcdW7C25fH7FUvLnwJMfW8PW2i4l
fw7fV8V4n1mGS6l/zrHkl3OZ84Cl1D/n2L6YxUsGti8hfw7nlRvqvx/dXkL9
c+D/17Elr2OXUP+cY22Bz8zY0iXkz4F/KiofW/glhf/9frX1HFu45YLZj7+L
qX8O87amx43p5YvJn8P7eZnY/C5xMflzWC9ZcVNqVi2m/jnHtGd4GqtMXEz+
nGM9+vxcntZrMflzmCcj6kyDa92of86xgdZ7bDNOuJE/h9dLMOmrvsmN/DnH
aqe29Hlm7Ub9c45Vm6160KTmRv1z4HWq7tOpHxeRP+eYml5IfsOVRdQ/h/Vq
tOFt5f5F1D/nWGXA41bppYvIn8M8eH20z66xiwr/+/1qARybUH29frb0Iuqf
c+y9SWKle91C8uewHytuunMlZyH5czjv3atd4LZtIfXPOSah87mfleNC8uew
P7w7vnnjqIXkzzkWeiVt+Ke/rtQ/59giTbNjJ6pcyZ9zTJOL3Hwy05X8Oby+
v4XllyBX6p/D/PCjIW7THFfqn3Os80VEu+VIV/LnsF/Fyfdy+beA+ucc0wn9
bnfm0QLqn8P83LnWwzJ7Aflzjm20cG0YFrqgEH//OeyPDtbOJs4LqH8OfKpd
7ZYkLCB/zrHpI5IjjXstIH8O63mYd4D6Kxfqn8P74+QvGV90IX/OsW7dGZ8O
R7mQP4f5cVHaCeNVLtQ/h/Osj9FONeZC/XP4/taUaxmpu5A/59jd9JsDY384
U/8c5t8SHUmuwpn658D3kqRQyRPO5M+B3+9X8WqhztQ/51jNDd+Tnq7O1D+H
+1eYvP/3eGfy5/B9e9RvLe7nXIi//xz4832QetnH+dQ/h/V2g3XLlM4nf86x
1OFTH4anzSd/Dvt9faLh5K3zqX8O89Dk9Tf0Fswnfw7ru9tX02nCfPLnsN8c
+vKrUGk+9c9hnul3o8npqxP1z+E8OcElTv+eE/lz4EXqtQzjLCfqn8P7ub/z
2radTtQ/51iLYd2OzmVO5M9hXrRfl5bPnKh/zrGpNbsvJw91ov45zGMXe24u
/jeP/Dlcn+kmYYOezyvE33/OsW+2I8KyL82j/jms34kTtNYnziN/zrG3nL/s
6k3zyJ9zbJWhT+Oh+fOofw7zj4X50o4J88ifw/0RE6ETqzqP/DnHIvesaXBr
c6T+Ocd+KyYytxpH6p/DfJM5vSX6giP5c459jNBJbot3pP45xxY3B/7ZH+BI
/XO43/tLnHVxdiR/Dtf7cLuX0yRH6p/DfrhndHO4uiP1z+H8m/i44m3HXPLn
8PqOVyr8X8wtxN9/zrHhLtqHja7Ppf45x5zDKt7qps4lf84xblTb4plhc8mf
A09muFw7tmIu9c9hP77P5Q+znkv+HO7P6yO+V42eS/4ceBK8TshTmEv9c9if
OrOHFn1zoP45zE9y/wI6HzmQP4d5blv759UXHah/zrG8HblGPZMcqH8O/HyS
KXd3qwP5cziP96oeds3dAXkOecqFU/wrSwfqn3Ps3ds+n/X1HMifw5+PcVI+
0deB/DnwQGvmolk/51D/HNaTJxc6tG4O+XOOvRpzctLga3PInwNfVz0zs0yf
Q/1z4IeE05zDEXPIn3NMyl5VR81rDvlz+P6tdgcWz51D/XPYL2t2y8ZPmkP9
c44NGL0kJnboHPLnHGvsVXT/ktQc6p/D/jU+8bdK7Wzqn8P3FTs0v/fx2eTP
4fzTV8La3mc29c/hfODUObbRdDb1zzkWvjf7Z4X8bPLnsB+3rJaRfmZP/pxj
C5K8v+zLsqf+OeyfWkU6KzbZkz/n2FBXvTGRVvbkz+E8JWMb06VqT/1zju1M
3HmnqNGO/Dmc3+sVXKsu2JE/51h+5ZO73C476p8DL00zj9bMt6P+Odyfae3O
5aPsyJ/D+bZuSJhc+yzqnwPP3w9Jjy+fRf1zjl0qKzNbe3QW+XNYf3qn3kau
n4U8PwvnZyvlga1sFvXPOfYks9+KE8qzyJ9z7OzP1U5pTTPJn8PnvZcR8O7S
TOR5Lvz7/ZLzvPfPJH/OsaPjtgWZu88kfw7z5ajyTa4TZiLPIWur2T+7JDuT
/DnH1tbpjVnyypb8OZwfJ01QsC2wRZ4XwPV50/Y3cLct8hyyuWlWzFc3W/Ln
HNs/03jJyXG2yHPIN6Ktfh+XtUWeX4D9r2Xwl7f1NuTP4f9LF6tXXrRBnl+E
83TvG9O4/TbIc8iDT0VUjFthQ/4ceKeq1HvrFBvy58Djh1L7ZJRtkOeFcD6c
deHbo48zyJ/D/HJ/8L1XN2eQP4d5btWLi3pHZiDPIR/4PHnWxQ0zyJ/Dft2k
rbN91gzy5xy7tnfki0idGcjzK8D7K/4Kj7uskeeQt/1qcFhQZ03+nGPnlryZ
MSTfGnkOeeKFPVFD91kjz6/B+XR+ZNGildbkz2E/ZOO3PmHWyPPrsH8o+y+P
0rBGnkM+pf6o//ZfVuTPOZZk46t/7qEV+XP4vh362qudsUKeQ16c3KVxdbcV
+XOYdzwNJiatsCJ/zjHHkhHT8pkV8vwmrN+0P/WSQ6yQ55BDvy44H9VuSf4c
5q9je5fPrbVEnkOWvbQ81r7AEnl+i2NfA22bwg5Ykj+H87arsfQ3L0vk+W3g
9ZjL8bEzLZHnkJUtm6Z6jbYkfw6vv9YjK0TGEnkO+dNQr6DSRgvkeRnH+qXf
cLO4ZUH+nGMa6jl/f6dbkD/n2JZTvbteb7dAnkMOTJvSr3upBflzjgVFGz5z
YBbkzyH7LJJ7OswCeV7OsaLKKzPjuqeTP+dY++eHtuH108mfc+zBh5PnM29M
R55Dvvj5ntHflOnI8wo4z8yesy08dDr5c44V3yk3meo+HXl+n2MbjjoO1Z82
nfw5x/6V7Xhsoz2d/DnwaVygQpLUdOQ55FUN9wI1mqaRP+fY9hEJFffLppE/
h/3kwYaLudnTyJ/D/eq1+UPJ3mnIc8i+AZPUZNZPI38O+83ukrbAOdPIn8O/
T8mYMHjcNOT5I46Nnd2w94vqNPLnHJORaD/95Y85+XOOVem9sxv8whx5Djkr
XnlE4A1z8uccUznk3Sh53Jz8Oewfds4zru4yR57XwH7zJUUyfY05+XPgQfvB
yvP25uTP4fuO/LG0daw58vwJfJ74r35LB5qTP4f5zEC49ucvI3/OMZuau3+u
vmbkzzl29eLM+tO3GfL8KZxnO8/q3TnFyJ/D9622JL7vAUb+nGN2shOfbdvI
kOeQL54NPa+xkJE/Bx4NaK1vYIz8OVyfOxfVHo1kyPMXMC8PWqjxWYGRP+eY
t8QNmyVNZuTPYZ65vrBxUoEZ8hyyctGEnStCzcifcyxxb3lmg50Z+XOYB3au
uXVOw4z8Ocd6JU9cUvlhKvlz4HPPEW0mhVPJn8P8X9ki/XfXVPLn8OfFXP/e
86cizxs4ZvV97JHlOlPJn8N+tWe0dp82U/LnMN8FS/BSt02R55AtZviYzIg3
JX8O+3Xun5o6D1Py5xyT3l4fcsHIFHn+DuazWQbXXsqYkj+H/c/o4kCHpybk
zzk26qLUgH45JshzyHqL17GBW03In3NsR07XMM/ZJuTPOZZ2b+9UqeEmhfj7
zzkW7J02srl1CvlzuP8P71mucmcK+XPIPjbbdx+ZQv6cY2+UUhUsvKeQP4f7
f430QavpU6h/DvO/XHZ69MAp5M85pijpWz7082Ty5/B9Xv9z+GfRZOqfw/V9
FZ3W59Bk8ucc6xpk7Ldu7WTy5zD/62Qf62c+mfrn8Po7LS/+GjCZ+uccq9up
PVvrizH5c44JSjL/okqMqX8O92uau4NZkjH1z4FXoxzejfE1Jn8O893PZNuV
M4ypf86xmBPXB70YZkz9c449G3r/U+zvSeTP4XzgGe0U+WAS+XOYvwt8W4pP
TqL+OfDGfJeTcegk8ucck1y8Y2iLyyTy5xwzcy1rbBwzifrnHOu/zc5qkPwk
8ucc26MgPt/3biL5c/j74y2nmV6fSP1zuF/Vng7QT5xI/XM4P5b9+OXkN5H8
Ocd+WOaGXps1kfrnML/vqpjrPmoi9c85diEgWcG850Ty57BeuwfaL3ppRP1z
jk1TvC3mFxpR/xy+nxPlH6fHGZE/Bz7XNu7u52NE/hzu15drxqvOMqL+OVx/
HYsD83SNyJ9zbNDi72b3pYzIn8N63L3rfUjDBOqfw/lLLkff8/oE8uewf95I
zNt7ZAL5c7gflDWGNW2eQP3z//u5qEGb50+g/jms9+iXtubjJ5A/59jrYTuc
zftPoP45vJ5LZPOmlvHUP4f1VrvzxLvK8eTPeTbVPXFyxJnx1D/nGS/vbb9k
33jqn/Osa7b5vnVrx5M/51lf46rks7bjyZ/zLHybxxgdvfHUP+fZ1bxH3x7I
jid/zrPfzj67zn4YR/6cZ47DhqQX3R1H/XOeuXaZtEifGkf+nGcFywqHhkSO
I3/Os7CFf5/rrh1H/XOerbzdWis9axz1z3n2Lkj1hgo/jvw5fJ7tsy2c+o6j
/jnPvpqoDiz7Npb65zw7nuLS7PlwLPlznkksifQ0LRhL/XOevRx1eJZ5/Fjq
n/PsbXXL9I2bxpI/59nSjMCeTxeMJX/OM0n/hCnrTMZS/5xnib90jwvDxpI/
55npj11fhvUcS/6cZ6Fbwh+YNY6h/jm8/ljPrv13xpA/59mz0A4DudNjyJ/z
bP1Ln0Hno8dQ/5xnSrLB/ns3jKH+Oc8s5pq3RTuPIX/OsxdPXecVTxlD/XOe
HaqttRmmOYb65/B9PTeKypYaQ/6cZ+IQ72dLPhhS/5xn7jca35tXGlL/nGd+
qn4+swsMyZ/zrLN1obA70ZD8Oc92dLq++LTVkPrnPJvcFD8haLkh+XOevSpP
axtrY0j+nGcseHudqoEh9c/h/T3ISBquakj+nGf2Lx98z/tlQP6cZ0ULdNx9
Swyof86zxWfPdYUdMKD+OXy/A7KtmtwMyJ/zzGrgsItJ+gbUP+fZIuF7eUq7
QP1znt0PeSDZViaQP4fX32n8+vAhgfw5z8zvBb/e7yFQ/5xnvkkFO6vGC+TP
eZZ5ocTBXUogf86zWmW3MrNqnvrnPHNJ+uO5NoMnf84zjee119768+TPeSZT
02WdZclT/5xnnwtMogoH8OTP4e8naA5UaebIn/NslVOn5+VLHPXPefbA8n3f
nL0c9c95tlamIKrRjSN/zrOq2a1+noYc9c959vriP0sjSY765zwziHgWO7NW
n/w5D+c358asbH3y5zy79+33Xbut+tQ/51lU15/7xg765M95trHvnG3rdPTJ
n/Mse072usZ2Peqf80zz9EqdjEo98uc8u3002TjruB75c1ifihqTv2/Wo/45
z6StXQpD7PXIn/PM83y41ZwReuTPefajKWiTR8do6p/zzHp1+atrVaOpf86z
4OzTigtOjiZ/Dp+vuXe6Ucho6p/D3x/qpzvfaTT1z2E/a9aZLHKjyZ/zLHWL
/PoFUqPJn/MsZ3/+QpMXutQ/h/vHbu6RJed1yZ/D33e4c/vmPl3y5zw7GJPg
7+GhS/1zno10fW9uPVWX/DnPhlmG3Vk1UJf8OexfE2uOl7aMov45z/Y4f/Ve
Xj6K+uc8O9Ev+K5pxijy5zy73LvCzilkFPXPeXbJoDwp22UU9c9hP8vvtp88
bhT5c54t6x0rK9N3FPXPIbear+n3YST1z+F6RK1Rcrw1kvw5z3raSKQ+TBlJ
/pxng7qjxcgtI6l/DjzoNO3Y6jyS/DnPbva5LZczbiT5c57d2rtxn5LiSOqf
w/7pNV4777MO+XOe/VkYtGHPXR3y5zzLL5o7POmEDvXPgRevXGvehOtQ/5xn
GY1FY5e765A/51mg/PSGQWY61D+H/StD2C07RIf65zzzmbrkgfB3BPlzeL3L
pksin46g/jnsR943XmsUjqD+Oc8mmHt0vjk0gvw5z+bembykfuMI8ufAJ++a
XEWnEdQ/B94dcjwWMH4E+XOeXRcXVimqjCB/zrOAaI1fr35qU/8c7lcz6yuv
H2uTP4f7M0jtvup5bfLncH+etnu6NU6b+uc8qx4xOkptozb1z3k2wNonqdFJ
m/w5rM+CNWfeGWlT/xzef1BDgKqaNvLcDPhpM/Tkpvbh5M951pby8avc8+HU
P+fZB4no7sqrw5Hn5nB/jnwUWZI8nPw5z9Qm/ZnWHDqc/DlcD8mbz0yWD6f+
Oc9sx6yTLrYcTv6cZ3NCzwb46w4nf86z+T2uvJkvP5z657A/zTbtWvVVi/w5
z74/XBBy8qEW+XOexbadVlO9oEX9c57Z+NiG5yZqIc+t4Hpvu+ofGKxF/hyu
z2jJDO+lWtQ/59nenQfvxFpoIc8h92yfn/RGV4v8Oc9mbT/1cHEfLfLnsN92
uI2S+aGJPLfh2ZIVBfOe12qSP+dZq7BY+fkVTfLnPHsfFjakV5om9c95tmLv
eX7RLk3y5/B5bv3uerFWk/w5z47YXJ+120GT+uc8G6rZ/Mhtoib5c1h/kTft
3IZokj+H/X2BTNAuSU3qnwMv/AtH5z8ehjy359nmIRliduow8uc80wq6o/7T
axj1z2H/6ttSsX/KMOQ5ZLcS0T5Qdhj5c+Djgf1DLjwZSv1zno0ae66QnRiK
PHeA+6FON1Vj41Dy5zxLfv14nqXFUPLnPJu4y8nlmvJQ6p/zLCVtCB/+dgj5
c56FLPaYf6hgCPlznh3t4l1+hQ+h/jmsx1gzMX3eEPLnwI8bo9qTdIaQP+eZ
//ZJGa9+Dab+Oaz3b7vMvO4MRp5D7iP5ca5V0mDy57C/uLev9Fw3mPrnwDdd
BenaqYOR5y48uyNOFPcqDSZ/DjwMs+8d+U6D/Dns5/WvwqtEDeQ5ZLuXYy4u
3qtB/hz29/623PglGuTPYf4JerNhzjgN6p/D/GHtpVEgo0H+HD7vzf75C18M
ov457IfDc8ts8gZR/5xnHutrPwfvGkT+HPZ/l7v5rQsHUf8c7rfhITm5YwZR
/xy+/x1Jnrkyg5DnkPvs3hD686U6+XOeeQUq7Ag8r079c56tLleVnbZXHXm+
lGdZXZ8yZi1TJ3/Os7z4Q18SjdWpf84zxc7SwJFK6shzyEuDnrxubVYjf86z
55rllyWL1ah/zjPnm9apcw+rUf+cZ+feJes1+KqRP+fZros3f561VaP+OXy/
sraHrmirUf8c+Gi7/kyvzoHkz+H1tsrVRNcOpP45z7YbJ2XPzx1I/XNY3ycn
3XGNHIg8h9y5I6XyyIqB5M9hvh82cqG62UDqn/NsjXuRwmP1gcjz1TwzqugM
u9M6gPw5z0wiei9ufzCA+uc8+7g8Y6pHzgDkOeSIZr5UPmIA+XPg74LDhz4v
G0D9c57pl/vOlTEbQP1zOI/o1B1dqDGA/DnPuqeFqX/4rUr9c/h8rZfWnatW
pf45zOPqi6aczVNFnkPecv6JXmOUKvXP4fUk+AbHdarUPwd+RHyW6rBRRZ57
w3w/2cj0yShV8uc8k9tXOOaTtCr1z3kmH3UucsI7FeQ55CXy71ou3FQhfw7r
+cSpPuvSVKh/zjPZzjeRzqEqyHM/4HnJr/6bl6iQP4fr/bFuzv2pKtQ/5xlX
KtUyf6gK9c95NpzbelSlS5n8Oc+8U+717PVKmfrnPLuyqfuB3nVl6p/DeUfu
TF5YsjL5c55Ne/zZqc82Zeqf8+xUpuva8iXK1D+H81O1Stolpow83wT8XHbl
xDMtZfLnMC8aeXO8pDL1z+G8YvnwTe67/uTPYb+512OLR2l/8ufwfQSnnLDN
6k/9c+DlpdKBSyP7kz+H17ujuD1zXX/y5zx7KncwftDs/tQ/h/PexFe9b4zp
T/1z2A/iO6NiVfqTP4f9d1zAi7jfStQ/B15zViduP1Oi/jmsj2dv00ZcVyJ/
zrOdWqY789KUqH8O57OTF3ut26lE/XPgk4b+S0dPJfLnPIv3+XhjtZ0S+XOe
qfOXVp4ao0T9c7ifMh/sURugRP6cZ8YznjbkdyiSP4f56O3PUYH1itQ/h/3t
61nVtbcUyZ8Dvx/KeezOViR/DuePsZurqqIUqX/Os7/TnvS38Fek/jnPmnpt
et+wQJH8Oc+is1XkTpkpUv8c9u+7z4yO6ihS/xzm1/KleoXyiuTPebbVdt70
v2/7Uf8ceBo483xdbj/qn8M8uthVu3dIP/LnsH+69u6zZ2Y/8ucw/xw799VV
vR/1z+F+e7zFauv7vuTPYT3WrD747UJf8uewnywyd8rb0Zf657A+zh9TuOnY
l/w5zw77vJmspd2X/DnP2vXMllX+6EP9c545GJ2RvnuzD/XP4Xos/ZqleLAP
+XOY/87urcpY3of65zx7M7S6x87xfah/DvPY6uc3c6X7kD/n2YKSzUmjnihQ
/5xn+89YKn7IUqD+OdwfBUdPtwYpkD8Hnhsn/rGxUyB/zrO7NkohzcMUqH8O
++uy5LIHP+TJn8P52zJ2afdtefLnwIvyjuqAw/LUP4f1nZeSN8FLnvw5zIdb
e+yYYi5P/hzO49YuzyJU5al/Dv8+MXb6oI9y1D8HXlvPm/3juhz5c3j/Tm37
+8XJUf8czs8VoQd8PeWofw7n/dSC5oFmcuTPeVYe81e3p6oc9c/hfNA/4J3B
J1nqn8P3z307m1osS/6cZ+tXvR48L1GW/DmsL9G7xMZblvrnPCt1Xz9pu5Us
+XM4T3137t8xRJb8OfBP06G5oK039c8hV4yce/Z+b/LnPBvXOKu5ObM3+XOe
6Xi8nL48pDf1z3n2e1pC12Dn3tQ/51naupf5qoa9yZ/D+eLqhb+zZHtT/xz4
0lHmf/ONDPXP4TxWtejyxqsy5M95dvb+Is+Vh2TIn8P7WTF7WJyPDPXPebbu
y4KgLlsZ8uew/5+Yqp6pI0P+nGcNlxYeiZCQof457P9Wp1Izn/cifw73+5Jr
d7su9iJ/zrMErWIxNrYX9c/h/JQbqOC+vhf5c9g/Zk1b42nbi/w5nOcXKfjn
jOxF/XOedWxdfH+kZC/qn8N8E+c46Hm9NPlzmH9fHe4uuypN/XP49zJ+w78c
lqb+Oc8+TTmra7tJmvw5z36a5xW+midN/hz2oxivwFNjpal/Dut93Yr+ZxSl
yZ/Dfvc3Q7/pqxT5c5h/V9/zcrovRf1zmJc6u7d35EiRP4frZflLqSZSivw5
z3aP/lz2zlOK+ucwrw3Mth9tI0X+nGclmlsd0nWlyJ/zbJU2C57dW4r65zy7
8XnOFsNmSeqfw/2yIu6vxR1J8ufAtzz/U/uyJKl/zrMNnq8nyOyRpP453P+i
zazznpLkz4Ef+zOPHrSVJH8O6/n+mtoMfUnqn8N+GhKT/V5Bkvw5z2LaY0oX
fu1J/hzmx6ErXklU9aT+OayHnSHptXk9yZ/DvH6+5taLgz3Jn8P34fz8d/+A
ntQ/59l4/61fN7v0JH8O571MnUV9p/Qkfw7z5NzC1kdDelL/nGeXvhxcVyrR
k/rncJ7hD2xuftuD/DnM17ad9yeV9aD+Oc9UzI8PF0/1oP457Ld9irnlUT3I
n8N89k3+uIlfD/Ln8O9zzppMn9+D+uc8q3kwIy9gcg/y5zzL//WlsHZoD/Ln
sN/001FYLtmD+ucwP6W/X67RLEH+HO53jbTA7goJ8ucwX/YXZPrlS1D/HNZz
/PNSmwQJ8udwPQJWbjgXLEH+HPbngx1lZsskqH8O50e9saEd1hLUP+fZzBGq
LvW8BPlz4PVKNYWvyhLUP4fv22Jy/qzWbhH757C+XF7/6VfcLaI/hz8/ELtK
J6pbRH8O60EuPmjfwm4R++fAj0HdZy1Gd4voz2F/67oUZve7S0R/DvPc3m3+
J253idg/h+tVXyc5O65LRH/Os1CVIXlWy7tE9Ofwfv94d+4b2yVi/xz2r6Ki
NVo9u0Tsn/NM9+6dLZKPOkX05zzznSl3fmx6p4j9c1h/mg8Szvp1itg/h3ko
eNTpgOmdIvpzuH/E5oBIlU4R++ew/8mcDvnQ+E/E/jnwbM5924PiPxH9OXyf
7zyXR+z5J6I/h/Pa3CUOtxf+E7F/zjNPQ9vkWcI/Ef05z7427qge3OOfiP4c
5pOwkdsmVP8VsX8O5/89PfQOnfwroj+H/ak03X3qlr8i+nOeBenMKeBn/xWx
f86zA7tkzizX/iti/5xnBolbX9b/7hDRn8P8VDC4Oq2iQ8T+Odz/FyW1stM6
RPz57TAPN0o5tQV0iOjP4XxdltFj16wOEfvnsD8rqF9yHd4h4s9vh3nSx7rv
hj/tIvpznmUeuxVXWdkuoj/nWZ3a49frMttF7J/zrHLksgi74HYR/Tms78sK
Q30c20X05zwzXKw2pVqvXcT+Oc/KRvpvDOzZLqI/h+87WVyx5NkfEf05vN/L
Wmk78/+I2D8HPlQklHyK/CPiz28H/mzJ8IhZ/kdEfw7X53yAVoDJHxH753A/
Zb2OOaz6R8Sf3w7nr1vz5/79+ltEf86z+2e+diXd+S1i/5xnx8wWj9+c/lvE
n98O12N3R3Rs8G8R/TnP9B5cPPdh/m8R/Tn8/9HaY7eO+S1i/5xnPcK9Ls5S
+C2iP+dZUvqiF87vf4noz3kmNdbRIvnmLxH75/+fp2ZFD0v+JaI/h+/P8uXi
54G/RPTnPJPoY+j00OmXiP1znvV620u1x9hfIv78dlhfypfM1/T9JaI/h/PR
1rHbFD61idg/h+/j+A/f92VtIv78dpg3b8rf6MhoE9Gfw/z1RkvBKqxNRH8O
8+FXz+47S9pE/PntMF9XZpmFm7aJ6M/hfB441t9fo01Efw7366APFkfbW0Xs
n8N+pW3i2vGkVUR/Dv/f+lFuURdbRfTn//dTY387x7eK2D/nmd/f9Y/m+7eK
6M9hnlINPBzp2CqiPwc+rd34+8fYVhH75zwbclcxMbp/q4g/vx3287HbRi39
8VNEf86zgTJb5q549FPE/jnMr4JF6ZH8nyL+/HY4T09NMex18KeI/pxn905U
mx3f8FPE/jnPrjWcS/eb91PEn9/OM9WjIb39J/wU0Z/D+m/up3VywE8R/TnP
7L0Ljsr/+SGiP4d5IXkSl/b0h4j9c/h+6r+ErrryQ0R/DueHuymzFh/7IaI/
59lz50Tzndt+iNg/h/1NM7n/C/cfIvpzuF+jfvots/ghoj/nWYja/AFqo36I
6M95JgR35v6T/SFi/xzOox1Jv/t9+S6iP+fZ2ASXFIeq7yL6czhfONS5FRd8
F7F/zrMva8Z9WJzwXUR/zrPG1Pbfo7d8F9GfA0/9Dc2HL/kuYv8czkOec4Ot
p38X0Z/D921v73541HcR/TnM5yG7sgYqfBexfw7nZa5K7mZLi4j+nGeFGX7m
iTUtIvpzuJ+PjuyVdLlFRH/OM4VNqsplKS0i+nNYf3F1w4ftbBHRn8P8kby5
JW1Ni4j+HPaXqnUTZ89pEbF/DvvJzKSCkUYtIvpz4OVKRy3dwS0i+nOe2f6b
b+rYs0XE/jnweHPKntkPv4noz3k2v9fJj7bJ30T053B9HW+rJ679JmL/nGeD
LlUeNDL+JqI/Bz42etbqyHwT0Z/DeWdX36UeNV9F7J/Dea9LMrf1+FcR/TnM
N6pLrR77fRXRn8N6OiudITHtq4j9c57NCzluG6z0VUR/Due70vyrlg1fRPTn
PFPsE7B1Ud4XEf05z7a9/K1YtP2LiP1zWE87ZP95z/0ioj+H61Nrfmut9hfk
OeS+n/5+y2/9jDzvhvv/o1Mvy9LPyHMJgX2oMojWSvyMPIesOUFPecaaz8jz
HgKTVs/UKDT5jDyHvLrg+ljffp+R5z0FpsfmvvV78wl5Drnng1+FVy98Qp5L
Ckxdo8vMfs8n5DnkjAUbpEe5fUKeSwksR3VQgtWYT8hzyGOkvMJPS39CnksL
7PDbowtcnn1EnkN+6hCdbXPuI/K8l8CUz72UDN3xEXkO2erv4/aOBR9F7J8L
zLrQe8hlg4/Ic8gx9xf3uCb9EXneW2C313ZNknzxQcT+ucD6/1rgsi//A/Jc
VmAmH0a3Ou/5gDyH3FD6KM1j6QfkuZzA+kis+H1+4gfkOeQdjYf2Wvb7gDyX
F1hl/P22Ae+bkeeQ7b4pVereaBaxfy6wRdtVzgQlNCPPIZvu1OcUfJqR530E
NviBQ+OLGc0i9s8F5lCus+GzVjPyvK/AIn2bfSb/fY88h9zLJjiotPq9iP1z
gZW7reAOnH2PPId8c1qJdsLu98hzRYGdVnLterbsvYj9c4ENWhvhutD0PfJc
Ca73VqsnA9XeI8//n3sJKoo/m5Dn/eH6L/LOm17ZhDyH3Ne3ZnZ+dhPyXFlg
z9+VHFi4swl5Dtmqt9EAM/cmEfvnAtv99VrYItMm5Dnkm4HhgQXqTchzVYEF
r52ePP1Xo4j9c/i8/vbxCo8bkeeQv9nsluyb24g8HyiwfoUro6z3N4rYPxeY
ltjyvHBNI/JcTWBKu67Fus9oRJ5D3n795wLzkY3if8/DqcP94TfjqbNUI/Ic
8j2rrsKMN++Q54MEVhz9Lm1U8TvkOeTx3vNNX6e8Q55rCKymzXhCZcg75Dnk
CdO7x313e4c8HwzvLzvl3QzTdyL2zwXWef/oj+rB75DnQwRWVd0tG//vLfIc
slSYy5PdL96K2D8X2MQVV2Vyr75FnkP+3Hl7htyxt8jzYQIb/e3gjIStb0Xs
nwvMW/vOhfmL3yLPNQXW1bnLbIbZW+Q5ZNM9AfFrNd+K/z0PpyUw58xrq4p6
vEWeQ/5sIrnK6u0b5PlwgSVt8LLovPUGeQ55/8vUvHcn3iDPtQX2MO/G0n+7
3yDPIS+Q8pSyWPsGeT5CYCXt4uwrdm9E7J8LbJ/k9F/uhm+Q5zoCm6yucXqi
8hvkOeS+P8t1TH41iNg/F1jAjPlq3k8bkOeQfyoYG1ddbUCejxJY9bmVU5ek
NojYPxeY5UKbVxo7GpDnugL7Oqn4gfTqBuQ55B+52uWDZzWI+PvPBfYpd/LO
pYYNyHPIF79Nv1Sl0oA814PPM75lqFf7a+S5vsB8jy7znvDqNfIc8oYmgxWj
S14jzzmBnb3sJs7Ieo08h7yxzV374P7XIvbPBXa3VWt57w2vkeeQQ999H5Pl
8hp5LsB67BM302/qaxH75wL7ozVp3coRr5HnBrCfxgXN2SH3GnkO+eftsjUJ
DfUi9s8FNvXpg9zNZ+uR55An7i3/mrOlHnk+RmBbB9qkGdrUi/j7z2H/3XTO
stfAeuT5WIHJ9B/nyjW+Qp5DDlz31C294BXyfJzAFJ8HVK0KeyVi/1xgr8ef
GRvs8Ap5Pl5gT/Z9lK7XfIU8h1zXvKoiuuWliP1zuB4do2Sjil4izyFnvm4z
e3rgJfLcCD5P/fI2H/eXIvbP4f7QLT87b+xL5PlEgXXEWf4Il3yJPIf8ze+i
VVf1CxH75wJbaXFjXMmJF8hzyJVRJeaPNr9AnhsL7EtyU7vezBci/v5zuP9d
5ZoqhrxAnk8WWIt85QHYQpDnkHuN27/zY8lz5PkU4JvL4jkeCc+R55Cn1CuF
jFr7HHluIrDmV4ZHDc2eI88h87/+TgpVfi5i/1xg73XXvFVtfoY8h5x8aZT+
96vPkOdTBXZNJj5VKfaZiP1zgeWvu10dsOoZ8twM7hetkAWaps+Q5wz2T40J
xX2Un4nYP4f961e/lKkfniLPzWG/efJmV/6Np8hzyOecDfp4Hnoq4u8/F1iI
p3aZu9dT5DnkebaJtkctniLPp8N+vU5JUBv8FHkOudLjSu+an3Ui9s/h+r1Z
4/foXh3yHPKN+COSihl1yHNLgf0z8HbaH1wnYv9cYLMdTvewdapDnlsJrMeu
a+mWQh3yHLLR5NzH22TqkOfW8H0UjjP88/oJ8hzy0ZGJ885efoI8nwHzzLb7
L9PiniDPIfdIXOb5aP0T5LmNwBQG74g3s3mCPIecEvdX4oP2E+S5Ldw/a4SZ
lV21yHPIG78MVvn2tBZ5PlNgeQvc/9leqEWeQ7Z6J2Q2HKhFns8SmP3NObn5
62qR55CDjEcXXZtRizy3g/eflbupp04t8hxy0FH/oNAetchze4HFPj+0buKr
GuQ5ZI/gih8jr9Qgz2fD/tS2KN8+sQZ5Pvv/+5mWw9mNNcjzOQKTvRm20dKx
BnkO+fCFoFLlMTXIcwf48z8HPqn1q0GeQ261fr5v3pdq5PlcWE+L/s0tvVeN
PId8r6f2e69T1chzR4GtMZH9abunGnkOef3Sn5puq6uR5/MEVjT1nEaGdTXy
HHLCtINRw0ZVI8+dYJ5M3KrzoFc18nw+8GDO4335TY+R55Dto7f53i19jDx3
Flh8zo9Q5ZOPkeeQ7y/V8jwQ8Rh57gLr63d4ndnqx8hzyFc2qIZo2TxGni8A
vhXPlZ2g9xh5Drm10VgvSP4x8twVrs8Ym5iWz4+Q55B1vUO+JVQ+Qp4vhPcz
aP4v79xHyHPIvQ6WO2+OfYQ8XyQw13mOpbn+j5DnkBfovWtVc36EPHcTWJPX
50O5xo+Q55CTJ89fumnwI+T5Ypi3z+yU9up+iDyH3Huoy5SYNw+R50tgf12q
Lb69/RB5Dvle53lhRfZD5PlSgS3e4uDSf/9D5DnkZ4cKPn7xeYg8d4f1sUf+
2K95D5HnkJvsu0Zyxg+R58sEVv8ug0UNeYg8h1wRvzd9cM+HyPPlAttmkif9
pKkKeQ75afQu7Wv3qpDnK+DPV3+5UJlbhTyH7N530ib5Q1XIcw+BDQjXHb5h
SxXyHLLtg2++0u5VyPOVAkubzQ+/aVWFPIe8Qvrr1yyuCnm+SmAnG3PiLvWv
Qp5DLnBKSn3//QHyfDW8X3vr62evP0CeQ15rWNdZtvcB8twT5p+2pOdjFzxA
nkNWLsmt/jryAfJ8jcBmJCis+ttaiTxfC/P1L18ll5JK5Dlku5QNjlKxlcjz
dQLrNvU70720EnkOOUbrSKqNYSXy3At4/aPpbEP3feQ5ZNFbbWHZg/vI8/Vw
/426otuRch95Drlt0vCjgT73kefesP77rZpsaX4feQ65l+7qPYv630ee+8D/
V13W78bbCuQ55Lk9P81bd6ECee4L10fiz+vlERXIc8gHbGtMMhdUIM/9BGY2
X/eHAVeBPP9/dpu3V7L7HvJ8A+xnYwIPDnt0D3kOeYOs36HwzHvIc3847yys
1jQIvIc8h3w/6+sNLbt7yPONwNPFZT0Wat1DnkNWOaWx8VlbOfI8QGD6jouz
U8rLkeeQNyVdFE6llCPPNwmsVK07vt2/HHkOOTb5ls9+23Lk+WZYPyqWDh6a
5chzyCEr1peH/rqLPA8Enrm89K6vuIs8h3x894ua0ON3kedBApNny2NWBN1F
nkO+tkZlUqTDXeT5FuDxNtOl33XvIs8hd/rVpB6WuIs8DxbY0vQtMWF1d5Dn
kNXKA8pzcu8gz7fCftxW8E5lzx3kOeS+gbcDr7nfQZ6HwPp526CdOfkO8hyy
4t83W+8p30Geb4Pv46KFtuGXMuR5qMC8jEbkPiotQ55DriqbWpyfWoY83y4w
jfqWnw+CypDnkCU1JjSNdipDnofBfmBx3KjIoAx5Dnmni/eOWLky5Hk43H87
VnunNpYizyFnTvyT8KGoFHm+Q2Byw7VSvI6WIs8hz7YKGcltLkWe7xTY+R7T
qkbMK0WeQx4zaIKZs2Ep8nwXrN/7FwaUKJQizyFXvb7YserDbeR5BMxDBdej
LUtvI88h/5rTFLTw+G3k+W7gx+469+zQ28hzyHbdVR+FxbeR53sEdmjWkauf
ptxGnkMW+8aG1KvfRp5HCsxNNrlO9s8t5DnktVMnbFhTewt5vhdyP9ffEhdu
Ic8hv3dO6nv/4C3k+T6YZ2L6Lq/0u4U8hxz/0yVFau4t5Pl+4FlCxnrvMbeQ
55BljmQE91W6hTyPElii7cGNDS0lyHPIhhZjejVXlSDPowX2OPXWc628EuQ5
ZH8ttYyomBLk+QGYR5yC+gh+JchzyP3uXy3tnluCPI8BXrNx2yTHlyDPISuX
5TdNUi0RsX8O+3H3gTMpv24izyGbzDi+Y2LdTeT5QYFNazEdInH5JvIc8pq1
40a3H7mJPI+D9Rfx2HV4yE3kOeSpmR9XbFl6U8T+OXz/X4s6JKffRJ4fAp7H
qFdd0bmJPIf8qGPM4fTeN0XsnwvMp1+xXOGnYuQ55Mz1v57+rSxGnifC588J
vOqVX4w8h/wi2nN1n0PFyPPDsL5cF8Y9CyxGnkMe3sv1d7VbMfI8CfaPHY0z
/pkXi9g/B57I/2BzRhYjz48Af+a9T6iSK0aeQw5qTOm19VuRiP1zgU1yXW3l
VF2EPIcsm9OluOBSEfL8GMyDm2M0dycXidg/h/3N6YbBm/Ai5HkynJdVDrWv
9CxCnkNeNzDWeMDsIvHMf/4c5tHDx3K+jS9CnkM+3kNR4eegIuR5qsBmGZ0Z
qNmjCHkOWbLaZuCXyhvI8zSB/X6nPfPzkRvIc8jZRj+tTD1vIM/TBVb4Oz6i
3uiGiP1zmIcTr0Y+krqBPD8O7y+kuVL18XXkOeSmvDWPs9Kui9g/h/N41DK1
vT7XkeeQ94deHXrV7DryPFNgIwsMV0/pd13E/rnAjjww39S7/hry/ITADC5O
eTD83DXkOeT1JmNb92y7Jv7XVzsJ98/H7jWmc64hzyG7FFlcMtG6hjzPgvNd
2wqPiB9XkeeQ/92I+DX41lXkeTbsBxqHWv/FX0WeQ3Y7aNw8cvVV5Pkp4JHC
c9ekyVdF7J/D/nUwrXZ+n6vIc8h39HybFr6+gjw/LbDRxz6oZhdcEbF/LrCA
2R7fTSOuIM/PCOyC6h/pQQuvIM8hT5Rb32BicEXE/rnAupbb9j8heQV5Dvmm
U+kop7rLyPNzsL7ePcizOXNZdP7Pnwvsx53e5uFhl5HnuTBvzrm9sofLZeQ5
5F3G8hdK+MvI8zxY/8cOXL8reRl5Dnnw48sDlJ9dQp7nw3zjeMwhJfcS8hzy
4Mw/kusjLonYPwc+WBuXhCy+hDyH/OBIgM7DCZeQ5+cFdveJb/GKPpdE7J8L
LPJbnGDcWIg8vwCfd/93KftrhchzyOZdZi/T4wtF7J8LzI97NWfi+kLkOWSf
2Mp2OetC5LkI+/940W+IZqHI/efP4f8//Hr++nYReV4I16ds/LTORyLyHHKC
2dSHd0+LyPNLAgvvHJn2eJeIPIecv0mcPchdRJ5fhvs51WnLsSki8hyyzWfJ
kkUDRBH757Be5ywtdf5+EXkOedrc4zpRFReR51eBjzIp27tPXhSxfw7738jr
W3LCLyLPrwksVV7yYsySi8hzyJPu9XqcN+WiiP1zmHem/Nkor3YReQ55leyR
acmtF8ifw/18y+ql58MLYo///LnAVNsaP3qdvYA8h+w3pk3x1N4L5M9hHjAM
axvieYH8ucAOvtEzu2t1AXl+E97/3sHxOSMukD8X2ITn/VNu9bxA/hzmV1ln
aZWG8yL2z4EPP677HL5xHnl+6//nxdOR85LPkz8XWNkS+U6LredF7J8DP7/N
9Vuz6DzyHPLFpLD4W1POkz8XmPai4f0dNc6L2D8X2KU08zjVvwXI8zK433wD
7sg/LyB/DjyKfrFwwpUCsfY/fy4wiRyVfzFHCpDnkP13T3fWCi4gfw77Lac0
+O2iAvLn8H5kstprTQtE7J8LLEz/fMq/oQXkz2E+8l923VGigPy5wPZeX9Lr
RUO+iP1zgTkOqNONL8lHnlcI7Pm3jU9CMvPJn8N6cXG/lRiRL2L/HM6vgln6
G8985DnknYsMRyyalU/+XGDfFR52Shnki9g/F9ie9xPfvlDKR54/gPOcXdvu
t6155M9hvR3sn6FWlyfm/OfPBfZmutLHLVfykOeQx7h+VOyTkkf+XGC5O/o8
uBeWR/4c7o9VS5+LK/OQ54/g/b0w/VJlm0f+HOZzk41XBxjkkT+H8+gxmx57
lPNE7J8LLGWor/+oP7nI82qB/eRVHnx/kUv+XGBPqirK3xfnIs9r4P79kqkl
ezIXeV4L/Dg0KMppXy75c3i/C1TvVfjmIs+fwOfb8e3geudc5Dlk+1CfjMmm
ueTP4fqq3C801M4VQ//z5wL7eO3E/jmyucjzp8DjngOKxtWfI38OvPBvfKZ2
+hz5c1ifb8Lezw48hzyHXLlsz7I6q3PkzwVmWbjybp7KOfLncL9JuyY9f3MW
ef5CYDM3+c1zyjuLPIcc0bV/09DQs+TP4fzR5bzDaPZZ5DnkJukZ/44OPYs8
fwWvH5Hq7vD1DPlzgS2L85roeP0M8rweXi8xvEd61BnkOeQWtRAL0yVnyJ/D
vLb5+s4RhmfInwtsd/6amc49ziDPG+A8qLtucM2j0+TPYf9asT70WMZp8uew
n9a/7D4XcBp5DvncgyZtBZvT5M//76s2BORpnCZ/DueZVXxYytcc5Pk74PHy
TY9qinOQ55Bva/r+dIzPIX8O+1vmT191zxzkOWTXowee65jmIM+bYD7Xj7m+
WSmH/Dmc1ytbs5WaTiHP38Prj/PhWy6fQp5Dvj1g3VPlA6fInwtsjraUWbDH
KfLnArv6WLpFd8op5PkHgZk6fgtRVzpF/lxgD1d+DbF7n03+HPYvu/rwW9ey
keefYF4/N3N4SFw2+XM4j4d6fgtcm03+HHjVqr5dnJaNPIesuqzZy2hQNvL8
C8ybJrJ2v75nkT8X2Kkul4u/7mYhz78KLH3wwmkT07OQ55BtOydFikFZ5M9h
//tYNGqTYxbyHLKNvMeFjVwW8rwF5s/FkyvzpbPIn8P+f/53H6H+JPlzgTWf
bFV8X3gSeQ5Z7biu/8vYk+TP4f56NrpG0esk+XOYV2Zzj0KtTyLPf8L5sFpC
jh9+EnkOeV1flcGqnSfIn8P62+aVNanuBPIcskPk2dkJBSeQ522wnkOUCgyj
T5A/h/svbbW/1NoTyPNfsL5Nhhj1tz6BPId85oRwZIH2CfLnMI+7jrF+1p2J
PIdc3MP+1cEXmcjzPzAPRzLpXZcyyZ8LbOFEZ/fcQ5nkz2Heu+Kb2N8/E3kO
OchGwuG0Qyb5c5jHCnqO3WqQSf4czsvBMm939MlEnv8VWN0/PYWSTxnkzwV2
LGDA/InlGeTP4f6Z2O3ZkJWBPIcsXsr8XhSRgTzvFNiVonkJNSszyJ8LbN62
19LDrDKQ513w/gszm4/qZCDPIes27f5kL51B/hzOn0vaLo9vPI48lzBg/ba9
kLS/fRx5Dtmu8vyGpMzj5M8hC4GF6ruOkz83YHMks0LvrTyOPO9pwMKXT9ty
zvo4+XMDttfinvNt3ePkzw2Y8ymrUgW548hzyL2eTdq081M68lzKgPXem6lh
cD+d/LkBW6LRz0P2XDryXBreX8lGaZWYdOQ55Oj788/Zb0gnf27ARtzPUb3k
lI48h1xe++HT3Enp5M8N2LXLEk0aGunkzw2YCXMtVO5KQ573NmC1S58OnNyQ
Rv7cgN2LeHop6lYa+XMDdvsBP08pK438OXze6ZrHivemIc/lDJjUUN+ZKd5p
5M8NWF7f+QNOOaaRPzdgQnDghYaJachzyCPutL+2HJxG/tyAscTVDrUSaeTP
Ddhh9fIbsY2pyPM+BqzHrLjGoPJU8ucGbIzt2eCoc6nkzw3Yxzhvs/txqchz
yJvdUpqNglLJnxuw9TUbxt1bkkr+3IApB8Y832OZSv7cgCW4yx3z008lf27A
FA66jd+plEr+3IBJp3y+GvYthfy5AftRNT/vfyydd1yOXRjHjRRSGtIQFaLp
vp8SSjgto2hoSESlkFBEKVRKRSrttIm0jOZd9kwUURRlpJIRJSqjyHu9z3X+
/H7eoZ7nvs/3nPO7rsuqq1nocwmGLFM+eGvb0SyanzMkYW+Fe7NdFs3PGdJd
xs5OmZmFPgfedrLTN/97Js3PGfJg++mWcbcyaX7OkCl+go8vHc9En0sxxHCE
X2PlhkyanzNE6BnPU3BOJs3PGbJXVHta9t8M9Lk0Q6Trl7sde5RB83OGZA4L
3b+VkUHzc4b8+/2wxnhnBvoc+Izr5e+SSzJofs4Q+46KqjliGTQ/Z8jQW6+a
hLZ0mp8zxMDa+ohJaTr6HHhvaHQ4CU2n+TlD8t+KW4WuSaf5OTyvlcd2Sqql
o8/lGaIhvXVb1580mp8zZEfs48fjnqTR/JwhNyTOqu06nYY+B/YpPyqk6JtG
83OGTE6q75MyS6P5OUPCCyMPrlZIQ58rwPOTGaTd2JdK83PgXJWcjPupND9n
SKh7mUthRirNzxmSWC/49+/uVJqfM0TmR9mYxOWpND+Hz39IYKLXtFSanzNk
3I8vhdH9KTQ/Z8izJ+JevTUpFdh/Ds+Hzr2vCadSaH4Ov9/ecTf370uh+TlD
fu8J8zljkYL1cMAGyXH5orNTaH7OkE8XNHovDZ+g+TlD2r4MteU0ncB6uFkM
0XtqLt1w4QTqF9h0tpzq4vATND+H5+vTz6JPG09gPRywr+msFc8WnKjA/nOG
2OSERf4VP0Hzc4ZU+6ZPdvucjPVwqgy56hQZMr4quQL7z+H9kZ/i1Z2ZTPNz
WL8On/MT8Uum+TlDmqMNF2+zTq7A/nOGuFsfWD96TjLNz+H5Ekn0fjE2mebn
DJGYsWnGp44krIfTZMgttTUTdG4k0fycIYv6/R9fSU2i+TmsR4leogd9krAe
DtjMe5fHvtVJFfj4wedvsero+TlJND9nyNS17sLywklYD8fCz6t/I/HOh8QK
7D9nSCXv1cPTdxNpfg7r5eS3tldPJWI9HPDtgANNEwITK7D/HJ6/B339CesT
aX7OkOf6MvY2eok0P4f1R94s11QmEevhgBWr90f4/kig+TlDXj+cVdDyLIHm
5wzJnWR70bs0AevhdBgS059qZBiXQPNzhsyzkxZfuiuB5ucM6W/afTvAMgHr
4YBLPr8Z9YVJqMD+c4YsFJAKiJqYQPNzhsiV2r51+RqP9XALGHL66ZYmj8fx
Fdh/Ds9zabJI3sV4mp8zZKUepy0dE4/1cMA8WZmflV7xFdh/zpAl/QmCUVbx
ND9nyMGYMPF4rXian8N/L3i/ukYyvgL7z+Hz6S5r1h6Io/k5PG8JKr8eNcXR
/Bzeb82Dz05UxmE93CKG/Bx3TDEhNY7m5wwRf5AbfeNAHM3PGZKVmFMvtzEO
6+GAu+0b0nMM4iqw/xzW618/Tm+cGUfzc+BIu7TlQnFYDwc89uT5+U5dsRXY
f86QpTt4c84+iqX5OUNGyx2fK1cci/Vwhgxx/d014mpCbAX2nzPEqrZ1xbF9
sTQ/Zwg7IuBe+PpYmp/DejFkOqeYxGI9nDH41I7oCinH0vwc3m+12qyj42Jp
fs6QPqtauQU9MVgPB5xYFrdJ4mkMzc8Z0hn9TlumMobm5wzJu9pvsiIjBuvb
lzEkW2CLTU5wTAX2nzNkkqu5nMbWGJqfw/PiqGH9elUM1rcDf1/ee7lSO6YC
+88Zkpb5Q+S6bAzNzxlyOU1MouXfcZqfw/5Apqwh4uHxCuw/h9/HSro5KuU4
zc/Bh7fNT7VvPk7zc3h/txvmHZl7HOvbVzJka9g5j8BRx2l+zhBVFZlt955E
0/ycIVHDrdMds6Kxvh341F+NyUY7o2l+Ds/TpIG7vouiaX7OkP3vfxcNTojG
+nYLhoiGVq+vfRVVgf3nDHk3u9Ts07komp/D99HTPNLmYBTWtwOnpykICJtH
VWD/ObwP6zRfiChE0fycIY2HvATW90bS/ByeTxtZsYFbkRXYfw7PW51syIv4
SJqfw/uzY+b7MZsjaX4Oz+uvgtsHFkRifbsNrF9Wr7P1hSNpfs6QCwZ54iZv
jtH8nCHCq8pSE4uPYX27HTwPwa41mqHHaH4O+0ubRk2Rtcdofg77rW0vV2tr
HsP6dmCbgFH3s0Yeq8D+c9hf6kTKr26KoPk5+Hhw59sVhRFY374W9gNtNmfC
giIqsP+cIVqBqb+F7CJofs6Qwqerdj9Sj6D5Oez3ZmueahoZUYH95+CXgRzZ
GS+O0vycISdqn3qWXDhK83N43vQDFxwOPYr17cB+d+THnVh/lObn4K/iWt9u
7aM0P2fIgILtlMPCR7G+fQND1JrVjq3rOELzc4YEWG7e6H3lCM3P4X2Oq2Zr
449gfTtw2YKyEy7bj1Rg/zlDlDbN4+maHKH5ObxvF4YSzKcdwfp2Z4ZkaNps
zP4ZXoH957Df28LTmFsfTvNzhpy3VD4xujCc5ucMWW3uTMRCw9Hnm+Dz0yq/
vXZjOM3P4c9fEn2tVTec5ufgyzk/Hp+aFI4+B97HxqVkfQ2j+TlDmIFTl1/U
hNH8nCFx3PDTlWfD0OebGbKLyIUPHQqj+Tm8j4N/975zDKP5OXxfgyuMhPTC
0OfA/8bNjds0OQx9vhWe1xthgr+/h9L8nCFHjp40rn4cij53h/3E3d3fHp0L
RZ8DJ9UFlUyICKX5OUNGyLdqhmwJpfk5vN9WWuN5JqHoc2CXtRd6pGaE0vyc
IQWHpEJ4I0Npfg7fZ0KFZ0jrYfT5Dob8+uXlKHz9MM3PGWJemz9wP/0wzc8Z
Mixg235l/2H0ObB58tdHHQ6H0eeesP7GBW4ieodpfg7v09J483rZw+hzL/CF
B1mY9DsEfQ5stXxGU3RzCM3PGbLhuePDy5dC0OfAkf1JtbKpIejz3eDXsN+H
Cv1DaH7OkNI87UzPdSE0P2fIndd7H7vph6DPgQ30dldFTQ2h+Tl8/0nr2A/D
wTQ/h+fj1rubu94Go8/3MiTiwhIVzdvBND9niGaxvIzsmWCanzPE9ly+oU5Y
MPoc+LFZrMOhrcHoc19Yn/UGJf6aBtP8nCGvHMMU8jSD0ef7YP8runpusFgw
+hx4i3XfmGN9h2h+DucxJb8Vt5sOoc+BtyVtK5t9+RD63B/2N3r3/lzOOETz
c4YEkZHN+w8dovk5fL5VgiO2uR1CnwPvl56vGrriEM3PYX0d2DzhkeYhmp/D
+aXpjbOBxCH0+UGGbNd2aG/7EUTzc/h5qwWXXXgZRPNzhlS8CVlx9mYQ+hx4
TWbb6Qc5QejzQIYstzgpJnMsiObn8PPmXzSN9QpCnwMbK+8U0bELQp8fgv2p
Ud6k0fpBND+H7789WX5IKQh9Hgzrc2RHm/zYIPQ5sGHsQqMnrwJpfs6Q+W+P
aF3KD6T5OUM+/gsU6fcJRJ8fht//TZVlkHEgzc/heRJq8HOUCKT5Oex/13QL
HnsbgD4Hvn+W9R17MYDm5wxZERBi2ngwgObnDPn7MHXkt5UB6PNw2N9m/Jy6
Tj4AfQ58q65TSfLLQZqfg6/q/GNkrh5EnwO3rUno3hZ5EH1+lCHW7PNr4xwP
0vycIYs/ng/r1zxI83OG9GQtq1P7dwB9DlxSkzTl3JMDND+H9fOHxQ/f7AM0
P4f3Kf7j+6g9B9DnkQy5fiPRp3vpAZqfw3o5yYxJkj1A83OGfPC+lBb+ZT/6
HFipedWyWzf20/ycIXPV2OuG8ftpfg7nfzHDKOEt+9HnxxliVD3VcMrC/ehz
4HV/Jnnsmrif5uew389mkkXe+aPPgZ81qNl9rfRHn8fC83DWd8HkaH+an8P5
Q1rv8aFN/ujzONgPdyw7x9P1R58Df3ef7aI80Z/m53AeTBY9vL7Tj+bnsB5V
w3Hrih/6PAHW1/Na6+Pj/Gh+zhA7skQ/zt0PfZ4I56ec3pcNxA99nsSQ3qkt
9TYyfjQ/Z4jXwPxy6d596PNkOA/t6Zk65f4+9DmwyNMjZzac3Ic+PwGfn9qC
9rZ9+2h+DufXHQ1eZ6z2oc9TGPLDub4rR20f+hy4OMHqc+fofTQ/Z8iBteKi
rq990efA66s8vypU+KLP0+B5Ou+hIRvrS/NzhnzNyXax8PBFn6cz5OIYS/a2
iS/6HHj8e7O5uxR9aX7OkENq40XXD/mgz4E3hqY4Bjf5oM8zGaIclH2no9in
gh8PAh8K2dwWGOWDPs9iiMm76/Z27j7oc+AtPVMebjbxQZ+fhM+nL+RNkZIP
zc9hPV0bpz13eC/6/BTwOR/P3pa96HNg++K+eZ0Ve2l+zpAw3w2MROJe9Dlw
3u6MYZ/de9HnpxniHznbTNJyL83PYf9FRl99r7kXfX4Gfh+u6lev8F70OfDy
5th8Xtcemp/Deukr7Zt3fw/6HPixc9x429w96POzcB4MeyAyP2wPzc/h85UW
VTd324M+z4XnM19PJNV4D/ocWMKuZKPczD3o8zyGPOncWFc3eg/Nz2F/+71s
TEWHN/o8H94PifyShjve6HPgEX8qg5XOeNP8nCGXuM4Zpw97o88LGaJyp9R4
jZs3+hzYa4VawqKl3jQ/h/ViacMt29ne6HPgt9fKD2aN9Uafn2eI9qcN++S6
dtP8HJ4nj+cu92p3o88vMOR3SG5P9vnd6HPgMuPGRxeP70afX4TP815HyZdd
u9HnwDyXBsu1NrvR50XwvH2asm5g3m6anzPkeGt56E3Z3TQ/Z8gUbmLo5T+7
aH4O+yUhCdGO1l00P4f90vOpTbp3dtH8HNbvx8Lx18/uovk57N+D1Ie8InbR
/Bz+vNOGVZY7d9H8HM7r6yPzHFfvQp8Dv9lfuT553i6anzPk5v2ulL9yu2h+
DuuJ4WWZmH9e6HMO9q9b2Djzd140P2eI/KH7NxY88KL5OUPCP+9cZ37BC30O
fHJjkMLxeC+anzPk3uIH9wb3edH8nCEW7YcnxG7wovk57Jc615+zMvai+Tmc
f/y3uuiredH8nCHqJeqfLcW8aH7OkKcXNIWmdXvS/Bz86C3c8OWSJ83PwQfj
AkpEwj1pfg7nCdUPM4NsPNHnwJYJ+88aTfek+TlD3t81KF/Tu5Pm53DezBJ7
cuX6TvT5dfg+laJ9PKN20vwcPm+pOaq71++k+TlDYh+z7nfUd9L+c3j+m09V
ugztoPk57Ccq7FItanfQ/JwhmzO7Y4+m7aD5OUOc5z2cIbZ9B83PYf2wndbY
rr+D5uewn6h+pj5SdAfNz2G9FD1zYVvrdpqfw35PbXTntOLtND+H/ZWT2pqp
Idtpfg7rvaBEtJvtdtp/DuvVql2SP2dvp/k5rH9i13bVD3rQ/BzWnzOz5vY/
8qD95wyRLUh9v+GUB83PGXLl7Q0p8b0eND9nSN2fAfPxKzxo/zlDlgXaKJpO
9aD5OUM+R+bLPPm2jebncN6p21eddm8bzc/hvG8yePVc2jaanzOkfK5sxKhd
22h+DvuZ37tvpi/dRvNzhnh/tf3uL7+N5ucMWWh/syT9uzvNzxlSuWhj4sgH
7jQ/Z0jRuqg5+VnutP+cIYFCqyXjfdxpfg7nm6lOzddXudP8nCEx3ZOkNZTd
af85Q3RUfDe1/NlK83OGeDzWsXvwbCvNz+F9Us8N/3VuK+0/h/3UleqYLaFb
aX4O64u6rvDkDVtpfs4QdqVB7Oj5W2l+DucBkQfXGLGtND8Hv+1Zp5H6aQvN
z2H9Sp/pZ3hnC83PYb9Z3EtUMrbQ/Bzenx41JTPfLTQ/Z8ies68qCqy20Pwc
1lfdc6eXamyh/efwPM96FTJNaAvNz2E/JmD6i9e+mebnsB4l7zgVdG0z7T9n
CFezRnF8ymaan4Mvqosn1+3ZTPNz+H5/XZn10HIz7T9nCJm2qm+05maanzNk
rF29wt5xm2l+DusTb4Wlwns3mp8zpLNqueqoO240P4f1+/oPi6kn3Wh+Duwt
vM3roBvNz+H8Ofx46pCDG83P4XmwmSpxbYEbzc/Br47resonu9H8HN5n8SCH
zn5X2n8Ofjsu+s/0qSvNzxnyzXBy6PtiV5qfw/vxh5dUEeNK+88Z4isV/uqa
pyvNzxkSdfzuqN/mrjQ/Bx8tnF62dY4rzc8Z4tCyMX2CqCvNz2F/aXx3y7vu
TTQ/h/NevPydr4820fycIcImV9bNubCJ5ucM0dju25oVvYnm5/D7PC/8Y+S5
iebnDHlB5rnIWW6i+TlDFPb53JjO20Tzc3h+klfdXS+xiebn8P4yU5Xu97nQ
/nP4vP3vhbk2utD8HNa/uPyzvAoXmp/Denn6jBaT4kL7z+H8Mk3y9fr9LjQ/
Z4jTj4f2lx1daH4O549G5bXLiAvNz8Fftl9iR89wofk57E8WuVf0jHGh+Tms
F1c3BIz95Ezzc3j+c4XSLR860/ycIVVlk+/du+hM83PYv9wqL9kW70zzc3i/
RUNl9H2daX7OkIfBqRf01jnT/Bw+n69BGpuXONP8HPZLdvNNr89wpv3nsP9U
Z28ajnWm+Tk8H5mWy/q+ONH8nCHt7V9PPK53ov3nDGn0a9r5nHOi+TlDVvkt
Chmf7kTzc4bUtDyK2XrIiebn8L7cy1r9bbMTzc/hz2vTPXxmpRPNz2G/kBbT
dkjLiebn8HkFjZl9VMaJ5uew3xV/NH3P3400P4f9cFPLFZWajTQ/h+ep/WAC
k7yR5ufwvMY+UzniupHm5/D8XX4ywNPaSPNz8KntPD+NERtp/zmsF3NSeb51
G2h+zpBPyU6Z4hkbaH7OkCSZq0uGPDbQ/nOG6M06l6S9cAPNz+H82TI08/L4
DTQ/h9//HNkR3eJI83M4D2k2f79Y4Ejzc4bE3fmsO22/I83PYf+3w636hZkj
zc9hPxD8S7FV3pHm5wyZs2vKI7ZnPc3P/89fhKwf3VhP83OGaDXCqxi7nvaf
w/Ne8mFC56b1ND+H8+gTceuN89bT/Jwhqu93Jk8ft572n8PnF9zvOufVOpqf
w/PTZr0s+OI6mp/D+nDtV83UkHW0/5wls6aPPThizTp834Gjlm38rKq+jvaj
s8Rva9yZlH8O+P4Dt6V9nm/xzIHm6yzxL3XXMc13wP098CW5G5oRAQ40b2eJ
YLFliaiNA64PwB9K59o+V3Wg/esseZjOy+/4txbXC2AroWsG2k1raR7Pkr2p
gyVV59bieQDYvPdybGrIWprPs0Qp0N+72GEtrifAdUedesZpraX97iyxHb84
5fS4tbi+AKtkRwoHtNnT/J4l56N2vD5xyR7PD8DWSXm5fbH2NM9nib1g4ejo
bfa4/gA7ngo7tsXInvbHs2RTRm9zoLw9rkfAu5NJRNPAGpr3s+RykucCj8dr
cH0C9hOQPrQofw3N/1mSWug5clXIGlyvgIcuW65JcVxD++lZYndvjtL0BWtw
/QJ+cl9u+L3EGlofwJJh9VtRH7rtcD0DHvV4q9eMB3a0XoAl+cLfl6aescP1
DfjTncYSsyA72n/PkkaPmXbz19vhegecKBX6dP0CO7yvADYNnlt3ZZIdrn//
MyPQZf3NltYXsIRzX1s7s84WzzfACi4a0nMKbWm9AUuM9YW8PY/Y4voIXKs+
JvSjmy3t32dJb1h93wkjW1wvgeXent0cpGRL6xHg51MyD838Z4PnIWGWxOZP
/fX9tQ2tT2BJ+6ZfWw5etcH1FPjyl5UBi9JsaL8/SySKJnVq+dvg+jqBJc2C
T5c6rrWh9QssYZwSzK8usMHzE/BM5+5cCxkbWs/Aki/jB4cn/7LG9VeEJdM6
1o+QeGFN5wPA9ye/eC2ptMb1GLj1qmnFqRPWtN6BJfqPSu/r+Fnj+iwK31+w
pv6ftda0/oElr7b33OzXs8b1GnhJzgVBBXlrOk+AJc//nb3m/3c1rt8TWTJ3
YUySUOtqWh8B3//cbMOqm6txPQcunBbvXZq9mtZLsOTNhaSX9YdX4/ouxpIf
jo6ailtW0/oJlnxLkZTPXLEa13tgMsJ5nZnGaryvAf6dsiVr9sTVuP6Lw88n
dSdd67sVra+A30/gyNjtjVZ4XwvsImd04mmlFa23YEnltl8j3dOt0A8SLJlf
OP2PepAVnV/Akgl7ShbJu1qhL4Dbg0UCdJdb0XoMlmweIbo3RMMK73clWXL/
7siXv8WsaH0GSzwz8remD1iiT4D/JS54vq3Fks47YEmegfVb1xuW6JdJLNkz
cuLiiDOWtH6DJadtvhW0HLXE8yOwrtLXNltPS1rPAe/LyO2ZQzaW6B8peH4S
ddNr9SzpfASW7HqclFylaIk+ArY1ZlZ9ErSk9R7w/Y7Q6d/eYoF+Ap5WwlWs
zbWg9R8scTt43enEHgv0FfBI1SEPFUMLOk+BJe/G99iNE7NAfwEfL/+UpffG
nNaHwPteKHbvyjlz9BmwlpjNisj95rReBP68dbsLCk3N8f4ZeEjyxzZZOXM6
fwHWh+C5Io2fVqHvgP96r5z05tIqvK+SZcmvrzMF5kasQv8B3/nt4dzksIrW
l7CkY3Vi8V31VXhfDXxfv9l/+M9KWm8Cn4e+tnFI3Ur0I/DkDqfE1SdX0vkN
LAk78faHx+6V6Evgeqfeb3XGK2k9CksmXYgU2y+9Eu+3gedqer727DKj9Sks
UUsUeXfumhn6FPjc/hNFvFgzOu8B1me1wcd/Xc3Qr8CzPBsfi+ma0foV+P0P
HF68TcQMfQvsc126cFy7Ka1ngfe73CanhzNF/wJvflF2TSbSlM6HgPXSyzU0
3NkUfQy8fr9BtN58U1rvwpLw6JZtPBFT9DOw7PUdFzw6VtD6F5YsPvjhy8dL
K9DXwLXRbZfzYlbQeRLw/H46db5gywr0N3BMjuy6nsUr8P4NePTnjrXek1eg
zxVZ4tVqbKDbs5zWy7Ak7YRK/pJ7y9HnwFJi09XCMpfT+hl4fyW2OU7wXY4+
V4L3Uf/Nq3qL5ehzYJ/uf4ZNKsvR58DxRn1qsqOW0/oaliRLBbCpL5ehz6ez
xKFXsNe+fBmtt2FJpGSCoO3xZehz4IPeNeLR7sto/Q1LnK58uTjaeBn6fAZL
jMxaAsunLaP1OCxpMBZVOv17Kfoc+MORTO2Hz5bS+hyWWFbr2bNFS/G+fyZL
5oSos4+PLaX1Oiw5Oc3KMW/LUvQ5sMCn6cFXjJbS+h14v9QvGIxVXIo+Vwb/
6CYuif5jQut5YL8RKKq4qtkE8wFgh5SOcGPOhNb3sKTYxUt+T7wJ+nwWPM+i
2SEvvUxovQ9Lri76scnf3AR9Dmw/2d/VUsOEzs+A933jAw3H8SaYJ8xmyWCq
iNvJj8a0HoglJtP/lstWG6PPgdctbbl/P8eY1gexRHXH7mXnDxujz1Xgz9Oa
+ureJmM6bwPWs6grPCkjY/Q5cOFXri95ujGtH2LJvJ0j6sxHGaPPVVmi837i
Dt12I1pPBO/PrI6Da24boc+BV0n9PZ+XbUTnc8Dn2epaqBFihD5XY8lthZyZ
HZuMaL0RS5aL1d6vNTZCnwP3l7ste69sROuPWKIpGWqpJWSEPgf2tLmUcPGj
Ia1Hgu93nESVY40h+hxYwWpqvP45Q1qfxBLvyR+KzKINMe8AdjT49STCy5DW
K8H78tX27O/Vhuhz4HMXgt4l6xjS+iX478u9l7jJGKLPgQ2mnfFwHjKg9Uzw
+ymPmBb5xgDzEeAVbj3CnbcMaH0TS0onr/rskWOAPgcetti1W/GoAa13gu9v
2Sz7UTsM0OfAD+LPWYtbGdD5IbAeel+SX6VjgHkK8BFRH49yWQNaD8WSzGsB
v1YME/Q58LnV7QfGdxBaHwU+2KhU8qOaoM+BnwRqrhY9T+i8Efj5zmyVtooj
6HNgK6czV6/7Elo/xZKnPKW/do4EfQ7c+iwqQdaI0Hoq2H/GCi4RVCXoc2CF
I5MuyU8kdD4JrHeSDoGXupagz4HH1DgrRlYsofVWLDnl+/xJ0eEl6HPg9qJZ
IrNXL6H1V+DHMdGrexSWoM+Bb52fqiDYs5jWY8Hvp89923F1Mfoc+KaZkKny
scW0Posl+xdE56k7LMa8B7irISE6SHUxrdeC91WaDZjxexH6HPhl1+JByQeL
aP0WS4SbtoZZpSxCnwP/uSWf+9J9Ea3ngs/j8vG2Yr1FmA/Ng/ND6ZUrT4UX
0foulgQabLhKXuujz4Gnef3c9uuCPq33YklRwH2LwSB99Pl8lrifb+gzsdan
81NgvRZuetuirI95EnCYkeWpyl8LaT0YS8q27b/5pnYh+nwB7BeeraxZmbWQ
1ofB8/Le22yU90L0ObDzZ/v64aUL6bwV8G/3lC6DKQvR57rwPkTHz6z9qkfr
x2D/0GEmlnpXD30OHGIRuuhCih6tJ2PJYXftRUKeeuhzPZYM1A+dPGOsR+ez
sERIUWcoVE4PfQ6cd6PzTUGvLq03Y4nHi9utEtW66POF8H7OZ+KuZejS+jP4
febrHSvYo4s+//+fF2Y6NZvp0no0lvQ8upW3YoYu+lyfJbM1SwYHBxfQ+jT4
fjNm9XxpWIB5F3C++sEpCoULaL0aS7aKXp4SG7IAfb4InqfMsCOG6xfQ+jXw
zyr2j5bOAvQ5sEp6rriL6AJazwbru0yg6+MP8zEfWwznA4euGP9b82l9G/j1
91XtTWnz0efAo1Pcu47snU/r3eC8/GaE9WeL+ejzJSy54cdOiFCbT+fHwPo3
y7Dcdcx89DnwtlK5Hv+382g9HJyvxumueXhlHvoceGhueax98jxaHwf7c88l
SxS856HPgVepK4xStJhH582wZNx0rYMO6vPQ58A1mz5b1wnNo/VzsF92W622
/50O+hy4VHpUjtMtHVpPB/+8b7Z7QKYO+hy4WipE/tl+HTqfhiVHrTa5Oa/V
QZ8DW5rmdSnP16H1drC+HrtprSSlgz4H3p6Tt9y6by6tv4P9wLKuXVfq56LP
gUs3pu1bWzSX1uPBz6/rKKh5fC76HPhv6roqnZ1zaX0erEfdZk7eq+aiz4GH
HbYHd2rMpfV6cB7vD35+bMJc9DnwuJZXwpu/aNP6PXh+nVY99H6ojT4Hfjlf
817ZOW1az8eSlrS1uSpR2uhz4Nt+2tMe79Cm9X0s2ZiZ2Zxrro0+B770fsTR
Ekab1vvBfm67waseMW30OXBaZXXI+u9adH4OfJ59/uzQUy30OfDfKbfia8q1
aD0gnJ/mBWysSdZCnwPnHZFcOuinResDWbLl0YbBteu10OfAHz0uMZ8Wa9F5
O7Delv9MyVXSQp8DV07b2p0goEXrB2F/sK/hTdEHHvoc2IvnO2OohkfrCWG/
kSC6y/sCD30O3C9w/6BsHI/O52FJgtGKEd17eehzM3hfLp6/2L2WR+sNYX0O
DzWaspiHPgdW1mr03judR+sPYb0JmvR7SJCHPl8J+4+fmpEXPrO0HpElZ6QC
3kc+YdHnwIGZDbeSyllanwi/f4f7i9pUFn2+Cs4rYt/fqQextF4R9o++R7I5
NxZ9DnystfKhhxlL6xdZ8r3+gIIZj0Wfm7Mk/bPeGhtpltYzssR/faSz6BCD
PgfWOXO54V41Q+sbWaLOszlYn8Cgzy1gfTU69FrThaH1jnA+OrzI6yXDoM+B
p16wK23+O4fOD2LJCeKhrPJwDvrckiUB7CeTe6lzaD0kS5RSJiSWus9BnwM/
2/Mm/uuCObQ+Et7/1dp3/cbOQZ9bgW8mFuRZvdCk84ZgvUwouOuTp4k+BxaK
cU3/uE+T1k/C96dbV3Z2hSb6fDVLLoifji+S06T1lCwRO+tyY8wXDfQ5cIat
xY2caxp0PhFLDOV2TIk5roE+t4b13Dpo/V1nDVpvCfvTYxMmGM7VQJ8DF62y
LhsrpEHrL+H76V79VrpFHX1uA+cTp6opnufVaT0mrAdCCn0ih9TR58BRkVF9
fTbqtD6TJaTsR4Giqjr63JYlWbo/c+P/qtF6TXhfctr8Vjaooc+BF7DXikxz
1Wj9Jvgz1fh11AE19DnwlYmdMVKr1Wg9J0vejL3m2DZbDX0O7MCkNfX+VaX1
nSxZZPA32uiZKvoc+PCg6JTmAlVa7wnnleG8icWHVNHnwII3LEbV2qvS+Uks
eb9d6+gsVhV9Dhz/TnXhHSFVWg8K7296xcWTrSroc2CxNIHA6xUqtD4U/OL6
1kA+RgV9Dnys/0bspa0qdN4S7FeLr45NMlBBnwMrbo03KJZTofWjsB8xPP18
fP9s9Dnwyqovm7Mfzab1pPC+PRKL9M2djT4HFouyeHf00Gw6n4kld6PCRZrX
zUafr+Pf7551nTeb1psC63uu0hCfjT4HznrYlc18mUXrT2F98BhYurN6Fvoc
uCHJp+VD9ixajwr7U5Oe4bSAWehz4BsD3nYRDrNofSpLrleWh5TMm4U+B7Y0
+qk6SXIWrVcFvw+JdV/4qow+Bz4u7Lkr+KEyrV+F/YWP2ProfGX0OfB9lbDV
DWHKtJ6VJXvEvw+uclVGnwOL6gr+GWGoTOtbYT1rHv23S0EZfQ58dd/lHOHh
mbTeFd4/ofBMl1cz0edO4Kefq2O+Xp5J50fBedstfmZJykz0ObCv+vIxBftm
0npY8IXI0KumNTPR586wPjy/brdg/kxaHwvvV/CcaXWTZ6LPgVfbb29N/jGD
zpsCf09TWpbYNAN97sKSfYv3j7rHzaD1s/A+ftC8oZo8A30OHGripX7Tdwat
p2VJ/Zk/A0fsZ6DPN7HkYfbEuhDdGbS+FtY3xy2biuRmoM+Bc08bbhb9M53W
27IkaaZTeMbr6ehzV5ZMOfvX1/HGdFp/C/++zvNPq05NR58DKzjPOr4zZDqt
x2XJz22n5G64TUefu8F6Gey/ZMny6bQ+lyUi/zYU96hNR58Dl57wmflIZDqt
14Xv54zLqpZeJfT5ZvjzLBe1ST1TovOvWLLm/YnEwAol9DnwYYFARek0JVrP
C89Tu+eCVwFKeN++Bc4Xsc4JdS5KtL6XJdcMb3zuXqqEPgd+eXjrD111JTov
C/758aLtJROV0OdbWWJ91FFoTb8inZ8F+++a3MDZzYpYTwD8Uk33+IzrirQe
GN5vM41e09OK6HN3OP+0CjtmHFGk87Vgf/27PkZupyL6HLjU/sPS29aKdN4W
vD8V0xcm6Cqiz7fB8zjtvmqMgiKtH2aJuMaRx+VjFNHnwGvfDTeMe6FA64lZ
svmQx7bBMwroc+Axv/Ta9Hcr0PlcLBnsVC57skQBfQ78emuFU7mIAq03ZsmM
WjO3rpfT8L4deM78iQaeBdNo/TH8vtv+eBv5TUOfA+e7vQzYvHwanefFkkmq
pOO59DT0OXDTtqMzkj9MpfXJLGm0bL19umIq3rcDH2S1TP6GT6X1yvD9rtRl
TttPRZ8DG8bvEkxUnUrnf8F6vFXeqmFQHn0ObOSyOMnhoTydBwbPt1Smo2am
PN63A698c5sx9ZKn9c2wfuT2JRYZyqPPgW9c0ZFzkpKn88JgfxVjtsz+4xT0
OfDr1NK8E1em0Plh4Fv53BrF41OwngLY/p+MXq/LFFoP/f9+ueyw4Pwp6HNg
/zuvFmwSnkLni7FkiX5B55i3cuhz4MVDXXI9ZXJ03hj4rl7RfUqEHPoc+LRd
kHPURjlaPw3v/4OviUY6cuhz4M99Y1IWCcvRemqWRE4cN+zfJos+Bz5Q0G0/
VCFL55PB5xNnu/h6tCz6HJi7EW10x02W1luDPxbGDY9bJIv37cCCk0YLxk2S
pfXX8P8z1fzm8EUGfQ4sf0PA3vWuDJ1nxpIH6jOfnk+XQZ8DS0g+HJq3V4bW
Z8P+q6LN498qGbxv92FJgWTPNcHZMrReG56vRvmolSNk0OfAN+0W7n3SLE3n
n7HkckqFRFypNPrcF/Z/ZlmjYqOk6Tw0ON9cy2x/uEUa79uBu7r/WZoYStP6
blivw/K//JaXRp/vg++/bapt18/JdF4aS+wk/dUmP52MPgc+2bNH5OCFyXR+
GvhfdEPWtIjJWE/iB59np3zwoNtkWg/OkmlVjL2Y4WT0OfCGLwV3N06bTOer
wfqeOt/j46AU+twf9oMKkr35z6XovDVY7z+L/DpdJoU+B16VE6HSFCtF68fh
811ycDbxlEKf72dJndi2tLaVUrSeHM4TXa7ql9Wk0OfAWVpigQ/GStH5bCzZ
OyJ98cQPk9DnB+D70a2SOFY1idabs0Tt3LMz+mcm4X07cLVOZuaMkEm0/hzW
wzeBBUtcJqHPD8J5acjJO8ZgEp3nxpI79sVnpJQmoc+BL9lt7aobMYnWp8Pz
JCXw7cpbSbxvD4DzSuoRt1c3JWm9Okum/w0YYE5Jos+B50T1m3OHJOn8N5Ys
H+mv6OkiiT4PhJ8/Z7qsg5EknQcH62tIyEefmZJYH/M/p5csrhojSevbWbJJ
YulD4w8S6HPgCY7WhgP3Jei8OPg8A3aubiqQQJ8D/16Qf+FDpASdHwfrjUHc
OFVPCaynAW7znzs51UqC1sPDeYqZfERvrgT6HPjRsgWS46Ul6Hw5OI+GS20f
OyiOPgce//DUMp3X4nTeHEvGLl2xLuamOPocWOza1/WyZ8Rp/Tys7w+/jnoS
Lo75+f88S06gzEOc1tOz5PzzMukqC3H0ObBCuP/AqLnidD4d7PdvptjukBFH
nwMbzSvrHf1XjNbbsyR8/JvAe21imJ8Dt0tnXC27J0br72G/pPfRqa5QDH0O
rJc2a7ZkrBidZ8eS4ME5NcE+YuhzYOMRy8ZMXS9G6/Ph/QqdntBmIIY+B576
sV3ryWwxWq8P+7+1kzM/ioihz4Ez1+9Utv04kc6/g/Vzq126evlE9Dmw09gw
eZvgiXQeHkvKCnZPr7OYiD4H3nPeVT1l6kRa3w/nQUGf8rLPouhz4PbvMUsU
L4vSeXksUbmwc8XLI6Loc+Cp05OsO9eI0vl58P1kOLQumi2KPgceHdmy890P
EdoPAP6YN3z4xT0R9Dnw+d0+ObLJIrQ/ANYPrys2uVtE0OfA6juFZQ4tEKHz
9lgiHey+9+w4EfT5MZYErU/vm/xyAu0fgPdxgqZcw7kJ6HNgn4duu54HTKD9
BHBeuG8ZPMtqAvo8kiXNn7im6zMm0Pl8sF8unPY764cw+hx4wbuaPQ8eCNN+
A5YIn7jUqJchjD6PYsmtJ9l5fV7CtP8Annevn/59xsLoc2Dz8W9bdGWF6Tw/
+P0uLVxzr3s8+jwa9sOjswJP3B5P+xPgvJa/+t3F5PHoc+BVCasnT9gxnvYr
gJ8LV+aeMxyPPj8O56FrWaqxMuPp/D84f2x0YC/1jEOfA/99oWsxs2ocnQfI
EgvBfLmGtHHo8xj4/E1uzL69exztb4DzisuSCf0rxqHPgQ8HJW3YojSOzgtk
iafwy/Ipv8eiz2NhP5Nfmy9WP5bODwSfqNQ1mOSPRZ8DL/XveXD50FjaDwH7
uezXKp4OY9HncSzpvth71EV7LO2PYMnCSwpHEiaMRZ8Df3oicEPgvRCdN8iS
lrEva0puCKHP48GvHgeXZ6YI0f4JlmgMujXe8xZCnwN/Lj03UcNciPZTwPod
L5j0SEUIfZ4A5+G4u0KFo4XofEKWPC5vELj7RhB9DrxWtEJT5rIg7beA9fZu
zIzcREH0eSJLdk6XPuK1S5D2X8B+KvvEX+9Vguhz4OSfv2cVqwrSeYbASuW5
swUF0efANgdezHjePob2Z/x/PzyG3LgxBn0OLOS861Rr+hjar8ESGam27vn+
Y9DnwEV7C2ur14yh8w9hP/yMa4vWGYM+BxZ32vc8UnIMnYcI77dBn82tbwLo
c+CQ8opRGk8EaH8HrG9M+9GHFwTQ58Ciu+QSsqME6LxEeB9K4mrPbxdAnwP3
Xhd82W0mQOcngr+mXNnhoi6APgf2UznACAsL0H4Q8N3KjIcfukajz4HfTv71
7WfNaNofAue97Z9XLiwcjT4HnnDe4VjxsdF03iJLKjvPrXPYPhp9Dsz+qt2u
s2o07R9hiWvNjJ2Gc0ajz4EdfE9NPDRxNO0nYYlUYMnIb72j0OfAL38aDcQ2
jKLzGVkie+dW2qayUehz4OzbUrluSaNovwmc/8bnPkjeNwp9Duw7bS3322EU
7T9hyRHlY4rHFo1CnwNrKktfNVMcRec5wv5gkdWihaNHoc+BqzsE1659P5LO
d2TJM8WAuzkPRqLPgW0f79FRPD+S9quw5MUrBZf7MSPR58Bzj6iNzNwzks5/
ZEnc2fIHJ+1Hos9PsqSm0877if5IOg+SJfPEZDgNpZHoc+C31j6m5WNG0v4W
2H8ddf7k3jUCfX6KJVv3L1xp+ngEnRcJ+w/muYZd2Qj0+f/M22cSlTKCzo+E
/cSbesuvASPQ59mwXpYKjj/gOoL2w8D7l5yroW06An2e/X/9Q+meSewI2h/D
kpIZiZkKk0egz0/DeW+sWV3er38czpuE846YpbRb1T+O/7oBOz9LiveO+8dh
/wycL/Za3Xi68R/H9/kZeP53hEqHav7jsJ8Gzgu64+XCh4Y5vs+BnwofMWl+
MMzhfEo4H/j7yO4/MczxfZ7DkmXzp0zevmWYw34bWE+uHrlaOG+Y4/scuE8s
I1pXcJjD/hv4vHxGTJRq+svxfX6WJTFqM28tOvuXw3mW/+evBqqlPn85vs+B
RzfZPdyz7C+H/TlwHnyvygbL/OX4Ps8Fn/wzfNny6Q+H/TosMTnebRNw5Q/H
9zmwdsQ85e1Rfzicf8mSwiWfn53e+Ifj+zwPzutTT3TP1PrD4TxM+H4Dw3/3
CPzh+D4HXnLoZsjIF0Mc9vfAebN2jMz6wiGO7/N8OO+4PzMcDhjicF4mnMdO
usR+WD3E8X0OLHI7M1Z69hCH8zNhvRaa0xA1NMjxfV4A+6GdHu0rngxy2A/E
kuiYzavNcgY5vs+Bn4a2l8T6D3LYHwT7lbs2ifKWgxzf58DqI94d+6w8yOG8
TWDxLarDQ785vs+Bi5o3jbRp+M1h/xDsd1VE877k/eb4PgfuyF1aUh34m8N+
IpZMqU4pf2f3m+P7HDjk9OLlRnN+czifkyUjhqRGdoz5zfHn/QCny+b73nn9
i8N+I1i/H6kYvyv/xfF9Dvzdbvs/4+hfHM7vhP2mU69h5+ZfHN/nwBn9jXl3
l/zicJ4n7Ff2ttW2y/zi+POBgLVP+C1b8v0nh/M9WRLmfLaiufYnx/c5sPQ0
sUvFOT85nPcJ68XW4Y/3An9yfJ8Di8xa0ynj8JPD+Z8s+RaWsTJ37k+OPx8Q
+Kzot2u7Jv7ksJ8Jzh9JE5p9u35wfJ8DK9maLL5U9YPD/ibw4fuj0TqnfnB8
nwOHrHH2+HLgB4f9Tiy5PqfL57X9D47vc2DVgGbrsTo/OOx/gp/ns1/OdvEf
HL8/AnhfVcHE8T0DHPZD/X++aZ33tmaA4/scuPKc/M2e3AEO+6PAf2TIUid0
gOP7HFgz4PTxUpcBDvulWPJ1St10dzLA8fspgLf9uV1sO22Aw/4p2G8Y2r/b
96ef4/scePGOby4NLf0cziOF/YpfQJPzpX6O73Ng8yH/j7NO9HPYX8WSHYbd
hkq+/Rx/3hGwtJ9bjKVdP4f9Viw59+DP/jKdfo7vcw58G2BTvFKqn8P5peAj
jcRXMgN9HN/nwDee7yiQaezjsB8L/rm85H2z8j6OPx+pAvbvaxZ3FCf2cdif
BX5q1Cgw9enj+D4Hlv+VWSu1po/Deafw+W1//kNiQR/H93kl7E+sU18ayPZx
2L8Fz89eDbXswe8cf54ScLL36njtV9857OeC89Sgxf2Ba985vs8vwefb/97/
Y9Z3Dvu74Pm6Y+coHPyd4/scOGbvuukbXL9z2O8F560hjYNvl37n+D6/DOuD
a4BSnOp3Dvu/WLJR+uCd3RO+c/z+EOCxYk+kg79+47AfDM4fcslPbzR84/g+
v8ISR4lt59S5bxz2h7HkpJK9fVXKN47vc+CUUR+iIg9+47BfDL7/JRICh5y/
cfx+kquwf/Iz3Z1t8o3D/jFYT/P2xPSqfuP4Pgeudv402UP0G4fzWGF/Nn3P
dfG+Xo7v82sseRi7mrx73sthfxlL5j/Stmu/2svx5z0BJxTPvyyc3cthvxk8
/7N7ZjmF93J8n19nyeQddmtat/dyOL+VJbzNbwSPru7l+D4Hrvrk/G39gl4O
+9FgvySm9tRhWi/Hnw91gyUGR79sDRbo5bA/DZ6X2sTWs41fOb7PgRM6Tpum
ZX/lcN4rS6zGf49u8/zK8X0O3FpuqOq36CuH/WuwX6hWS3YW/srZ/u/z/9lI
bE1qcw+H/Wzg+yGVj9Pzeji+z4FnG/vVDPr0cNjfxhKS1xCgtLSH4/sc2Opk
Q1iSVA+H/W5wPl7Z5rq2s5vj+xx4B8umu5d3c9j/xpK7XZVF90K7OX5/DHDe
n4Wzvey6OeyHg/3N4SWhbrO70efAR0eLWp399YXD/jiWjJleLq5V8wV9Djxz
n4DF2PQv6PO7LJGziYxV2fmF4/fTABeFp7vEkS/oc+AJ84xWmkh+QZ8Db0g3
aybvP3M4jxb2B5/1Ew9f+ow+B548ae0EsajP6HPge+lpte1Onzn+/EpgQf9K
pz9zP6PP77Fkb6ecw/pxn9HnwEvmvVs66k0Xh/Nr4fO61cV1l3Shz4FtSyv1
ph3pQp9Xw/+/N2JTvGMXx593Cbzrt8Wdldpd6HPgnTVnv6wY14U+B+689Xp3
RCscUvn9euDX8G+fRLhP6HPguz+PvX8a+Ql9DpwvMHr45aZPnNr/Pge+fn7N
PeWFn9DnD+B5ez+3qUjiE/ocuDm05+6Bro/oc2AF/SC1o7c/os+B7YIisxpT
P3LY78eS20fWXXP2/og+By5e0jJVc+VH9DnwUr2UdfOVP3L8/qBa+HlLa8WD
hj+gz4Fbjy59JfjiA/oc+MrcwDW1xR847A+E9aomQvHRsQ/o84csyfkr3yi8
+QP6HPi2fLhkOPnA8fuJgONlKvwXT/mAPgeWPjqvgPfjPfr8EUtGXVQ1dKp/
jz4H7g0273hw7j36HPjTpaE5O4+8R58D8+oVqle6vkef17GkQJ6Yu5H36HPg
rqe+Wyrk36PPgVsUfTnD353oc+BMreBWwaZO9Pljlryz9AofXdqJPgc2/Vxg
vSCmE30OXFOu0XVmRyf6HFjsStC35Wad6PMnLOH23hKbqdqJPgce+Jz8VUeo
E30OLFajNy+g8x36HPj9wR1Rf+68Q5/Xw/u9NjCzKPsd+hy4rcBUMvXQO/Q5
8NYP2kmVTu/Q58CW91QahMk79HkDS4Y3Z+2OV3iHPgcO802cYfGvA30ObO9w
PHZxawf6HNh2VbK7840O9PlT2H8m6K+tyOpAnwP7nY0TJUEd6HPgt1bsgiGn
DvQ5MNM3J/SjQQf6/BlLfmSo5gjN6ECfA3Or9JfbC3Sgz4ELZUYrtHS2o8+B
g51TWiKr29HnjXB+HZ+i4ZXfjj4HXlcoWx1yrB19Dhz84OL66h3t6PMmOO8J
bz+pZ9mOPgc28mkxea3Vjj4HLjozcuRFqXb0OfCR0S5hF3+1oc+fw/lMdCDi
zcs29Dnw4RiNuwtvtKHPgQ+9/PbhXnYb+hyYE885FxjWhj5/Aeu9s/wDt21t
6HPgrStO9+8zb0OfA8e9+v2+UqsNfQ78UMjGXlm6DX3eDP99k/3I60Nv0efA
/leV0oLfvkWfAy97qdu6u+ot+hw4zSIjPLrgLfq8Bf48v0rzxuNv0efA85Zv
+bp071v0OXDk0f6ZHQ5v0efATvNkC/PJW/T5Szi/3RpalDrrLfoceNk2JrVs
wlv0ObCj7JbfvZ2t6HPgV+86TWpLWtHnr2A9tA1L/BnYij4H3l9R7bp3VSv6
HFhV6w9rPKUVfQ5833fZvk2f3qDPX7PEYk/GpYaKN+hzYJHhm3tiw96gz4HN
Iw3VsmzfoM+BI3sC1g3NfIM+fwP//+GMiJz+1+hzYFuXWL2Mu6/R58DNJpJf
2xJeo8+BoybnaHi7vUaft8LzsSx6n+W81+hzYGOpl/Z+Qq/R58A8w3U23S9e
oc/fgg8+nPxeWPAKfQ7cOP/flbIDr9DnwL3LjuoKWbxCnwMPt4oNZCu9Qp+3
wXq9TNkvvP8l+hzYX0LCqqz6Jfoc2GXw9VjVtJfoc+CHBSs0O3e+RJ+3w/ks
rc7so+FL9Dnwg08Z33nSL9HnwJxqVtGtzy3oc2D7lZ5SyTdb0OcdLHm9d2Nx
cWIL+hy49LW3lLhHC/ocOLDY5WkZaUGfA+//EXcwfXIL+vwdS8y2T8mt/tKM
Pv+ffW916NxpRp8DNwn8qn6f0ow+Bz6w983HZq9m9HknS3ZHLHklurwZfQ6c
YRWzIFShGX0OvELya4L+zxfoc+AnxtOPzn38An3+Hvy1P/n89twX6HPgWetd
0t4FvkCfA59KWvglzf4F+hz4SnOgXhzvBfr8w//5xByl6vEv0OfAl8d2LdR7
9xx9Dlws1z/r87Xn6HNgDz8msDn5Ofr8I5wXI6a2C+x+jj4HPp39unv7yufo
c+CZghoG4rOfo8+Bv3x12v9t5HP0+SeWeCV56ou8bkKfA4todc50rWxCnwNH
jv3YOBDfhD4H/rxn3rdbnk3o8y7YXw8oy943a0KfA9fpZfcKqTShz4HfshpT
Dgk0oc8/A0s362u3NaLPgXtjrAanXm9EnwOfKXnyi6Q1os+BOxRmvEnb14g+
/wLnwalnLefYNaLPgbXyl/78qd2IPgeWSAzy+yXeiD4HPpntGMj0PkOfd8P6
kb6nOL3uGfocuN3nY+WS88/Q58DPd25ZIhP5DH0OfFpF7auyxzP0eQ9LFJ99
373V9Bn6HDjfcoJPq+oz9Dlw8KoVZyLGPUOf9/x/nzO6wP3TU/T5V/g+k+Tm
HnjwFH0O/O5239db+U/R58BRh/cd04t4ij4H/iAwubxz21P0eS/sHxZcnXLH
7Cn6HHiy+OudDRpP0efAWfkeGyRFn6LPgeV9X6aGfm1An3+D5zlQoVGlvgF9
DrwpNP/6n5IG9Dmwu4n7uJGJDehz4OGc2i06vg3o8+9wXuq9FJmytgF9Dqw2
PkVdU78BfQ5cdmH5r6/TGtDnwMfzpue2jWxAn/expF5s8MvIznr0ObBAhFyg
5f169DmwWuAyyUeF9Rz/vh3Y0u3KRt/j9ejzflgPBmdNsfCu5/hxLbBBRNEf
6zX1HP793LC/mdN3JXRhPfoceIfMsNg7hXoO/75ulnx/Yl22U6Ce49+3A0eE
fNqg/OkJ+hw4yGRWjVDdE45fD/cD9g8b2y9KlT7hsJ8a3tcTm2vMTzxBnwPL
HPR4VnLwCYd/vze8n2UyRw02PeH49+0/4Xy9VODM4PIn6HPgmB5e2+s5Tzh+
3ANcuF3ib9ekJxz2X8N6enqMu9GPxxy/HfEX7AeLk4+OvvOYw78PHJ4HN8Pn
UjGPOf59O7BYlUGdn+Njjr99AdaVzfk8R/0xx6+H+w3f58lV5+f+rkOfA69b
3B0bUV3H8a/bgXdqjJFlk+o4/PvD4f0tfHd7plsd+nyQJb7XcsW2zq3j+OVh
wOtbdA7/Hl3H8a+LgbvyyMkXTx+hz4GPXzP8KHDmEcdvZxqC/bddwNuDex5x
+PeNs6Rb7o+Ikckj9DnwtddHf1hPfsTxlz/gik2XFIs+POT49+1/wH/TWyXX
XHqIPgfeJSZuv/zYQ45/XQe8ZpuyT4jjQw77w1ly6WDxTyH2Ifr8L/jFb+yW
xlEPOfz7yllyZ5GexefGWo5/3QRsoiKhvyK/Fn0OfKpb6nLPgVqOXw83zJLo
HYftXlrWcthPDv4/bJMlqlyLPgfW+6I948jvGg7/fnP4fiXCdi2rq+H49+3/
WDLU7yK38nQN+hxYcVTShcR9NRz/uA+c8yv9xgzzGg77z3nkdPXZ1oEZNRy/
HB3YyzfulPDgAw77z3kkWKjnhOuTBxz2n/PI7g0Da0fkPuD47dMjecRdM9bv
zcEHHPaf88i3l7ZRwzYP0OfAiT7B6k4aDzj+cQtYMv1f1yiBBxz2n/PIsu0b
Nr1/eR99Djyw/7nG+LL7HD8eBB75YMXbHZH3Oew/5xFSoCst7nYffT6aR4Yf
PfboW3Sf49fDAU/TfLFvkvR9vG8HlhK81ezdW40+B45uSVETr6nm8O9f55Fr
HhJjv5yuxvt24JWVfhMFAqrR58Dtw1ff2NtXc/ztGvCVm5sndWlV4337GB7R
v51hUSFSjT4HHjVpJnvz4z0O/752HtklY2cncPce3rcDqxxT3RSSdQ99Lsgj
fZEav/T33+P45XDAYkWHK9g19/C+HTh4RI/RBu176HPg67KXSdXEexy/vl2I
R37wHlu5fanC+3bgOI3cKYsfVKHPgSUumhtZnK3i+Ms9cPlc150nQqrwvn0s
j+TOkDaSda7i+OVIwAPvZ22tX1zFYf85sED74ZvyVXjfDvx0obLB+8G7HL99
ZhyP1Gc4mBg23+Ww/xx+vsJ9es8q7qLPgYV9R9akJd3l+K8bcNHNkZkn9t7F
+/bxPNIiK+ZcY3MXfQ4cPXbldXbuXY5/PQR8VsPRuVbyLt63C/OItvPuHyl9
d9DnwN2fiFr60zscv5wB2DR5dEF96R28bwce7vWboZdwB30+gUcuu3wwbtxz
h+PXtwPf3CJxLdv2Dt63AzdWGC3MnncHfQ7c72vi+VT6DsevbxfhEXsPl3Hz
ft/msP+cR+SV3C4/aLmNPgfW1UzWjr56m+MfL4Ev29+cFZJ5m8P+cx75+Vx5
aV7QbfQ58Pfgo8Z/XW5z/DgUOG6CauMhk9sc9p/Dv693rVBH5Tb6fCKPfJ7p
d0BG+DbHL98F1vcY90e15xaH/ec8MtMnvtW9/hb6HHhEedmr52W3OH59uxiP
THh9KN/7xC0O+895ZKlq2B/9A7c4fhwFbJ95O1Lb6RaH/ec8Emp2XnyN8S30
uTiPZMewRrkqtzh++SSwrGtB8wyRWxz2n/PIs8TPUQ+/3USfA++Sny97qukm
x2/3k+CRvQ4GOqeu3OSw/5xH/m1l0h+evIk+B3ZwTRo7I+wmx98eAKdV+Ouc
8bjJYf85jzi6W7yxsLqJPgcu9Ri4rjz/Jse/zgZW/nI5XnnqTfQ5sEm2g6zF
6Jvo80k8Yr38h6zx0xvoc+DPXuvt9U/eQJ8D77N+6x624wb6HPitrnmt0sIb
6HMpWB+eGA+KjLuBPgce8Uh7r+nz6+hz4I4ChytNOdfR55N55Jht9cqSPdfR
58CLW20KXhldR58D2+kV2NpKXkefA/f3Lqif0nENfS4N682bhSeZ0mvoc2CH
3vKlMSHX0OfAZzu8ViyyuYY+B9466o/mPOVreD6X4ZGrPQX+/j+uos+BG50T
uHH3r6LPgZX7Y9w7Uq6iz4FVP+nKC22/ij6X5ZHOHx/W7Fl8FX0OnCJVclZN
/Cr6HPioxfZ41XdX0OfAl46dzfequII+l+MRN/fCvf8irqDPgcNEAw83briC
Pgde9O/1pu9aV9DnwJa/FmbbCl1Bn0/hkSn3b9cNv7yMPgder2rl1110GX0O
PP+0n5ZS2GX0OXCp+6FjKesuo8/l4fvU3TjZjncZfQ7sZHTZzU7oMvocuEr4
04TU15fQ58B6q3uzFMsuoc+n8ojmn0OlnyIuoc+BJwwPvep3voQ+B35qsqXE
QPcS+hy48ZxPzWOxS+jzafD9dYRezfxYiT4HZlxPKF64WYk+B651sz/+90Ql
+hz4aL1UduSuSvS5AvhhXtV3B9NK9DnwhHvDU7bOqESfA19Y8bey9E8F+lwR
/vupGW6LmirQ58B22uuuCxRVoM+BN4+1cRoXUYE+B+47b/jJ1LUCfa4EfqgK
/Hl/cQX6HHggdIRaiGwF+hzY+qatol8/hz4HnvWhwL/gMYc+n84j0ydVNU8u
5NDnwBFSo1qvhXHoc2B5nzUaWS4c+hxYOcLK9fJiDn0+g0f2B0qoTZzCoc+B
Z2y3Usr4WY4+B47YsLZn07Ny9Dnw4K6x8zYVl6PPZ/KIb0ddRmp0OfocuHL6
hdpx28vR58BivfM3F60oR58DW3lFTYqeXY4+V4b1d9mGgOwx5ehz4DXcB7Pu
jjL0OXBweZ/yzttl6HPgCskX5TNPlaHPZ/HInaS9OWJBZehzYPep87N4G8vQ
58BB18TMwxeXoc+BTXoCHMWnlaHPZ/OIQX6o3+O/pehz4JzYi+a3Xpeiz4FT
popEvL9Wij4HXn5Tu3lxZin6XAXeH7FFXQ8CStHnwCcHqzzCN5aiz4FjP3ZP
8CWl6HNghwHbgyeUStHnqvD8yiru+DyqFH0OfGRDT6TnuxL0OfD1ie1RM++V
oM+B03tTlcbnlaDP1XjE23PeoEJECfocuPK1eY3b9hL0ObB13qDxS/MS9Lk6
/PeRtVODeCXoc+B1Lx6NtZlUgj4H1j8VftnuZzH6HFh11K8P4S3F6HMNHkl2
SFr64Vox+hy4PdIqcs+pYvQ58NFFxz2Z0GL0OXCEtHqutHsx+lyTR7Im+HRp
rCpGnwOHp+h828krRp8D751w2vu1VDH6HDi+ZpvavsEi9PkcHslPKqxb3FqE
Pgee+HJAlne3CH0O3Ndnes88vwh9DpziIx+dHF2EPmfgzw820xDeU4Q+Bw4U
Vlmfv7YIfQ7sPNuredeSIvQ58IONFk6uykXocxY+z5EbzgcJF6HPgRWayVBk
x0X0OfCHZxOmehRdRJ8DPxp6tjDt4EX0OQ/WD5/pz+TNLqLPgd8usNr0VeYi
+hy46EL0FokPF9DnwL88X2wMLb+APtfikRe9g7XLDl9AnwMnz43RWGt9AX0O
7BU2POrS9Avoc+BuLd/6zd/Po8+1Yb+wcEDO5fZ59DmwzDT9TQVx59HnwE+O
Ns1Zsuk8+hz48Qyp0Ypzz6PP58J6YSqyeeWY8+hz4JHNyW/uNJ1DnwMf/mLR
H5p3Dn0O/P5CLBPnfw59rgPnHyU/2Y8rz6HPgQ3ev10YrnAOfQ48TtxZyfN7
Ifp8Ho9E/lxlm1VViD4Hdh9ZsUk6pRB9DpwQ4NbctL0QfQ48JuCl0WtSiD6f
D+9f1mqemlQh+hxY/Mdl9tqnAvQ5cPurS/WJ1wvQ58CTmvLOlMYXoM8XwPPm
kaA32b0AfQ68cOJC5WuLC9DnwIeGhH/mTipAnwNXTJll1NSVjz7X5ZFTPXYZ
y27lo8+BpXfJpg4l56PPgRPGJtZ925mPPgfWdk9/oro0H32uBz6IODfv9NR8
9DkwE/852XEgD30OLHlvdqT9ozz0OXCRf1NhfE4e3rcv5JHREyVjRAPy0OfA
+q8yGu7b5aHPgXXmvBS5zeThfTvwnsUNr36PzUOf68Pzr6nx0rM9F30OHP9P
K2fG1Vy8bwc+l/Lk+aSkXPQ58KW7UWJGXrno80Wwf1OJ7T5vmov37cBitpki
tsq56HNg8buTxBaMyEWfAx983ZNg9/Is3rcv5hGBUbf0i7iz6HPgt3GVecZx
Z9HnwB5Dqf6SO8+iz4Fbbty1kTc9iz5fAvuZIyotG2adRZ8DL+CZX2gZdRZ9
Drz1jdXe46056HMC54mxHU8PXM3B+3bgqngjz+yUHPQ5cMD7pd3/fHLQ58A9
Q5b9CTY5eN9uwCMhgbbqzlo56HPgxvdNuq5iOehz4IlHOqszes7gfTuw6LVp
ASKPzqDPDWG//6dwTGnhGfQ5cOKgwdjoiDN43w48ukaBzXQ/gz4HPjQsotKx
/Az63Aj2Y3WOaetVzuB9O3CV3ked8WPPoM+BrbVFznz+cBp9DnzuaknciPun
8b7dGH6eacYXl+edRp8DZwgV5945chp9Dnzp+na1Xe6n8b4dOGzljveWpqfR
5ybw/y9UO+aifhp9Diw8kHE/Z8JpvG8H5iUTC7mebPQ58Ppg4Sc3Hmejz5fC
errB509icTbetwOvuuETlh6fjT4HVnMMVHy6Nxt9Dty1LPCgrn02+nwZ7C9m
tFk+1stGnwMv2xBhnjA1G30OnOPZonZkRDb6HHiSZEFqQccp9Ply8GewqfXQ
vVN43w4ceuXweP+CU+hzYMdLJ3xmRZ9CnwPfq9Q3H7H7FN63r4DPxz99uZDd
KfQ5sE24/dSFeqfQ58Cxu0IPp007hfftwG8UCuepjD6FPjflkftid7+8/XAS
fQ589LS+U9XDk3jfDlzp8t20sfgk+twMvi9z7S1iySfR58Cmytc8fQ6cxPt2
YEvuqoKQy0n0OXCC+iOt28tOos9XwvO15qdrruZJvG8HVhxfvJuTPIk+Bx64
Usl705eFPgdOko5Wzb6Zhfftq2B/dtB6eWVUFvocuPKJ+XjFdVnoc+BYtZQv
L1Sy8L4dODxi6o72H5noc3N4P8OSx+tXZaLPgcf9iDXujM/E+3bgexfc0l67
ZKLPgQ3nLoiZqZWJPreA/aLX4H8snXdYjl0cgBtCaSojhYaKinqfSLJOUyJN
I6GhZIRKGqIlKrOinaIQSRqeIqNBJCJCUtGQ0h4qGny/z+/8eV+5+t7e93nO
fc55z/09V+9zJ6HPgVsOOm9LfHsJfQ78exav9qsrl9DnwGcHZ5YYuV9Cn5tx
iG1DgY+Y3iX0OfDe94XfFSQu4X478LSskvMnWhLR58DXh2TG1PIT0efmsB6P
+507LywR99uBtUtUyE6bRPQ5sOiVjcodCxPR58DLl1SNPeBKxP12CxivZB7p
fqhKQJ8DNx1pDdFMS0CfAwcmNmz5eiQB99uBp/3t0X2zIQF9bgnXu9C093zy
CehzYKVxvoSg4Xjcbwd2zFikZPAqHn0OrOV3Z7LJlXj0uRWMXxrbKuM84/H7
c+DLHwpEVNbHo8+BT5/jseaSi0efAzdFzFot+SsOvz/fCD7gidt4+HUc+hz4
XE2xusS1OPQ58PuKE06DvnH4/fkmmG/pBIbNtIxDnwMTtVHmmHIc+hx4k/i3
X3I8cfj9OXBC83t3/s+x6PPN8PmOCi1Tz4lFnwM7TvX8Fn0qFn0OvFQtTnjl
zlj0ObDB5TRzuRWx6PMtMD/56WFkOC0WfQ48YdDz3I3uGPQ5sG3y00Kjshj8
/hy4T3Gaj2JKDPrcmkPiex9v1jkagz4HbriQ9zt2Uwx+fw4s+fXsuConBn0O
vOKzO8/4lBj0+Vbw4ctFNya3RuP358ArViucNy2JRp8DLxe33PL2UjT6HLjb
x+TaWZ9o9LkNh+gJ68wM3hiNPge+U9treZcTjT4HfrifHZ0tHI0+B/7T6Jtb
1B6FPt/GIdW/ns5NfB6FPgfOV7racudqFPoc+MKdx+mjgVHoc+D9ucbT/G2j
0OfbOWSSifCrZSuj0OfAdjd3eKpIRaHPgftl5z60/H0RfQ5csrnIIKf6Ivp8
B/jTYvVDw7yL6HPg4eR5L0SjLqLPgdsPHp8u6nERvz8HVnz4a4O+5UX0uS28
v87ps28zF9HnwAN2houMp15EnwM7vuFeKNV/AX1uxyGGTOyzue8uoM+Bnc4Z
39iccwF9DuwR/cW/JPIC+vz/n3+4NGp76AL63B6u/zqrcjWrC+hz4OduFgmc
JRfQ58DiD3fNcZp+AX0OPNmribd8OBJ97gDXm3z0mG1NJPocuGnZ2/uKDyLR
58CttvZdsy9Fos+Bh5Mi1hr4R6LPd3IIV8yCwET7SPQ58LGHLmvk9SPR58Cf
zkqa1ShGos+BH7zebfqYPxJ97sghB0oFR952RqDPgWW91PkkKiPQ58BBLZ6K
wbkR6HPgPNMRcbmYCPS5E4fcPbQuuOtIBPoc2O2V66LvOyLQ58CnP7e8mKIX
gT4HrnKMF96hFIE+3wX//cd9d+umRKDPgRuFSw6H9Iajz4GV4iwFdnwIR58D
3+S1U7UrCEefO4NvrolFn00OR58Da1fw8HwPDkefA/eIrVTZszccfQ48MUmr
YrpZOPp897/1QGr3knD0OfD9Pu99vVLh6HNgm4eVDVI84ehz4Esd0kGNlefR
53s4ZOxRxIX6S+fR58CT9/O4q+w7jz4HbpEwiC/XOo8+B16ixHOqYOJ59Ple
DumYmls48v4c+hx45dDlglOp59DnwH8sm0f2uJ9Dn++D+//5Du5YnXPoc+Df
956YSoidQ58Dv5A6u/tLw1n0ObC30t/Xg1ln0ecuHCI9VXHS1sCz6HPgGe/f
RwlYnEWfAwe3pnJNkj+LPgdWEOit2PDzDPp8P/y9E2qCG0vPoM+BD3qQ249j
zqDPgRedLnvTsucM+hx41/d3hzetOIM+PwB+t/JfICpyBn0OvOJa+uGpTafR
58Bnjna1bGNPo8+BreclTOwJPY0+PwjrTdsix7Jtp9HnwHwGcufa1E+jz4FH
xFaKmfKdRp8DH+XXOzZacwp97grzX1Mph67MU+hzYPOndmbzgk+hz4EjvtvV
JFufQp8Dy7KzztuqnUKfu3HIuvCVE3bynUKfAzOy81/drA1DnwOH6bQe0cgJ
Q58Dp39ZfO1vaBj63B183+nZIGQXhj4H7lj7uGT70jD0OXBDbmlTt3AY+hw4
Oae3uuh7KPr8EKyHzhhrVz0ORZ8DL15yIkUhJhR9Dlxm9Otm/sFQ9Dmw+5/k
9lCjUPS5B4d4zpb+Gysbij73+H//NDOodSQEfQ68y3+FmMf7EPQ5sA/f2jWr
MkPQ54fhfvX5VWwQGoI+By41Epp7yiEEfQ5826l1TGBlCPrck0NmbTg+8nxG
CPoc2FPIJ7+o/yT6HDheb7TqZ8VJ9DlwwaKPvTtvnkSfe3HI39wDd4ROnESf
e/2/n1yc3Wd3En0O7H/dPl5k5Un0udf/+03egs6SJ9Hn3hwye/bTW8ODJ9Dn
wHJroqWL351AnwMn/6rifXLnBPocWErr58TxMyfQ5z7g1yV/Xx7YewJ9DrzY
8ezvGUYn0OfA8hHPNH8pnECfA6tz2auITDiBPj/CIRbBl/23NQWjz4HXXt5Y
97UoGH0OLJlS1x6bHIw+B17xRHpjiF8w+tyXQ7zWhZSmbw9GnwOfzZneyrMy
GH0ObPzExOm8dDD6HDi0RLPTdOw4+vwoh5yPdpivX3ccfQ5c0976bN/D4+hz
4Fe2DoefJR5HnwMvzO5rtDx2HH1+jEN+Nmk9EN9xHH0ObOq6PYtv9XH0OXCQ
z0S3BTLH0efAsgM2t/24j6PP/WD+VMM3na85CH0OHGavsu3h0yD0ObAP3BRX
rwehz4HVjo+veRgahD735xChwP0WE/YFoc+BmzZ+4T1qEoQ+B871bRWRVw9C
nwfAfKInXvn31CD0OfD7g8GT/wwGos+B/fJv7ODUBKLPgUlBcFPkw0D0eSCs
T9sEjeUuB6LPgRfuy1j39Xgg+hw4x1k/6YVzIPoceJeuyu+GdYF4Hi4I1u9N
KhIK6oHoc+DSoeC0KIlA9Dmw4Yq2fczvADwPB1z9zGfWaH0A+vw4h6gavXHp
KQlAnwOXWfdIi9wIwPNwwPovzFqszwagz4Gjm2sC3rgHoM+DYXwt/pp+cEsA
nocDto5RmKu9KgB9Duw6oS5u0bwA9Dlwsv3l6vUCAXge7gSHpCn/Ul7Q6I8+
B84sfy47JdMffX7i//2OAyKrff3R58AnQ/1dnxr5o89PckiRk11J/HR/9Dmw
v6XR8eJvfuhzYI3oVYxWrh/6HFhfW9L0T6AfnocL4ZCZ73y3ipv7oc+BqxQ+
fvCU8UOfAzd3OujN7z2G5+GAB04pKioVHUOfh8L9/rKL+1D4MfQ58OJL622m
2B/D83DAZZ8S83s4x9DnwMu5xhPn8h5Dn4fB9c1tGhn//iiehwO241o61+76
UfQ5sOzcWa8Oeh9FnwPXGsyWe2F8FM/DnYLxoF/+1r7ZR9HnwFIT3/Rt6vVF
nwPfivQNPPXEF8/DneYQ3xyd73wxvuhz4K7NAxlle33R58CC86R2vlvli+fh
gIPJaLScuC/6/Az4W+tM9b3WI+hz4JZK37sXHx7B83DAAx0qj9mII+hzYDWn
7BNSzkfQ52dhvdr9LrF0xRE8Dwd8dXRSdO7UI+hz4MBkrwktbT7oc+B6j2Ff
60If9Pk5eH9DBSJEo33Q58CnVjV84t/vgz4HPqxn+UNf3wd9Dmzs1balWMoH
fX4errdPFY/9BrzxPByw0rGanKMvvdHnwFv9QisKUr3R58AV3eNpWke98Txc
OIeUv+WuG7TyRp8DF4lxTehf6I0+B17rPemB6iRvPA8H3JtelnitwQt9HgG/
f36UwbYCL/Q5sJrODguzi154Hg549dy7doEHvNDnwInFT4V7jLzQ55EcYsJl
Mxor74Xn4YATIutL/f54os+Bp0hsEL5c44k+B44SMDo8dtcTz8Nd4JA9A38T
LoR7os+BPYx15zm5eKLPgSfHuGe5Gnni+XZgZ99Tzew8T/T5Rfj9T2baL+b2
RJ8Du7qTio76w3i+HVimNv9VbcFh9DnwwqznEybEHkafR8H7Nd1YyvHwYTzf
Dpz85GbeqMVh9DnwHeHGY+Xqh9Hn0TD/EfKZWSl8GH0O7HgndJFglwf6HNil
Jne330sP9DlwbLCyq2K6B/o8Bj6P+rRu3jAP9Dlws4Pbuem7PfB8O3DylE0j
29d4oM+B9+6+XV+j6IE+jwWfPN/0LWyiB55vBw6xuVew//sh9Dnwq12PhU48
O4Q+B47e8fnUm+uH8Hx7HPhKkqdhfcgh9DnwttHMB2POh9DnwD9n17/6YnQI
z7cDh58QeNK/4BD6PB7+3vWaG7SmHEKfAy95/3XOnU53PN8OPHeE7/um1+7o
c+ANaxU3qmW5o88TOGRo0Yo5WpHueL4d+DenaMDVwx19DlyjnBZas8kdfQ7s
4G0f7rbMHc+3J8L7v/rzYy1pd/Q5sOMVz7JFf93Q58BhIxIOlk1ueL4dOH2u
oM71Ujf0+SVYnyYqSynddEOfA38dYK9/OOOG59uBBxv2xGe7uqHPgf/Ged0u
sHJDnydxyIepJ2J6tdzQ58DJehmilrPd0OfA11yOvG3kdkOfA2+27YlM/O6K
Pk+G9UnpUeHjL13R58A79vH9uZjliufbge+F1km9i3JFn1+G+ZdIqZy2ryv6
HPjlYG/FKztXPN8OPBzMVRNm6Io+B3a9yc3lpuqKPr8C75fOwb+BU13xfDvw
yS928336DqLPgXM/qQ2TxwfR58AP7j77vvX0QfR5Cod8X3L40LMtB9HnwGMG
O2YdVzyIPgdekuppHf7zAPocWCPy+J2ukgPo81RYH5yTTIyPOED7c5hfjMYn
R9sdQJ8Df/miubxR7QDtzzlkUmxrr8/f/bQ/h/njBTc9uzf70efA/SIOeReS
99P+HOYv1UKvxV330/6cQ/LHz4s0kP3o82vw96eVcf0S20/7c1h/lNvMt2l2
of05/Pf77wjxsy54vh04VqRLizvEhfbn4KNlo4yetQvtzzmE/1jgidcqLrQ/
h/lQxreClD/7aH8O6ydVwx2Fb/fR/pxDlJ8Hjcpf20f7c7gf/TlzK7330f4c
1tNOKZuerN9H+3OYPx+sVxuX2Uf7c/j7La4sOza4l/bn8POtDrx65Xtpf84h
tuvXzt6QvJf257Ce0GFmJnnspf05/L0ht04wxntpfw7ri6CfwwIye2l/DvOF
6DFupaE9tD+H95fHYenJV3vQ5+nw79+7qs5P3UP7cw5pLZf1FDyyh/bn8Hmu
kkxnzPegz29xiMT06zvi5++h/Tmsj7OKlPW49tD+HH5/Ff911U+70efAG1Nf
7N6UtZv25xwyer57SlHobtqfc8gjE8EFe+x3o8+BCyu2bjXX3k37cw7J0GC1
vcV30/4c5qOVsU71nc60P+eQxrnzvAKeOdP+nEMiS6cJ2l92pv05rBdOvSz2
O+KMPs/kkHd2Opo1Vs60P4f7y0F0squaM+3PYf30ef9HXQFn9Dmwh76yjnnL
Ltqfc4j45qy2+KJdtD+H+ZzwhANzE3ehz4EfZRe7f/HaRftz8HGTdFy15S7a
n8Pnmf71uID6LvQ58KqTez56Cu6i/TnMF30yF0v/cKL9Oby+uZp6I6VOtD+H
+7VoVppoqhPtz+H6tp880TbAifbnsL7+unxiy3Yn2p+Df/iCNqQsd6L9Oczf
r2mejJZ0ov05hwhk620sHnak/TmMD9tkHOU+OtL+HOaPGpU29+860v4c7reV
TS0nLjjS/hzer9muGSHujrQ/55BP6rO3PjZ3pP05zBfzp8Uv4DjS/hyur36h
mS9EHWl/DuOHmU5AYu9O2p/Deuism39q5U7an8N419RSUp+1k/bn4EuVvb+M
I3bS/hzmG+IbXre77aT9OawndR0HHlrspP05h1wI5Z5RrLETfQ5cIzrWNiSx
k/bnML86ly65Y8iB9uccou3ebD1U7YA+zwc/zBrbWnjfgfbnMJ7zl72+l+BA
+3MOSZKMdW465oA+B+7NW/ZpuZ0D7c/h/pEYqnqq60D7c5jfOkcIH1NwQJ8D
t8oZr3Cc7ED7c/CZ+iexIx32tD+Hv5/jov/4tT3tzzlkzYPMMPUce9qfc8ih
qMKYyih72p+Dv/4sVkjysaf9Oay/O2f9iN1uT/tzmE+s648v0rGn/Tmst42z
+iUU7Wl/Du9PwqMbUQL2tD/nEKeCwcO6PXa0P+eQYs3r4lLv7Wh/Dn4eO7t8
7n072p9zSEBiXdqGJDvan4Mv4zniN4/b0f6cQ47dS9BatMeO9ucwP9aNrarf
YEf7cw55Yjf1cv5iO9qfw3rMyWHrg1l2tD/nkJ2zTQrbuOxofw7zRcOJM/1f
29L+nEPOOJIxvwRb2p/D7xuwSqvcbYs+B77aJh99SNOW9ucccs7T1tB5gi3t
z2G+WXJK89a7HejzQg7RCv/VsurKDtqfw/zs14v3sq47aH8O6x/pruOWq3eg
z4tgPV4vdbhKeAftz2G8i/6sfOXLdtqfw/td7Tn/YeZ29DlwouzEfnn/7bQ/
h/czzVHwk+l22p/D/El48Xi1zHban8Pr1fxsLN+/jfbnML4N+B+9/2Qb7c85
pK5JZFZ81Dban3PIdNUlGU+dt9H+nEO8TbY+1NLeRvtz4I6094OC22h/ziH7
k3gDRr/a0P6cQ2xKhI3X5trQ/hzGi/UKhV9O2tD+HOYHSdtcHmy1of05vP5t
QV+/LLKh/TnMv9dIpRnx2tD+HHwzw8HiV/VW2p/D/b7R0K0rYyvtz///fmDf
RaWgrbQ/h/lspKLJ9c1baX/OISvi/BfuWbiV9ufgt6aFZQd5t9L+nEP2acdm
3a+xpv05XA/hVUcMs6zR58BqX688mBZiTftzDrkh4TZZaYc17c9h/sO9ddhn
iTX6HDhnzdy5wkLWtD/nEGt91RnN37bQ/hzWn5Muev16uAV9XgbrnTWiNSZR
W2h/ziHfTLg+NO3fgvvtwMeHnfnyDbegz4EFrndPKJ+7Bc/DveCQ+yu/HJD6
vRn324FzZ8t9TX+3mfbnHHJ3rmG/V8ZmPA8HHB912CDo5Gbcby+H+YbREc8X
dptpfw6//9gDeZPlm/E8HLDP0IpOwembcb/9JcxXhy8dnNy3ifbncP2bz9yw
+tUmPA8HnODgPz87bRPutwPfVFp9efvxTbQ/h/Wuns1mfdtNeB4OWFPwQK/j
8k243w4sE58mXDhjU96//ByY+9OrjRY/N+J5uAq4viI19855uxH324Ebzlb2
ymVuzPu3XAXOjZ153vb0RjwPB5x8eXZH1e6N6PPXHCL4yu+Wv+HGvH9frwIX
Rez1cpi3Ec/DAYu8uzTky7MRfQ6s8dPh7csGq7x/x4HfcMgv3ogs80Ir3G8H
vvPy1EqhJCv0OXDcyEq5P0et8v7lq8DXdeT4522zwv32Sg756Kl1yW+5Ffoc
uL2A/5SQlBWehwNuvHTdt3LEEvfbgZv0r895/tmS9uccwnVRQaavwBLPwwGL
bXm2cEOCJe63A788kDlY72tJ+3MOmTF0UvHyNks8D/eOQ7Z7+x68uNIS99uB
A2ctCyiYY0n7c/BfRdfkqVyWeB4O+EvAmoL4Rgvcb6+C8cPskIHVEwvan8N6
sFB626prFngeDvhPm0vWlhAL3G8HlsnnH0zZY0H7c5hPSU+rl15vgefhgEtN
VKWfLbLA/XZg7l+7diWJWeT9y4+AAwI3uV77aY7n4T5wyENdvp7P1ea43w7s
9WwwZtUD87x/wxUw4ZeTrUwyx/NwH8GH+SPkfJA5+hw4yW1Xpu8u87x/22vA
jsLFMlHG5nge7v+f1382rV1kjj6vBp93Dw+YiJvn/TsOAsxr/aa0c9gM99uB
C4+e8suvM0OfAw9YPq2+XWyGvdonDlmQH3r6zXUz3G8HXn/T0kr6jBn6HFjs
mmjXBTczPA8HfOSHpJjmZjPcb6+B+eTzpUd5VprR/hyu5/7k9l9yZngeDnjv
u58zJfnNcL8dOPByWGjpF1Pan8P4sEPc6tYtUzwPB2xZYCra7G2K++3Ah8/W
LnMxNKX9OYyPdoobDCVM8Xx7LVyvEm4vXZs24H478JyYV+odWRtofw4+ipz5
567/BjzfDmwqz3O3YsMG3G+vA5+f4Xm/eM4G2p/DePJze8OPLhM83w68RVpu
W+cjE9xvB66RVni5/JxJ3r/jp/XweShNyKneYYLn24Gd9OWiC9VMcL8dOHZ6
2ng/l0nev1wS+FvKsYNu79bj+fYvcP+JWB7SvroefQ58wzMqwsRzfd6/6RXw
vpvululG6/E8HPDtPx91zaTWo8+/wnxV3qV9Vfe6vH9fBwAHt8V8OFy8Dvfb
gROn+4b/vLgOfd7AISk6vWkFu9fh+Xbgwsunbj5fsQ7324Hlmy7KS4mtQ58D
z+YXvXa3xRjPtzeC34xyHl0oMMb9duDoupbx/PPGtD+H8anv+ZCMkzGebwfe
6aek/VrbGL8/bwLfLQjeWihqTPtzDulYJNQx8H0tnm8Hlja87L/v0Vr8/hy4
O6QsQ+HiWtqfw7+3eTRJbt9aPN8OfN7BXtFOdy1+fw58yl4n+avkWtqfc8iP
xRf4L/cZ4fn2b+DrosXjl18Y4ffnwGpf0qc2XTGi/Tl8Hptlmh2OGOH5duBF
NY6T5S2N8PvzFlhft3VIy6ka5f07fgCc3vTygS2fEZ5vB2Z7HgbUflmD++3A
2XwzJ0fdW5P377j8d7i+Wj50n45cg+fbgYumnXtX6LIGfQ78ueOwufqaNf90
+QP4RJitQL3sGvz+vJVD1jbdSywdM0SfA9s/OXXjR7Vh3r/lIPDOz16vjXIN
8ftz4AOPHtxpOmeIPm+D8Wx4QXfeXkM83w78YfpC1VJDQ/Q5sEZuqaCQvCH6
HHjoZJjGub8G6PMfMP/0SdE3qjNAnwN/za34pn3fgPbnHFKZu/W+U7QB+hz4
toPy7rJDBujzdvD7gswYB3MD2p/DfF+otVtDzQB9Duxf6jhthZAB+ryDQ3iq
9XOPdOjT/hzmd7kct54X+uhz4Bsf7H/F3dBHnwPPbYju9wnRp/05h9wqlBY4
v0sffQ6s+7rsxycDffQ5sHr/rxWbFfTR58Ay5ZF3+Pn00eddHNLykqe755se
+hx4yaHl1/hL9dDnwDa77gZtuqaHPge2vLJn8ccTeujzbg5RSP28O3SXHvoc
eEY8/xuXNXroc+Du8CPTj8/XQ58D515hesr59dDnPRwybV4+v36HLvocWLRB
cEb3K130ObCEXn5ZWaYu+hxY+GJ+ZVW4Lvq8F9bv8880Ch/SRZ8DpyapZfps
1EWfA6+XmNkurqWLPgfWt9VcWz9Ll/bnHMJvMuj/YVwHfQ58rFZLb6xBB30O
LOe13cj8qQ7tzznEfflSg/dpOujzfhgvGLHe4NM66HNggwsZfx0O6tD+nEN+
8hOVA5Y66HPg7GFP5etLddDnAzD/YF1ZAWkd2p9zyIbGwuAELh30OfDyS3vM
t7QQ2p/D9VD37T0pJ7Q/h/czQ/KF1R1C+3MOeeVv13bhIqH9OaxvDgd2jfsQ
9DlwaWbuhUhbQvtzDjkZmRhtbkBofw6vT8E0R1uFoM+BjTetSzURI7Q/h+sp
YWS9RM9q2p/D+jLEp//rg9Xoc+BN12NzxkNX0/4c1r/R2fz7N62m/Tn4S7TP
Y+G81ehz4PELG91X9a+i/TmH+E3NDEguWkX7cw5RvhE71+z8Ktqfw8+NA9+Y
7lhF+3OYH/ldFktauIr25zB+SYw4a4+vpP05XJ9fbTbOq1hJ+3NY/+3ftt3m
0kran3PIqtfWE77uX0n78//nQ95vMletpP05h1gsuaJfLrKS9uccsu1CYLt6
4wran8P88G+oUVPOCtqfc4jKzrbv9cEraH/+//o0fIP85hW0P4f3V4Dhz1mw
gvbn4NO6ZVfCxpbT/hxer927KzffLKf9OYdwJBqjxVKX0/6cQyIv8wkVey6n
/TnMxzJjI/KNl9P+HOYnhek5P+csp/05h8Tw8v71GtBGn4/D+Kw1Z6JOmTbt
z2H8CFq4xfSSNu3POcTXbNrJFHdt9Dlwo6aLrLaRNu3P4fN87/Nw2hxt2p+D
D/KWtC/+uQx9DuxPDFfFlC+j/Tmsf879Xb/iyjLan8P6xNHhlrz3MvQ5cNwM
qZ71pstof/5/Dx6Qma+4jPbnDPEvigzY+UeL9ucMkTk/Mmb6UYv25wzpfzHp
4dFMLdqfM+RVQtamHye1aH/OEFnn8F1Rtlq0P2dIz4PvJwK0tGh/zpDdFtGm
6WJatD9nSC7fPNupHUtpf86Qs69Ys3tPl9L+nCH3C8SKE5KW0v6cIY/+JJo8
9F5K+3OGsI1bL0paLqX9OUOSXnZo5C5cSvtzhswxOvMydPJS2p/D3zNJYjSu
WZP25wxZ1vHT4ftjTdqfM2SvkPbV/fGatD9niFrZSTs1T03anzNEsnSatoqF
Ju3PGbKA/16V3SJN2p8z5AbP+8o3Aproc+AJiY4fvFqX0P6cIWPGv05sebqE
9ucMEVHMCnG7sgR9PpEhM0ZWBZT4LaH9OUMabNqmrdu2hPbnDHn2zL9HQHsJ
6hJYJ9v5LvfMJbQ/Z4jpjXBBtaHFtD+Hz8vF+3Lk+8Xoc+C9UxdIquYupv05
Q27P1JIZjVhM+3OGbLhQavvXdTHtzxlSYugbpGW2mPbnDNF/dVrjutpi2p8z
hO9e9hwjkcW0P2fI/MeLemf3aND+nCGqNeVWSm80aH/OEMaj6vfOOxq0P2dI
bNSss1XnNWh/zhCJiUMPD7tq0P6cIWHHV2kZm2vQ/pwh5e0bMs0YDdqfw/Xi
zPsmVFyD9ucMuXT9nnH/T4b25wz5MnHduzMfGdqfMyTz5bQZW+4xtD9nSKtF
f7llPEP7c3i/jJde9j/K0P6cIStb89fW7mDQ58CFUk+O7NJhaH8O/75KrlVm
HkP7c3g/1aT0BCYx6HPgDY/36Mm1c2h/zhD1B/qXdldwaH/OkAsmWyfWZ3HQ
58D1ZW8W+1/k0P6cIbd+kK8bvDm0P2fIgdmFD9dt46DPReD6KK4MPkw4tD9n
iNhe156X8zi0P2eIi4Igu4GfQ/tzeP9Lg8+Nd6nT/pwhJooLl3x6p077c4ac
9Hzh8CVfHffbgUWDz70VuaRO+3OGrOGTXeESpE77c4aUtlzcPuCsjvvtwNuj
XPqumqjT/hzut02xuQEa6rQ/h+v19GG7k5LquN8+lSFEMnHPvr9qtD+H97sr
s1b6lRrtzxmiMOoYKROnhvvtwFdPvuf33KVG+3O4Pja3PpZerEb7c4ZoOVmr
SfCo0f6cITxh+TU2lYtof86QLSo7Vg4kLaL9OUM6fnt9rtm/iPbnMJ5dGuOI
rFxE+3P477vcKY0UXET7c4bMWjBnpmPdQtqfMyT8YXJGUMZC2p8zJKPXYlL3
0YW0P4frU2P27WsmC2l/zpCjm2/K35yzkPbnDAmx2tU33KNK+3Pm//9/yKWI
YlXan8N4ojp25/AFVdqfw/VacDQ71UmV9ucMmSrjqyKlpUr7c4Yc+jD/Rq2A
Ku3PGVKh5ZHzrV6F9udw/dtO+rgkW4X25wzR7jBMfh2sQvtzuP+qzRIyt6jg
fjvw/S2jmz+oqtD+HMbTnKqdutwqtD9nCL/Q7A2DH5Rxvx34uPWb613pyrQ/
Z0iOcvQf5QBl2p8z5GLUm+8ZG5Vxvx34s8TpPncVZdqfM+SdS2j2UW5l2p/D
+31Ws+BF9QLcb5diyAvfnGTrzAW0P4fxf8WzIZUTC2h/zpDKglYrsm0B7c8Z
siN/qVm0xgLan8PP7wb4L5yygPbnDBlpW3KEr3k+7c8Zsl7N/dPsB/Npfw7j
ydAQ43lhPu3PGVK2UkVe2GU+7c/h9wXP0mvRn0/7c4Y0lx5aODp7Pu3P4fW7
hR4zHVai/TlDanate9NYqUT7c4Z8GDAtzE5Xov05Q/LelrU/Dlai/TlDFs0P
6Zlsq0T7c/g8w37vO79MifbnDOn6o/zXXEKJ9ucMucNXYmTWo0j7c4Z4x/1t
CytXxP124BsrHgf8uaZI+3P4PHndsm8HKtL+nCHXYuVmx2xXxP12WYZ0W3ns
KlimSPtz+LwNLqnPmK5I+3Pw14o9c2/3K+B+O/Cm70urfd8o0P6cIetqR8eC
MhRofw7jVdYyzZIwBdxvB54vPmnBMmcF2p8zZHMd/9FWfQXanzPkx3yvj6/k
FHC/HTjae2pDG5cC7c8ZsrVUVWf513m0P4fx6UpqypNH82h/zhDBzQ23AxPn
0f6cIRaTqgUP+86j/TmMV6/49l7aOo/25wxprD3kOrJsHu3PGVJ3M+vlacl5
tD+H8VysSsn8tzztzxmi5+3NMa6Rp/05Q9x+PYnyvC9P+3P4/ae283yMk6f9
OUNs1NwUdh+Rp/05Q0alM2+r2sjT/pwhcp0GxvIr5Gl/zpCoso70dbPlaX/O
EO5LVf7X/sjR/hzGP+NsH/UGOdqfM8SxOn9tZ7Ec7c8ZciU19sqnVDncbwce
Tw7SGDwhR/tzuD+Py+bo7Jaj/TlDAngvVT4ylsPvzxcwZJtgrO6ehXK0P2eI
8B+1h3qicrQ/Z4jtt9G+9QOy+P058Ou8KXHBH2Vpf86Q0KjWXe33ZWl/Dp/n
pPNifpdk8ftzYLdV3qarA2Vpf86Qv1bnqxc6ydL+nCE/I5bYr10ri9+fAxfe
IVcjFsrS/pwh1nNGtkycKkv7c7jejOdopQ3J0P4c7seW2pFDtTK0Pwe/qlVt
dSmSof05Q5RWT5safk2G9ucwnzORr/1ySob253D/cXe7bnGVof05zHcK358b
2yhD+3OGZA9e7S1fLkP7c4aku8RZPJGVof05jKcx1m4tk2Rof86QgbI+cYe6
ubQ/h/tfoTN33c25tD9niPHkw6tCPOfS/pwhmooa6hL6c2l/DtdHRfLEfrG5
tD+Hzyeej8g0zKH9OYy/8/xtkjLn0P4cPq87g5/2HZuDPgde2zh3Wej6ObQ/
Z8h534Dxfqk5tD9nSIKw041bHbPR58AP7n17mP1gNu3PGXKk+cvjCWdm0/6c
IVPGfjNXt81GnzMw3q5MSTq/cDbtzxly2mVy6LM/0rQ/h/s3ScbTqFIafQ4c
yn2lVyJFmvbnMD6mcgWoeEjT/hyu55Wet08bStP+nCHO3MM8SySlaX/OkHuO
S6YodUrR/hz8Opxsbl8oRftzhrhz7ByaI6Vofw7zkTXW5Rm7pGh/Dp83j9KM
R9pStD9niECsdLW4iBTtz2E8DtKLy2qeRftzGE93bO2KvDeL9ucMsSyr2llw
dhbtz+F+XPrhrOLOWbQ/h+urdcn4R61ZtD9nyMLcY/ovhWfR/pwhKn+ah3ha
JGl/DuNN3IYbxx5I0v4c5jOZZl3akZK0P4f5fcoCG+09krQ/h/Fb4GmIL5Gk
/TlDDl+8y/9nhiTtz2G8H9LyLu6ZiT4H9m/U3Ff6fCbtz2H+1a/ty395Ju3P
GdJyzUvnrPdM9DmwuPnTzWbmM2l/zpCgmYlbLJRn0v4cxtcW6a+RvDPR58Ba
uyaGiNXPoP05XF/89zsr8mbQ/pwh138vvv08fAbtz8GfcyV3/dk7g/bnDPGZ
l8K6Gcyg/Tn8fW43tWVlZqDPgf2XXr0oODqd9ucwPnik7NT4OJ325zC+jpkY
RWVPR58Dl/v/aOacnU77c4asjjX9NHnPdNqfMyTmQ99zSYPp6HNgsZfVGx1l
p9P+nCHFs5MU2san0f6cIatiDtde/TwNfb4Kfr+WnHR8/jTan8PrNx458/zi
NNqfM8TDq6VK1X0a7c9hPtBgE/PCdBrtz8GfGk5+lxZOo/05XM9lMeo3pkyj
/TlDPB/N2PTjhwTtz8EnQtExdmUStD9nyO9c0yShNAnan8N8/5WgRO8JCdqf
g29vz02d5CRB+3MYHyUchyz1JWh/Dn5Yver+e3kJ2p8zJF4yPiaMV4L253D/
b29f6d4sTvtzhiwpUrI+90Sc9ucwf5tWGV2fKk77c4Y8Dmy5ahssTvtzWC8m
dXEknMRpfw7ro/TezhEDcdqfw/vxwPuEuJI47c8Z4tUafmv7ZHHanzMk3/ep
SM2PqehzffC96pydJ15Opf05fD5rlDY73J5K+3OGDHZ+v3Tw/FT0ObCPbuOP
DLeptD+H+dvN6d2SVlNpfw7X+zjPjjzNqehzYIsXiV2BklNpf86Q4UAr86Nj
YrQ/Z8ik5+Krrn0VQ58DN15asWesRIz25zA/v3MjNPC6GO3PGbLv7A2LxafE
aH8O90Mnj5/EATHanzNkeudAsayFGO3P4f7aovrRRlOM9ucMUe6tdC+ZJUb7
c4acuOFjtvGvKO3PYX0+pD5f4pso7c8ZkjvzUO6fMlHanzMka+vCDIlMUdqf
w/jk/OjVxguitD8H/4f3vin2FqX9OUOeSvG6bdkhSvtz8GVE8j5JfVHan8P4
KPzFd4KyKO3PGVJ9Rm+HpKgo7c8ZwuUXlHynU4T25zBfvecs5X9fhPbnMH63
ld66fFKE9ucM6TnDVSFuJUL7c/g8VDeMVcuK0P6cIc948/M7e4TR58DZd8X9
zB8L0/6cIXt+TXnDd1aY9ucwvltNU+HfJow+N2HI/ko3cRsVYdqfw+9LXyQw
OiJE+3Pwl6R8ZFu5EPocWOlv9yL5BCHanzNEI/O3Y/o+Idqfw3oyzfX+sRVC
6HPg/q2GOYlCQrQ/h/GsW/3jxK+CtD8H3/LezHiQJUj7cxivjrU9KggSpP05
QzgmPyJ5NwrS/pwhsisd2SglQdqfg/8K39xxHZlC+3NYrz7YIXSxYgrtzxnS
5/jX+u/lKbQ/Z4g9/1a5HI8ptD+Hz7/tzcAtoym0P2dIovCRbZ3SU2h/Djx/
fod7nwDtz+H+s7dVW/1MgPbnDNlJrO+bJQjQ/hx8fZJnVpqrAO3PGWInPNKk
YyhA+3NYv2edvy4jLUD7c4boKj0Z1u3np/05Q+726e69UcaPPge+rLMv0iyZ
n/bn8PM6fb7lnvy0Pwe/igZvcTbhR58D98aGyH2Yx0/7c1ifRWweOT42mfbn
cD3suup16P1k9PlGWM+VljKpGZNpfw7zgfD7T6eemEz7c4ZEVss9L94+GX2+
CX7fS6P3dzQn0/6cIb/yp4XUiUym/TlDPv6Z5rvmxyTan4Nvxb3W95ZMov05
Qw4cmRj7MXES7c/hfn6iPvrbcxKehwMeieCS2Go+ifbnMB+Pmx04pDKJ9ucM
OXntZePriZPwPBxwfcKPD02NE2l/zpCqkN5xzqOJtD+Hf5/cP/IgdiKeh7OG
8cUs/kCAx0TanzMkaf2CUT+zibQ/h/lgpJdevupEPA8HXBfY3z6ffyLtzxmy
oiMhqqqFj/bnDNkyh78tr4SP9uew/uZ2CHmXzEf7c4Z8m2cnqXiMj/bnDFH8
ZKKfvZWP9ucMeW7Ad+eQFh/tz+H+P9nDtX86H+3PYTwr4W1K/DmB9ufgQ+Nn
IzxVE2h/zpD7OWt+JmVPoP05rPd/yXu7hk+g/TnMz5MC1b0OTqD9Ocw/XomW
5WyYQPtz8IeXQLvcogm0Pwffn1TTfS40gfbnMJ/re340uYuX9ufg174rhrcq
eGl/DuPZPDGT9tu8tD9nyMW8rpXbzvHS/pwhpZEXnnMd5KX9OYyvpxpjq015
aX/OkI0ntOwb1HnxPBwwf/aRyllTeWl/DvdvjkDMyQEe2p+DD6vLneQ/8OB5
OOAkQ+nu3jwe2p/D+LP8S2N3LA/tzxmyXGP/gLQvD56HA16tmvLhyHYe2p/D
9VXzdvlkwkP7c7ie617WPJXjwfNwDrA+4vm8M4uPh/bnDHnkV3iuvI2b9ufg
F8V7IuKvuGl/DvOFu16JYXe4aX8O4yfvgo6FF7hpfw73s9n+nL+e3LQ/h/Eg
0Obmn63ctD+H+83OP0R5NTftzxnC2/ZpwnF5btqfw/wwuLZm0mRu2p/D/Ntm
f+G9Ti7anzPELOr7gai3XLQ/h8/jqmjKpTwu2p/D/DpCQfxtAhftz2E81X9z
VC2Qi/bnMH6+V4y/t4uL9ufw/lblKrqs56L9OcyXEvd9Wctw0f6cIUbXs46Z
z+Si/Tn4PTk1iG/8L4vPP2dI50HxioIXf1nsz+H6khzbWBL9l8X+HMar4mNx
Uo5/WXz+Obx+3jMSzzh/WezPGWKQ0Klf/PcPi/05zKemat4UfP2Hxeefw3jl
87ooLfEPi/05jGdi7VMi9/1hsT9nSC3fqSkvtf+w+PxzhpxT8NWxEPjDYn/O
kLY4K3Wlz+Ms9ufgxyueNmvTx9l/59v3wv1oxr/m3pFxFvtzhuiYjnodWjfO
Yn/OkOQ4Lo8j0uMs9ufgQ8OI4lddYyz257D+Nmpr3VM4xmJ/Dut/bZ6D5hFj
LPbnDHmrlPg1aOcYi/05+MCSeTK+ZIzF/pwh2gJ/U4snj7HYn8N66NBvwde1
oyz25wz5s+V9mNydURb7c5hvTRy//jholMX+nCHzZ8T3Xdk0ymJ/DuPbulPD
L5VHWezPGXLWaeeaFX9HWOzPGXJzgptrf9UIi/05Q+SP5vJ03xhhsT+H+zH/
y7lFfiMs9ucMOTTT+nqu5QiL/TlDXllp1x5dMMLi88/h/bYzLgr7+5vF/hzG
Q1OuHzUffrPYn8N6d2XgD5eM3yw+/5whf5ckb9I9/pvF/pwhwXKfSq23/max
P4f5fpZVRQ7nN4vPP4freU0rrwn/bxb7cxiP+wW45zf+YrE/Bz9bNW3Tu/+L
xeefw/w6QTMrKeIXi/05QzZ5el5ctvcXi/05zA8nsanier/Yf+fbgc823fBW
lf7FYn8O4zXvrczjg8Ms9udw/5WxjTPfDLPYnzNk6c+dmR03hlnszxmy93pP
9mjQMIv9OVwv9pxTRtuHWezPGfJdIPnD26XDLPbnDInqNNaImTrMYn8O84dH
TbqxXUMs9ucwP0/LvPq+bIjF/pwhfibhv9ddHWKxP4f/3ifu5nH/IRb7c1gf
ck/jbbcZYrE/B/9Ju4+JaA2x2J/Dell1s/tBiSEW+3N4v7uiJ0/uG2SxP4f5
1Y+YnTUVgyz25zCfC7Oc35w+yGJ/DuOH2saxeaGDLPbnMF8n908kOQ2y+Pxz
hpivVd1nqjfIYn8OvhZtt1wqO8hifw7jf/bD1o1/f7L4/HOYz+SPvk6v/8li
f86QaytP5yx5+JPF/hzmHwK1y4fif7L4/HOGOOS2SHT6/GSxP2fIwQK1tunW
P1nsz2G9lfPMzlPrJ4vPP4fx14koC8z8yWJ/zpDNw/d73w4PsNifw/0vVG1X
UT3AYn8Ofh0uUhrLH2CxP4fr+bPCwPbYARb7c1gPflrq1u89wGJ/Dr9PJ8Ps
vvUAi/05+LeggORoD7DYn8N85JB0X53UAIv9OcyHraZMXTbez2J/DvPvRTpW
z770s9ifw3yiZ2h3cFE/i/053M/VzdyHUvpZ7M/h/ru54m1EcD+L/Tm8/+05
YQ27+lnszxnyUNTjy461/Sz25wypKZl/XFC1n8X+HO4/kZ8qP4T7WezPGXIj
3f3sz74+FvtzhrjNL9i26EMfi/35//frFtPoe30s9udw/f4xl1JN7GOxP2eI
1Bx5rx7/Phaff86QeZxHkg07+1jsz2G+33eyYHxNH4v9Oaxn/G3EjFT7WHz+
OUNm3g77+Fi0j8X+HObbK6tK7Ad7WezPGTKg7nJe/XMvi88/h/FPcGRQubCX
xf4c7k/FC1lmV3tZ7M8ZMtrxyOdKWC+L/Tn4k+MqOPtgL4v9OUOOBwjPe2LV
y2J/Dut5h31HL2j3svj8c4YYss/enpXpZbE/h/XA0KuG7Im9LPbnMB9bvLDi
T00Pi88/B87boNN5vYfF/pwh6VK1cSoePSz25/D6+oMsH+r0sPj8c4YoWL3o
uCTSw2J/Duu3SJ7GN/XdLPbn8Pq6LXLMM7pZfP45zLcMb3+V8+1msT+H9/vF
2x+6xt0s9ucwX8xZb5Et2c1if/7/fuDhhP0/uljsz2F+uHCfkdf9Lhb7c4YE
dM+orwjrYrE/Z4hJv/IX161dLPbnsJ69IvnWVqULfR7CkHcNs1fEj3Wiz4GL
ahdfn/u6E30OfKZodkxPcif6HNjp4pYYfvdO9HkoQ/yH56nv1+9EnwM/6A/o
kJzRiT4HPlemZCXS3oE+B9Z7Gj64/lEH+jwM1vtTum3ehXegz4GZQyoSyY4d
6HPgn9Zdt3K0OtDnwN88z2cLCnWgz0+Bnx7J381obEefA99c7KYXmdeOPgde
/K6/5+HpdvT5aYZ8sP1orGrfjj4HTtg82vJVsx19DsyU91lWC7ajz4H9dX8r
TW3+gT4/w5CU9L+D5+//QJ8DH9S6bGEW/gN9DtxsKVdl4fwDfQ7sc9xbKGbV
D/T5WZg/26yOlZ7+A30OfHH/Q4Hmrjb0OfDzJfVjP0rb0OfAolM1J3GS2tDn
5xgyVZP7Sb5nG/ocWD5xdvkx0zb0OfC9CcL5QfPb0OfAh9qH5z3jbkOfnwcf
H0u5s6a2FX0OfO3q4YGJbCv6HPjwoPdZ3vOt6HNg2XsWUiv3tKLPw+HzbzNc
nqvXij4H9l2mecZpTiv6HPjcjEu3LX9/R58D38mOXH3s/Xf0eQTMp7jKmhrv
fEefA4tUnNQKPP0dfQ4cV5TVtNX5O/oc+NaBx8cP6H1Hn0cypML28eMHc7+j
z4GzlayW6o61oM+Bt7vlR3DXtKDPgfdPzXX/zbagzy+AP2Wv+i+40II+/58n
+eyIcG1BnwPXxWex6hta0OfAvZrWqpNUW9DnFxnCVyWyV0KgBX0OXCnzd/qW
tm/oc+A5N7/Uvn32DX0OLNHaZx947Rv6PIohgvsmWe4K/oY+B1454mUdsPMb
+hxYI0tB5o3uN/R5NPhmnq+Fhdw39Dnw93N7E/l5vqHPgTM7XdJ/Njajz4FT
VAIXiJc0o89jGHLMTOW5Y0oz+hy49sohzo+gZvQ58K0PLdMv72xGnwMfXxmu
GKbfjD6PhfnETx7RqwrN6HPgByKmx3snNqPPgbve8nEOtDWhz4Fbq5eWS5c3
oc/j4O+x9OAau9WEPgd+pV12Ysq5JvQ58NSgR4LrXJvQ58Dl5luNCiya0Ofx
4G8i07llSRP6HDgibEqG4swm9DlwrmnkCvnRRvQ58NbKVIsNXxrR5wng75tp
qWnFjehzYH/xYy2LrjWiz4G95I+8bg5tRJ8DBwvum/bMpRF9ngh+c4hw+2DW
iD4HfmGTGi+2pBF9Dpwn+dLoiGQj+hx4Tte1xSJ/GtDnlxjCnaA3o7KpAX0O
LJ6ukP7weQOL/TnMx26sSnuf0YA+Bx726iubEdmAPk9iyLY40fITXg3sv+er
AY/61DvN2d6APgd+UjJpS6NuA/oc+GVqxrbX8xvYf89XS2ZI1YJN6i3CDehz
4NUzB+eua/+KPgdW+TvkNif/K/vv+WqXGXJ3+rp3esFf0efAUx7ueFRg/hV9
Dvx3tXtW0Nyv7L/nqwGHJsUsSOj6gj6/Au+HUnYa78Mv6HPgTMY1/cGpL+hz
4IvvLXNKrL+gz4HLI9PIzAVf0OcpcL3OCap+8KsefQ58SOjp74yyevQ5cOPF
6SodsfUs9ucMkTZu7zm8px59ngq/r/lwxXrtevQ58NPBu2sPTqlnsT9nSOzj
XR11dXXoc+AdrYLaUZl16POrDBla3/4oJqCOxf4cxvdX3FzfLOrQ58Afhaad
8lGoQ58Dh5qlft/8q5bF/hzW+6vbLvu9rEWfA6cWftbvSqpFnwOve6Jim+pe
y2J/Dq9XzuDYZcNa9Pl1uN/cjRZ+m1WLPgee+Vnoz/6ez+y/56sBvxyQ81/5
9DP6HHjbjRfEIu4z+jyNIbP4h6tuHfjM/nu+GjCrZVG+Vv8z+hy4b41Gnsqs
z+hz4NJZKcrmvTXsv+er3WCIt9nGB/ef1aDPgVcpZ485XqpBnwNHH3p23MKj
hv33fDXg9IPm3wPX1aDPb4J/nt0r6JerQZ8Dm7sJxl4d+YQ+B2ZuT5ge8+4T
+hy4vYOr4kX6J/R5OkOOvpi4acXxT+hz4KdcxcbdNp/Q58Dn7f0Mvi7+xGJ/
zpB9L9UbhYU/oc9v/X9+wuX+0dZq9DlwxC6nvfOLq1nsz2E89e4LF0uoRp9n
MGTMIrh86eFq9DnwoR41Nt60msX+nCElJqk9y5Sr0efAbd4LJKfxVaPPb8P6
7PSNtyoNH1nsz2H8uHf5/rEHH9HnwDs3qrgLxHxEnwO7NvxOfOv+kcXnnzPk
s+jGuncbPqLPgdkmqSohlY/oc+CRqyXzgiZ9ZPH55zDfn2JxWO3bB/T5HfCb
3q4904o/oM+Bj/9ZeF0j6QOLzz+H8S1yz9sw3w/oc+CuyXsjZlh/QJ9nMeSI
lujZOs0PLD7/nCGPvr7c90niA/oceGlh/AeBgffoc+Dku5MOHXr7nv37rz+H
6+Pzgi6xrPfoc+D866ldLefeo8+Bp/CnzOnZ/x59Dnw9olZ5ocl79HkO+PTc
+UfJqu/R58Bui08EGQq+R58DXykVUJTtrEKfA9fe/Wml9qqKxf6cIZPeJT50
zahCnwM7ezQKtJypQp8Df74yr/v0/ioW+3OYP+ism+a0oQp9fpch09Y8VHNV
q0KfA0s02HZliFax2J8zZPBG0p9Z/e/Q58D1dXYSBVXv0OcsQ3aHCjWEse9Y
7M/hei0MEz8V8w59Drzkw1L7Ap936PM8hqidGfKdte0di88/Z0jMZpkZ6ave
oc+Bnc6f+r5b9h36/P9/nxGctGnCOxaffw6fT3D1gHvrW/Q5cMSppwmPyt+i
z4HzJ/Gt18x8y+Lzzxnyy/ZFQV3EW/T5PZhvW9xLyjr8Fn0O3Lm0OzPb+i2L
zz9nyPt1YylfV75FnwN3dLYy2nJv0ef34X5vXjCjeOJb9v2//hzmL+m3J3t0
VKLPgWXZyiKLykr0OXDuPfvf29hK9HkB3A+/k10i4yvR58Dt4dof+v0rWezP
wR9Fpt3HnCrR58BTVrgc0lhXiT5/ANez1ykZcU4li/05+HRELEd6RiX6HPip
ze0XySNv0OfAwQ7qnVuev2GxP2dI/yaeNY4X36DPge/ommwqtn+DPgeuCxeO
Oaj2hsX+nCEziqaFHBh/jT5/BD4T4b326OVr9Dmwu5qh67b41+hz4OBB6T3G
e16jz4HvSESKhmi9Rp8/ZohlhW+b2OTX6HNgj6wjh9qrK9DnwDlWvxaL3qhA
nwP3SShmB3lXoM8LGbLp3aiLztoK9Dlw+F3N7nWzKtDnwPM7Nz+40vEKfV4E
8/kjqTa6j16hz4v+P289Z/PC86/Q58CmDuGaDvav0Of///vao8cbNF6hz4sZ
onpSqSxt4iv0OfDtdeHn82teos+B4Y1yErn9En0OrJGu/zEz4CX6vIQhv/cu
ORhl9RJ9DnzUQPVxyfyX6HPguz7PzTXHy9HnwMslbe73vC1Hnz9hSFN9T3D3
9XL0OXDVZF0D5mg5+hz4o37R6QLzcvQ5cPfJU+0nlcrR509hvtzr+jN6/AX6
HLj2Xv+K9qoX6HPgNWIrtwSkv0CfA+8XVK7dEvgCfV7KEKXzq20ObXmBPgd+
vTTzwBu1F+hzYAMTswyXSS/Q58BdWTduGX8tQ58/g/HlTeOEPfll6HPgt+Gv
zJ6fL0OfA9dbfZ3vtLsMfQ5c3bRYSVenDH3+HMY3x9Pft88qQ58Dr7PV47k3
8Bx9Dhydu2O6WcVz9DnwvIv+hQppz9HnZTDfC2uN1wp8jj4H9nXzNAy1eY4+
B87zu2knofkcfQ4soxMfWif6HH3+Asa3tPHtDR3P0OfA1hPlA+c+f4Y+B94n
PxAZl/IMfQ7cvLxn8Qa/Z+jzchhPpqrzr9z6DH0OPH3cMcdJ8xn6/P+fd7+r
ej71Gfr8Jfz+s5ZiO3tK0efAI8RKZOmrUvQ5sKTBB3e9m6Xoc+DZRbsbQ06W
os9fMWTuJw73BMdS9Dmw04tm73ydUvQ58BTu4p4rc0vR58CCWvFCT8afos8r
YP55quLIrLqn6HPgPQkGDWkFT9HnwK2Z3q17456iz4Ebyp21d3o/RZ+/hvnF
50vHwzc/RZ8Dn3696EC/5lP0OXDDk7xrodOfos+BzytZf7QYeoI+f8MQ4YbC
DLOPT9DnwD2usz4G5j1BnwPXKM/m+h79BH0OTCy4ao56PUGfV8J8db2/iOGW
J+hz4Hevqy10lj1BnwOLCb2wODDrCfocmLRFFr4aLUGfv2VIiPzg2m31Jehz
YIeLi1KlC0vQ58Aam8eOCl0pQZ8DB0+MC1t0vAR9/g7mHz0PfP2dStDnwALr
YydyGZWgz4ElfOvq7yiXoM+BXbSz2XNCJejzKrh+mu/pJvYWo8+Ba9OFtT9V
FaPPgWM/Gpjr5hejz4E3TNqz6nN8Mfr8PVxP7r/zk/2K0efAs5W6PSIditHn
wBEbclVzDIvR58CBhxbE/FEuRp9/gPH86VUXL5Fi9Dnw9u2dTtI/i9DnwJPO
LlvR9akIff6RIXJzlt788agIfQ58O4XLWSy1CH0ObPpYVt0xtAh9DtzoFlXY
uL8IfV4N48ve0sowyyL0OfCXDWFzty0rQp8DvxJW3L1lbhH6HPj6EhNnP74i
9PknmI95aN1NqC5EnwM/urp07MzVQvT5/3zOT67SrRB9Drwp+nmq4+pC9HkN
Q97EJ4+vFSpEnwO3pTlm+tc+Rp8D917XX8KX/hh9DiwrtGLqZ+/H6PPPDHkY
JfFsfM1j9Dlw+M+d7w7OeIw+B9aLPHVfrfUR+hz4q0HOnxX5j9DntfD5i1Yo
xIQ8Qp8DW325kLtyyyP0OfDGtScWqi94hD4Hlt74TfLAyEP0eR34ZGX+36GX
D9HnwHxLn+0qv/QQfQ78Qyu+uvXgQ/Q58IJy39oNug/R5/VwfVa4jf2ReIg+
B45cT0qHWx+gz4H3mToXaz14gD4HNr0le6z43AP0+Re436p2nohweIA+B/bM
/+x8Q/MB+hz4blR7Dt+UB+hzYOGPtwdvfC1An39lSFzrQGHE3QL0ObDCXJJS
GFaAPgceCS9byNgWoM8b4P4a8fjZtrgAfQ58Nbk+tFmgAH0OHKJu7CfbeB99
Dmydk7U7Jf8++rwRxqNdd+uczt1HnwN/zL16cJ/TffQ58IRpR/NzVtxHnwO7
8H41Xi5xH33eBPOrtlnFEzrvoc+Bx0UVcoSf3kOfA6fExOVtSbyHPgee51jg
3ORxD33eDNfHrAO2t0zuoc+BtSRWa+Uq3kOfA0+32Xr299989Dnwq9RzI8dq
8tHn38DvRuukSW4+7rcDfzFJPr/6bD76HLhks1a/r3M+i/05vD/59k0/dfJx
v72FIR8cef/elM5HnwMX819pjR/OY7E/ZwiHz3rF83d5uN8OPO7efGlRZh76
/DtDjJdG3K4My2OxP4fPY/I6odtOebjfDlx9JNz2iU4e+hxYUtRrjficPBb7
c3g9a27uThxhcb8d2CHDyXlHNYs+B65tP9a25S7LYn/OkG/NGyNOR7C4397G
kMXFTZOGDrAs9ucMeS6c3h+znmWxP4fxp7Lol6syi/vtwNzJ5cUBk1kW+3OY
zxf/Gnz2/S6LQR2MR2v5V+mV3kWfAx9YbKg3mHqXxf4c7t+Q4Dt1QXdZ7M9h
PeEmv/C3/V30OfA09ynOxjp3WezP4eeHb0+ulLmL++0dDJnFzfM4jOsu+hx4
uVWohldDLov9Oayvogymxxbl4n47cNbwE/HOy7no806G+H0X++wemMtif86Q
J0zxDFWHXNxvB1Za9d13hl4u+hzYXWVG3uJ5uSz257A+ENnneZwvF/fbgRdL
++znbc1BnwOvrN+8/m5ZDov9OUN8diY+jUrPwf32brg/jlqHpp3JQZ8D3+uY
Y/zjQA6L/TlDCi/9erjVPAf324HfNu+/OKqRgz7vgfn/7YDgl9NzWOzPYb1T
mqFT/jsb99uBQwRaA4brstHnwEFZicMWRdks9ucMafHLsalLzcb9duAUkeCd
F0KyWezPYf49tbnUa182i/05rCfPTdcOM83G/fY+hvAqfvZ6rpHNYn8O64Nt
25cyM7NZ7M9hPVyjy3kxloU+B96cnzznTGMWi/05+KBk5N6RZ1ks9ucMMStf
V3DxVhb6HFi1daSuJjyLxf4c5lPlX2vXembhfvsA3F8Tddy/2WShz4E/76yy
uamTxWJ/Dteb8n2rWKUs3G8HHnUPlMwWykKf/2TI0PCG199b77DYn8N6oE9+
6NHdO7jfDqxTMU+xNfAO+hxYtqTss73pHRb7c7h++6wjFs6+g/vtwAGiP5+v
7chEnwNLzT4+zt7PZLE/h/WZcEm2W2gm7rcDy59Y5nR0cyb6HHhDyKq4D4qZ
LPbnsN5e0vfm6NBt3G8fZsj6E8vPuD27jT4Hfjr+xjw3+jaL/TnM/7znX9Nx
vo377cAH64KnSGvdRp//gp+3/BDQ5b/NYn8Of1/bXOXczxm43w4cdiG790BG
Bov9OUMyCtu/e/hlsNifM8RIozrqqVkG7rcD8xzSCdkun8Fif84Q23PZBquH
brHYn8P91b1v254Xt9DnI+A3ZdfNtYm3WOzPGVL52evJRddbuN8O/MdlcGGU
/i30OXDW+FSFupm3WOzPGeLIyV66pysd99uB1wnvGlxeko4+Bz5T69ttGZPO
Yn/OEFHu3twsl3Tcbx+D19PkVm2um44+B55Wbt+hOTOdxf6cIYbP3wTZdt/E
/Xbg3KgjnJdPb6LPx2F+EPL6tE/CTRb7c5gP7vumuNf9Jn5/Djx2NCA2ce1N
9Dnw9XViXqKyN1nsz/9fj2dal/66gd+fA+fkzfxUUHkDfQ58ODrvVO+NGyz2
5zCfTo0S2BV4A78//8uQizq7+2ZtvYE+Bx5rDK4R1rjBYn/OkMnD37brCN7A
78+5NEh+j/ysnJY09Dmw2xK/dLvCNBb7cw2yQrny1vq4NPz+HLhzXtSDw4fS
WOzPNYiZ53evWpM0FvtzDRK1+4j/sflp6HNgWcNUNxveNBb7cw2yaceGbo8v
11nszzVI3xTe6Bf3r6PPgSsLG/mto66z2J9rkEWCqR1ybtfx+3PgF7ei6xVN
rqPPeTXIieiUIMcF11nszzVI3BRdv1q+6/j9OfBQSrDH6aZr6HNgcXshAY/C
ayz25xrk9AuxbxcTr6HPgVUHttzo8rmGPgc2uKw9fmzzNfQ58OCmpDCDJdfQ
53waJNNr5Kee+DX0ObCPjWWrd99V9DnwrwPa/N/eXEWfAy83reA9kXkVfT4R
Xm/73QCbs1fR58CtV+YpO7tcRZ8DT9pVk5627ir6HDi7cWamtMpV9PkkDfI0
LutrqcBV9DnwdInBjpT2VPQ5cDhXsX9ueSr6HHiqvYfRcHoq+nyyBnmdMzCw
/3Qqrs+Bt0mlqc9wSUWfA2tH+9zuX5+KPgd+PueTJNeiVPQ5vwaR/56lsFok
FX0ObOLnHninNwV9DtwoMuWL2bsU9DmwxZnWTrm7KehzAQ1S0NhvqxCdgj4H
tmKifmz2TkGfA+sJ5q4o2JqCPp+iQSSSMgTXr0xBnwNrDm0TEpJJQZ8DjyyT
HBjjSUGfA+9ouuMu9f0K+lxQg/SPOOvsfnEFfQ582ZZrWnPGFfQ58JPRzNTT
4VfQ5///XFDmqr3HFfS5kAZRczxc4bjlCvocuOKGQfXFFVfQ58CmyQk+fTJX
0OfAk/cPuhzhu4I+F9YgG7/q7VVrv4w+B5ZifyiLvrmMPgfWbS3YLX33Mvoc
WKZ/tN4y7jL6XESD3JK3N8jzu4w+B37fIrRVz/Ey+hw4RfBi9cjay+hzYA/F
AZ86tcvoc1H4/S9jxlunXUafA8t8Zldp/0pGnwO/28yzbPhpMvoc+OgGD6eJ
kcnoczENkpq2mjjbJqPPge1S9xlKLkxGnwPf8Xs7KDWahD4H9lWVqjjwIgl9
PlWDKHCVrBOLTUKfA/+2F+rncU5CnwPPDxHT0dNMQp8DtyllFrzlS0Kfi8P9
v/Rs4+0Pl9DnwIWpssuqr11CnwNbi143MPG8hD4H3hQldUZkzSX0uYQGmRZs
FDl75iX0ObDXgvwvnj8S0efAJpF3f816kIg+BzbdaLqb/2wi+nyaBknfvilP
xzYRfQ68K2uzyxNOIvoc+I1ussS5CYno8+nw+p4s0b5SnYA+B27e/3X3WHoC
+hx4Yf2shcl+Cehz4KymuRJhFgno8xka/7V03vFcdm8ALu1dSmTvImUcoyGO
FZG9R2bIjIwosncZGaFJSfMtJKk0lNSvpV2kqaVBaS+/+33v+8/r0/sWj+d5
rvuc77k+uJvbo/3NipvR58DDRv5JVftViT4H/rbi/qz31yvR58C7t6XM6dtV
iT4XYTzWoEVGe00l+hxY0ERg01nrSvQ5sPWDOKkihUr0OXC0zQ/LXb8q0Ocz
GE8aOu7ozxsV6HNgAY3nb4v3VKDPgX8M+qWvTKpAnwOLmYoJbXCqQJ+LMu5b
aqD5bk4F+hz4ztTmuPUjKtDnwE6rx68J6y5HnwN7fg7ryG8sR5+LwfOtfnRa
/4Zy9Dnwh/l+TwoDytHnwBLxm65G6Jejz4EF6kRWF4iUo8/F4e/rt4p793ET
+hy4udQoLOvyJvQ58GrTHZ+8ajahz4G3DRysiUnahD6XYNz8pr38RddN6HPg
5oDpE5w1N6HPgfenTB+UmbQJfQ7sZT65clZvGfpcknEdQ7d1wW1l6HPgGsue
pa92lKHPgb+c1q7dllCGPge+4x+pWuhShj6XYty/yDz7hGYZ+hx4q/JER+kp
ZehzYNkzW+afel+KPpdmXKQkuLPkf6Xoc2Clo+se7qwtRZ8Du0xd9aI3vRR9
DnxzffjmIN9S9LkM/LynzK2R4qXoc2CPIz/2jpcsRZ8D21zaY6v2uwR9Djxq
yA7j3M4S9Lks4yOTO2aLNpegz4H3j206/HhTCfocOEzEPbEztgR9Dnz2p6Xu
WKcS9Lkc43uH7CsP1ypBnwNLVU7RGyVUgj4Hvp3wz/1bn4vR58CPrqgJ3b5d
jD6XZ/x/Jtd2jGosRp8Dj/c2UAovLUafA7ulXvQYFVuMPge+pqTQe9OpGH2u
AP4R2ZzcoVOMPge2zui7PihSjD4HnmG5Itv750b0OfADmctun7o2os8V4fs/
4/H9SMtG9DmwqdwTwT3bN6LPgd80lXpcTtmIPgeu3LQgW3L5RvT5TLh/WkYt
qVq8EX0OvEm/zs5eaSP6HPhwnr+r5viN6HPg/OorU4z7itDns+B6245ST71Z
hD4H/hP7T+iHxiL0OfAG3ZtrsiuK0OfAx1x/TLFJLEKfK8E84ST9xtinCH0O
3HL1WFOASRH6HLju8B6tRqUi9DmwWf4SMbWJRehzZca33AuUufepEH0O7KJk
OHTfvUL0OfCs0uzoPScL0eez4f597a51s6oQfQ5s/GvpX8WsQtxvB+765Z67
O7QQfQ584/i3Ehu7QvS5CjzvP38/kJ9XiPvtwDotjUJykoXoc2C2+f5wi+GF
6HPgetHJl+bdKcD99jmMB+Xu7JlTXYA+Bx496H4/emUB+hzYp+6P9IRFBbjf
DpxoJqX7dWwB+nwu+Cxn1h7VB/noc+C7gzY9x2rzcb8deGHLtoii2Hz0ObDB
8BdXj5nko89VGZcUOJc4Vygfff4v51YLfOrZgD4H/nnl6GOBxg3oc2CtGb/K
vTM2oM/VGH9Srt4w1mkD+hzYbsqzhiEzN+B+O3DVHhcZw+/r0efAyvt3pV67
tB59rg4/L6tNXjWb1+N+O3BhUiu/ELYefQ68f9/qQ2p8Pfoc2DL7glaP4Hrc
b9eA+fX9Ws8nL/LQ58Ci26Qb5Zvz0OfAziLf2w6vz8P9dmDBqEGJdO889DmD
eWLOO/Ntmnnoc+DZY2Z3/R2dh/vtwJ09j5bVdOeiz//978sf+xbV56LPNRm/
fOPYmtasXNxvBz74eY/2vGW56HPgT3+3z/qkkYs+Bxb013veNzoX99u1GM8d
vPVD7XEO+hy4763nkMbGHPQ5sG1sbt7a9Tm4364Nz8+If9TS/XLQ58AyI69k
XFuQgz4H9rpbKOMmmIP77cCPmm03K/Zmo891YN5qH5fHWrPR58CPOn1zkiuz
0efAA/k7VCdEZaPPgdPmNAg/sMhGn88DP+1XefhcPht9/i9XGYjM+ZuFPge2
NLkYeOReFu63A5ev0AmMr8tCn8+H+SmupmFtXhb6HDgwvr33uH8W7rcD207o
36fNs9DnwJ3RE4s/iGahzxfA81J80PDZl0zcbweu//bJdcqNTPQ58IFnW+PX
HshEnwPvth5pJJ2difvtC2FeERB3GfTLRJ8Dryj2dxfhmehz4HNxg33B4pm4
3w6sLrG5+ev3DPS5LuPB7xM9TtzJQJ8DWwQnJx6rz8D9duBzehNa3xdkoM+B
pztJd7iFZaDPF8H76oOJ1aB5Bu63A3s3VTzvnJWBPgdued2m835kBvoceP4y
gQGtF+m4364H6726qaeOnEtHnwOb+5obBlWno8+Brd6kKNmnpON+O3DHUynJ
Vd7p6HN9uJ7KUy+36aejz4F7Rt7qspRKR58DXzb1/D1mMA19zhkPXbngwY9H
aehz4HVdq6QkTqehz4F3vd+UELU9DX0OvEjr1LbfSWm4327A+OCWRM1j3mno
c+DX5f3vagzS0OfAp2waVrfJpuF+O/DUu8/Spw9PQ58bwvxmK95W/iIVfQ68
RCvhjUV7Ku63Az+J2rpTdW8q+hx4QkN5jVFeKvrciPFxqcOqs8JScb8duHJj
n8Uv61T0OXD6pzdO2zRS0efAVwx+xkYIpeJ+uzHj3QNV3pHfU9DnwBrZXRd3
dKWgz4HvXpzh//dUCn5+Dvx6rOnbnOoU9LkJ4xPDz08xykxBnwP3iwcVKAWn
4OfnwFUbU8QWWaWgz4GFH14LS9RIQZ8vZjy1O0Ovd3oKfn4O/LbCanHar2T0
OfCVeCM9syfJ6HPgexv7H89rS8bPz00ZHzpg98JhXzL6HPj523ujtxQko8+B
hdw9RkyMSUafAw/+nl22zy0ZfW7GeO+RIasjeTL6HFjg2dDlvorJ6HNg9QPn
ZiSOT0afA8cdWL8v9UUSfn6+BN4Hcm9rl9Unoc+BV+y0rs1NSkKfA0frLVQY
Y5mEn58Df3s6dPt90ST0uTnjt4Zc2vj99Tr0OfB1o8ykFU3r8PNzYEW9vz0z
M9ehzy3g+ZI+Z6TtuA59DtweyiSK5dehz4EnNsQNLPqciD4HPm6euUT7fCL6
fCnjeWNEdq4tSUSfA2uNq0uf4J+IPge2C6mMequViD4HfjH62ZdpoxLR55bw
87N03ZhzPwF9DmzbX9xhti8BfQ7sfvblPLuEBPQ58IfIAIcaqwT0uRXjGX4v
DxjIJKDPgSsiv11R/LwWfQ4878JLfYf2tehzYNt9J4suVa5Fn1szvtxloXVm
+Fr8/Bw46Xb3iFzDtehz4P+dv2t0e/pa9DmwtMmk8uVv16DPbeB+vqywccGZ
Nehz4Eu/Q1sdS9egz4Gbi3qbG4PXoM+B9bWcxrrxNehzW1jvBIgsNpy+Bn0O
/NNzyZDwd/Hoc+Ce74euPGyNR58Dbyo5o59fEY8+t2N8zIgtH1Ii4tHnwG/W
TlzZZBqPPge2jsx3nisVjz4HrqxcqP/yaxz63J7x9Xe6Wx5di0OfA8eJ9YQI
18ahz4E7Y/2eFSTFoc+Bb/4QOmHqEoc+d4D58LBroZ56HPoceNgO1T9RY+PQ
58CGpxdsffV8NfocuLT/1PiKltXoc0eYN4fteJ21aTX6HFig3vtaQ+Rq9Dmw
drWMh/jS1ehzJ3i/Bu1QO6u4Gn0O/KNI+23V0NXoc+Avm+/PPvUwFn0O/G2c
ULHQsVj0uTO8L1dOba0tjkWfA88PKHaLXhmLPgdedeTt3zUWsehz4NYlY+xO
zIxFn7vA/eAQ/k1zeCz6HDjMTr341ZMY9Dnwbsnfl262xKDPgavHjTP4WhmD
Pndl/OHA7G22cTHoc2Bh25asHscY9DmwktPBXf+wGPQ5cOqo+C2HpsSgz93g
feo4W/hVXzT6HHhwnkeLw7Vo9Dlw923Ved8PRKPPges3OKrfyItGn7szHqsx
yv5xcDT6HPjCjNFmsubR6HPgEYt3nahQikaf//vneYdcTcZEo889YL3alH5N
/k0U+hxYuX54u86lKPQ58KVDpf2Je6PQ58B/HWV/fM2JQp8vY/zpS5GC6uAo
9Dnwnohgn2SLKPQ5cP3PHKlClSj0ObD2kZD4GxOi0OeejB9STJcy7luFPgfe
vqK99VXHKvQ58Lule6adrF+FPgfO3CrcfqZkFfrci3Eny7T1X2JXoc+BZQ7f
EXZzXYU+B35wJFr8w8JV6HNvxsUkDKzqJFehz4F1j5f67By6Cn0O3LJn8bjz
PZHoc+D363cMmXoxEn3uAz/fW4HfCvZHos+B9/fdq1lQEIk+B/6wtbpVMCoS
fQ48TaFvuIhzJPrcF+6fSld584WR6HNgX8VP9/dIRaLPgUuW6Hax4ZHoc+B0
xbk9va8j0Od+jA9vUz149WoE+hxYxEe0v6s+An0OfLJOJ1CoPAJ9/u+faxlc
jU+MQJ8vh3l7nVf3aL8I9DnwuTQl+1azCPQ58Ki3O3tr5kagz4GLPLh3w7QI
9Lk/XP89zU9vf1mJPgf+9CSjobR1Jfoc+E6JVd2egpXoc2DbfFvnCctWos8D
YD7v2i57Tnkl+hx4daJ40aXv4ehz4FXCa2Wk28PR58CKW/XsL5SGU38O99O4
Y7tPLA+n/hyeD9ERWwdZOPXn4NsvE48VDQtHnwNLfMleE3krjPpzmB/c+wK3
7Qyj/hzmg2mZw0Wiw9DnwCfDne90G4dRfw7z6wsN7z6hMOrPwb/d+2cvfRWK
PgeWiRY5PXAslPpzxo3mF1a/yA2l/hzmg1FvPWWWhaLPgxmfcuF04m7VUOrP
4fov8MuJFgil/hzm9/svx+fdCaH+nPFrRcIlb/aEUH8O896ehP0FCSHUnzPe
mO30JMEmhPpzeL43bz1zWD6E+nOYh2WGdin/CKb+HNYb41+e6r0aTP05478e
+f/uqw6m/pzx35mW8gvigqk/Bz9w8YsXLYOpP4fnd43Ams1ywdSfw8/z8JMr
dT+CqD9n/PGyxQ7jOoKoP2fc/mHErtrdQdSfMx5hZW6XmRhE/Tn4cf2Kgd0O
QdSfMz5HcLzkGJUg6s/hfn8lGXRgWBD154wvLWWhhV0rqD9nnImmnz7SsIL6
c8b9b/f/Elm/An0eAT5KGTx+cvkK6s8Zv63SWbZ90Qrqz2G9P9dK+ez0Fehz
4ALpy5Nl+gOpPwffPvJ5eepSIPXnsP5NOmdauTMQfQ7c5MZv1icGUn/OuOzg
BbnRLoHUn8M8o/+8s0IjkPpzuP9UW8oCJwRSf8746Tki3yJeB1B/DvPZC9st
jecC8DxcFLy/3Hxmam0PoP4c3off7szvWxNA/TnjGwvuxjx3CsDzcMC3o6TX
TWEB1J8zzpNGfo2bFED9OfhfISJlxjt/PA8HXJh9//yni/7UnzMekGXpP3y3
P/XnjCvcCR9tleaP5+GA9SaFOVz39qf+nPGjd0b3Z+n5U3/OuOnTotTV4v7U
n8N6XeZlw9afy6k/Z3zs3QiVn/eXU38O8/pBpdL1TcupP2c88UXxJoey5dSf
w7wX0NJtG7Oc+nPgN4sE0x2WU38O6yEx7Se9bDn15+Dzk1YDGVOXU38O67mr
Td8cBvyoP4c/Pzyz0vmWH/XncH3tO7M2NPhRfw7rJ4/C8K/FftSfw/vAOv93
UbQf9eeMS7VufuLl6Ef9OczPqQL/89L2o/6c8atXNqwoEvaj/hzuh5ic0M/f
ffE8HPB1ybOZ2Z2+1J8zLh6WtMLypC/15+B/7Q3nDLf54nk4YM1TauYrkn2p
P2e84aXKoRZfX+rP4foFn6kxNPHF83AJjKeI1jz9OtOX+nN4H0yZJNw51pf6
c1hvf9n/8+17HzwPB6yjXm2gcsOH+nOYN7UKqyqP+FB/Du/nprwO7XIfPA/3
L/dJZwxJ8KH+HNYLj21jv3n5UH8O90NhqbuYsQ/15/B+WnbvXcgsH+rPYX5T
j332erwP9efwvrxr9KXoozf157Ae1kx/FHDXm/pz+H6q3zkHnvCm/hzel8o7
xYp3eFN/znhN56KeNxne1J/D3z+mNTQkxJv6c8Y/HtwZIWzrTf05rGd2nd//
Xtub+nOY/4dFd74X96b+HL7/kLBm4WHe1J/DPNJ0eNzdm17Un8N68Hf+z2vb
vag/h/XGyIgTM8K8qD9nfNcLmcuNC7yoP4f16XCT2urRXngeDnjsY/Nrj+96
Un8Oz+++6NOhNZ7UnzO+ZvzNn2bRnngeDli2Q39otJEn9efg1y0BDu8FPak/
h5/HwebYI8+W4fl2YOH8mLcX65dRfw7rgQfbtJXTllF/DvPE5yHd9+yX4fn2
DMaDb6ksvyG/jPpzWN+cWG03/asH9eewXhn1c+7udg883w7c2r8hJbnCg/pz
uD7O127uCvGg/hze13lCBwT1PKg/h/WJRMKmS5M9qD9nPGrfPalLz92pP4c/
P9TcMbnJnfpzxv9xC9feketO/Tnj4Z6/umM93ak/B39dlnQs0XCn/hzWS68s
lb+PdKf+HL6e4UfeVXW5UX8O87afukrRYTfqz+H7neAW35bhRv054z710f56
7m7UnzMenx+f+kvNjfpz8JXFFL/fI92oP2e8rKe4kne7Un/O+LGCUS3tDa7U
n8N8tVvKqyjXlfpz+P/zFk7f6uOK59vzGN+61T+ud54r9eeMu8nYicdPdqX+
nHE/Nc8Ks9cueL4dWOVgfpbLGRfqzxmv0ixI2lPuQv0540em1InOi3TB8+3A
pVq9n0aau1B/DveH2u3qaXIu1J/Del1hf5v3b2c83w5cdX3pt947ztSfM24c
o3O7/pAz9edwf77N/tGU44zn2/MZX1f2Z/hPP2fqzxnvCOoridNzpv6c8fFv
HczYDGfqz+F5XnDmlNJnJ+rP4X03zbPc/boT9ecw/z/8HHNxnxP154y/2vP8
+8pMJ+rPYf1pJnPO1teJ+nN439gtXB2m50T9Oax/dByPtYo6UX/O+DPzmcq2
3xypP2dc8MGfCJHbjtSfw/t3/jF1kTpH6s/hejxun2KT70j9ObxPYlSbToc4
Un8OPutLuRiwxJH6c8Ytdj19ZzzTkfpz+PmEDF52HeFI/Tm8HxpmTKx57kD9
OdzPO3+5K7Y6oM+LYb7V/u3ZvcOB+nO4fu5/zlxKcqD+HO4vkRCVt54O6HPg
D/sWLDXQc6D+HOabg28uX5ZwoP6ccbuFic65f+zR58AyM1I2J3TbU3/O+Mju
kSbVLfbUn/97PqVm6K+t9uhz4AVRsUmZ6+ypP2d8yKBImLGXPfXnsP6dfzBe
k9vj+XbgQPs7Dk4y9tSfM77N9cg/ewXsqT9n3CTwvc7cHjvqz2Fef1Bd9bzN
jvpzmIdTY7ZeqrWj/hzWkw/Tuh/n2FF/Dusls6BpiqF21J/D/Dpv0ZfNVnbU
nzPuHLORGajbUX8O6zW72DShaXbUn8P6qndlhcg3W+rPGX/knqRs3mlL/Tnj
CaMl3u1tsaX+HNY7N+aV6FTZUn/OeIzb/Aef0m2pP4d51uJXZNcKW+rP4f4p
6hD6uNQWfQ5cvjMpganbUn8O16vd0LNayJb6c5ivXdqjFv20QZ8Dj5o8J3b4
Yxvqz2H+sxgh9e2cDfXnjJ91tpsltNcGfb4Fnt+TmUs9822oPwc/ZKUvvhll
Q/053J8VW25EuNqgz4E7P2/YO1/fhvpzxg0nZuSqKNhQfw6+FxVTXzLOhvpz
mM/P7zsi+dya+nPGk5SWZP05ZE39OfiAXXScm2iNPgf+e6N+y2Fza+rPGV95
POBBmog19eeMnxebmlv70gp9vp3xrxZNc8Qarag/h/d1vIzxozQr6s9hfeP1
3rLfzgp9vgOep2FpV2xkrag/B594ChkOfrSk/pzxWTOr1H+dtUSfA5tkvZU0
3mhJ/Tlcn/vJ+Q98Lak/h3k1qGHECWZJ/TnMu4sqx74ebkn9OcwTNybJe99d
Sv0548UvDj+Q3bOU+nPwE+9qUF2zlPpzxhclHliYuXQp9eewvrg35JeC1FLq
z+F5+hGZMPGTBfXn8Pf9z9FCv82C+nOY14xbBprKLag/Z1zULEogLtSC+nO4
X4J/DU/iFtSfw/PbVZhzZZoF9eeMu6opSHm/Maf+nPER5l6O80+ZU3/OeNyc
ypPOxebUn8P6rOf5i+MrzKk/B/b47eurZ079ObxvLRwuWE4zp/6c8Szh8TsT
epdQfw7Xq/7T+g9nlqDPgfcWpIvs3LSE+nPG/6T2dlaEL6H+HJ6/+u9BN02W
oM+BjVLneCyVWEL9OXy9KYfNRn0xo/4c1m8etu0CV83Q53vgfr+ZGaFXY0b9
OeM51WHdzYlm1J/D857dXhvtZIY+Bx6n/jMoXNWM+nO4X9Qnnt492oz6c3ie
[truncated: 208,511 more chars]
